# Supplementary material for: Proteome-wide analysis reveals widespread lysine acetylation of major protein complexes in the malaria parasite
Source: Sci Rep. 2016 Jan 27;6:19722. doi: 10.1038/srep19722 (PMC4728587; doi:10.1038/srep19722)
Supplement: Supplemental Table 1 [file srep19722-s2.xls]

## Sheet: Summary
	Tabs
	1	Motif surrounding each individual acetyl lysine site - including postional confidence metric of the acetylation site within each peptide (Ascore) - derived from Tab 2
		please note - this final list is a compilation of the data presented in this table and the additional sites identified during SILAC quantification performed by PD2.0
		the raw data for these additional sites are located in supplemental tables 5-9
	2	Aggregated raw data set - Proteome Discoverer 1.4 - Acetyl-lysine sites identified from a concantenated PlasmoDB and Human RBC proteome database
	3	Raw data set containing acetylated peptides exclusively from Plasmodium falciparum - derived from Tab 1
	4	Raw data set containing acetylated peptides exclusively from Homo sapiens - derived from Tab 1
	Raw data column headings legend
	Protein Accesion	PlasmoDB accesion number
	Protein Name	Protein product description
	Peptide Sequence	Identified peptide sequence by database search (Mascot)
	Variable Modifications	Post-translational and chemical modifications identified to be present on the matched peptide (Mascot)
	Localization Probability	The probability that the identified acetyl-modification is situated at the assigned lysine residue
	Ascore	A probability-based metric which measures the probability of correct acety- site localization based on the presence and intensity of site-determining ions in MS/MS spectra.
	Mascot:Score	Mascot assigns a raw score for a peptide match, considers the number of peaks in the spectrum that match predicted fragments based on a peptide sequence in the database.
	Mascot:Identity Threshold	The threshold Mascot:Score for 'Identity' peptide assingment - determined by Mascot for each mass detected with a mass tolerance of 6ppm and significance threshold set at 1%
	Peptide Mass	Emperical m/z value of peptide ion (ProteomeDiscoverer)
	Observed Mass	Emperical m/z value of peptide ion (ProteomeDiscoverer)
	Charge	Charge of peptide ion (ProteomeDiscoverer)
	Delta AMU	Error between the emperical and theoretical mass values of the identified peptide as Atomic Mass Units (ProteomeDiscoverer)
	DeltaM [ppm]	Error between the emperical and theoretical mass values of the identified peptide (ProteomeDiscoverer)
	Start	The residue position at which corresponds to the first amino present in the detected peptide
	Stop	The residue position at which corresponds to the last amino present in the detected peptide

## Sheet: 1. Final Ac-K List w Motifs
	Acetyl-lysine sites in Plasmodium falciparum
Modification	Surrounding Sequence	Accession Number	Site	Ascore Localization Probability
Acetyl	KKGSKKkNPDAEI	PF3D7_0101300	K75	1
Acetyl	LFDYNEkVDNLGR	PF3D7_0102200	K177	1
Acetyl	INSGFDkVFEVGP	PF3D7_0102900	K382	0.323728
Acetyl	GLRKMEkDDVVSS	PF3D7_0102900	K51	1
Acetyl	TIEFVIkKSEELE	PF3D7_0103000	K26	1
Acetyl	EYMNEKkVGNIFE	PF3D7_0103300	K673	0.996859
Acetyl	ELKVIKkNLTNQT	PF3D7_0103900	K468	1
Acetyl	ENNKNNkSNKSEV	PF3D7_0105700	K2373	1
Acetyl	NKGDTIkNNDIIY	PF3D7_0105700	K952	0.678382
Acetyl	NDIIYDkREDDKN	PF3D7_0105700	K960	0.743068
Acetyl	KNNKSNkSEVINK	PF3D7_0105700	K2376	1
Acetyl	NMSKDNkYNDNEG	PF3D7_0105700	K929	0.993203
Acetyl	NGTEVAkEASDIV	PF3D7_0106300	K940	0.327652
Acetyl	SVIVENkKKEIIL	PF3D7_0106300	K707	0.999121
Acetyl	TGKISFkNLKRVA	PF3D7_0107000	K120	0.999985
Acetyl	PKEEILkAFRLFD	PF3D7_0107000	K104	1
Acetyl	VLSLAGkENNDDT	PF3D7_0107500	K187	0.700094
Acetyl	IKSSKLkYDNDKK	PF3D7_0107500	K861	0.995811
Acetyl	TRSTIHkMSVFHN	PF3D7_0108300	K1430	0.351389
Acetyl	ANVEIMkNDNMSN	PF3D7_0108300	K1975	1
Acetyl	NNNSNNkKKSNLV	PF3D7_0108300	K488	0.832763
Acetyl	EEELQLkGKTNHK	PF3D7_0108300	K1372	0.999992
Acetyl	KINVGEkHQAKIP	PF3D7_0108500	K19	0.998221
Acetyl	SLKISKkYNIDHN	PF3D7_0109800	K83	0.99936
Acetyl	LDFQPIkKYILTC	PF3D7_0110700	K217	1
Acetyl	NTNLLTkEEEGGS	PF3D7_0111000	K763	0.518244
Acetyl	ELMKDIkMFNNSM	PF3D7_0111000	K236	0.319537
Acetyl	KKEQEKkNEEEKL	PF3D7_0111300	K234	0.914297
Acetyl	NLYNNEkKTKKKT	PF3D7_0111400	K183	0.222316
Acetyl	SSDIFYkDKILSD	PF3D7_0111400	K160	0.995281
Acetyl	LYNNEKkTKKKTF	PF3D7_0111400	K184	0.222316
Acetyl	GKSGAGkSTILLS	PF3D7_0112200	K1594	0.320416
Acetyl	MTTYKEnVGISNK	PF3D7_0112200	K5	1
Acetyl	KIGIVGkSGAGKS	PF3D7_0112200	K1589	0.88249
Acetyl	YALKNQkIGIVGK	PF3D7_0112200	K1583	1
Acetyl	KHYEDIkLKWIDD	PF3D7_0113100	K694	0.108166
Acetyl	GQNDKIkCGTNIK	PF3D7_0113200	K44	1
Acetyl	AFASVAkKEGELL	PF3D7_0113800	K1094	0.99634
Acetyl	FASVAKkEGELLW	PF3D7_0113800	K1095	0.995478
Acetyl	ASLKSGkLAEISE	PF3D7_0114700	K279	0.236167
Acetyl	VGEAMGkASEETL	PF3D7_0114700	K259	0.970366
Acetyl	SQMASLkSGKLAE	PF3D7_0114700	K276	0.655103
Acetyl	LGLSAWkTTALKT	PF3D7_0115600	K170	1
Acetyl	VEKNYMkCTQNLG	PF3D7_0115600	K142	1
Acetyl	KNAHIFkAFREDV	PF3D7_0115700	K1439	0.326674
Acetyl	FVGPCTkGPVAGQ	PF3D7_0115700	K758	0.487356
Acetyl	EIKHLKkMLQQAG	PF3D7_0115700	K737	0.494086
Acetyl	EQFDKQkQKYQNE	PF3D7_0200100	K396	1
Acetyl	FDKQKQkYQNEIS	PF3D7_0200100	K398	1
Acetyl	GKDMCTkISIKLG	PF3D7_0200500	K257	0.594197
Acetyl	IKLGTLkPDGIRP	PF3D7_0200500	K266	0.664505
Acetyl	RPGLPDkDAVTKV	PF3D7_0200500	K277	0.595436
Acetyl	AMDAAKkAAIAEG	PF3D7_0201200	K178	0.110599
Acetyl	VAMDAAkKAAIAE	PF3D7_0201200	K177	0.281969
Acetyl	VEDKVGkNCLKCG	PF3D7_0201200	K141	0.499368
Acetyl	NKDLSNkDMKNKE	PF3D7_0201900	K1269	0.985976
Acetyl	NKDMKNkELLNKD	PF3D7_0201900	K1274	0.972957
Acetyl	KGSDGLkENAELK	PF3D7_0201900	K1076	1
Acetyl	KMQRGMkDEVDEW	PF3D7_0201900	K290	1
Acetyl	KEDKEKkLIAAEE	PF3D7_0201900	K406	1
Acetyl	SKHYKLkENVVDG	PF3D7_0202000	K166	1
Acetyl	SVNKYGkHGDEKH	PF3D7_0202000	K354	0.228262
Acetyl	SFSSVNkYGKHGD	PF3D7_0202000	K351	0.999998
Acetyl	KEALAIkDKLPGG	PF3D7_0202000	K231	0.997948
Acetyl	ALAIKDkLPGGLD	PF3D7_0202000	K233	0.520661
Acetyl	QNKENKkDEQNKE	PF3D7_0202400	K115	0.979206
Acetyl	EQNKQNkEDEQNK	PF3D7_0202400	K129	0.331596
Acetyl	GTPGAKkNDNKAV	PF3D7_0202500	K89	0.652401
Acetyl	AKKNDNkAVNPSI	PF3D7_0202500	K93	0.489459
Acetyl	KFDDILkEKNADV	PF3D7_0202600.1	K20	0.999807
Acetyl	YPCDKNkSLNMSC	PF3D7_0203100	K923	0.942694
Acetyl	EKNNMLkECYNGN	PF3D7_0203100	K765	0.822591
Acetyl	NGKNKIkKDNQQK	PF3D7_0204300	K553	0.827226
Acetyl	GKNKIKkDNQQKM	PF3D7_0204300	K554	0.852619
Acetyl	SKKNKNkDNSPNN	PF3D7_0205300	K40	1
Acetyl	KKDLISkKNKNKD	PF3D7_0205300	K35	0.969409
Acetyl	SPNNNNkNNDKNN	PF3D7_0205300	K49	1
Acetyl	KKKGEEkKKDLIS	PF3D7_0205300	K28	0.666238
Acetyl	NKLCTTkDQNKIH	PF3D7_0206400	K954	1
Acetyl	TTKDQNkIHTKIN	PF3D7_0206400	K958	1
Acetyl	DEIKTDkYTEPIK	PF3D7_0206400	K1482	1
Acetyl	NILNNNkIINYND	PF3D7_0206500	K888	1
Acetyl	PKINLGkNILNNN	PF3D7_0206500	K881	1
Acetyl	RILGEEkPNVDG	PF3D7_0207000	K48
Acetyl	RILGEEkPNVDGV	PF3D7_0207000	K48
Acetyl	LSDAAEkKDEKEA	PF3D7_0207000	K78
Acetyl	KSNNKSkNKRETK	PF3D7_0207100	K603	0.998789
Acetyl	KNKSNNkSKNKRE	PF3D7_0207100	K601	1
Acetyl	MEQMDVkMKRMNK	PF3D7_0207100	K1637	0.475732
Acetyl	FLNSSSkMKIPEI	PF3D7_0207100	K701	1
Acetyl	INKIFEkMMNEKK	PF3D7_0207100	K374	1
Acetyl	NLPSNKkVGSDDL	PF3D7_0207500	K67
Acetyl	NLENEVkVVSSSE	PF3D7_0207500	K91
Acetyl	YEFSGKkVQNLCG	PF3D7_0207600	K750
Acetyl	VNSEGEkKSYWIV	PF3D7_0207600	K779
Acetyl	IVSAMLkNYKGVK	PF3D7_0207700	K116	0.981147
Acetyl	HIYVHVkSEDTEI	PF3D7_0207700	K144	0.696433
Acetyl	QDVDEMkYLLPNL	PF3D7_0207700	K214	0.998037
Acetyl	YEEGLSkEQDVDE	PF3D7_0207700	K206	0.998325
Acetyl	ILVFKWkVYEEGL	PF3D7_0207700	K198	0.967969
Acetyl	CLKNKNkDVCTEG	PF3D7_0207700	K531
Acetyl	LETIEEkGFLPTE	PF3D7_0207700	K550
Acetyl	FDSQKGkADQAEN	PF3D7_0207800	K806	0.999999
Acetyl	KNFDSQkGKADQA	PF3D7_0207800	K804	1
Acetyl	KKGEGEkKGEGEK	PF3D7_0208100.1	K711	0.999951
Acetyl	IDKKVYkLNDKLS	PF3D7_0208900	K737	1
Acetyl	AILEGKkNIDGHI	PF3D7_0208900	K2191	0.0355534
Acetyl	KAILEGkKNIDGH	PF3D7_0208900	K2190	0.972551
Acetyl	ESGPKVkKCEVKV	PF3D7_0209000	K609	1
Acetyl	YKVDGSkVLLDDD	PF3D7_0209000	K501	1
Acetyl	SGPKVKkCEVKVN	PF3D7_0209000	K610	1
Acetyl	VKKCEVkVNEPLI	PF3D7_0209000	K614	1
Acetyl	KAQIQMkDIIISI	PF3D7_0209200	K166	0.740583
Acetyl	IICPVTkKMYHLV	PF3D7_0209200	K183	0.749271
Acetyl	ICPVTKkMYHLVD	PF3D7_0209200	K184	0.746842
Acetyl	NIDIMMkSEQDQN	PF3D7_0209500	K245	0.507108
Acetyl	VSSSNEkQKNKNN	PF3D7_0209500	K266	0.937173
Acetyl	KVGLTGkYGTRYG	PF3D7_0210100.1	K13	1
Acetyl	QTNEQHkKSKIED	PF3D7_0210500	K153	0.932836
Acetyl	NNRLINkNYNNYK	PF3D7_0210900	K88	1
Acetyl	EMIQILkQIKNSN	PF3D7_0211600	K59	1
Acetyl	SNTYKDkGRNEMV	PF3D7_0211600	K33	1
Acetyl	MCEKDDiTVNEEI	PF3D7_0211800	K4	1
Acetyl	AKTINLkSINRFN	PF3D7_0212100	K1006	1
Acetyl	APRRRAkTINLKS	PF3D7_0212100	K1001	1
Acetyl	LNGEFSkRILYNR	PF3D7_0212100	K1151	1
Acetyl	IYNTNIkSLKNDK	PF3D7_0212400	K2945	0.446828
Acetyl	DNNKKNkNNLIEN	PF3D7_0212400	K2929	0.985194
Acetyl	IHNKIKkDNIIAI	PF3D7_0212500	K3723	1
Acetyl	NIHNKIkKDNIIA	PF3D7_0212500	K3722	1
Acetyl	YKRTPFkFGFVDK	PF3D7_0212500	K1995	0.999983
Acetyl	IIKKKKkGKNVKL	PF3D7_0214400	K398	0.0164327
Acetyl	LSESEKkILVKEI	PF3D7_0214400	K70	0.00913184
Acetyl	GKNVKLkLDDIIV	PF3D7_0214400	K405	0.999993
Acetyl	KKGKNVkLKLDDI	PF3D7_0214400	K403	0.999667
Acetyl	KLSESEkKILVKE	PF3D7_0214400	K69	0.990868
Acetyl	DINNIDkYEKTKT	PF3D7_0214600	K81	0.451744
Acetyl	ESEEILkEPVLSK	PF3D7_0214900	K869
Acetyl	KEPVLSkVLYNEI	PF3D7_0214900	K875
Acetyl	TPCAYEkYSLRGK	PF3D7_0215400	K377	1
Acetyl	LAISIEkANNNDS	PF3D7_0215400	K358	1
Acetyl	IPNQPNkPGPVLA	PF3D7_0215400	K347	1
Acetyl	KNKNSKkNKNNKS	PF3D7_0215400	K14	0.45089
Acetyl	KNDINSkNKKNND	PF3D7_0215400	K28	0.692353
Acetyl	KKNKNNkSDKNDI	PF3D7_0215400	K19	0.0743779
Acetyl	INSKNKkNNDNNK	PF3D7_0215400	K31	0.451052
Acetyl	LSIIKNkEEKKKI	PF3D7_0216500	K1327	0.262744
Acetyl	SLLSIIkNKEEKK	PF3D7_0216500	K1325	0.292572
Acetyl	IKNKEEkKKIHDI	PF3D7_0216500	K1330	0.589159
Acetyl	NILRSFkNELGEL	PF3D7_0217500	K408	1
Acetyl	EIKVKEkSENSNE	PF3D7_0217700	K22	0.0626479
Acetyl	TEQNLQkKHNKMS	PF3D7_0218200	K576	1
Acetyl	SNDNINkNQEKNK	PF3D7_0218200	K57	0.999656
Acetyl	EQNLQKkHNKMSQ	PF3D7_0218200	K577	1
Acetyl	DPLDVSkFKHKKL	PF3D7_0218700	K221	0.98541
Acetyl	GSTAILkLIEKTK	PF3D7_0219600	K496	0.986081
Acetyl	ILKLIEkTKCPII	PF3D7_0219600	K500	0.983814
Acetyl	GMSSGDkGGSTAI	PF3D7_0219600	K488	0.996709
Acetyl	SILDMLkGDMELG	PF3D7_0220000	K1210	0.70316
Acetyl	KYIGILkITTFVQ	PF3D7_0220100	K758	0.856429
Acetyl	YDEGGMkATENMF	PF3D7_0220100	K727	0.853324
Acetyl	MIYSSEkLNKYIG	PF3D7_0220100	K749	0.678579
Acetyl	AAQEAVkDAAMAA	PF3D7_0222700	K170
Acetyl	AMAATIkAVGAAA	PF3D7_0222700	K161
Acetyl	YVGGLTkLTSAGT	PF3D7_0223500	K990	1
Acetyl	LCGNGAkKNNIQE	PF3D7_0300100	K537	0.999158
Acetyl	GQTMVEkLGGLCG	PF3D7_0300100	K527	0.999112
Acetyl	NDEAICkKHPEVE	PF3D7_0300100	K446	0.994775
Acetyl	DEAICKkHPEVEE	PF3D7_0300100	K447	0.00572686
Acetyl	THVRTIkENEDIE	PF3D7_0302200	K226
Acetyl	YAIIKLkEITSDL	PF3D7_0302200	K1257
Acetyl	NEDIENkGETLIL	PF3D7_0302200	K234
Acetyl	IKLAMCkSMNESL	PF3D7_0303700	K221	0.686351
Acetyl	IEKFLEkKKYMHI	PF3D7_0305100	K3331	0.999686
Acetyl	EKWLTNkNDEKYI	PF3D7_0305100	K759	0.565401
Acetyl	NDIFIDkSKNFGT	PF3D7_0305100	K2080	0.419892
Acetyl	GIQKNEkKQIIDN	PF3D7_0305200	K942	0.731265
Acetyl	SNDEKTkTIENLQ	PF3D7_0305200	K916	0.992586
Acetyl	DNDMKFkQILLDN	PF3D7_0305200	K667	1
Acetyl	NSFVLNkENLKSS	PF3D7_0305200	K200	0.219863
Acetyl	LNKENLkSSHHIN	PF3D7_0305200	K204	0.843529
Acetyl	IQKNEKkQIIDNP	PF3D7_0305200	K943	0.62476
Acetyl	MMDVYkEENSDL	PF3D7_0305300	K6	1
Acetyl	IENLYEkIEMMKK	PF3D7_0305500	K1580	0.288984
Acetyl	IQKVGFkNEIVDR	PF3D7_0305500	K974
Acetyl	KKKKKKkILENIN	PF3D7_0305800	K859	1
Acetyl	NINDEKkEGSVWN	PF3D7_0306200	K197	0.5
Acetyl	IEIEEEkKNKIEI	PF3D7_0309200	K583	0.969699
Acetyl	NINENIkKNYKDK	PF3D7_0309200	K922	0.980361
Acetyl	NFIDSLkGKSCHE	PF3D7_0309600	K49	0.395991
Acetyl	KMNNTNkMNNTNK	PF3D7_0310200	K3470	1
Acetyl	VPVDIQkRNYINT	PF3D7_0310200	K2266	1
Acetyl	KMNNTNkMNNTIQ	PF3D7_0310200	K3476	1
Acetyl	LSKGVKkTLYCKK	PF3D7_0310200	K3151	1
Acetyl	YKNTLSkGVKKTL	PF3D7_0310200	K3147	1
Acetyl	NQTIKEkGGDIKK	PF3D7_0310200	K3757	0.999977
Acetyl	TLSKGVkKTLYCK	PF3D7_0310200	K3150	1
Acetyl	TKNQTIkEKGGDI	PF3D7_0310200	K3755	1
Acetyl	KNIKDIkSNEDIK	PF3D7_0310200	K1420	1
Acetyl	IQMNNIkINSPND	PF3D7_0310200	K3487	1
Acetyl	EVKNVIkTPCPDK	PF3D7_0310200	K3996	1
Acetyl	KTPCPDkCINNDN	PF3D7_0310200	K4002	1
Acetyl	DVKDDIkKDDIKK	PF3D7_0310200	K3793	0.716442
Acetyl	KKGNTNkYNVLIK	PF3D7_0310200	K3168
Acetyl	MMFNASkLILSDY	PF3D7_0310600.2	K25
Acetyl	TPYFGDkEKKLIE	PF3D7_0311100	K21	0.912046
Acetyl	TGFIGNkKSDIFI	PF3D7_0311100	K107	1
Acetyl	GFIGNKkSDIFIE	PF3D7_0311100	K108	1
Acetyl	ILEHLVkDSITQA	PF3D7_0311300	K463	0.90031
Acetyl	RNKLKDkGKKENI	PF3D7_0311400	K1887	0.19466
Acetyl	KLKDKGkKENIGL	PF3D7_0311400	K1889	0.556722
Acetyl	IEKKYMkKPNSLI	PF3D7_0311600	K50	1
Acetyl	FINMENkNDTVNN	PF3D7_0311600	K340	1
Acetyl	EKKYMKkPNSLIY	PF3D7_0311600	K51	1
Acetyl	IYEHVSkYINLKN	PF3D7_0311600	K62	1
Acetyl	VNNIPIkNNSKSH	PF3D7_0311600	K350	1
Acetyl	KRGKLYkLVSHSC	PF3D7_0311800	K357	0.996484
Acetyl	NRFKRGkLYKLVS	PF3D7_0311800	K354	0.0562269
Acetyl	SGEKKEkEKNVQA	PF3D7_0312500	K335	0.908752
Acetyl	LYNSGEkKEKEKN	PF3D7_0312500	K332	0.545624
Acetyl	NERMISkLEKWKL	PF3D7_0313500	K84	1
Acetyl	MISKLEkWKLEGY	PF3D7_0313500	K87	1
Acetyl	MKYLTFnKNNRDA	PF3D7_0315100	K2	1
Acetyl	QENNNKkNHDNMK	PF3D7_0315300	K824	0.764653
Acetyl	SQENNNkKNHDNM	PF3D7_0315300	K823	0.701271
Acetyl	INSSVGkTFINIP	PF3D7_0315600	K47	1
Acetyl	QINNIIkHIQDII	PF3D7_0316500	K415	1
Acetyl	MPPNNSkYVLDPV	PF3D7_0316600	K7	1
Acetyl	NNKEIMkGYIKNF	PF3D7_0317200	K681	1
Acetyl	DEVIMKkNMKKVK	PF3D7_0317200	K41	1
Acetyl	TSSGSNkTRNISN	PF3D7_0317200	K176	0.388148
Acetyl	NDEVIMkKNMKKV	PF3D7_0317200	K40	1
Acetyl	LGFATPkEAKEGV	PF3D7_0317600	K49	0.996424
Acetyl	EFNELVkKREDIE	PF3D7_0317800	K11	1
Acetyl	NKNVGMkGNLIDS	PF3D7_0317800	K38	1
Acetyl	SFAIKAkADATAE	PF3D7_0318100	K280	0.999999
Acetyl	IEIISNkIKKLDS	PF3D7_0318100	K294	0.225095
Acetyl	TLKLGGkFSPTQS	PF3D7_0318200	K2159	0.999998
Acetyl	TYQFIKkPTMEQI	PF3D7_0319000	K1781	0.70582
Acetyl	IVNIETkNVDGES	PF3D7_0319000	K196	0.960046
Acetyl	AYIDNQkSSNEFT	PF3D7_0319000	K1815	0.430335
Acetyl	FEKFLEkKEFYEK	PF3D7_0319000	K998	0.999686
Acetyl	ANNIIQkLLERPI	PF3D7_0320400	K1245	0.834385
Acetyl	KPTKVYkLNVSID	PF3D7_0320400	K1011	0.973044
Acetyl	VMDEADkLLSPEF	PF3D7_0320800	K213	0.775591
Acetyl	MSYKTNcTNSNAN	PF3D7_0320800	K4	1
Acetyl	LMKFLPkEKQILM	PF3D7_0320800	K232	0.612204
Acetyl	KVLGLGkGGKGKT	PF3D7_0320900	K25	1
Acetyl	GKVIGGkVGGKVG	PF3D7_0320900	K11	1
Acetyl	HKALMNkVPLPPT	PF3D7_0320900	K144	0.787588
Acetyl	MEVPGkVIGGKV	PF3D7_0320900	K6	1
Acetyl	GGKVGGkVGGKVL	PF3D7_0320900	K15	1
Acetyl	GLGKGGkGKTGSG	PF3D7_0320900	K28	1
Acetyl	VIPHIHkALMNKV	PF3D7_0320900	K139	0.263509
Acetyl	GKTGSGkTKKAPL	PF3D7_0320900	K35	0.999981
Acetyl	GGKVGGkVLGLGK	PF3D7_0320900	K19	1
Acetyl	GKGGKGkTGSGKT	PF3D7_0320900	K30	1
Acetyl	PPTAQKkPKKN	PF3D7_0320900	K154	0.607176
Acetyl	LPPTAQkKPKKN	PF3D7_0320900	K153	0.994801
Acetyl	QIGNDNkENINGA	PF3D7_0321100	K1422	0.525421
Acetyl	KEKKTNkPNIVQG	PF3D7_0321300	K573
Acetyl	KLSNDLkNTLKEK	PF3D7_0321700	K1362	1
Acetyl	QNIPFLkNEYTYN	PF3D7_0321700	K463	0.0790154
Acetyl	QKEKFIkGLKNIK	PF3D7_0321700	K1638	1
Acetyl	KTNNKTkLRAKKL	PF3D7_0321800	K1152	1
Acetyl	NEKTNNkTKLRAK	PF3D7_0321800	K1150	1
Acetyl	NMSNKEkTKQNNK	PF3D7_0321900	K549	0.735283
Acetyl	SKNMKNkKNINNL	PF3D7_0321900	K756	0.850767
Acetyl	KNMKNKkNINNLQ	PF3D7_0321900	K757	0.974582
Acetyl	HNNDDDkIIKKGC	PF3D7_0321900	K680
Acetyl	DDDKIIkKGCHDL	PF3D7_0321900	K683
Acetyl	QLNVFKkSKHMLK	PF3D7_0322100	K394	0.999996
Acetyl	NVFKKSkHMLKNT	PF3D7_0322100	K396	0.999996
Acetyl	DQLITNkEKINIF	PF3D7_0322100	K475	1
Acetyl	KEWYDLkAPKMFL	PF3D7_0322900	K33	1
Acetyl	ILTAELkH	PF3D7_0322900	K261	1
Acetyl	LVRNFGkTLVTKT	PF3D7_0322900	K45	1
Acetyl	LSITRDkLCSLIR	PF3D7_0322900	K109	1
Acetyl	GKTLVTkTIGKKL	PF3D7_0322900	K50	1
Acetyl	GKVMTPkESFRYI	PF3D7_0323700	K628	0.99999
Acetyl	YKNEFGkVMTPKE	PF3D7_0323700	K623	0.999998
Acetyl	CISMWSkFVSTNG	PF3D7_0324800	K265	1
Acetyl	LRKHKLkDAIKKC	PF3D7_0400100	K354	0.999933
Acetyl	YALNAWkTDAIAA	PF3D7_0401300	K173	0.440425
Acetyl	FVTLGSkDGKDAI	PF3D7_0401600.1	K211	1
Acetyl	SNALYQkYIDKDD	PF3D7_0401600.1	K236	1
Acetyl	LGSKDGkDAIDMD	PF3D7_0401600.1	K214	1
Acetyl	TIYDTSkKDMKKN	PF3D7_0402000	K308
Acetyl	EIVLDLkDKHVLI	PF3D7_0402200	K1908	1
Acetyl	KMNDIEkDNITDQ	PF3D7_0402300	K2596	1
Acetyl	VNDLLNkLSLGDL	PF3D7_0402300	K1864	0.717973
Acetyl	NDDENQkKLWNEY	PF3D7_0402400	K177	0.999956
Acetyl	PSRYNNkNLEESF	PF3D7_0402400	K95	0.999963
Acetyl	DAEIHNkKMKKKK	PF3D7_0403900	K1115	0.883717
Acetyl	IHNKKMkKKKILR	PF3D7_0403900	K1118	0.38899
Acetyl	SKEKALkTCDFTL	PF3D7_0404100	K1070	1
Acetyl	KINDKNkNSNQKN	PF3D7_0404100	K315	0.999805
Acetyl	IKDAQMkGKQNNN	PF3D7_0404800	K225	0.961041
Acetyl	NLIDSIkLFSNSC	PF3D7_0405100	K852	1
Acetyl	NNNNNNkKKTHVN	PF3D7_0405700	K1670	0.88424
Acetyl	DERGNNkSMSKHE	PF3D7_0405700	K1768	0.037661
Acetyl	NNNNNKkKTHVNN	PF3D7_0405700	K1671	0.9595
Acetyl	NTDIEAkLHVLNG	PF3D7_0405800	K27	1
Acetyl	GKDSADkMPLETQ	PF3D7_0406200	K76	1
Acetyl	NYEEKKkKIIINK	PF3D7_0406500	K1910	0.364714
Acetyl	KDGKVKkNGNIKN	PF3D7_0406500	K1708	1
Acetyl	KKNGNIkNGNVDN	PF3D7_0406500	K1713	1
Acetyl	SKPNDNkSKPDDN	PF3D7_0406500	K218	0.492637
Acetyl	IKNEEIkLDLDKL	PF3D7_0406500	K1223	0.997548
Acetyl	YEEKKKkIIINKN	PF3D7_0406500	K1911	0.364714
Acetyl	GNVDNDkLKNENL	PF3D7_0406500	K1721	1
Acetyl	PNDNKSkPNDNKS	PF3D7_0406500	K213	0.613194
Acetyl	PNDNKSkPDDNKS	PF3D7_0406500	K220	0.699086
Acetyl	LNMKGIkSYLKKN	PF3D7_0406900	K895	0.999747
Acetyl	YIFDKNkKDYWKN	PF3D7_0407300	K248	1
Acetyl	EKYIFDkNKKDYW	PF3D7_0407300	K246	1
Acetyl	IFDKNKkDYWKNK	PF3D7_0407300	K249	1
Acetyl	NKKDYWkNKITSF	PF3D7_0407300	K253	1
Acetyl	IVYNKMkENDEHL	PF3D7_0407800	K346	0.78566
Acetyl	KSIVYNkMKENDE	PF3D7_0407800	K344	0.802771
Acetyl	VMKGFKkGEYMDG	PF3D7_0407800	K321	0.685852
Acetyl	NDDVTQkKVQCML	PF3D7_0407800	K1285	0.15408
Acetyl	KVQCMLkLLTRKN	PF3D7_0407800	K1292	0.924251
Acetyl	TSSLFSkYIGETE	PF3D7_0407900	K463	0.18286
Acetyl	EQKKNEkKQAQIK	PF3D7_0408100	K475	0.551612
Acetyl	KMLNEVkNTINEF	PF3D7_0408100	K705	0.998168
Acetyl	CGYRGGkSGHLFV	PF3D7_0409400	K300	0.781795
Acetyl	TISNPLkFNNMSG	PF3D7_0410800	K96	1
Acetyl	SKLRVVkNMNTAN	PF3D7_0410800	K64	1
Acetyl	NGKKDPkGEYILD	PF3D7_0411800	K550	0.178916
Acetyl	NVNENNkDLFYKK	PF3D7_0411800	K1788	1
Acetyl	NNKVNIkNIKTLY	PF3D7_0411800	K40	0.999998
Acetyl	KIEKMEkSFESYI	PF3D7_0411800	K1704	0.98994
Acetyl	RDVREEkGQILKD	PF3D7_0412000	K593	1
Acetyl	HNQANIkDSVPLN	PF3D7_0412000	K726	1
Acetyl	ITGKKLkDILNNK	PF3D7_0413500	K142	0.972574
Acetyl	KDILNNkKVSVIY	PF3D7_0413500	K148	1
Acetyl	KQGQIIkLSNMKD	PF3D7_0414000	K141	0.626251
Acetyl	NIEKKNkQSSSTN	PF3D7_0414700	K105	0.964095
Acetyl	HYNIEKkNKQSSS	PF3D7_0414700	K103	0.956267
Acetyl	FGIEGSkTIRKLL	PF3D7_0414900	K26	1
Acetyl	SNIDGMkAACAQT	PF3D7_0414900	K168	0.450601
Acetyl	NNDEKKkGDKKND	PF3D7_0415200	K1902	0.999597
Acetyl	EKKKGDkKNDDKK	PF3D7_0415200	K1905	0.999023
Acetyl	KKNDDKkNDEKKK	PF3D7_0415200	K1911	0.78268
Acetyl	INDKNIkSDHNIK	PF3D7_0415200	K752	0.0464575
Acetyl	YKFIKKkINNKLN	PF3D7_0415200	K1589	1
Acetyl	IYEHMSkAGDVEN	PF3D7_0415500	K56	1
Acetyl	EIMETFkCVGNVL	PF3D7_0416000	K525	0.996026
Acetyl	TASKILkKNVFKE	PF3D7_0416000	K412	1
Acetyl	IPKTASkILKKNV	PF3D7_0416000	K409	1
Acetyl	ASKILKkNVFKEN	PF3D7_0416000	K413	1
Acetyl	ENIKNIkIYNKII	PF3D7_0416300	K36	0.0464575
Acetyl	SLEVANkLSEKKN	PF3D7_0416400	K720	0.999161
Acetyl	GGENEGkPKQTIE	PF3D7_0416400	K544	0.98092
Acetyl	RNVFRKkGDILNT	PF3D7_0416700	K17	1
Acetyl	NVHFFGkDMNNKK	PF3D7_0416900	K1897	0.999192
Acetyl	YNLKHTkVEENNI	PF3D7_0418000	K3141	0.55028
Acetyl	SETCNGkDINILP	PF3D7_0418000	K4687	0.999916
Acetyl	KVIIDNkESVKSY	PF3D7_0418200	K93	0.999644
Acetyl	MDDDKNdYNPEEE	PF3D7_0419600	K5	1
Acetyl	YNEKKKkKIAFFS	PF3D7_0419900	K3407	0.389775
Acetyl	TYNEKKkKKIAFF	PF3D7_0419900	K3406	0.389775
Acetyl	QHPKKKkYQNGYV	PF3D7_0419900	K3517	0.497773
Acetyl	NNTNINkLKLLTS	PF3D7_0419900	K4389	0.572591
Acetyl	VQHPKKkKYQNGY	PF3D7_0419900	K3516	0.497773
Acetyl	TNNKKKkTLLKNM	PF3D7_0420000	K2541	0.530383
Acetyl	KKKTLLkNMDTKK	PF3D7_0420000	K2545	0.469617
Acetyl	KNNENLkSIQNVH	PF3D7_0420000	K857	0.843765
Acetyl	SNTNQQkNGMGSQ	PF3D7_0420000	K872	0.998538
Acetyl	GSQNNLkIQKKVK	PF3D7_0420000	K882	0.997465
Acetyl	VYLTKGkQKHDDI	PF3D7_0420000	K2182	0.996665
Acetyl	NTNNKKkKTLLKN	PF3D7_0420000	K2540	0.530383
Acetyl	KHDDINkDQHNEI	PF3D7_0420000	K2190	1
Acetyl	KMESVHkIESDDK	PF3D7_0420100	K459	1
Acetyl	KQKCIKkMESVHK	PF3D7_0420100	K453	1
Acetyl	KIESDDkDYSDNN	PF3D7_0420100	K465	1
Acetyl	YFQFGDkEEEEDK	PF3D7_0420300	K2867	1
Acetyl	FKFLNSkDVKDET	PF3D7_0420300	K2504	0.99999
Acetyl	DNKQKGkESSNNL	PF3D7_0420300	K3175	0.970892
Acetyl	RKKKDEkFSVSSN	PF3D7_0420300	K2961	0.820425
Acetyl	YFDNKQkGKESSN	PF3D7_0420300	K3173	0.987583
Acetyl	NNNNNVkYFQFGD	PF3D7_0420300	K2860	1
Acetyl	RDHPQHkRTNPDS	PF3D7_0420700	K176	0.706954
Acetyl	NGEWEHkKKGKCT	PF3D7_0420700	K523	0.39704
Acetyl	GEWEHKkKGKCTS	PF3D7_0420700	K524	0.39704
Acetyl	NINIENkFKDIQN	PF3D7_0421700	K1379	1
Acetyl	MDQFNEkKNNLNE	PF3D7_0422100	K159	0.994273
Acetyl	KQSEFSkIIRKEA	PF3D7_0422500	K483	1
Acetyl	IEGQLKkNVEMGV	PF3D7_0423500	K355
Acetyl	TENNYIkTAQYAA	PF3D7_0423500	K368
Acetyl	ENQEKSkMIDSEN	PF3D7_0424200	K232	0.999975
Acetyl	NQENQEkSKMIDS	PF3D7_0424200	K230	0.999958
Acetyl	VDNKDIkEQLPEN	PF3D7_0424300	K88	0.981745
Acetyl	ALLEDKkNVDNKD	PF3D7_0424300	K80	1
Acetyl	EALLEDkKNVDNK	PF3D7_0424300	K79	1
Acetyl	NLFEGEkYNILED	PF3D7_0424600	K133	1
Acetyl	YFFLKKkPKSPVD	PF3D7_0425800	K3149	0.85319
Acetyl	RDSRTDkLEENLR	PF3D7_0425800	K212	0.996573
Acetyl	LPPNSVkDPSSWW	PF3D7_0426000	K1047	0.414942
Acetyl	ADKLLGkIKEEKG	PF3D7_0426000	K1098	0.999793
Acetyl	LGSSCPkSCSSYR	PF3D7_0500100	K1284	0.815999
Acetyl	CKKKVKkGIKEND	PF3D7_0500800	K572	0.952394
Acetyl	EGNDKVkGPEIIT	PF3D7_0500800	K619
Acetyl	IGQEVIkGDVNEE	PF3D7_0500800	K840
Acetyl	NNKNENkDNVIVQ	PF3D7_0500800	K1024
Acetyl	NEGPENkDKVTKQ	PF3D7_0500800	K851
Acetyl	NEDVNEkDTANKD	PF3D7_0500800	K1040
Acetyl	NKMSEKkRSNHKT	PF3D7_0502300	K152	0.872238
Acetyl	LDVKLNkFIWSKG	PF3D7_0503800	K65	1
Acetyl	LNNIMEkEKKSMS	PF3D7_0503900	K118	0.964853
Acetyl	SSFEEIkKMNMFT	PF3D7_0504600	K59	1
Acetyl	SFEEIKkMNMFTA	PF3D7_0504600	K60	1
Acetyl	KINMNEkNNSAVN	PF3D7_0504800	K191	0.878575
Acetyl	NSFLMIkKDHSDN	PF3D7_0504800	K218	0.7345
Acetyl	NNKVVTkYRYTIG	PF3D7_0504800	K4923	0.913301
Acetyl	NNMGITkDDKLYN	PF3D7_0504800	K203	0.63982
Acetyl	NNMVEEkVKDCVG	PF3D7_0504800	K1348	0.962064
Acetyl	SNNKNEkGHDMNK	PF3D7_0504800	K346	0.998058
Acetyl	NNMTINkKDNKYP	PF3D7_0504900	K13	0.953313
Acetyl	NMTINKkDNKYPY	PF3D7_0504900	K14	0.99302
Acetyl	DQNMYYkQLSMNK	PF3D7_0505100	K2678	0.999906
Acetyl	KQKDKTkVMVETG	PF3D7_0505100	K2664	0.99824
Acetyl	NQEVKRkIYHHDN	PF3D7_0505100	K387	0.999961
Acetyl	PSTDMKkTTSQGS	PF3D7_0505400	K674	0.807709
Acetyl	SPSTDMkKTTSQG	PF3D7_0505400	K673	0.7374
Acetyl	DSNENIkKTNKYD	PF3D7_0505400	K690	0.86507
Acetyl	NNNVPEkRKSGDD	PF3D7_0505500	K53	1
Acetyl	PHQTDDkNDGASC	PF3D7_0505700	K330	0.232547
Acetyl	KTFEFEkIRNEPI	PF3D7_0506100	K73	1
Acetyl	CENVKNkIKDYIL	PF3D7_0506500	K997	0.865672
Acetyl	NVKNKIkDYILKN	PF3D7_0506500	K999	0.693831
Acetyl	INGDEKkESFSIN	PF3D7_0506900	K112	0.943175
Acetyl	VYSTNGkNVVGEV	PF3D7_0507100	K16	1
Acetyl	ASLLAKkKPCKKR	PF3D7_0507100	K306	0.815927
Acetyl	MVKGSNkMKNLNK	PF3D7_0507600	K13	0.644801
Acetyl	KMKNLNkNIFPVN	PF3D7_0507600	K19	0.962502
Acetyl	ELVSKVkRRIIDC	PF3D7_0507800	K1224	0.962122
Acetyl	NLNSFLkKKMYST	PF3D7_0507800	K672	0.999695
Acetyl	AIIFVSkLYIEKP	PF3D7_0508500	K2457	1
Acetyl	ENNYIKkPKLITY	PF3D7_0508500	K1091	0.999895
Acetyl	LTDSKNkKQNKGS	PF3D7_0508700	K628	0.68341
Acetyl	SNLTDSkNKKQNK	PF3D7_0508700	K626	0.929273
Acetyl	EIKHNVkQIYTTH	PF3D7_0508900	K2446	0.229838
Acetyl	NNPKILkGKDITH	PF3D7_0509400	K2754	0.935448
Acetyl	TKMDFLkYYTLVY	PF3D7_0509400	K669	0.551878
Acetyl	PKILKGkDITHSG	PF3D7_0509400	K2756	0.861645
Acetyl	SLKMKYkFNNNIM	PF3D7_0509400	K650	0.632842
Acetyl	KDLNNPkILKGKD	PF3D7_0509400	K2751	0.993073
Acetyl	NLFYKGkKENNMI	PF3D7_0510100	K984	0.960633
Acetyl	DIFKSNkYENENE	PF3D7_0510100	K1017	0.739008
Acetyl	NIKAQEkKINKNI	PF3D7_0511500	K5526	0.994355
Acetyl	KIIEVGkKLTTKD	PF3D7_0511500	K7578	1
Acetyl	KNKNMIkDAKKDS	PF3D7_0511500	K5716	0.982799
Acetyl	DNNKSNkKSDNNN	PF3D7_0511500	K270	0.76456
Acetyl	REETNDkEKISTQ	PF3D7_0511500	K7564	0.999969
Acetyl	ILVLMEkMKDLKK	PF3D7_0511500	K5511	0.479539
Acetyl	KKAQNIkAQEKKI	PF3D7_0511500	K5522	0.985671
Acetyl	KFLKEEkTNNLIN	PF3D7_0511500	K3783	0.999997
Acetyl	NNKSNKkSDNNND	PF3D7_0511500	K271	0.296774
Acetyl	DLLIKRkNLNELK	PF3D7_0511500	K1640	1
Acetyl	KRNEAMkNARPII	PF3D7_0511500	K7531	0.1287
Acetyl	SIHNIEkEDIFKS	PF3D7_0511500	K1947	1
Acetyl	VYKLKRkIEDIIQ	PF3D7_0511500	K7178	0.999999
Acetyl	EKEDIFkSLSYPK	PF3D7_0511500	K1952	1
Acetyl	KMKDLKkAQNIKA	PF3D7_0511500	K5517	1
Acetyl	IQNDMNkEEKVLD	PF3D7_0511500	K1615
Acetyl	NFMIEKkEELNND	PF3D7_0511500	K9313
Acetyl	DMNKEEkVLDIIS	PF3D7_0511500	K1618
Acetyl	MTTIKEnEFLCDE	PF3D7_0512700	K5	1
Acetyl	LKLFINkDKNKNI	PF3D7_0513200	K196	0.999999
Acetyl	KKKNNNkKEKKKN	PF3D7_0513200	K709	0.999544
Acetyl	KKNNNKkEKKKNN	PF3D7_0513200	K710	0.999979
Acetyl	NNKKEKkKNNNKK	PF3D7_0513200	K704	0.845537
Acetyl	EINDISkMNKLKN	PF3D7_0513200	K1004	0.998552
Acetyl	GTLRKVkTGGILI	PF3D7_0513300	K198
Acetyl	VDGCPFkWDEGDF	PF3D7_0513300	K211
Acetyl	ETNLFQkSEVIKK	PF3D7_0513600	K27	1
Acetyl	KNNNNNkYEIPII	PF3D7_0513600	K101	1
Acetyl	LNANICkYENVFS	PF3D7_0513600	K174	0.999648
Acetyl	NNEDILkDNINNL	PF3D7_0513600	K70	0.999998
Acetyl	LKEPINkLLYKEQ	PF3D7_0513600	K271	0.998471
Acetyl	ENVFSEkGNKTDI	PF3D7_0513600	K182	0.995839
Acetyl	NSKTALkCAMKLN	PF3D7_0513600	K1002	0.58502
Acetyl	NWSGNSkTALKCA	PF3D7_0513600	K998	0.424858
Acetyl	KTLKENkQISLST	PF3D7_0514300	K1054	1
Acetyl	KNKKSDkNVKMNV	PF3D7_0514300	K132	0.353854
Acetyl	KMNVMIkKKCMLY	PF3D7_0514300	K141	1
Acetyl	MNVMIKkKCMLYL	PF3D7_0514300	K142	1
Acetyl	LLFKTLkENKQIS	PF3D7_0514300	K1051	1
Acetyl	LPKEEKkGGKRRG	PF3D7_0515000	K64	0.913697
Acetyl	IRTYNRkNIRCNN	PF3D7_0515300	K994	0.999989
Acetyl	RINNLFkNL	PF3D7_0515600	K1248	1
Acetyl	LCDINKkNMDINS	PF3D7_0516100	K947	1
Acetyl	IISRENkIGGSSG	PF3D7_0516600	K1295	1
Acetyl	KLSNDIkGSKNSK	PF3D7_0516600	K1477	1
Acetyl	LGENNLkNDIDGN	PF3D7_0516600	K1309	1
Acetyl	SNSLYHkNKNVES	PF3D7_0516700	K918	0.402933
Acetyl	MNKETTkKTLDMQ	PF3D7_0516800	K1764	0.988911
Acetyl	KDGYINkDGYINK	PF3D7_0516800	K1085
Acetyl	VVDKDNkEDSSDD	PF3D7_0516800	K1794
Acetyl	RGAPLAkVIFKRT	PF3D7_0516900	K60	1
Acetyl	EKKGYIkGLVKDI	PF3D7_0516900	K42	1
Acetyl	MAKKPDpNEIKYV	PF3D7_0517000	K3	0.931794
Acetyl	LGLSPKkVGDDIA	PF3D7_0517000	K41
Acetyl	CDFEGNkLRVEVP	PF3D7_0517300	K75	1
Acetyl	MQKLNTiMNTLGE	PF3D7_0517500	K3	0.998528
Acetyl	KKNITMkNQIVIK	PF3D7_0518500	K207	1
Acetyl	KEKLIKkNITMKN	PF3D7_0518500	K202	1
Acetyl	NKNNKNkMNDPIK	PF3D7_0518600	K568	0.962267
Acetyl	RKNKNNkNKMNDP	PF3D7_0518600	K566	0.999898
Acetyl	KMNDPIkIRCPTN	PF3D7_0518600	K574	0.00183873
Acetyl	VDNEKMkQMKVNY	PF3D7_0518600	K850	0.999097
Acetyl	LILDKNkKKTSNN	PF3D7_0519500	K1206	0.784295
Acetyl	NITIIEkNASKGK	PF3D7_0519500	K522	1
Acetyl	NLLILDkNKKKTS	PF3D7_0519500	K1204	0.989525
Acetyl	GKLRTRkTGFSKF	PF3D7_0519700	K22	0.196785
Acetyl	RKTGFSkFSYQAN	PF3D7_0519700	K27	1
Acetyl	ANKFQDkSFGNSN	PF3D7_0519700	K93	1
Acetyl	NRGKLFkFTPQKK	PF3D7_0519700	K40	1
Acetyl	EKILNGkQTNLRG	PF3D7_0519800	K338	1
Acetyl	LDEKSSkRIFQGE	PF3D7_0520000	K68	0.979521
Acetyl	NTTKMSkSDKVDN	PF3D7_0520200	K574	0.189588
Acetyl	DENMEGkDSFLMD	PF3D7_0520200	K317	1
Acetyl	LDNSSVkENGEHN	PF3D7_0520200	K301	1
Acetyl	GCASSMkGLGARV	PF3D7_0520900	K277	0.867175
Acetyl	KGVEYEkLYEEKN	PF3D7_0520900	K150	1
Acetyl	QKNENLkNDIKKK	PF3D7_0521300	K1237	0.999895
Acetyl	LELINKkLSDDQK	PF3D7_0521300	K1270	0.0995316
Acetyl	ILLEERkKKMDED	PF3D7_0521900	K1067	1
Acetyl	LEERKKkMDEDNI	PF3D7_0521900	K1069	1
Acetyl	LLEERKkKMDEDN	PF3D7_0521900	K1068	1
Acetyl	GEDDSIkNNKSNY	PF3D7_0522400	K1083	0.998896
Acetyl	LMINNQkISSNKS	PF3D7_0523000	K695	0.998975
Acetyl	FNKIVEkIKQVKI	PF3D7_0524300	K369	0.999915
Acetyl	DDQRIPkARFLGL	PF3D7_0525100	K115	0.997017
Acetyl	FYRITKkGIINEK	PF3D7_0526000	K348
Acetyl	DNGIPSkIGSHLS	PF3D7_0526500	K776	1
Acetyl	NDENGNkLGDNGI	PF3D7_0526500	K767	1
Acetyl	LNTLLSkNDKCNN	PF3D7_0526600	K2947	1
Acetyl	KLNGALkVDKNIC	PF3D7_0526600	K1185	0.999951
Acetyl	ISSSNKkKNFLLK	PF3D7_0526700	K88	1
Acetyl	GISSSNkKKNFLL	PF3D7_0526700	K87	1
Acetyl	GKFVNTkKEFPKI	PF3D7_0526700	K37	0.999754
Acetyl	QSSMINkLVAVEG	PF3D7_0527000	K206	1
Acetyl	QKLIEEkYKKIYE	PF3D7_0527500	K243	0.999793
Acetyl	TSSISYkRKMNFE	PF3D7_0527600	K269
Acetyl	IFARVSkNMTCIE	PF3D7_0528700	K169	0.999975
Acetyl	ATEIKLkKIQHVT	PF3D7_0529400.1	K1180	0.878652
Acetyl	DENLDEkVYALIP	PF3D7_0529400.1	K982	0.999997
Acetyl	KKATEIkLKKIQH	PF3D7_0529400.1	K1178	0.998252
Acetyl	TEIKLKkIQHVTG	PF3D7_0529400.1	K1181	0.131205
Acetyl	DISNENkKKYTTK	PF3D7_0529800	K1754	0.980407
Acetyl	ISNENKkKYTTKK	PF3D7_0529800	K1755	0.945697
Acetyl	NKNEKNkICDNKN	PF3D7_0529800	K131	0.995847
Acetyl	EKEFLEkKENIKK	PF3D7_0530600	K41	0.86773
Acetyl	TKQKNFkLSFLSE	PF3D7_0530600	K114	0.978165
Acetyl	DKHTKQkNFKLSF	PF3D7_0530600	K111	0.992179
Acetyl	IMPNYVkDKIDDT	PF3D7_0530900	K445	0.619408
Acetyl	SEDITKkNISEKM	PF3D7_0530900	K1987	0.121895
Acetyl	KKLIGIkKNLGPK	PF3D7_0530900	K1892	0.990868
Acetyl	ESYKIEkKIEVKE	PF3D7_0530900	K2184	0.471507
Acetyl	LLYTHRkGILDNK	PF3D7_0530900	K176	1
Acetyl	ELNQTIkLATVND	PF3D7_0530900	K8	0.999984
Acetyl	KNASLDkIDEELQ	PF3D7_0532100	K97	1
Acetyl	VKTEEPkKEQ	PF3D7_0532100	K178	0.994274
Acetyl	TKKDEVkTEEPKK	PF3D7_0532100	K173	0.999966
Acetyl	SRNLCEkKPLNVD	PF3D7_0532300	K93	0.702692
Acetyl	VAINMWkTTEIAA	PF3D7_0600300	K166	1
Acetyl	EIAAATkAAIAAG	PF3D7_0600300	K175	1
Acetyl	VAVNVWkTAELAA	PF3D7_0600500	K167	0.494446
Acetyl	NIVSNAkNAAGEA	PF3D7_0600800	K281
Acetyl	AGEASKkATEEVI	PF3D7_0600800	K289
Acetyl	KKNLSQkILAKKK	PF3D7_0602100	K722	0.999984
Acetyl	LNKSKNkIFQTYN	PF3D7_0602600	K445	0.960167
Acetyl	GSILSDkKMKLSQ	PF3D7_0602600	K893	1
Acetyl	SILSDKkMKLSQE	PF3D7_0602600	K894	1
Acetyl	LSDKKMkLSQEEI	PF3D7_0602600	K896	1
Acetyl	NEDSKKkISFTLN	PF3D7_0602600	K434	0.997386
Acetyl	FTLNKSkNKIFQT	PF3D7_0602600	K443	0.856261
Acetyl	YDFYSNkKMIDKL	PF3D7_0604100	K1934	0.932836
Acetyl	NIATNKkDLQVIN	PF3D7_0604100	K1739	1
Acetyl	SLKENRkNEPSFI	PF3D7_0604100	K1783	1
Acetyl	RRIKSSkFYDNDE	PF3D7_0604100	K933	1
Acetyl	DFYSNKkMIDKLR	PF3D7_0604100	K1935	0.5
Acetyl	VKTFSIkGEVPSS	PF3D7_0604100	K375
Acetyl	ATSSNIkEHPVDR	PF3D7_0604500	K1015	0.953589
Acetyl	DRNNYNkDKIMNN	PF3D7_0604500	K1026	0.453984
Acetyl	YKDSSNkNMNNNN	PF3D7_0604500	K777	0.631564
Acetyl	FPFNLSkNNRKIE	PF3D7_0604600	K504	1
Acetyl	VKYIICkKCTNLT	PF3D7_0604600	K223	1
Acetyl	NLKLSDkELVKYI	PF3D7_0604600	K214	1
Acetyl	SSFMINkCNNSIP	PF3D7_0604600	K1341	1
Acetyl	KYIICKkCTNLTI	PF3D7_0604600	K224	1
Acetyl	SDKELVkYIICKK	PF3D7_0604600	K218	1
Acetyl	KNSLLGkKIEYTK	PF3D7_0605600	K628	1
Acetyl	CTKEEKkNSLLGK	PF3D7_0605600	K622	1
Acetyl	LCTKEEkKNSLLG	PF3D7_0605600	K621	1
Acetyl	KVNELIkKYFIFE	PF3D7_0605600	K436	1
Acetyl	NYVERAkSEIIKY	PF3D7_0605600	K595	0.999987
Acetyl	VNELIKkYFIFER	PF3D7_0605600	K437	1
Acetyl	KRDMLKkIEESEK	PF3D7_0605800	K1101	0.219086
Acetyl	KDKENEkDKEKDN	PF3D7_0606100	K389	0.972005
Acetyl	KENEKDkEKDNNS	PF3D7_0606100	K391	0.977009
Acetyl	NIAMQLkNVKKSI	PF3D7_0606400	K86
Acetyl	LHNFYLkDRYIKV	PF3D7_0606500	K649	1
Acetyl	NILNHNkEVMDII	PF3D7_0606600	K1837	1
Acetyl	EKGVIFkGVKSLG	PF3D7_0606600	K2098	0.999853
Acetyl	GMSEIAkAAAERL	PF3D7_0607000	K144	0.579602
Acetyl	KKDKEKkAGGAAG	PF3D7_0607000	K127	0.681132
Acetyl	MNNGTNkNLASQS	PF3D7_0608100	K582	0.785129
Acetyl	QSGNNKkKKKKIA	PF3D7_0608100	K593	0.607435
Acetyl	KAELLKkKKAQKR	PF3D7_0608100	K1295	0.994983
Acetyl	IKHFINkENNYHE	PF3D7_0608100	K1126	0.999041
Acetyl	KKAELLkKKKAQK	PF3D7_0608100	K1294	0.972712
Acetyl	SSSGAIkITKDGN	PF3D7_0608700	K54	0.278499
Acetyl	KVLINEkLCENAD	PF3D7_0608800	K314	1
Acetyl	FFNKLNkMNENLL	PF3D7_0609000	K3758	0.936656
Acetyl	EILWVIkRNNLNI	PF3D7_0609900	K1921	0.484138
Acetyl	KQKEEYkILKYYS	PF3D7_0609900	K1562	0.999999
Acetyl	AGKAPRkQLASKA	PF3D7_0610400	K19	1
Acetyl	RKQLASkAARKSA	PF3D7_0610400	K24	1
Acetyl	EIAQDYkTDLRFQ	PF3D7_0610400	K80	1
Acetyl	RVTIMPkDIQLAR	PF3D7_0610400	K123	1
Acetyl	ASKAARkSAPISA	PF3D7_0610400	K28	1
Acetyl	TKQTARkSTAGKA	PF3D7_0610400	K10	1
Acetyl	PISAGIkKPHRYR	PF3D7_0610400	K37	0.996727
Acetyl	ISAGIKkPHRYRP	PF3D7_0610400	K38	0.848458
Acetyl	RKSTAGkAPRKQL	PF3D7_0610400	K15	1
Acetyl	NDTQNRkKYLASS	PF3D7_0611800	K1365	1
Acetyl	DTQNRKkYLASSH	PF3D7_0611800	K1366	1
Acetyl	NNVNNMkNNNMNN	PF3D7_0611800	K1398	1
Acetyl	NVLYEQkYERNHS	PF3D7_0611800	K2468	1
Acetyl	NNNMISkNSLANI	PF3D7_0611800	K1411	0.983775
Acetyl	CGKDIIkNKTKNY	PF3D7_0612200	K154	0.999997
Acetyl	DNDGNVkSIKEYK	PF3D7_0612200	K1732	0.999463
Acetyl	GAPNVGkSSFMNI	PF3D7_0612900	K184	1
Acetyl	MLNYKKkYNMRKY	PF3D7_0613300	K884	0.659316
Acetyl	MNKYNTkELNEKI	PF3D7_0613300	K1235	1
Acetyl	ISAFTEkNAVVKI	PF3D7_0613700	K394	1
Acetyl	NGHGNKkDNSISS	PF3D7_0613800	K3736	0.910613
Acetyl	MINKMEkTGSTPA	PF3D7_0613800	K4028	1
Acetyl	NSSSSGkKKYNIN	PF3D7_0613800	K143
Acetyl	NNKDKIkTNVDSS	PF3D7_0613800	K3033
Acetyl	SSSSGKkKYNIND	PF3D7_0613800	K144
Acetyl	SSSGKKkYNINDV	PF3D7_0613800	K145
Acetyl	CRIIEKkSEDHII	PF3D7_0613900	K40	1
Acetyl	MSSTEkNEVINS	PF3D7_0614300	K6	1
Acetyl	KNNYENkNKTNTS	PF3D7_0614300	K392	0.880004
Acetyl	DNNNNNkNNYENK	PF3D7_0614300	K386	0.25095
Acetyl	DIDNINkKRKLHQ	PF3D7_0614400	K204	0.00335914
Acetyl	NINKKRkLHQLSY	PF3D7_0614400	K207	0.999804
Acetyl	EMNLMHkNNEIKN	PF3D7_0614400	K80	1
Acetyl	ADQLEAkRLKAQV	PF3D7_0614500	K161	1
Acetyl	KASYICkKAFYNL	PF3D7_0614900	K185
Acetyl	TIVTNRkIEMLVN	PF3D7_0615400	K275	1
Acetyl	DMNQSIkSPRLSK	PF3D7_0615400	K956	0.999532
Acetyl	NNLCVKkMDKNMC	PF3D7_0615900	K1389	0.999575
Acetyl	EKKKQKkGNKETK	PF3D7_0615900	K1261	1
Acetyl	KQKKGNkETKQKG	PF3D7_0615900	K1264	0.997192
Acetyl	NLNIKKkNKNRNK	PF3D7_0616400	K1436	0.998772
Acetyl	NNLNIKkKNKNRN	PF3D7_0616400	K1435	0.999789
Acetyl	RIGIFNkNKINCR	PF3D7_0616500	K1162	0.999793
Acetyl	EKKQKHkKELKVN	PF3D7_0617200	K91	0.292774
Acetyl	QQYRSFkLNQLQA	PF3D7_0617200	K250	1
Acetyl	KKQKHKkELKVNA	PF3D7_0617200	K92	0.381259
Acetyl	ISIKEEkLLINQI	PF3D7_0617200	K135	0.320776
Acetyl	TSTISIkEEKLLI	PF3D7_0617200	K132	0.999993
Acetyl	LLETYEkMFGDKK	PF3D7_0617600	K124	0.478434
Acetyl	PMSTIEkELLETY	PF3D7_0617600	K116	0.664263
Acetyl	PKKSQLkAGTANQ	PF3D7_0617800	K124	1
Acetyl	PVSTGIkKPHRYR	PF3D7_0617900	K37	0.98721
Acetyl	EIAQEYkTDLRFQ	PF3D7_0617900	K80	1
Acetyl	RKSTGGkAPRKQL	PF3D7_0617900	K15	1
Acetyl	ASKAARkSAPVST	PF3D7_0617900	K28	1
Acetyl	GGKAPRkQLASKA	PF3D7_0617900	K19	1
Acetyl	VSTGIKkPHRYRP	PF3D7_0617900	K38	0.991963
Acetyl	TKQTARkSTGGKA	PF3D7_0617900	K10	1
Acetyl	NYSGKDkKAQDES	PF3D7_0618000	K38	0.821275
Acetyl	YSGKDKkAQDESN	PF3D7_0618000	K39	0.114006
Acetyl	HPGYFGkVGMRHL	PF3D7_0618300	K55	1
Acetyl	KVLGNGkLKHNQP	PF3D7_0618300	K115	0.999973
Acetyl	FSSVAEkKIKAVG	PF3D7_0618300	K135	0.961929
Acetyl	SSVAEKkIKAVGG	PF3D7_0618300	K136	0.878105
Acetyl	EDKEINkTDDENK	PF3D7_0619000.1	K1027	0.999979
Acetyl	EELQPMkKIEESV	PF3D7_0619200	K548	0.5
Acetyl	NKNIQIkSLPFEE	PF3D7_0619200	K88	0.960897
Acetyl	ELQPMKkIEESVE	PF3D7_0619200	K549	0.5
Acetyl	SVSLKLkEITSND	PF3D7_0619300	K810	0.439123
Acetyl	ETSVSLkLKEITS	PF3D7_0619300	K808	0.999997
Acetyl	TYNDKIkDTNETS	PF3D7_0619300	K798	0.995645
Acetyl	ESIEELkKKQIKV	PF3D7_0619500	K651	0.994273
Acetyl	SIEELKkKQIKVF	PF3D7_0619500	K652	0.00572701
Acetyl	MENHKDdAVLLKH	PF3D7_0621200	K5	1
Acetyl	SINVLAkVRIGHF	PF3D7_0621200	K83	1
Acetyl	SSEIFKkPTKEMF	PF3D7_0621300	K319	0.826564
Acetyl	ISSEIFkKPTKEM	PF3D7_0621300	K318	0.905031
Acetyl	KSHLRLkMVNSLI	PF3D7_0621300	K296	0.981025
Acetyl	LVKLGLkAIPNVH	PF3D7_0621800	K53	1
Acetyl	NIMNNMkISKDKE	PF3D7_0622900	K1420	0.941867
Acetyl	MSLDEEkVKKWFS	PF3D7_0622900	K959	0.990421
Acetyl	YMKINNkDLSKID	PF3D7_0622900	K1651	1
Acetyl	MEKVDIiNKNVNS	PF3D7_0622900	K3	1
Acetyl	KVKRRKkAMSLDE	PF3D7_0622900	K951	0.999997
Acetyl	NNMKISkDKEEKK	PF3D7_0622900	K1423	0.299643
Acetyl	VENMSTkKESDLL	PF3D7_0623000	K367	0.789102
Acetyl	LSIPAVkGIEFGS	PF3D7_0623000	K326
Acetyl	ENMSTKkESDLLY	PF3D7_0623000	K368
Acetyl	ILNKKMkNSNSII	PF3D7_0623800	K918	0.999052
Acetyl	LSWRINkFVNQLR	PF3D7_0624000	K35	1
Acetyl	NEDFLNkAKEFLR	PF3D7_0624600	K2224	0.997973
Acetyl	NSLRFAkEIFKNG	PF3D7_0624600	K2417	1
Acetyl	KVKEYVkNNSNIK	PF3D7_0624600	K841	1
Acetyl	FHEKLIkDTHNAN	PF3D7_0624600	K2205	1
Acetyl	CIYDKVkEYVKNN	PF3D7_0624600	K837	1
Acetyl	IQNYLNkMKNSLK	PF3D7_0624600	K2350
Acetyl	NYLNKMkNSLKNS	PF3D7_0624600	K2352
Acetyl	NKHFNLkDIQVKI	PF3D7_0625400	K162	1
Acetyl	KNSISEkDMDEIK	PF3D7_0625400	K112	1
Acetyl	YENLKKkNEMSYG	PF3D7_0625500	K57	0.399967
Acetyl	LIDVKTkECEQLQ	PF3D7_0626500	K888	0.182415
Acetyl	ASFRGLkDEQLQT	PF3D7_0626700	K326	1
Acetyl	AVTIMSkICLEAE	PF3D7_0626800	K365	0.369252
Acetyl	MNNLKSyGSLSKV	PF3D7_0627800	K5	0.999965
Acetyl	ALRALMkYGDEWI	PF3D7_0627800	K658	1
Acetyl	KISYSEkSYSKEL	PF3D7_0627800	K455	0.999998
Acetyl	VEDLVQkKLIKNE	PF3D7_0628100	K7931	0.500022
Acetyl	INTKTTkKTKKEK	PF3D7_0628100	K3921	1
Acetyl	LTIKNKkGISVED	PF3D7_0628100	K7921	0.999958
Acetyl	EDLVQKkLIKNEK	PF3D7_0628100	K7932	0.500022
Acetyl	KDKRNKkVMNTNS	PF3D7_0628100	K8276	0.182419
Acetyl	DLTIKNkKGISVE	PF3D7_0628100	K7920	0.999998
Acetyl	NDKINTkTTKKTK	PF3D7_0628100	K3918	1
Acetyl	SLMRCQkYIIENR	PF3D7_0629100	K128	1
Acetyl	TIIIPKkIEQKLC	PF3D7_0629100	K593	1
Acetyl	QTIIIPkKIEQKL	PF3D7_0629100	K592	1
Acetyl	NNSYNTkTLWVGD	PF3D7_0629400	K23	0.594248
Acetyl	SNKSSLkSNVLRL	PF3D7_0629700	K4023	1
Acetyl	LGSNVSkIKMNEL	PF3D7_0629700	K6190	1
Acetyl	EKNRGSkNNNIKN	PF3D7_0629700	K5512	1
Acetyl	VLNKSVkEQPNAK	PF3D7_0630300	K1175	1
Acetyl	ISSVAYkKINSFE	PF3D7_0630300	K1463
Acetyl	ISSVAYKkINSFEN	PF3D7_0630300	K1464
Acetyl	AKTGSGkTLAFLV	PF3D7_0630900	K198	0.172535
Acetyl	YKDDNSkLHQAMK	PF3D7_0632500	K3197	1
Acetyl	DAAEIIkRYKDQN	PF3D7_0632500	K987	1
Acetyl	TEINGCkPKGNGN	PF3D7_0632500	K1340	0.888388
Acetyl	RLKKVYkDDNSKL	PF3D7_0632500	K3192	1
Acetyl	AEAKRLkKVYKDD	PF3D7_0632500	K3188	1
Acetyl	INGCKPkGNGNTW	PF3D7_0632500	K1342	0.797815
Acetyl	EAKRLKkVYKDDN	PF3D7_0632500	K3189	1
Acetyl	LESDGKkPKKDKY	PF3D7_0632800	K1174	0.805472
Acetyl	NGDKNGkKQKTFN	PF3D7_0632800	K592	0.97078
Acetyl	SDGKKPkKDKYGD	PF3D7_0632800	K1176	0.856006
Acetyl	IEDTTAkHLLDSI	PF3D7_0632800	K18	0.245468
Acetyl	GDKNGKkQKTFND	PF3D7_0632800	K593	0.121375
Acetyl	LLESDGkKPKKDK	PF3D7_0632800	K1173	0.691972
Acetyl	VYAAAVkAATKAG	PF3D7_0700200	K172	0.835567
Acetyl	AVKAATkAGMKEA	PF3D7_0700200	K176	0.81804
Acetyl	ATKAGMkEALEGL	PF3D7_0700200	K180	0.989989
Acetyl	TDNNNTkTISNDN	PF3D7_0702300	K437	0.871061
Acetyl	MSQPQkQQNEEG	PF3D7_0702400	K6	1
Acetyl	SYNNALkNNDSRY	PF3D7_0703500	K374	1
Acetyl	NMLNQNkFNKNQG	PF3D7_0703500	K1028	1
Acetyl	INTRSSkILEDPN	PF3D7_0703500	K361	1
Acetyl	KSGIYSkQFSLSQ	PF3D7_0703600	K12	1
Acetyl	MEELNkSGIYSK	PF3D7_0703600	K6	1
Acetyl	KFDITKkKNNNNN	PF3D7_0703900	K1469	0.84535
Acetyl	FDITKKkNNNNNN	PF3D7_0703900	K1470	0.154517
Acetyl	MENEDKkKNEKLL	PF3D7_0703900	K2652	0.319646
Acetyl	EKLDLIkYNYRCT	PF3D7_0703900	K3625	1
Acetyl	ENEDKKkNEKLLI	PF3D7_0703900	K2653	0.967735
Acetyl	DIKNEKkNYGNII	PF3D7_0704000	K2087	0.192416
Acetyl	DDIKNEkKNYGNI	PF3D7_0704000	K2086	0.801733
Acetyl	DEKIDEkNDKKID	PF3D7_0704100	K1376	0.998732
Acetyl	IINNNIkEDNNII	PF3D7_0704100	K2645	1
Acetyl	INLLNKkNEDIEE	PF3D7_0704300	K1613
Acetyl	TNAAYIkQDTEII	PF3D7_0704300	K1633
Acetyl	IDTKKIkNGIKIN	PF3D7_0704400	K328	0.999988
Acetyl	IVGSNNkSLHNNM	PF3D7_0704600	K2929	1
Acetyl	NNLNNKkKKSFLK	PF3D7_0705500	K764	1
Acetyl	GNKELGkKEYEHK	PF3D7_0705500	K1650	1
Acetyl	KNVDGNkELGKKE	PF3D7_0705500	K1646	1
Acetyl	NLNNKKkKSFLKM	PF3D7_0705500	K765	1
Acetyl	NKELGKkEYEHKT	PF3D7_0705500	K1651	1
Acetyl	EYEHKTkRILQEM	PF3D7_0705500	K1658	0.999981
Acetyl	LNNLNNkKKKSFL	PF3D7_0705500	K763	1
Acetyl	DIIGFKkYR	PF3D7_0705700	K52	0.0159379
Acetyl	ADIIGFkKYR	PF3D7_0705700	K51	0.999891
Acetyl	ITDLDKkKTYKMD	PF3D7_0706500	K1595	0.332513
Acetyl	VAKISKkSYNEKI	PF3D7_0706500	K869	0.333349
Acetyl	TDLDKKkTYKMDK	PF3D7_0706500	K1596	0.332513
Acetyl	CQSNNKkEENVEI	PF3D7_0706500	K846	0.999953
Acetyl	SSSKNNkIKNNNS	PF3D7_0706500	K1378	0.911201
Acetyl	NIDIISkHPYISP	PF3D7_0706500	K618	1
Acetyl	NITDLDkKKTYKM	PF3D7_0706500	K1594	0.332513
Acetyl	NVAKISkKSYNEK	PF3D7_0706500	K868	0.333349
Acetyl	IVDKEIkNSKANK	PF3D7_0707300	K657	0.999994
Acetyl	KLQELTkQKEYEK	PF3D7_0707400	K70	1
Acetyl	KAFEVIkLQELTK	PF3D7_0707400	K64	0.999715
Acetyl	SLKNSNkYNLYLK	PF3D7_0707400	K350	0.123852
Acetyl	RGAKALkELDQSS	PF3D7_0707400	K48	0.999998
Acetyl	EKEKDIkGFMTKD	PF3D7_0707800	K664	0.99988
Acetyl	KDMRKEkESFIED	PF3D7_0707800	K675	1
Acetyl	EKKEKEkDIKGFM	PF3D7_0707800	K661	1
Acetyl	MTKDMRkEKESFI	PF3D7_0707800	K673	1
Acetyl	FYEQFSkNLKLGI	PF3D7_0708400	K462	1
Acetyl	ELENAEkKKKEKR	PF3D7_0708400	K289	0.997701
Acetyl	EYASFYkSLTNDW	PF3D7_0708400	K333	1
Acetyl	ASDALDkIRYESI	PF3D7_0708400	K44	1
Acetyl	LENAEKkKKEKRK	PF3D7_0708400	K290	0.879354
Acetyl	RIHRMIkLGLSID	PF3D7_0708400	K712	0.909766
Acetyl	ESLQQNkILKVIK	PF3D7_0708400	K426	1
Acetyl	LEYLEEkRIKDLV	PF3D7_0708400	K188	1
Acetyl	YFKENNkNNLLLL	PF3D7_0709400	K1028	1
Acetyl	MNSKLNkMSNLNL	PF3D7_0710000	K1999	1
Acetyl	YIKNNGkISTCIK	PF3D7_0710200	K2540	0.999885
Acetyl	KQKMNIkEMVIQL	PF3D7_0710200	K1244	0.999866
Acetyl	EEKKINkEINILL	PF3D7_0710200	K1780	0.997476
Acetyl	IQLEKEkIINNEI	PF3D7_0710200	K1254	0.999998
Acetyl	MVIQLEkEKIINN	PF3D7_0710200	K1252	0.999999
Acetyl	LEIDEEkKYNKQM	PF3D7_0710200	K2210	1
Acetyl	KILNNEkDKNIYH	PF3D7_0710200	K2618
Acetyl	LNNEKDkNIYHIE	PF3D7_0710200	K2620
Acetyl	DDKKLRkKVKEKH	PF3D7_0710700	K16	1
Acetyl	TLLQNDkNEMNKD	PF3D7_0711000	K820	1
Acetyl	TNKYSTkDMSQPL	PF3D7_0711500	K564	1
Acetyl	DEDMLSkKHKRDN	PF3D7_0711500	K484	0.995413
Acetyl	QVEKEAkERSNGD	PF3D7_0711700	K35	0.334403
Acetyl	DLDTKIkTGSCLT	PF3D7_0712800	K1614	0.578743
Acetyl	KQAECEkYTPPDD	PF3D7_0712800	K1632	0.964305
Acetyl	LEDLDTkIKTGSC	PF3D7_0712800	K1612	0.634454
Acetyl	NIDNKNkYDNSSS	PF3D7_0713900	K238	1
Acetyl	ILNFNIkNNTNNS	PF3D7_0713900	K2873	0.493394
Acetyl	KNNKNKkYNIKDR	PF3D7_0713900	K120	0.973771
Acetyl	INNIDNkNKYDNS	PF3D7_0713900	K236	1
Acetyl	TNNINNkNTNIIN	PF3D7_0713900	K225	1
Acetyl	IASDEPkTNITNQ	PF3D7_0713900	K672	0.302237
Acetyl	NVKKNNkNKKYNI	PF3D7_0713900	K117	0.992133
Acetyl	MSGKGPaQKSQAA	PF3D7_0714000	K4	1
Acetyl	QKSQAAkKTAGKT	PF3D7_0714000	K14	1
Acetyl	AKKTAGkTLGPRH	PF3D7_0714000	K19	1
Acetyl	KSQAAKkTAGKTL	PF3D7_0714000	K15	1
Acetyl	GKGPAQkSQAAKK	PF3D7_0714000	K9	1
Acetyl	LDELKKkMEGGVK	PF3D7_0714200	K500	1
Acetyl	VKNILLkKSRKGE	PF3D7_0714500	K357	1
Acetyl	KNILLKkSRKGEF	PF3D7_0714500	K358	1
Acetyl	NKDINKkSNVIKK	PF3D7_0715200	K1484	0.990859
Acetyl	MNIKPIkVDEENI	PF3D7_0715200	K2152	0.0417178
Acetyl	NLLLEEkNLLLKQ	PF3D7_0716000	K599	1
Acetyl	AARAKKkGILQKR	PF3D7_0716100	K1053	1
Acetyl	NLLITEkNRLTKL	PF3D7_0717600	K985	1
Acetyl	ELKRNNkDLQQKN	PF3D7_0717600	K965	1
Acetyl	LQNRDDkIKNKIK	PF3D7_0717800	K989	1
Acetyl	NMINSLkGKEEKN	PF3D7_0717800	K607
Acetyl	NKNGNNkSSNKKL	PF3D7_0717900	K76	0.988945
Acetyl	NTNTNNkNGNNKS	PF3D7_0717900	K71	0.992743
Acetyl	MATKNTeIKQNVF	PF3D7_0718000	K4	0.999999
Acetyl	EIVKMEkAKEKEN	PF3D7_0718000	K4821	0.832997
Acetyl	IQNEKIkYKEYNK	PF3D7_0718000	K2065	0.991015
Acetyl	NEKSINkNTNKLN	PF3D7_0718100	K1455	0.997636
Acetyl	KLNITDkIKELGK	PF3D7_0718300	K1880	0.999998
Acetyl	CDIDMNkLDSSKD	PF3D7_0719300	K198	0.906301
Acetyl	NKLDSSkDNMMEN	PF3D7_0719300	K203	0.518399
Acetyl	ALSEFRkKYAKIN	PF3D7_0719500	K382	0.557786
Acetyl	MDKQTLpHHKYSY	PF3D7_0719700	K3	1
Acetyl	GVIVVEkDAKIPR	PF3D7_0719700	K36	0.998101
Acetyl	VKGEDVkGDDVKG	PF3D7_0719900	K1608	1
Acetyl	KSFDKDkKSDNIN	PF3D7_0719900	K2048	0.999939
Acetyl	DEKSFDkDKKSDN	PF3D7_0719900	K2046	0.999999
Acetyl	IGIHELkEDYQNQ	PF3D7_0719900	K138	1
Acetyl	VKGDDVkGGDINR	PF3D7_0719900	K1613	1
Acetyl	YAKEGSkCVIIGS	PF3D7_0720400	K369	1
Acetyl	KIGEYAkEGSKCV	PF3D7_0720400	K365	1
Acetyl	ELSSALkKKNVNV	PF3D7_0720400	K387	1
Acetyl	KLGYNGkLIICSK	PF3D7_0720400	K249	1
Acetyl	KLIICSkDAYKPY	PF3D7_0720400	K255	1
Acetyl	YNNKSLkDYNSTQ	PF3D7_0721100	K199	1
Acetyl	RKEMEEkLKYIEK	PF3D7_0721100	K113	0.915249
Acetyl	NNNRKRkEMEEKL	PF3D7_0721100	K108	1
Acetyl	NKELMNkAKNKQK	PF3D7_0723400	K1057	0.995403
Acetyl	SYKYKSkHRDVSQ	PF3D7_0723400	K194	0.999485
Acetyl	VNDESNkFYRNKP	PF3D7_0723800	K773	1
Acetyl	GTTLIKkDILTNI	PF3D7_0723800	K1690	1
Acetyl	VITPYEkKNIQQN	PF3D7_0723800	K995	1
Acetyl	KGTTLIkKDILTN	PF3D7_0723800	K1689	1
Acetyl	DSLLSLkNLRNSS	PF3D7_0723800	K200	1
Acetyl	NVERGKkGTTLIK	PF3D7_0723800	K1683	1
Acetyl	SNVYKSkQENDNF	PF3D7_0723800	K1764
Acetyl	MFKIIIkGKKEKK	PF3D7_0724700	K1442	0.976264
Acetyl	NNLLNIkITKCNT	PF3D7_0726100	K35	1
Acetyl	IIDRKNkNNLLNI	PF3D7_0726100	K28	1
Acetyl	RNNNSSkSPLLLR	PF3D7_0726500	K565	1
Acetyl	MSMSGHkLYGPKG	PF3D7_0727200	K350	0.349189
Acetyl	VEICAIkKSDQTF	PF3D7_0727400	K223	0.345473
Acetyl	RMSPKNkEIIIKT	PF3D7_0727800	K1522	0.585782
Acetyl	NDMAALkAAHVGV	PF3D7_0727800	K1550	0.993381
Acetyl	CNRLDIkNKHKKH	PF3D7_0727800	K763	0.999997
Acetyl	LTLDGVkLSDAQT	PF3D7_0727800	K1724	0.764636
Acetyl	IIKTLNkIGYITI	PF3D7_0727800	K1531	0.844943
Acetyl	QDIEGNkNISINN	PF3D7_0727900	K1057	1
Acetyl	YGDDLIkCNFMDN	PF3D7_0727900	K1070	1
Acetyl	MKNICGkINNVDK	PF3D7_0728100	K970	0.239278
Acetyl	NNKEFVkEKKNEN	PF3D7_0728600	K1994	1
Acetyl	KEFVKEkKNENDQ	PF3D7_0728600	K1996	1
Acetyl	TLENNLkKNYMAS	PF3D7_0728700	K436	1
Acetyl	NDKMNDkMNNKMN	PF3D7_0728800	K179	9.44608e-06
Acetyl	NNKMNNkMNDKMN	PF3D7_0728800	K171	1
Acetyl	NNKMNNkMNNKMN	PF3D7_0728800	K167	1
Acetyl	ISMLSKkNNMFIK	PF3D7_0729100	K100	0.763093
Acetyl	NPEFPFkKLNIEK	PF3D7_0729100	K20
Acetyl	PEFPFKkLNIEKI	PF3D7_0729100	K21
Acetyl	DENDIKkKEDIDE	PF3D7_0729300	K83	0.440292
Acetyl	FNETNLkMKIVKK	PF3D7_0729300	K40	0.999981
Acetyl	SNSYCKkEDENDI	PF3D7_0729300	K75	0.440292
Acetyl	EIEILNkKIGLNK	PF3D7_0729900	K2084	0.815927
Acetyl	IEILNKkIGLNKN	PF3D7_0729900	K2085	0.815927
Acetyl	EEEKIRkFLLDKN	PF3D7_0729900	K41	1
Acetyl	NEKGKGkGKGKKK	PF3D7_0730800.1	K262	1
Acetyl	LNEDESkTTENAD	PF3D7_0730800.1	K206	0.934536
Acetyl	PQMEALkEGIKKN	PF3D7_0730800.1	K144	0.812101
Acetyl	KGKGKGkGKKKEN	PF3D7_0730800.1	K264	0.999992
Acetyl	NEDGTTkPNAPTA	PF3D7_0730800.1	K116	0.929773
Acetyl	GVMHDIkPQMEAL	PF3D7_0730800.1	K137	0.518193
Acetyl	KENEKGkGKGKGK	PF3D7_0730800.1	K260	1
Acetyl	MHNVNEkEEVPKI	PF3D7_0730900	K1125	0.714547
Acetyl	KHNENTkNMSKCY	PF3D7_0730900	K16	0.531744
Acetyl	SRLDIKkHNENTK	PF3D7_0730900	K10	0.998078
Acetyl	DVKEAVkPNIDTI	PF3D7_0730900	K195
Acetyl	MKAKEEkIKEKIT	PF3D7_0733000	K1122	1
Acetyl	GGGAGGkKEDESA	PF3D7_0733000	K15	1
Acetyl	KEDESAkHMFDRI	PF3D7_0733000	K22	0.850983
Acetyl	DKEMKAkEEKIKE	PF3D7_0733000	K1119	0.999961
Acetyl	NGESVLkGDIKKA	PF3D7_0800200	K799	0.744456
Acetyl	TQDKLVkIFQKIK	PF3D7_0800200	K992	0.997614
Acetyl	FLFIKKkPKSPVD	PF3D7_0800200	K2468	0.85319
Acetyl	ADIFFGkNDILIG	PF3D7_0800300	K1870	0.684898
Acetyl	TGTGSAkDEMADK	PF3D7_0800300	K1884	0.466117
Acetyl	NTSNKLkDEPVDN	PF3D7_0801000	K332	1
Acetyl	YEWGKGkDGLVYE	PF3D7_0801800	K22	1
Acetyl	DINNVSkNIRDNN	PF3D7_0801800	K110	0.999757
Acetyl	KAAEISkIVNIKD	PF3D7_0801900	K4369	1
Acetyl	IYKRFKkAAEISK	PF3D7_0801900	K4363	0.999967
Acetyl	CVKDGNkDLIGYI	PF3D7_0802100	K1744	0.773848
Acetyl	SKYNYKkKKKSRY	PF3D7_0802100	K112	0.999438
Acetyl	RMNVPTkDLKNEV	PF3D7_0802100	K979	0.998022
Acetyl	KGKRDDkIGTVLN	PF3D7_0802100	K310	1
Acetyl	LIGYIQkVDEMDK	PF3D7_0802100	K1752	0.65951
Acetyl	KYNYKKkKKSRYC	PF3D7_0802100	K113	0.996838
Acetyl	SAHGIMkLTQKAV	PF3D7_0802600	K637	1
Acetyl	MEGTINkFILDDK	PF3D7_0802600	K652	1
Acetyl	NNILLNkEETIKN	PF3D7_0802600	K823	1
Acetyl	IMKLTQkAVFTME	PF3D7_0802600	K641	1
Acetyl	EYLLSGkPLEEIG	PF3D7_0802600	K364
Acetyl	AGESLAkNGESVL	PF3D7_0802600	K377
Acetyl	NEILQKkNVEKEK	PF3D7_0803200	K509	0.973393
Acetyl	GFEKEIkNEILQK	PF3D7_0803200	K502	0.999998
Acetyl	KSMKEMkLESQDG	PF3D7_0803400	K957	0.999973
Acetyl	TTILDEkRKLEES	PF3D7_0803600	K1033	1
Acetyl	DGRNEDkTTILDE	PF3D7_0803600	K1026	1
Acetyl	SYGSYAkFQNVER	PF3D7_0803800	K36	1
Acetyl	YRNLINkININQR	PF3D7_0804500	K4091	1
Acetyl	VTSAFSkFIESYY	PF3D7_0804500	K3728	1
Acetyl	FKIIKGkNNQRER	PF3D7_0804700	K1284	1
Acetyl	NDFKIIkGKNNQR	PF3D7_0804700	K1282	1
Acetyl	EFDNNNkNNNNSN	PF3D7_0804900	K153	0.284298
Acetyl	FNNNSKkMEINQN	PF3D7_0804900	K220
Acetyl	THFIDEkVAFNNN	PF3D7_0804900	K246
Acetyl	VNSFNDkKDNNEE	PF3D7_0805300	K318	1
Acetyl	IEEINCkMNEKKN	PF3D7_0805300	K806	0.999748
Acetyl	NSFNDKkDNNEEQ	PF3D7_0805300	K319	1
Acetyl	DTHHKLkTNEIIE	PF3D7_0806600	K30	0.995515
Acetyl	LEENINkLPNVKI	PF3D7_0806800	K71	1
Acetyl	RSLSDLkKDDKKN	PF3D7_0808300	K11	0.922105
Acetyl	SLSDLKkDDKKNN	PF3D7_0808300	K12	0.0389476
Acetyl	YAVQKLkNALTKI	PF3D7_0809600	K1786	0.296886
Acetyl	LKNALTkINEHKM	PF3D7_0809600	K1791	1
Acetyl	QKEEEKkKINNND	PF3D7_0809600	K3796	1
Acetyl	CSSGVVkESSLYN	PF3D7_0809600	K1110	0.84238
Acetyl	KEEEKKkINNNDN	PF3D7_0809600	K3797	1
Acetyl	MDGMSLkGYSNNY	PF3D7_0809600	K2085	0.146567
Acetyl	KKFDDQkFQRNNF	PF3D7_0810600	K924	1
Acetyl	ILSEENkTNIAVL	PF3D7_0810800	K14	1
Acetyl	DSFIINkKKLNNE	PF3D7_0811200	K566	0.097194
Acetyl	SFIINKkKLNNEK	PF3D7_0811200	K567	0.708418
Acetyl	TFMFIDkYTQVPR	PF3D7_0811400	K503	0.871031
Acetyl	ILHNVQkKVGGWV	PF3D7_0811400	K476	0.726292
Acetyl	VLGVMRkILHNVQ	PF3D7_0811400	K469	0.690457
Acetyl	NNNTFTkKQFHCA	PF3D7_0811600	K98	0.932836
Acetyl	ILERDGkNIIDHA	PF3D7_0811900	K868	0.99904
Acetyl	ITKKDIkKDSPTI	PF3D7_0811900	K1005	0.15539
Acetyl	NDRNKKkDSKEDL	PF3D7_0812500	K317	0.820984
Acetyl	KMKYNNkMSMVPY	PF3D7_0813000	K349	1
Acetyl	ISRNSFkALSYPV	PF3D7_0813000	K586	1
Acetyl	DINNKMkYNNKMS	PF3D7_0813000	K345	1
Acetyl	MEREKHeNMLMAI	PF3D7_0813200	K5	1
Acetyl	TSCDELkKIKYMP	PF3D7_0813200	K116	0.954198
Acetyl	SCDELKkIKYMPT	PF3D7_0813200	K117	0.0458015
Acetyl	MFYGKVvKPDETV	PF3D7_0813300	K5	1
Acetyl	KLGFFIkKHSNVF	PF3D7_0813300	K297	0.990868
Acetyl	GISKRKkNLENNE	PF3D7_0813300	K140	0.721842
Acetyl	KHSNVFkFDTEGQ	PF3D7_0813300	K304	1
Acetyl	GPLKKSkIDDEGQ	PF3D7_0813300	K253	1
Acetyl	KKNGKSkLTELGK	PF3D7_0813300	K275	1
Acetyl	NGISKRkKNLENN	PF3D7_0813300	K139	0.5
Acetyl	DLVAFLkKNGKSK	PF3D7_0813300	K269	0.999686
Acetyl	PEGLKMkLGFFIK	PF3D7_0813300	K291	1
Acetyl	NLMNMNkFKAGKY	PF3D7_0813400	K426	0.999763
Acetyl	MTNVKDvNKNDDH	PF3D7_0813500	K5	1
Acetyl	NVKDVNkNDDHNL	PF3D7_0813500	K9	1
Acetyl	IISYYQkYVDEST	PF3D7_0813900	K96	1
Acetyl	WLIGSGkLKNLDI	PF3D7_0813900	K60	0.999754
Acetyl	SEESLTkNVERLL	PF3D7_0814000	K110	1
Acetyl	VRVNFSkNIKKKK	PF3D7_0814000	K27	0.999673
Acetyl	KEFLAYkTLRRAK	PF3D7_0814000	K187	1
Acetyl	KTLNDFkGIKNIK	PF3D7_0814300	K259	0.970143
Acetyl	GIKVVTkYSENLK	PF3D7_0815600	K58	0.999994
Acetyl	IINKKIkSDKKDL	PF3D7_0815800	K757	1
Acetyl	DNIINKkIKSDKK	PF3D7_0815800	K755	1
Acetyl	NDNIINkKIKSDK	PF3D7_0815800	K754	1
Acetyl	ALEAAGkDENGDS	PF3D7_0817500	K69
Acetyl	VPSRTRkTHVVGG	PF3D7_0817700	K80
Acetyl	DKVRYSkEIEEYR	PF3D7_0817900	K88	1
Acetyl	TSESESkVFYYKM	PF3D7_0818200	K130	1
Acetyl	QIVKDNkLNKNIN	PF3D7_0818800	K230	1
Acetyl	HNSQIVkDNKLNK	PF3D7_0818800	K227	1
Acetyl	FCVEDFkRKNRGK	PF3D7_0818900	K258	1
Acetyl	KNQLAGkDEYEAK	PF3D7_0818900	K602	0.999984
Acetyl	ASAKGSkPNLPES	PF3D7_0818900	K8	1
Acetyl	KEFFNGkEACRSI	PF3D7_0818900	K370	1
Acetyl	MVNDAEkYKAEDE	PF3D7_0818900	K537	0.999608
Acetyl	GERALTkDNNLLG	PF3D7_0818900	K464	1
Acetyl	LIGDAAkNQVARN	PF3D7_0818900	K67	1
Acetyl	NTVFDAkRLIGRK	PF3D7_0818900	K82	1
Acetyl	MASAKGsKPNLPE	PF3D7_0818900	K5	1
Acetyl	EEEIKNkVQDKVQ	PF3D7_0819800	K899	0.0572266
Acetyl	IDARSGkYCTDIA	PF3D7_0820700	K462
Acetyl	YCTDIAkCIDIPI	PF3D7_0820700	K469
Acetyl	KDNKMSkNNIFIY	PF3D7_0820900	K8	1
Acetyl	ITHRDIkPQNILI	PF3D7_0821100	K349
Acetyl	NKFVGGkLKLKIK	PF3D7_0821200	K12	0.999868
Acetyl	PVNKVIkKPDEKV	PF3D7_0821400	K49	0.056886
Acetyl	IKKPNSkEEEEIN	PF3D7_0821400	K20	0.633841
Acetyl	TVNKIKkPNSKEE	PF3D7_0821400	K16	0.537052
Acetyl	VTVNKIkKPNSKE	PF3D7_0821400	K15	0.734188
Acetyl	PPTPVNkVIKKPD	PF3D7_0821400	K46	0.999954
Acetyl	KKTLIAkNNNPPT	PF3D7_0821400	K36
Acetyl	KKTKIVkGLKKQK	PF3D7_0821700	K26	0.999999
Acetyl	VHIPFSkRYIKYL	PF3D7_0821700	K100	1
Acetyl	KKKVVKkTKIVKG	PF3D7_0821700	K21	0.729356
Acetyl	VDYNIVkDEKDKS	PF3D7_0822700	K399	0.999998
Acetyl	NNMLGMkEKDTYL	PF3D7_0822700	K275	1
Acetyl	LKTEAAkYGTITQ	PF3D7_0823200	K29	0.75284
Acetyl	SLTNSSkIFIGSI	PF3D7_0823200	K8	0.943968
Acetyl	VRFASYkYNNSND	PF3D7_0823200	K88	1
Acetyl	FIGSIPkDVTEEE	PF3D7_0823200	K16	0.98271
Acetyl	KNLHSNkQMMFMN	PF3D7_0823300	K384	1
Acetyl	NTPNSKkNKYDEE	PF3D7_0823300	K887	0.996607
Acetyl	NNKKSIkMNSNEN	PF3D7_0823300	K663	1
Acetyl	IHGKTNkLNDMAR	PF3D7_0823300	K401	0.625029
Acetyl	LLEVGWkKETREI	PF3D7_0823300	K1344	0.980361
Acetyl	NMNIHGkTNKLND	PF3D7_0823300	K398	0.999517
Acetyl	NEFENIkRVHSNS	PF3D7_0823300	K637	1
Acetyl	SNTPNSkKNKYDE	PF3D7_0823300	K886	0.997168
Acetyl	KPQVIYkGINYFA	PF3D7_0823300	K1317	0.999982
Acetyl	SVFEKIkPFAVGG	PF3D7_0823900	K33	0.668395
Acetyl	SSVDVNkKGNNNK	PF3D7_0823900	K20	0.997701
Acetyl	NKSVFEkIKPFAV	PF3D7_0823900	K31	0.756062
Acetyl	NNNNNKkILSRSK	PF3D7_0824000	K666	1
Acetyl	NNNNNNkKILSRS	PF3D7_0824000	K665	1
Acetyl	NIINTDkKGKKDL	PF3D7_0824000	K339	0.954198
Acetyl	QKDNKKkMNLIDN	PF3D7_0824000	K326	1
Acetyl	EYNTSEkNNDMNN	PF3D7_0824200	K296	0.714716
Acetyl	MNNMNIkNNNVSK	PF3D7_0824200	K306	0.920957
Acetyl	SNNINRkSNIFLK	PF3D7_0824200	K321
Acetyl	NDEANLkNVTNSM	PF3D7_0825000	K619	0.384795
Acetyl	SINFPPkMLYYNM	PF3D7_0826100	K7096	0.98229
Acetyl	RYVSTEkQHNIIK	PF3D7_0826100	K3789	1
Acetyl	KDYQDKkILTNSP	PF3D7_0826100	K3322	0.439624
Acetyl	NKDYQDkKILTNS	PF3D7_0826100	K3321	0.439624
Acetyl	DKKKDNkNIIQNK	PF3D7_0826100	K3142	0.999995
Acetyl	NLSNNIkLPQTHM	PF3D7_0826100	K3773	1
Acetyl	RNDPFSkFLLKNI	PF3D7_0826500	K520	0.443421
Acetyl	MMDNIkEAEISL	PF3D7_0826700	K6	1
Acetyl	VKVWNLkNCDLNK	PF3D7_0826700	K189	0.999939
Acetyl	GKDGVAkLWDVKE	PF3D7_0826700	K226	1
Acetyl	WDVKEGkHLYSLE	PF3D7_0826700	K234	0.0495857
Acetyl	NKKINKkINNGTV	PF3D7_0827200	K790	1
Acetyl	KKDNKFkNINAKT	PF3D7_0828300	K314	1
Acetyl	YMDRTKkMVVSFI	PF3D7_0829000	K971	1
Acetyl	FIISEWkNEMNVD	PF3D7_0829000	K982	1
Acetyl	KYMDRTkKMVVSF	PF3D7_0829000	K970	1
Acetyl	LKELYQkDNELNI	PF3D7_0830400	K83	1
Acetyl	RQMIDQkVAQIMN	PF3D7_0830500	K633	0.886325
Acetyl	EQKAEKkGGKAKA	PF3D7_0830500	K653	0.371225
Acetyl	KWFLISkDSGKLF	PF3D7_0830700	K203	1
Acetyl	ISKDSGkLFFKSL	PF3D7_0830700	K207	1
Acetyl	AIEAGMkAVVASL	PF3D7_0832500	K186	0.798902
Acetyl	HLRQMLkQAGVAI	PF3D7_0833500	K776	1
Acetyl	GDSDNEkETLMDK	PF3D7_0833500	K800	1
Acetyl	KETLMDkFLEEEE	PF3D7_0833500	K806	1
Acetyl	KSTDINkIDIFHF	PF3D7_0901900	K384	0.153266
Acetyl	GDSGVGkTSLMNQ	PF3D7_0903200	K21	1
Acetyl	KQWDIIkKKEKDI	PF3D7_0903300	K1174	0.873289
Acetyl	YLCPACkNRKEEY	PF3D7_0903300	K2506	1
Acetyl	IFTKICkQWDIIK	PF3D7_0903300	K1168	0.730716
Acetyl	EKTNNLkMNSNDD	PF3D7_0903500	K1049	1
Acetyl	ISLENRkKNVFIG	PF3D7_0903500	K1073	1
Acetyl	SLENRKkNVFIGN	PF3D7_0903500	K1074	1
Acetyl	LSVDYGkKSKLNF	PF3D7_0903700	K163	1
Acetyl	CLDRIRkLADNCT	PF3D7_0903700	K124	1
Acetyl	HLINDMkLLVNTS	PF3D7_0903800	K223	0.533757
Acetyl	KKQCLKkNLKEGK	PF3D7_0904600	K507	1
Acetyl	INKEEDkKNKTTN	PF3D7_0904600	K935	0.383008
Acetyl	KNLKEGkDYICTN	PF3D7_0904600	K513	0.991963
Acetyl	CLKKNLkEGKDYI	PF3D7_0904600	K510	0.826782
Acetyl	NKEEDKkNKTTNN	PF3D7_0904600	K936	0.383008
Acetyl	VSIANPkYNTVKH	PF3D7_0904800	K89
Acetyl	QNVKDDkEDKDIK	PF3D7_0904900	K1371	0.999531
Acetyl	SKILGIkKENVSS	PF3D7_0904900	K2422	0.990868
Acetyl	KEDKDIkGGKHGQ	PF3D7_0904900	K1377	0.999692
Acetyl	DKNKKNkYNKILD	PF3D7_0904900	K2163	0.999995
Acetyl	FNKIITkGLCSKG	PF3D7_0905000	K19	0.762679
Acetyl	KYKYIIkNFHLQK	PF3D7_0905300	K1524	0.173969
Acetyl	NNNNNNkSNVIGD	PF3D7_0905300	K1550	0.993061
Acetyl	KNFHLQkEQNNNN	PF3D7_0905300	K1530	0.687415
Acetyl	KGNFLYkNNKAIR	PF3D7_0905400	K525	0.998915
Acetyl	KAKIEGkIKKFSA	PF3D7_0905800	K555
Acetyl	KIEGKIkKFSALK	PF3D7_0905800	K557
Acetyl	CAKFIEkKQWIIC	PF3D7_0905900	K68	0.999686
Acetyl	LNLDIKkKLNSRI	PF3D7_0905900	K9	0.98405
Acetyl	YTMFLKkDDISKN	PF3D7_0907400	K273	1
Acetyl	MKNSFNnKGGLVN	PF3D7_0908800	K2	1
Acetyl	PIYEIFkIIKKDG	PF3D7_0908800	K190	0.715688
Acetyl	SCSEIEkRAYLEL	PF3D7_0909400	K149	1
Acetyl	MKTEIQkLQTLIK	PF3D7_0909900	K602	1
Acetyl	GYYEYCkQKRKQK	PF3D7_0909900	K582	1
Acetyl	NILECIkREININ	PF3D7_0910100	K826	0.902933
Acetyl	VSSTFEkYIAPIN	PF3D7_0910100	K813	0.983231
Acetyl	HIIDSTkKNTSNN	PF3D7_0911900	K99
Acetyl	IIDSTKkNTSNNN	PF3D7_0911900	K100
Acetyl	FGLNVVkMNDFEK	PF3D7_0912500	K254	0.572403
Acetyl	QDSEKLkARALRF	PF3D7_0912500	K278	0.000951315
Acetyl	LLQDSEkLKARAL	PF3D7_0912500	K276	0.99935
Acetyl	IDTDIAkIPKLVK	PF3D7_0913200	K171	1
Acetyl	DVYDRNkDMDQHN	PF3D7_0913300	K384	0.989494
Acetyl	IHNSKIkNMEDHG	PF3D7_0913300	K414	0.108159
Acetyl	MKKKGNkTNRDDM	PF3D7_0914100	K1027	0.998107
Acetyl	TKMKNMkKKGNKT	PF3D7_0914100	K1022	0.984164
Acetyl	LNNECNkLKETNL	PF3D7_0914100	K795	0.995281
Acetyl	KSNKELkREKKRE	PF3D7_0914100	K905	0.94274
Acetyl	KMKNMKkKGNKTN	PF3D7_0914100	K1023	0.973037
Acetyl	FMPNPKkNIDNIN	PF3D7_0914500	K1532	0.788932
Acetyl	SSMTDKkNNNNNN	PF3D7_0914700	K267	0.410575
Acetyl	KGLDIMkWICKIP	PF3D7_0915100	K40	1
Acetyl	PKGQGSkYLKSAS	PF3D7_0915400	K1279	0.997463
Acetyl	IENIVAkLKLNGL	PF3D7_0915400	K271	0.195781
Acetyl	ARADVGkNYGTVL	PF3D7_0915400	K1079	0.888432
Acetyl	FFKNNNkENILNL	PF3D7_0915500	K349	1
Acetyl	ENILNLkTNTQIK	PF3D7_0915500	K356	1
Acetyl	NNYIRNkFHKNKD	PF3D7_0915700	K174	0.245897
Acetyl	KNKANEkLITNYK	PF3D7_0916200	K319	1
Acetyl	IQYIIRkNKANEK	PF3D7_0916200	K313	1
Acetyl	KLITNYkEQNISI	PF3D7_0916200	K325	1
Acetyl	YIIRKNkANEKLI	PF3D7_0916200	K315	1
Acetyl	DQNEQQkDEKNIC	PF3D7_0916400	K1820	0.389012
Acetyl	KVLDDAkYEKSKI	PF3D7_0917900	K347	0.999994
Acetyl	DDAKYEkSKIDEI	PF3D7_0917900	K350	0.0962338
Acetyl	AQSFLGkPVKNAV	PF3D7_0917900	K161	1
Acetyl	ETLTRAkFEELND	PF3D7_0917900	K323	1
Acetyl	KIEKEDkNTILSA	PF3D7_0917900	K587
Acetyl	STYYTKkSYDAIS	PF3D7_0918400	K665	0.997033
Acetyl	YNNSPIkMVDRFF	PF3D7_0918400	K375
Acetyl	HVFSSFkIPRKIA	PF3D7_0918600	K723
Acetyl	SIGNGSkINDKSV	PF3D7_0918700	K217	0.927971
Acetyl	SRMNKIkNSISIG	PF3D7_0918700	K207	0.568868
Acetyl	KFDSKGkVEFIEN	PF3D7_0918900	K179	0.999724
Acetyl	INNAKTkTPASST	PF3D7_0919800	K986	1
Acetyl	NKINNAkTKTPAS	PF3D7_0919800	K984	1
Acetyl	CAYASDkFTLFLT	PF3D7_0919900	K280	1
Acetyl	DDIEKNkSNEYYK	PF3D7_0919900	K1624	0.601235
Acetyl	ISLDPNkDNKDNN	PF3D7_0919900	K1300
Acetyl	DPNKDNkDNNNIN	PF3D7_0919900	K1303
Acetyl	GKAYIKkLVLRKQ	PF3D7_0921800	K55	1
Acetyl	SSLLISkKNVKDD	PF3D7_0921900	K11	1
Acetyl	HREHFMkNIYNNN	PF3D7_0922100	K673	0.298759
Acetyl	KSLVANkFCRRVL	PF3D7_0922200	K305	1
Acetyl	FNSIVQkEQYIEN	PF3D7_0922400	K667	1
Acetyl	DGLRNEkYTLKPV	PF3D7_0922500	K74	1
Acetyl	MLGNKLsISDLKD	PF3D7_0922500	K5	1
Acetyl	KSIENYkDVILTS	PF3D7_0922500	K324	1
Acetyl	NKEDVEkFQNDLT	PF3D7_0922500	K148	1
Acetyl	KGKKIDkEKIIHE	PF3D7_0922700	K188	0.999991
Acetyl	KKIDKEkIIHEWI	PF3D7_0922700	K190	0.999999
Acetyl	KKLVINkDGFQNV	PF3D7_0922800	K1270	1
Acetyl	YSMDISkCIDQII	PF3D7_0922800	K1283	1
Acetyl	SEINLKkKNIYYS	PF3D7_0923400	K825	0.0203148
Acetyl	EKNELTkNKVEEH	PF3D7_0923800.1	K108	1
Acetyl	NELTKNkVEEHTY	PF3D7_0923800.1	K110	1
Acetyl	GGMASAkEAAAHG	PF3D7_0923800.1	K134	1
Acetyl	MNAEKAkGDGANF	PF3D7_0923900	K15	0.319436
Acetyl	HMYYSVkSISSGD	PF3D7_0924400	K1153	1
Acetyl	EKKKKKkTNKQNG	PF3D7_0924400	K695	1
Acetyl	KKKKTNkQNGGND	PF3D7_0924400	K698	1
Acetyl	KEKEKEkKMNEKE	PF3D7_0924600	K1208	0.971798
Acetyl	KNYNIHkHNNEKG	PF3D7_0924600	K2029	0.999954
Acetyl	KGTNTNkEQLLSD	PF3D7_0924600	K1061	0.999997
Acetyl	EKEKEKkMNEKEH	PF3D7_0924600	K1209	0.027428
Acetyl	IQNIQRkQAYTID	PF3D7_0924700	K370	1
Acetyl	NKNIEIkKKNMSV	PF3D7_0925800	K63	1
Acetyl	KNIEIKkKNMSVI	PF3D7_0925800	K64	1
Acetyl	LACRCTkYEFSGL	PF3D7_0925900	K72	1
Acetyl	YEFSGLkRDGNLG	PF3D7_0925900	K79	1
Acetyl	LENDILkNMNSMN	PF3D7_0926100	K1622	0.58265
Acetyl	FLNVINkRMINFT	PF3D7_0926100	K416	1
Acetyl	NNITCNkNGNNLQ	PF3D7_0926100	K1645	0.407892
Acetyl	NKMDFLkCHVDDR	PF3D7_0926100	K2352	0.684773
Acetyl	QNNDYNkLIENNE	PF3D7_0926500	K1304	1
Acetyl	IENNEVkKMKGDK	PF3D7_0926500	K1312	0.980361
Acetyl	EMDMFKkGYEQNN	PF3D7_0926500	K1294	1
Acetyl	MNNIVKkKKKNTQ	PF3D7_0926800	K1083	0.692368
Acetyl	NITISLkCKQEKD	PF3D7_0926800	K249	1
Acetyl	NIHMIHkSNNNVS	PF3D7_0926800	K1057	0.444808
Acetyl	NKNIANkGETVLV	PF3D7_0926800	K1135	1
Acetyl	KNNQHMkSKNNLM	PF3D7_0927200	K223	0.492556
Acetyl	AIMECGkEVVKNN	PF3D7_0927200	K213	0.692774
Acetyl	TEKMQSkNIIKVP	PF3D7_0927400	K806	1
Acetyl	IKNMCIkEKKDIK	PF3D7_0927600	K72	0.999418
Acetyl	KKIQLGkKLKEVK	PF3D7_0928100	K382	0.999867
Acetyl	SDDEINkTIMNFV	PF3D7_0929400	K148	0.845788
Acetyl	ISQYGIkSKNLKD	PF3D7_0929400	K879	0.354493
Acetyl	GETIQEkLANNIE	PF3D7_0929400	K862	0.754782
Acetyl	DISDPYkEISEDL	PF3D7_0929400	K1362	1
Acetyl	TIMNFVkFNKYLL	PF3D7_0929400	K155	0.782348
Acetyl	DVSLYRkLMVSCV	PF3D7_0929400	K846
Acetyl	IKEEKEkFPSSPP	PF3D7_0930300	K1472	1
Acetyl	ELKEVIkNKNYTG	PF3D7_0930300	K1212	0.999971
Acetyl	FNNNFNkDVVDKI	PF3D7_0930300	K527	1
Acetyl	LVFGYRkPLDNIK	PF3D7_0930300	K241	1
Acetyl	IFINNIkKKIDLE	PF3D7_0930300	K478
Acetyl	NLGNKTkVPNPLT	PF3D7_0930300	K987
Acetyl	STTEMEkFYENIL	PF3D7_0930300	K1001
Acetyl	CEVDKKkNIYKEN	PF3D7_0930400.1	K15	0.317661
Acetyl	PDICIGkVVGGSD	PF3D7_0930600	K486
Acetyl	GSDTLNkLKNLDT	PF3D7_0930600	K496
Acetyl	CQGVSPkQFIIIK	PF3D7_0930800	K4423
Acetyl	KREYEAkFGIEYK	PF3D7_0931400	K180	0.999995
Acetyl	NKIFVEkIKIFEE	PF3D7_0931400	K261	1
Acetyl	MDEENkLVEQLV	PF3D7_0931400	K6	1
Acetyl	KFGIEYkIGNEKK	PF3D7_0931400	K186	1
Acetyl	GTFISNkCSRKIN	PF3D7_0931800	K59	1
Acetyl	FTFNGQkLYSHKI	PF3D7_0932100	K334	1
Acetyl	IEEEEEkKKKRRR	PF3D7_0932100	K1166	1
Acetyl	EEEEEKkKKRRRF	PF3D7_0932100	K1167	1
Acetyl	YQNFMVkNDTPCG	PF3D7_0932300	K502
Acetyl	MENQIEkDMISIF	PF3D7_0932800	K7	1
Acetyl	KRDVVFkSKNNNM	PF3D7_0933000	K321	0.996514
Acetyl	VNPFAGkSVEEWN	PF3D7_0933200	K132	1
Acetyl	LKIPIMkGDLDKY	PF3D7_0935800	K68	0.999998
Acetyl	NDSYDAkNSGFAE	PF3D7_0936000	K81	1
Acetyl	GDFLGKkIQDLYN	PF3D7_0937600	K855	0.717439
Acetyl	FMKPVEkKLDTSS	PF3D7_0937600	K869	0.290826
Acetyl	RKQDFRkQGENIA	PF3D7_0937800	K710	0.603025
Acetyl	VLQEVLkLEFYKE	PF3D7_0937800	K736	0.850121
Acetyl	LKLEFYkEKSEDG	PF3D7_0937800	K741	0.825966
Acetyl	NRDQVWkALTCDE	PF3D7_1000100	K253	0.799971
Acetyl	LGLDVWkAAAIKA	PF3D7_1000500	K168
Acetyl	WKAAAIkAATEYA	PF3D7_1000500	K173
Acetyl	LENVPSkDIIRNI	PF3D7_1001800	K143
Acetyl	GETSSKkAQEKSV	PF3D7_1002100	K264	0.999982
Acetyl	ATKKPSkYTMNLD	PF3D7_1002100	K314	1
Acetyl	NDTGDIkKEENKS	PF3D7_1002100	K194	0.990015
Acetyl	DSNGATkKPSKYT	PF3D7_1002100	K310	1
Acetyl	SETSSTkESNDSN	PF3D7_1002100	K300	1
Acetyl	SNGATKkPSKYTM	PF3D7_1002100	K311	1
Acetyl	LDSPLLkGSSGSE	PF3D7_1002100	K289	1
Acetyl	SKKAQEkSVEPTK	PF3D7_1002100	K268	0.985271
Acetyl	PTPGEYkGVQNIV	PF3D7_1002400.1	K110	1
Acetyl	LGSYKIkPLSYDS	PF3D7_1002900	K67
Acetyl	YLKRNTkYTNIKS	PF3D7_1003400	K1778	0.987286
Acetyl	NSTSTSkNESNNY	PF3D7_1003400	K1802	0.986328
Acetyl	RIALTSkNLRAIE	PF3D7_1003500	K26	1
Acetyl	GAIDNEkYRLRRI	PF3D7_1003500	K13	1
Acetyl	MDRILNkNNESKR	PF3D7_1003800	K910	0.99999
Acetyl	NIYNLLkILKYKK	PF3D7_1004200	K1357	0.719899
Acetyl	EKKGKTkDELYDD	PF3D7_1004400	K729	1
Acetyl	FLLKNEkIIIGGK	PF3D7_1004700	K77	1
Acetyl	INDEPNkNNKKKC	PF3D7_1005500	K412	0.0195245
Acetyl	EPNKNNkKKCENI	PF3D7_1005500	K415	0.993494
Acetyl	PNKNNKkKCENIN	PF3D7_1005500	K416	0.986982
Acetyl	RRYFSVkQYGFEQ	PF3D7_1007700	K555	1
Acetyl	DCLMRTkLTEETP	PF3D7_1007700	K284	1
Acetyl	HVHGSRkAVDAAI	PF3D7_1007700	K591	1
Acetyl	ETPNSLkYMINLK	PF3D7_1007700	K294
Acetyl	MRRFPIkKLGFEK	PF3D7_1007700	K804	0.99
Acetyl	KYLYQDkNVENTR	PF3D7_1008100	K3665	1
Acetyl	YIYKNIkGNDTIK	PF3D7_1008100	K1175	0.999993
Acetyl	KKGALKkKRNLLS	PF3D7_1008100	K1225	0.782698
Acetyl	YRLLQSkLHKKED	PF3D7_1008100	K2099	1
Acetyl	KFRNRNkLNINKD	PF3D7_1008100	K2116	1
Acetyl	SVQETSkSIKNHN	PF3D7_1008100	K1819	1
Acetyl	TSSKTNkNKELHE	PF3D7_1008100	K1850	0.99953
Acetyl	KIDRRTkLYRLLQ	PF3D7_1008100	K2091	1
Acetyl	NKLNINkDINKNG	PF3D7_1008100	K2121	1
Acetyl	FNFIENkRKKYLY	PF3D7_1008100	K3656	1
Acetyl	QSKLHKkEDRRRK	PF3D7_1008100	K2103	1
Acetyl	DTITSSkTNKNKE	PF3D7_1008100	K1847	0.999998
Acetyl	NIHKYIkLSNEDD	PF3D7_1008100	K3448	0.825458
Acetyl	KGTIQKkDTITSS	PF3D7_1008100	K1840	1
Acetyl	FNPFLNkKYDGLG	PF3D7_1008100	K763	0.892857
Acetyl	NVTTGRkETKGTI	PF3D7_1008100	K1831	1
Acetyl	TKGTIQkKDTITS	PF3D7_1008100	K1839	0.995413
Acetyl	KKKDFDkGNKMIK	PF3D7_1008100	K2076	1
Acetyl	RSTRSSkYDDNFF	PF3D7_1008100	K751	1
Acetyl	ETSKSIkNHNVTT	PF3D7_1008100	K1822	1
Acetyl	LQSKLHkKEDRRR	PF3D7_1008100	K2102	1
Acetyl	GSTKLSkLLLQNN	PF3D7_1008100	K2149	1
Acetyl	SNHSQRkAPTEIL	PF3D7_1008100	K2491	1
Acetyl	IENKRKkYLYQDK	PF3D7_1008100	K3659	1
Acetyl	IMNRNAkFNFIEN	PF3D7_1008100	K3649	1
Acetyl	LYIEENkTSVQET	PF3D7_1008100	K1811	1
Acetyl	DFDKGNkMIKEEK	PF3D7_1008100	K2079	1
Acetyl	RPPGSTkLSKLLL	PF3D7_1008100	K2146	1
Acetyl	KPMYGMkRKKSSD	PF3D7_1008100	K2320	1
Acetyl	NNIMEEkNINAKN	PF3D7_1008100	K3756	0.999999
Acetyl	FIENKRkKYLYQD	PF3D7_1008100	K3658	1
Acetyl	NSLADNkPMYGMK	PF3D7_1008100	K2314	0.123938
Acetyl	KVDNPQkYPNLFY	PF3D7_1008100	K942	1
Acetyl	KGNKMIkEEKIDR	PF3D7_1008100	K2082	0.999994
Acetyl	NNNNIHkYIKLSN	PF3D7_1008100	K3445	0.977497
Acetyl	TGRKETkGTIQKK	PF3D7_1008100	K1834	1
Acetyl	NQNNFIkDCYSHD	PF3D7_1008100	K1625
Acetyl	NFNSFNkRKSDFR	PF3D7_1008800	K444	1
Acetyl	KYNPNQkNDGQNN	PF3D7_1008800	K432	1
Acetyl	GSNILNkQKKNKK	PF3D7_1009800	K1181	0.999997
Acetyl	NILNKQkKNKKKR	PF3D7_1009800	K1183	0.999983
Acetyl	ILNKQKkNKKKRS	PF3D7_1009800	K1184	0.999998
Acetyl	MEDKVEdAGSAFV	PF3D7_1010600	K4	1
Acetyl	GYLIGSkHDSILS	PF3D7_1010700	K109
Acetyl	WEKYLGkIIKIYE	PF3D7_1011400	K121	0.999866
Acetyl	LTGDKLkESIDNI	PF3D7_1011700	K151	0.5
Acetyl	NKCKDAkSKKKKI	PF3D7_1011800	K331	0.870533
Acetyl	DMENKCkDAKSKK	PF3D7_1011800	K328	0.962385
Acetyl	TYEQAKkEIDQLI	PF3D7_1012500	K569	0.789255
Acetyl	LKCLFLkRLNFGT	PF3D7_1012500	K47	1
Acetyl	NKYNVKkS	PF3D7_1012500	K592	0.862003
Acetyl	AGSPHLkKEVFEY	PF3D7_1012600	K71	1
Acetyl	GSPHLKkEVFEYF	PF3D7_1012600	K72	1
Acetyl	ATCSKDkTVKIFE	PF3D7_1013100	K754	0.997597
Acetyl	KKKKKKkFIITDE	PF3D7_1013100	K452	1
Acetyl	ITDENIkWLILTH	PF3D7_1013100	K461	1
Acetyl	NCYVSEkTVSTPN	PF3D7_1013200	K112	1
Acetyl	ASVISSkDDPKKR	PF3D7_1013200	K922	0.999827
Acetyl	NNTVKGkNNFLLR	PF3D7_1013200	K909	1
Acetyl	RRKSIEkMNLRGA	PF3D7_1013200	K877	1
Acetyl	YDILRRkSIEKMN	PF3D7_1013200	K873	1
Acetyl	KENKESkENIKNM	PF3D7_1013900	K212	0.999999
Acetyl	KENKENkESKENI	PF3D7_1013900	K209	0.999975
Acetyl	KEVENAkEVENVK	PF3D7_1014300	K1670	0.999707
Acetyl	DDKYDKkEIINPK	PF3D7_1014300	K63	1
Acetyl	KNDKIMkPTNFLG	PF3D7_1014500	K1047	0.564847
Acetyl	KEYNDLkAKICIN	PF3D7_1014500	K1153	0.5
Acetyl	YNDLKAkICINKE	PF3D7_1014500	K1155	0.5
Acetyl	KLGKSLkTSKKDY	PF3D7_1014600	K1874	1
Acetyl	YVLPKSkKNNRTQ	PF3D7_1014600	K1684	1
Acetyl	SYSIAQkLPRHVM	PF3D7_1014600	K1032	1
Acetyl	TSNLATkNSNKGC	PF3D7_1014600	K2096	1
Acetyl	VLPKSKkNNRTQI	PF3D7_1014600	K1685	1
Acetyl	PQQMKHkTSQLNS	PF3D7_1014600	K927	1
Acetyl	FNSVSLkFPYKGS	PF3D7_1014600	K1082	1
Acetyl	FDISNSkEIDGKE	PF3D7_1014600	K2005	0.999698
Acetyl	TTEKLGkSLKTSK	PF3D7_1014600	K1871	1
Acetyl	KSLKTSkKDYKIK	PF3D7_1014600	K1877	0.0360671
Acetyl	KPSKSKkSISSTS	PF3D7_1014600	K2505	1
Acetyl	DDYVLPkSKKNNR	PF3D7_1014600	K1682	1
Acetyl	KNEDKNkTSNLAT	PF3D7_1014600	K2089	1
Acetyl	SLKTSKkDYKIKN	PF3D7_1014600	K1878	0.914332
Acetyl	VNSMDIkKVAQFK	PF3D7_1014900	K1108	0.994272
Acetyl	VHNLSMkNDSNKI	PF3D7_1014900	K144	1
Acetyl	MKNDSNkIQNDKI	PF3D7_1014900	K149	1
Acetyl	NKIQNDkIGNMVQ	PF3D7_1014900	K154	1
Acetyl	AANTNDkAGDGTT	PF3D7_1015600	K113	1
Acetyl	NPTRITkALEKNA	PF3D7_1015900	K343	1
Acetyl	RSERNAkYNQLLR	PF3D7_1015900	K419	1
Acetyl	RINNVQkRNGFCK	PF3D7_1016500	K427	1
Acetyl	MDNINIkSSNMNN	PF3D7_1016500	K130	0.959077
Acetyl	RPHIKTkNMDNIN	PF3D7_1016500	K122	0.922635
Acetyl	NTGVDAkWSGSKE	PF3D7_1016700	K652	0.999999
Acetyl	QMFVGNkYDKKNY	PF3D7_1016700	K284	0.374285
Acetyl	RKSLSKkHSIKYD	PF3D7_1017600	K626
Acetyl	SKKHSIkYDDEYI	PF3D7_1017600	K630
Acetyl	TFISMNkRDKTEY	PF3D7_1017900	K184	0.39627
Acetyl	EKGDNEkEQRNLE	PF3D7_1018200	K1932	1
Acetyl	KDIKNGkYNMSDM	PF3D7_1019000	K1271	0.31635
Acetyl	LKNNDMkNNTIGE	PF3D7_1019000	K1304	0.236397
Acetyl	TIDLLEkYEKISA	PF3D7_1019100	K1921	0.969056
Acetyl	QIKIYNkETNEKS	PF3D7_1019100	K849	1
Acetyl	LLEKYEkISAK	PF3D7_1019100	K1924	0.851398
Acetyl	RSLNNMkKENNIV	PF3D7_1019100	K99	0.845443
Acetyl	NVINKKkNTDFYK	PF3D7_1019300	K1718	0.999336
Acetyl	KNTDFYkTTLAQK	PF3D7_1019300	K1724	0.626494
Acetyl	ELFPKNkEYFILN	PF3D7_1019300	K902	1
Acetyl	LVMKSGkYQFGRK	PF3D7_1019400	K25	1
Acetyl	KYQFGRkSCLKAL	PF3D7_1019400	K31	1
Acetyl	GRKSCLkALRTGK	PF3D7_1019400	K35	1
Acetyl	KNYNALkTLKDSK	PF3D7_1019700	K457	0.99997
Acetyl	MEGDNNkKDMEGD	PF3D7_1019700	K295	0.978855
Acetyl	LNQMGEkAIYEGN	PF3D7_1019700	K844	1
Acetyl	SQIDADkENQISA	PF3D7_1020000	K10	1
Acetyl	NSSSNNkIGTHAN	PF3D7_1021100	K1247	1
Acetyl	SELLYMkNNVCTE	PF3D7_1021100	K1379	0.44537
Acetyl	NNNNNMkKKQIGD	PF3D7_1021700	K3444	1
Acetyl	NNNNMKkKQIGDI	PF3D7_1021700	K3445	1
Acetyl	NNNMKKkQIGDIY	PF3D7_1021700	K3446	1
Acetyl	KYPMNSkNSYVTP	PF3D7_1021700	K3131	0.628192
Acetyl	KNITNIkNDNINN	PF3D7_1021700	K894	1
Acetyl	LITLSVkEIYNIL	PF3D7_1021700	K948	1
Acetyl	KSSVQIkKKTTLI	PF3D7_1021700	K5849	0.79767
Acetyl	KNYENIkKENKDI	PF3D7_1021900	K1666	0.999818
Acetyl	NNVEHNkANNLLT	PF3D7_1021900	K989	0.289198
Acetyl	NYENIKkENKDIM	PF3D7_1021900	K1667	0.999648
Acetyl	NIKKENkDIMLNM	PF3D7_1021900	K1670	0.999993
Acetyl	TKNSNNkNNNNKN	PF3D7_1021900	K1039	0.997994
Acetyl	FPIYASkLPQNNG	PF3D7_1022000	K756
Acetyl	DVIEQAkKEQKIE	PF3D7_1023100	K1784	0.971989
Acetyl	VIEQAKkEQKIEN	PF3D7_1023100	K1785	0.788902
Acetyl	SKKGDSkKEILEK	PF3D7_1023100	K1312	0.988901
Acetyl	GNIEMMkDSSANV	PF3D7_1023900	K538	0.999993
Acetyl	NMKYSRkGSLGAK	PF3D7_1023900	K783	0.0813447
Acetyl	LKFGAQkLWEKNS	PF3D7_1023900	K1802	0.999978
Acetyl	TRDKASkDDDNNN	PF3D7_1023900	K2241	0.943633
Acetyl	GESFNTkGIIGNN	PF3D7_1023900	K499	1
Acetyl	KGSLGAkQQQQQQ	PF3D7_1023900	K789	0.996417
Acetyl	GGEEKLkKGVSGK	PF3D7_1023900	K834	0.167237
Acetyl	AESMIFkTYNKNN	PF3D7_1023900	K512	0.99998
Acetyl	NRYNAYkNMENIK	PF3D7_1023900	K680	1
Acetyl	EPPANLkSNIYND	PF3D7_1023900	K1914	1
Acetyl	YSKKGNkSEEPLS	PF3D7_1023900	K3294	0.361649
Acetyl	NICMELkKVCNHP	PF3D7_1023900	K1586
Acetyl	ICMELKkVCNHPF	PF3D7_1023900	K1587
Acetyl	RIKKLNkQINDNK	PF3D7_1024100	K98	0.999938
Acetyl	KQSSDDkKCNYDK	PF3D7_1024100	K504	0.999469
Acetyl	SCCIHDkQNVMST	PF3D7_1024100	K1050	0.999725
Acetyl	INIITNkIMCTIL	PF3D7_1024100	K1036	0.693612
Acetyl	NNNTIIkNDNKDI	PF3D7_1024400	K335	1
Acetyl	KNVHTNkTEIFID	PF3D7_1025200	K50	1
Acetyl	NTNEANkGEVKKK	PF3D7_1025600	K17	1
Acetyl	MGMSLNkPINNTN	PF3D7_1025600	K7	1
Acetyl	NKGEVKkKKICCV	PF3D7_1025600	K22	1
Acetyl	ANKGEVkKKKICC	PF3D7_1025600	K21	1
Acetyl	KGEVKKkKICCVC	PF3D7_1025600	K23	1
Acetyl	KSFSLKkDAEIHI	PF3D7_1026600	K888	0.0141956
Acetyl	KKSFSLkKDAEIH	PF3D7_1026600	K887	0.997701
Acetyl	EKEPIDkIIPRSF	PF3D7_1026600	K1629	1
Acetyl	FGSEISkALKMDQ	PF3D7_1027100	K761
Acetyl	EISKALkMDQNKN	PF3D7_1027100	K764
Acetyl	NKNQNLkDLKKKN	PF3D7_1027300	K314	1
Acetyl	DNKKKGkNNKKKN	PF3D7_1027300	K302	0.999808
Acetyl	LDESIQkVEVLNH	PF3D7_1027300	K16	1
Acetyl	LTNEEDkTIRSHL	PF3D7_1027300	K121	1
Acetyl	NNKKKNkNQNLKD	PF3D7_1027300	K309	0.999999
Acetyl	KEDNKKkGKNNKK	PF3D7_1027300	K300	0.965457
Acetyl	NKKGGKkNSVVKK	PF3D7_1027300	K288	0.912548
Acetyl	TGKISLkNLRRVS	PF3D7_1027700.1	K131	1
Acetyl	LLKRIEkYCTVLR	PF3D7_1027800	K150	1
Acetyl	LAQVSLkFIDTSS	PF3D7_1027800	K354	0.999997
Acetyl	TSEEKVkYYGPLK	PF3D7_1027800	K375	1
Acetyl	INGGSMkEKLEFV	PF3D7_1027800	K186
Acetyl	GGSMKEkLEFVKE	PF3D7_1027800	K188
Acetyl	MDELNkEEIVDN	PF3D7_1028400	K6	1
Acetyl	YDDDNNkNDDDNN	PF3D7_1028500	K118	0.99114
Acetyl	NDDDNNkNGDDNI	PF3D7_1028500	K125	0.93482
Acetyl	KYDDDNkNNMYEE	PF3D7_1028500	K143	0.751976
Acetyl	LSDSSIkDETLVC	PF3D7_1028700	K54
Acetyl	ETLVCTkCDKWGE	PF3D7_1028700	K62
Acetyl	KIINIPkDMKKPV	PF3D7_1029400	K188	0.980043
Acetyl	LSHERMkEAAEFC	PF3D7_1029600	K185
Acetyl	AAEFCIkHKKDFV	PF3D7_1029600	K193
Acetyl	GGYKNNkGSGIYK	PF3D7_1029900	K522	0.981234
Acetyl	KALLADkKKNKFI	PF3D7_1030100	K1097	0.972551
Acetyl	TIAEALkNIGKNY	PF3D7_1030100	K594	1
Acetyl	AAMSIAkRVSEEF	PF3D7_1030100	K694	1
Acetyl	GNKSIYkNARERV	PF3D7_1030300	K1093	0.845603
Acetyl	KTPFGNkSIYKNA	PF3D7_1030300	K1089	0.999982
Acetyl	MGESDkYNHINQ	PF3D7_1030500	K6	1
Acetyl	MASCTGkVNFSSS	PF3D7_1031300	K7	0.76331
Acetyl	RIENLYkISNKLR	PF3D7_1031300	K249	0.999994
Acetyl	DNMNKKkSIEKKK	PF3D7_1031400.2	K339	0.821709
Acetyl	IDNMNKkKSIEKK	PF3D7_1031400.2	K338	0.209701
Acetyl	KKSGNNkNNIDDL	PF3D7_1031600	K232	0.606113
Acetyl	NMVSLKkSGNNKN	PF3D7_1031600	K227	0.720458
Acetyl	GDNHLIkGGSALT	PF3D7_1032000	K311	0.462119
Acetyl	KKNKKKkKNNSMN	PF3D7_1032100	K842	0.520079
Acetyl	YNNICKkKESGIG	PF3D7_1032100	K943	0.818446
Acetyl	GIGNVQkYENDLH	PF3D7_1032100	K953	0.925525
Acetyl	NNICKKkESGIGN	PF3D7_1032100	K944	0.709569
Acetyl	KNKKKKkNNSMNN	PF3D7_1032100	K843	0.522857
Acetyl	ESLKILkNAKHIK	PF3D7_1032700	K67	0.999738
Acetyl	HIIDTFkDLKHLK	PF3D7_1032800	K212	0.999272
Acetyl	EKEEGNkTKNNII	PF3D7_1032900	K1112	0.998894
Acetyl	HGNEKMkDYISVD	PF3D7_1033100	K759
Acetyl	NNNNNNkNNNVLL	PF3D7_1033100	K784
Acetyl	NSEVSPkLDDEKK	PF3D7_1033200	K141	0.999386
Acetyl	ESNFDSkTPEIKE	PF3D7_1033200	K275	1
Acetyl	LSSNISkERNKAV	PF3D7_1033300	K22	1
Acetyl	VHNASEkVKNSAA	PF3D7_1033400	K261	1
Acetyl	DMDEDEkEMLAEA	PF3D7_1033600	K146	0.999625
Acetyl	DPAPESkPARADP	PF3D7_1033600	K132	0.99873
Acetyl	DKPNIPkINANTN	PF3D7_1034400	K463	1
Acetyl	MMKPLNmILYPHK	PF3D7_1034900	K3	1
Acetyl	KTFCVQkCCEKSV	PF3D7_1034900	K623	0.0325858
Acetyl	SFDEHLkDEKIEN	PF3D7_1035300	K261	1
Acetyl	QAVLKAkEASSYD	PF3D7_1035400	K185	0.595672
Acetyl	AKNAYQkANQAVL	PF3D7_1035400	K176	0.765637
Acetyl	ANQAVLkAKEASS	PF3D7_1035400	K183	0.9481
Acetyl	NVDSKTkSNEKGR	PF3D7_1035600	K245	0.264947
Acetyl	VSNVDSkTKSNEK	PF3D7_1035600	K243	0.953121
Acetyl	NKSNLRkGLSTNN	PF3D7_1035600	K34	0.999998
Acetyl	AVIDNKkNQDSLT	PF3D7_1035700	K456
Acetyl	NKQQLNkNINDLQ	PF3D7_1036900	K1428	1
Acetyl	VIDDMMkTEEQEG	PF3D7_1036900	K839	0.64767
Acetyl	NLHTHNkNNSMST	PF3D7_1036900	K1451	0.296936
Acetyl	MSGKNSkYLQGSF	PF3D7_1036900	K1101	1
Acetyl	KINNIRkNYALEA	PF3D7_1036900	K922
Acetyl	LNQISQkFLRSHQ	PF3D7_1036900	K1131
Acetyl	ISSQYYkEENNNN	PF3D7_1036900	K946
Acetyl	SKLNESkLNESKL	PF3D7_1037000	K733	1
Acetyl	DKICFLkRKMNFC	PF3D7_1037000	K1016	1
Acetyl	HTRGSRkRSDIFN	PF3D7_1037600	K23	0.504652
Acetyl	SSKYGLkDSRKPQ	PF3D7_1038000.1	K92	1
Acetyl	NNKNNTkNNKKYI	PF3D7_1039200	K144	0.999599
Acetyl	MKAKEEkIKEAIQ	PF3D7_1100100	K1126	1
Acetyl	LKGTDYkDVGKFL	PF3D7_1100100	K434	0.999974
Acetyl	DIPMSGkNDVYSG	PF3D7_1100100	K1973	1
Acetyl	ACKNNKkCNKECE	PF3D7_1100100	K687	0.999943
Acetyl	RHNVEEkPFIMSI	PF3D7_1100100	K1938	1
Acetyl	KACKNNkKCNKEC	PF3D7_1100100	K686	0.999847
Acetyl	NDMGKVkSNIDKV	PF3D7_1100200	K1383	0.946765
Acetyl	VKSNIDkVFANSS	PF3D7_1100200	K1388	0.375384
Acetyl	IGNDMGkVKSNID	PF3D7_1100200	K1381	0.968152
Acetyl	KSINELkKYSNNE	PF3D7_1100800	K125	0.954995
Acetyl	DIKEKNkSINELK	PF3D7_1100800	K119	0.993998
Acetyl	MGFKKIkETCTNF	PF3D7_1100800	K219
Acetyl	CTNFFQkKKKAAA	PF3D7_1100800	K228
Acetyl	NLKEDEkLNLINN	PF3D7_1102400	K287	1
Acetyl	ELPECEkQELLCT	PF3D7_1103100	K14	1
Acetyl	ENSDSNkDLQDSK	PF3D7_1103700	K8	1
Acetyl	NEEKKDkINEEKN	PF3D7_1103800	K2027	0.998508
Acetyl	CYLRFNkNIKKKS	PF3D7_1104200	K368	1
Acetyl	TIKKFLkNNKKNM	PF3D7_1104200	K919	1
Acetyl	DSLIIQkGKLNLN	PF3D7_1104200	K777	0.803238
Acetyl	MSGRGkGGKGLG	PF3D7_1105000	K6	1
Acetyl	GRGKGGkGLGKGG	PF3D7_1105000	K9	1
Acetyl	LGKGGAkRHRKIL	PF3D7_1105000	K17	1
Acetyl	GGKGLGkGGAKRH	PF3D7_1105000	K13	1
Acetyl	TEHAKRkTVTAMD	PF3D7_1105000	K80
Acetyl	NIQGITkPAIRRL	PF3D7_1105000	K32
Acetyl	LPGELAkHAVSEG	PF3D7_1105100	K101	0.999995
Acetyl	EASRLCkYTRRDT	PF3D7_1105100	K75	1
Acetyl	GTKAVTkFTSK	PF3D7_1105100	K113	0.999986
Acetyl	KPAKAKkTGTGPD	PF3D7_1105100	K11	1
Acetyl	LVDTFEkIATEAS	PF3D7_1105100	K65	1
Acetyl	MVSKKPaKAKKTG	PF3D7_1105100	K4	0.998591
Acetyl	VSKKPAkAKKTGT	PF3D7_1105100	K8	0.999883
Acetyl	DSALLSkFINVNE	PF3D7_1105600	K700	1
Acetyl	MNWKKAlSLAGGA	PF3D7_1105800	K5	1
Acetyl	LTYMLMkDEDNHD	PF3D7_1105800	K25	1
Acetyl	LDMEKKkITLSIQ	PF3D7_1106500	K2009	1
Acetyl	ILDMEKkKITLSI	PF3D7_1106500	K2008	1
Acetyl	KILDMEkKKITLS	PF3D7_1106500	K2007	1
Acetyl	NLNINQkKAVYSC	PF3D7_1106700	K361	0.985804
Acetyl	LNINQKkAVYSCI	PF3D7_1106700	K362	0.0141956
Acetyl	KKKSDNkIFIDKK	PF3D7_1106700	K485	0.999997
Acetyl	NKTDNNkIDNNND	PF3D7_1107200	K556	0.981257
Acetyl	SWVKIAkMNPNNN	PF3D7_1107300	K1403	1
Acetyl	EIITCEkNISNEN	PF3D7_1107300	K2211	0.979668
Acetyl	NNNNNNkKKEKLS	PF3D7_1107300	K1421	1
Acetyl	KVDEEKkMDEIIT	PF3D7_1107300	K2202	0.482981
Acetyl	TKVDEEkKMDEII	PF3D7_1107300	K2201	0.482981
Acetyl	YDKKKKkKMGDEQ	PF3D7_1107600	K700	0.5097
Acetyl	RDEAISkMNTQLN	PF3D7_1107600	K472	1
Acetyl	QYDKKKkKKMGDE	PF3D7_1107600	K699	0.5097
Acetyl	DKKKKKkMGDEQY	PF3D7_1107600	K701	0.976582
Acetyl	NNKVNKkELKKKK	PF3D7_1107600	K55	0.971734
Acetyl	TQLNIVkINILEM	PF3D7_1107600	K481	1
Acetyl	SNNKVNkKELKKK	PF3D7_1107600	K54	0.997862
Acetyl	NILEMEkKYENLC	PF3D7_1107600	K489	1
Acetyl	NPENEYkRIHIQP	PF3D7_1107700	K448	1
Acetyl	TLGISNkYIRNLH	PF3D7_1107800	K1798	1
Acetyl	NLLNNIkNFKDIL	PF3D7_1107800	K1232	1
Acetyl	LKNSDGkKGKKKA	PF3D7_1107800	K1557	0.994801
Acetyl	NVENFKkKMKMIK	PF3D7_1108000	K35	0.333333
Acetyl	NNVENFkKKMKMI	PF3D7_1108000	K34	0.333333
Acetyl	VENFKKkMKMIKV	PF3D7_1108000	K36	0.333333
Acetyl	KLLDIVkDPVTKT	PF3D7_1108400	K106	1
Acetyl	MKYNDMkGLDDLS	PF3D7_1108600	K36	1
Acetyl	FKLDIGkNVILPT	PF3D7_1108600	K300	1
Acetyl	RYPEDFkLDIGKN	PF3D7_1108600	K295
Acetyl	NVKDDKkGDNNNV	PF3D7_1109100	K686	1
Acetyl	GDNNNVkDDKKGD	PF3D7_1109100	K682	0.999938
Acetyl	KREEIQkVVILQR	PF3D7_1109900	K99
Acetyl	NDRDGLkNMDDEE	PF3D7_1110400	K840	0.996521
Acetyl	ADKLNIkGYVQNT	PF3D7_1111500	K66	0.995917
Acetyl	DNILISkNEDLCN	PF3D7_1112100	K1718	1
Acetyl	FLYINAkLNSHEK	PF3D7_1112100	K535	1
Acetyl	MIDLKEkDYHIDI	PF3D7_1112100	K1311	0.979857
Acetyl	NNMIDLkEKDYHI	PF3D7_1112100	K1309	0.979857
Acetyl	RSAMATkDVAQEE	PF3D7_1113400	K79	1
Acetyl	IDEEKAkIRSFII	PF3D7_1114700	K247	0.611797
Acetyl	KVNKIGkKKLYIY	PF3D7_1114900	K1132	0.994843
Acetyl	AKGDGLkGGKVNE	PF3D7_1114900	K1009	0.999998
Acetyl	ILYKVNkIGKKKL	PF3D7_1114900	K1129	0.999997
Acetyl	STKKQGkSKNIDK	PF3D7_1116100	K1177	1
Acetyl	SNARNNkCVNKEC	PF3D7_1116100	K78	1
Acetyl	KKQGKSkNIDKNE	PF3D7_1116100	K1179	1
Acetyl	KNVTSTkKQGKSK	PF3D7_1116100	K1173	1
Acetyl	NVTSTKkQGKSKN	PF3D7_1116100	K1174	1
Acetyl	AEAAANkYKSPKV	PF3D7_1116800	K131	1
Acetyl	DAANLLkPVLSKG	PF3D7_1116800	K329	1
Acetyl	ELQNSLkEAQQKY	PF3D7_1116800	K533
Acetyl	DVIELYkNNICME	PF3D7_1117100	K88	1
Acetyl	NIIAVMkDKEYII	PF3D7_1117100	K333	0.999869
Acetyl	ELNDEIkNIKTFS	PF3D7_1117100	K166	0.999999
Acetyl	NNKTLDkENNVVD	PF3D7_1117100	K76	1
Acetyl	YLGENNkTLDKEN	PF3D7_1117100	K72	1
Acetyl	VNPLNDkFNKIVK	PF3D7_1117300	K117	0.999993
Acetyl	LTGEFEkKYIPTL	PF3D7_1117700	K36	0.914331
Acetyl	DTAGQEkFGGLRD	PF3D7_1117700	K70	1
Acetyl	IVREAEkELEQAA	PF3D7_1117700	K197	1
Acetyl	VVSKILkTLEREA	PF3D7_1118200	K587	1
Acetyl	KNDEYEkNMDNRT	PF3D7_1118200	K401	0.373943
Acetyl	DNICLNkEGKKKY	PF3D7_1118300	K273	0.99667
Acetyl	SVSYKSkEKTGDH	PF3D7_1118600	K153	0.999653
Acetyl	KLFLDHkTLKHRV	PF3D7_1118600	K428	1
Acetyl	KGSVSYkSKEKTG	PF3D7_1118600	K151	0.999996
Acetyl	SNKIQGkGSVSYK	PF3D7_1118600	K145	1
Acetyl	TSTVSNkIQGKGS	PF3D7_1118600	K141	0.999557
Acetyl	DHSSNNkNTKGNN	PF3D7_1118600	K164	1
Acetyl	TKGNNNkVRTSGK	PF3D7_1118600	K172	1
Acetyl	IGKYIMkENGSKI	PF3D7_1118600	K26	5.21683e-06
Acetyl	GGKNENkVNVIKG	PF3D7_1118600	K10	1
Acetyl	KVRTSGkVINSLS	PF3D7_1118600	K178	1
Acetyl	SNNKNTkGNNNKV	PF3D7_1118600	K167	1
Acetyl	NKVNVIkGAGSIG	PF3D7_1118600	K15	1
Acetyl	MVLGGkNENKVN	PF3D7_1118600	K6	1
Acetyl	SDNYNNkIGDVSN	PF3D7_1118600	K123	1
Acetyl	GAGSIGkYIMKEN	PF3D7_1118600	K22	1
Acetyl	VKEDNNkKIKEDN	PF3D7_1119200	K83	0.956016
Acetyl	ENNDDKkNKRNNK	PF3D7_1119400	K1933	0.999729
Acetyl	YYKDVKkIKNIIP	PF3D7_1119400	K367	0.994599
Acetyl	QNVIKKkSIFLEI	PF3D7_1120000	K804	0.661352
Acetyl	EQNVIKkKSIFLE	PF3D7_1120000	K803	0.661352
Acetyl	YGEEQVkIWRRSY	PF3D7_1120100	K113	1
Acetyl	EAIAAGkYLKEKN	PF3D7_1120100	K43	0.999893
Acetyl	TNYLNNkEYNSKG	PF3D7_1120600	K679	0.999994
Acetyl	IDNMDNkKHIENI	PF3D7_1120600	K2112	0.983566
Acetyl	DNMDNKkHIENVN	PF3D7_1120600	K2086	0.981585
Acetyl	DNMDNKkHIENIN	PF3D7_1120600	K2113	0.179588
Acetyl	NNIEKMkNEEISK	PF3D7_1121100	K899	0.999928
Acetyl	GSGVSSkKKNKKG	PF3D7_1121600	K36	0.328345
Acetyl	ELVEVNkRKSKYK	PF3D7_1121600	K69	1
Acetyl	SGVSSKkKNKKGS	PF3D7_1121600	K37	0.344482
Acetyl	GVSSKKkNKKGSG	PF3D7_1121600	K38	0.523173
Acetyl	LNIFELkKENKNN	PF3D7_1122500	K378	0.879962
Acetyl	NIFELKkENKNNI	PF3D7_1122500	K379	0.955411
Acetyl	NNYMKGkLIGNIS	PF3D7_1122800	K601	1
Acetyl	IGNISPkIQRSHT	PF3D7_1122800	K609	1
Acetyl	NLLNSEkYKKSPY	PF3D7_1123500	K446	1
Acetyl	HNKDINkFIVTTK	PF3D7_1123500	K1165	0.921086
Acetyl	KLLDTLkEFNNAN	PF3D7_1123500	K134	1
Acetyl	HNDGDGkGGNNPA	PF3D7_1123500	K402	0.983539
Acetyl	QNRNVQkVVNPNF	PF3D7_1123500	K1003	1
Acetyl	CVVISDkTHNKDI	PF3D7_1123500	K1157	0.694483
Acetyl	NHLDIGkLLDTLK	PF3D7_1123500	K128	0.999659
Acetyl	INEDDIkTKYNID	PF3D7_1123500	K537	0.999883
Acetyl	SPYTLDkTVSSGF	PF3D7_1123500	K456	1
Acetyl	EDDIKTkYNIDDN	PF3D7_1123500	K539	1
Acetyl	PAAGSLkNMEDLL	PF3D7_1123500	K62	1
Acetyl	ANGINGkNMGDLQ	PF3D7_1123500	K429	1
Acetyl	LNSEKYkKSPYTL	PF3D7_1123500	K448	0.803853
Acetyl	NPAEYLkKLFGNL	PF3D7_1123500	K412	0.988611
Acetyl	PAEYLKkLFGNLQ	PF3D7_1123500	K413	1
Acetyl	FSMLKGkYNPYSY	PF3D7_1123500	K516	1
Acetyl	GFGSRSkESMLLE	PF3D7_1123500	K467	1
Acetyl	LQNDLKkISDENK	PF3D7_1123800	K493	0.0995316
Acetyl	INNNYLkGDGEKN	PF3D7_1124300	K113	0.999154
Acetyl	NNHMNEkQVVNNS	PF3D7_1124300	K240	0.48178
Acetyl	GGDLLIkGNNVDK	PF3D7_1124300	K270	1
Acetyl	TDIDADkGSNNHM	PF3D7_1124300	K231	0.715006
Acetyl	ADNNLDkNESDSS	PF3D7_1124300	K8	1
Acetyl	NNNNNNkIEIRKK	PF3D7_1124300	K215	1
Acetyl	SSPTEGkKKKNSL	PF3D7_1124700	K110
Acetyl	SPTEGKkKKNSLN	PF3D7_1124700	K111
Acetyl	KEKKKTkWQLFAE	PF3D7_1124800	K78	0.227561
Acetyl	QLFAENkLRMKKN	PF3D7_1124800	K86	1
Acetyl	IITNNNkIKNSSH	PF3D7_1125300	K111	0.448768
Acetyl	KDEYEKkTNDNNN	PF3D7_1125300	K88	0.991475
Acetyl	CFLPYKkSLFVFG	PF3D7_1125800	K461	0.967822
Acetyl	YKTLTGkIEQLNT	PF3D7_1125800	K496	0.734998
Acetyl	KNQESQkNIHINN	PF3D7_1126300	K152
Acetyl	KMIEQNkDFNSIV	PF3D7_1127000	K242	0.729339
Acetyl	FLFRNNkMIPKLK	PF3D7_1127800	K475	1
Acetyl	NNKMIPkLKKKDC	PF3D7_1127800	K479	1
Acetyl	ENLIDLkKKSNRN	PF3D7_1127800	K1262
Acetyl	NLIDLKkKSNRND	PF3D7_1127800	K1263
Acetyl	EATKMMkIYNHSL	PF3D7_1127900	K323	1
Acetyl	NLEEIFkINLI	PF3D7_1127900	K405	1
Acetyl	QETENFkIDRVTP	PF3D7_1128200	K67	1
Acetyl	MEDNKEeNCELNK	PF3D7_1129200	K5	1
Acetyl	KNDKLMkNEDIED	PF3D7_1129400	K156	1
Acetyl	EALNDNkNDEDEY	PF3D7_1129400	K11	1
Acetyl	IKSLHDkINNNNN	PF3D7_1129500	K161	0.999511
Acetyl	NMNTNHkVNSNNN	PF3D7_1129600	K838	0.995166
Acetyl	INEENIkKQLISL	PF3D7_1130700	K1348	0.578958
Acetyl	NELLDKkNEINFL	PF3D7_1130700	K1329	0.663132
Acetyl	QHKKKDkDIIIKK	PF3D7_1132100	K894	1
Acetyl	DKDIIIkKKKSLA	PF3D7_1132100	K899	0.981658
Acetyl	ILQHKKkDKDIII	PF3D7_1132100	K892	0.85176
Acetyl	SPEGLAkIKENEE	PF3D7_1132300	K39	0.999999
Acetyl	MRIFAEkFSSFKN	PF3D7_1133200	K533	0.998678
Acetyl	TQDNHNkSLMKNI	PF3D7_1133200	K626	0.732302
Acetyl	ENTSAKkRKCSDN	PF3D7_1133200	K649	0.934017
Acetyl	CENTSAkKRKCSD	PF3D7_1133200	K648	0.939616
Acetyl	NSEKSSkKSSDKK	PF3D7_1133700	K891	0.911521
Acetyl	SEKSSKkSSDKKS	PF3D7_1133700	K892	0.829679
Acetyl	KMDISDkEALMDM	PF3D7_1133800	K69	1
Acetyl	PRNVSDkILNKSL	PF3D7_1133900	K29	0.999999
Acetyl	DVKEGAkEEYTDL	PF3D7_1133900	K475	0.98178
Acetyl	ITVLREkLTSEDL	PF3D7_1134000	K609	1
Acetyl	SSNYKYkNNYMNT	PF3D7_1134600	K1238	0.998041
Acetyl	NKINENkNDIKVS	PF3D7_1134600	K662	0.991266
Acetyl	TTSSNYkYKNNYM	PF3D7_1134600	K1236	0.998541
Acetyl	AAMSQSkPNQEIS	PF3D7_1134600	K5
Acetyl	EKNDTIkSDLDTC	PF3D7_1134700	K1261	1
Acetyl	IKGFLEkNDTIKS	PF3D7_1134700	K1256	1
Acetyl	IASKLEkNRQKQS	PF3D7_1134800	K169	1
Acetyl	RKFIASkLEKNRQ	PF3D7_1134800	K166	1
Acetyl	NDLKDVkYKLSKK	PF3D7_1136000	K2729	0.500999
Acetyl	NIQNDLkDVKYKL	PF3D7_1136000	K2726	0.998002
Acetyl	SIITCDkGGNFIG	PF3D7_1136300	K798	1
Acetyl	LIIYIKkFLLDKF	PF3D7_1136300	K1010	1
Acetyl	AYKYTRkMLMQRM	PF3D7_1136300	K782	1
Acetyl	EIRVANkYALGKK	PF3D7_1136500.1	K8	1
Acetyl	LPWQGLkAISKKD	PF3D7_1136500.1	K217	0.999313
Acetyl	AAMISNkDDAHEC	PF3D7_1136800	K5
Acetyl	YIFYEEkEKDINE	PF3D7_1137900	K495	0.75935
Acetyl	FYEEKEkDINENM	PF3D7_1137900	K497	0.656457
Acetyl	DRRESNkIDDSNI	PF3D7_1138000	K1622	1
Acetyl	KIDKKEkNNEDKK	PF3D7_1138000	K2001	0.99605
Acetyl	IDDSNIkKEKINN	PF3D7_1138000	K1629	1
Acetyl	DDSNIKkEKINNI	PF3D7_1138000	K1630	1
Acetyl	FTNRRGkMSIVVK	PF3D7_1138400	K1636
Acetyl	KMSIVVkPDSMES	PF3D7_1138400	K1642
Acetyl	LNLNDIkTNNILI	PF3D7_1138500	K372	0.845587
Acetyl	AYLSSPkTNKESL	PF3D7_1138500	K9	1
Acetyl	SSPKTNkESLDGG	PF3D7_1138500	K12	1
Acetyl	KLNNDNkTNNKKN	PF3D7_1138700	K1380	0.999995
Acetyl	NNNNNNkYNNDIH	PF3D7_1138800	K8	1
Acetyl	TLSLLEkKKKKKR	PF3D7_1140200	K155	0.997701
Acetyl	QSDISEkKEKSKA	PF3D7_1140200	K90	0.0452768
Acetyl	LNLVTLkSVRKDV	PF3D7_1140200	K29	1
Acetyl	ILTSIKkSVVPTN	PF3D7_1140600	K1199	1
Acetyl	KILTSIkKSVVPT	PF3D7_1140600	K1198	1
Acetyl	KMKDINkMKDINK	PF3D7_1140600	K1001	0.999998
Acetyl	KDINKMkDINKMK	PF3D7_1140600	K1003	0.999989
Acetyl	NKNKGTkFLPSYN	PF3D7_1140700	K700	0.0688724
Acetyl	NVLNKNkGTKFLP	PF3D7_1140700	K697	0.743771
Acetyl	KRLQHEkKKSTNS	PF3D7_1140700	K770	0.868304
Acetyl	GKNDINkKLKKQE	PF3D7_1141100	K788	0.108651
Acetyl	KNDINKkLKKQEK	PF3D7_1141100	K789	0.782698
Acetyl	KKKCIDkSKGKDT	PF3D7_1141800	K19	0.996556
Acetyl	IDKSKGkDTNAIK	PF3D7_1141800	K23	0.996556
Acetyl	NNMDNMkRINNMN	PF3D7_1142100	K559	0.48623
Acetyl	KVIRSGkLKDINK	PF3D7_1142400	K286	0.999981
Acetyl	KLKDINkKNGNDP	PF3D7_1142400	K292	0.702589
Acetyl	STNVTLkDGKVVF	PF3D7_1142500	K60	0.999999
Acetyl	TSLNNIkDENDNT	PF3D7_1142700	K54	1
Acetyl	SDDVLIkESRNNY	PF3D7_1143100	K139	1
Acetyl	KNMKNMkNMKNIK	PF3D7_1143100	K660	1
Acetyl	KNEKNMkNMKNMK	PF3D7_1143100	K657	0.999499
Acetyl	MPKNKGkGGKNRR	PF3D7_1143400	K7	0.999941
Acetyl	SRLIPAkEHGAVQ	PF3D7_1144000	K27	1
Acetyl	NGVYNGkTETFAI	PF3D7_1144000	K48	1
Acetyl	KNITCEkNITCEK	PF3D7_1144400	K327	0.379671
Acetyl	SKDKNMkNNKRLF	PF3D7_1144600	K219	1
Acetyl	MMSNDKkKSGLNN	PF3D7_1145200	K1636	1
Acetyl	LMMSNDkKKSGLN	PF3D7_1145200	K1635	1
Acetyl	GKSTILkLILNMY	PF3D7_1145500	K650	0.793869
Acetyl	NNVIIGkSGGGKS	PF3D7_1145500	K640	0.826356
Acetyl	INNLKRkNEDLGE	PF3D7_1146000	K54	0.283807
Acetyl	ELINNLkRKNEDL	PF3D7_1146000	K52	0.716193
Acetyl	IYGSGKkCSVSII	PF3D7_1146800	K459	1
Acetyl	ITDLCKkGTMLSL	PF3D7_1147000	K468	1
Acetyl	GTMLSLkKNELFN	PF3D7_1147000	K475	0.914331
Acetyl	VYCDKIkGNKNMS	PF3D7_1147200	K689	0.985973
Acetyl	KDDSINkDDNINK	PF3D7_1147200	K2489	0.999604
Acetyl	KNINNSkKNDKKM	PF3D7_1147200	K289	0.999891
Acetyl	KDDNINkDNINNN	PF3D7_1147200	K2495	0.999738
Acetyl	KDDSIIkDDSINK	PF3D7_1147200	K2483	0.999913
Acetyl	DDKNVIkNIMHPN	PF3D7_1147200	K669
Acetyl	DKKMKLkEKDPIL	PF3D7_1147300	K82	1
Acetyl	NTKAIKkKNDTDM	PF3D7_1147300	K36	1
Acetyl	NELKKKkNTKAIK	PF3D7_1147300	K29	1
Acetyl	KNTKAIkKKNDTD	PF3D7_1147300	K35	0.999998
Acetyl	KMKLKEkDPILFE	PF3D7_1147300	K84	1
Acetyl	DMDKKMkLKEKDP	PF3D7_1147300	K80	1
Acetyl	KLSVEDkALNEKI	PF3D7_1149000	K5264	1
Acetyl	KTLEKNkEYSNLS	PF3D7_1149000	K5694	0.0686467
Acetyl	DTVMVIkILKDKW	PF3D7_1149000	K5572	0.25132
Acetyl	EEIMTEkLSVEDK	PF3D7_1149000	K5258	1
Acetyl	KKAQYTkLLNQ	PF3D7_1149800	K310	0.997887
Acetyl	KKKMNKkAQYTKL	PF3D7_1149800	K305	0.999426
Acetyl	GTDLWDkDGGEIK	PF3D7_1150400	K921	1
Acetyl	FGTVAVkELTKAA	PF3D7_1200300	K140	0.436091
Acetyl	KEFVIAkLQEMGI	PF3D7_1200300	K177	0.911481
Acetyl	AVKELTkAAIAKA	PF3D7_1200300	K144	0.829839
Acetyl	LTNIQFkDIKRKL	PF3D7_1200600	K2113	0.99966
Acetyl	ISCNNEkNVLSRV	PF3D7_1200600	K1052	1
Acetyl	DYEYIIkGSDMLT	PF3D7_1200600	K2102	0.999602
Acetyl	QYDMNYkETKAEK	PF3D7_1200600	K2581	0.333333
Acetyl	LLMEKQkEISSSK	PF3D7_1201500	K490	0.558576
Acetyl	TYGKIEkDFALIN	PF3D7_1202100.1	K74
Acetyl	INILQDkKFTFPD	PF3D7_1202300	K1897	0.999514
Acetyl	ETINILqDKKFTF	PF3D7_1202300	K1895	0.999976
Acetyl	LLNNLNkICQDEI	PF3D7_1202300	K5274	1
Acetyl	IGEAWNkLGEKEK	PF3D7_1202900	K63	0.988961
Acetyl	KQPELSkDVATVG	PF3D7_1202900	K48	0.999276
Acetyl	YLPWAFkIFLTCL	PF3D7_1203000	K1050
Acetyl	NLINTMkAPAYFS	PF3D7_1203300	K686	0.798237
Acetyl	AFPLKCkMHLLNN	PF3D7_1203300	K670	0.926775
Acetyl	MGMEKDkVNIKKE	PF3D7_1203300	K702	0.900622
Acetyl	LPMGMEkDKVNIK	PF3D7_1203300	K700	0.269434
Acetyl	EKAEVTkITVSTV	PF3D7_1205600	K308	0.995879
Acetyl	ELVVTTkSEFDKS	PF3D7_1205600	K291	0.97184
Acetyl	TKSEFDkSVLNKE	PF3D7_1205600	K296	1
Acetyl	SHQNISkKGEEKY	PF3D7_1205800	K680	0.207127
Acetyl	HQNISKkGEEKYL	PF3D7_1205800	K681	0.792873
Acetyl	DNYHQRkSLMNDN	PF3D7_1206300	K2676	0.641188
Acetyl	NDDILSkVMNNLN	PF3D7_1206300	K2691	0.366277
Acetyl	LILNDVkNYYNKI	PF3D7_1206800	K16	1
Acetyl	MSNHITkN	PF3D7_1206900	K656	1
Acetyl	KNDNTNkSDIVIK	PF3D7_1206900	K284	1
Acetyl	MIEEVEkMKVIML	PF3D7_1207000	K1150	0.98541
Acetyl	ENALYRkNNLLDY	PF3D7_1207100	K334	1
Acetyl	LKGHNIkHNNNKI	PF3D7_1207200	K2482	1
Acetyl	IKHNNNkINDINI	PF3D7_1207200	K2487	1
Acetyl	KQLNNIkSKHVIN	PF3D7_1208100	K1764	0.356402
Acetyl	DDNNVGkIKHNVK	PF3D7_1208400	K681	0.99903
Acetyl	TNNLIKkKKKSFK	PF3D7_1208500	K726	0.342638
Acetyl	NNLIKKkKKSFKN	PF3D7_1208500	K727	0.731146
Acetyl	HSVDKGkYISLYK	PF3D7_1208900	K519	1
Acetyl	DILLLHkNKLLAN	PF3D7_1209100	K207	1
Acetyl	NKNHNHkSNNVSS	PF3D7_1209900	K181	0.943053
Acetyl	FINGKYkIVLYGG	PF3D7_1210600	K79	1
Acetyl	RRKTAEkCLKLIE	PF3D7_1210600	K1045	0.999998
Acetyl	NDFINGkYKIVLY	PF3D7_1210600	K77	1
Acetyl	EKSEGQkAVIQRH	PF3D7_1211000	K94	1
Acetyl	LKKNVEkSEGQKA	PF3D7_1211000	K89	1
Acetyl	AAMELNkNEDINK	PF3D7_1211000	K5
Acetyl	TRIETVkTLPNGT	PF3D7_1211400	K207
Acetyl	GDNENSkFMNKSK	PF3D7_1211900	K81	0.999997
Acetyl	KEIVIAkNQNTSY	PF3D7_1211900	K518	0.999998
Acetyl	YFYKSLkSNIMME	PF3D7_1212700	K267	0.847319
Acetyl	MQTFQkPENALK	PF3D7_1212700	K6	1
Acetyl	DKNEEEkNKVNDV	PF3D7_1212700	K293	0.526021
Acetyl	SVIDTVkSGDKNE	PF3D7_1212700	K284	0.959457
Acetyl	KKELSNkFLEANR	PF3D7_1212900	K995	1
Acetyl	AEGYDAkI	PF3D7_1212900	K1087	1
Acetyl	SIYDAGkRKSKKT	PF3D7_1212900	K297	1
Acetyl	FDPFYSkAEFDSK	PF3D7_1212900	K310	0.999957
Acetyl	YYKLNNkTLKEME	PF3D7_1213500	K81	0.999986
Acetyl	QFSIKMkLRDNIT	PF3D7_1213500	K62	1
Acetyl	SSVDNSkFEKVSR	PF3D7_1213700	K20
Acetyl	DNSKFEkVSRIKA	PF3D7_1213700	K23
Acetyl	KSKNDIkSNKDNN	PF3D7_1215700	K314	0.99958
Acetyl	DIHIKSkNDIKSN	PF3D7_1215700	K310	0.999992
Acetyl	SNFSFIkKKYSTL	PF3D7_1216400	K597
Acetyl	NFSFIKkKYSTLF	PF3D7_1216400	K598
Acetyl	KGSNLIkKCIDQN	PF3D7_1216900	K170	0.465218
Acetyl	NGADNIkGQFKKG	PF3D7_1216900	K159	0.87765
Acetyl	LYDKKIkDNIINK	PF3D7_1217400	K138	0.972573
Acetyl	LSRGMVkTWSPLL	PF3D7_1217900	K20	1
Acetyl	SPLLIGkQIDGVW	PF3D7_1217900	K29	1
Acetyl	AIKFLEkKDEKDE	PF3D7_1218200	K18	0.999686
Acetyl	IIKNNDkSSSQNE	PF3D7_1218200	K451	1
Acetyl	LSPYIIkNNDKSS	PF3D7_1218200	K447	1
Acetyl	DEIISVkIIDLYM	PF3D7_1218500	K645	1
Acetyl	KMGDKSkCVLKKC	PF3D7_1219000	K2381	1
Acetyl	YIPDNMkISIILD	PF3D7_1219000	K1312	0.973988
Acetyl	LKKMGDkSKCVLK	PF3D7_1219000	K2379	1
Acetyl	NKIYDEkDKNKIY	PF3D7_1219000	K1524	1
Acetyl	KTNEMNkFINTTN	PF3D7_1219100	K1509	0.907153
Acetyl	VFNIETkEKICSL	PF3D7_1219100	K101	0.780306
Acetyl	ALKGTIkNMNTIF	PF3D7_1219100	K86	0.826253
Acetyl	LQKLETkAKKCKD	PF3D7_1219300	K1672	0.99526
Acetyl	AKMNNTkNDNQNN	PF3D7_1220300	K2483	0.855568
Acetyl	NNISKNkKNMIYI	PF3D7_1220300	K2508	0.381477
Acetyl	LYLKSNkKNNKQC	PF3D7_1220300	K55	0.999918
Acetyl	KKMESLkTNFLSK	PF3D7_1220900	K59	0.999984
Acetyl	KTNFLSkANETNG	PF3D7_1220900	K65	1
Acetyl	QEDDSIkSKGRSS	PF3D7_1220900	K91	0.993602
Acetyl	RKIQTTkDEVKVV	PF3D7_1221900	K318	0.857508
Acetyl	KVVDGTkEDLPNK	PF3D7_1221900	K328	0.934752
Acetyl	LSRTKAkQFIKQQ	PF3D7_1222000	K509	1
Acetyl	TYKLIYkEYRKFL	PF3D7_1222300	K508	0.80714
Acetyl	QMEKLMkMNVSNS	PF3D7_1222300	K683	1
Acetyl	AKLLLFkTMQYPK	PF3D7_1222300	K535	1
Acetyl	KFKSIQkGEISFE	PF3D7_1222300	K614	0.99999
Acetyl	AADALEkIRFLSL	PF3D7_1222300	K113	1
Acetyl	LSGQMEkLMKMNV	PF3D7_1222300	K680	1
Acetyl	SNSDQIkAMSGQK	PF3D7_1222300	K693	1
Acetyl	LTNESNkNIRNNK	PF3D7_1222400	K1693
Acetyl	QKGKEDkGNERIY	PF3D7_1222600	K168	0.274081
Acetyl	RMAITMkLKKSNP	PF3D7_1222600	K2207	0.999696
Acetyl	NVENYKkVLNELG	PF3D7_1223100	K426
Acetyl	MNESENkLPLIPL	PF3D7_1223200	K7	1
Acetyl	KNSSLTkNQDSDN	PF3D7_1223300	K774	1
Acetyl	NIKNSDkNSSLTK	PF3D7_1223300	K768	1
Acetyl	CSPIEKkEIAILI	PF3D7_1223400	K1338	1
Acetyl	ADNVLIkKCHEKY	PF3D7_1223400	K1147	0.914331
Acetyl	EIAILIkTIKKKK	PF3D7_1223400	K1345	1
Acetyl	DDKENNkGKKINK	PF3D7_1223500	K1760	0.991605
Acetyl	KENNKGkKINKEK	PF3D7_1223500	K1762	0.980353
Acetyl	CFGAKYkAMSLIS	PF3D7_1223500	K1275	0.223439
Acetyl	LKPLYIkVSIVAK	PF3D7_1224000	K339	0.999985
Acetyl	TGNIFVkNLDKSI	PF3D7_1224300	K109	0.99526
Acetyl	HAILKAkFDNLNV	PF3D7_1224300	K435	1
Acetyl	PQGNNFkFTAQAR	PF3D7_1224300	K766	1
Acetyl	NIEIISkKKYISN	PF3D7_1224700	K1455	0.994843
Acetyl	IEIISKkKYISN	PF3D7_1224700	K1456	0.00913184
Acetyl	NDQLIIkKEGNLK	PF3D7_1225000	K84	0.40093
Acetyl	LKGGVSkGGVFFK	PF3D7_1225000	K542	0.990907
Acetyl	DQLIIKkEGNLKS	PF3D7_1225000	K85	0.975221
Acetyl	LKDDDMkIIHDTI	PF3D7_1225200	K1115	0.999925
Acetyl	SSNLLYkNIKMNN	PF3D7_1225200	K334	0.999992
Acetyl	TIIKSSkKRSREL	PF3D7_1225200	K1126	0.99224
Acetyl	GTNIINkNGTNII	PF3D7_1225200	K459	0.991035
Acetyl	IIKSSKkRSRELA	PF3D7_1225200	K1127	0.98748
Acetyl	KNMTKEkSRTNIK	PF3D7_1225600	K668	0.99526
Acetyl	IYYNNKkNVITLC	PF3D7_1228400	K754	1
Acetyl	DELNMLkDNLINY	PF3D7_1228600	K365	0.67267
Acetyl	NVALGKkSYINEF	PF3D7_1228800	K2446	1
Acetyl	KKGYNNkMKNKSL	PF3D7_1228800	K3001	1
Acetyl	GYNNKMkNKSLKD	PF3D7_1228800	K3003	0.999973
Acetyl	KNVALGkKSYINE	PF3D7_1228800	K2445	1
Acetyl	NEQVIEkDIRNVK	PF3D7_1229300	K135	1
Acetyl	IFMYFGkNKKNDE	PF3D7_1229300	K463	1
Acetyl	NNNNNKkNISNNN	PF3D7_1229300	K754	1
Acetyl	MLKNPGtVLVFKP	PF3D7_1229500	K3	1
Acetyl	NDDVIIkKNIFFN	PF3D7_1229600	K735	1
Acetyl	KNNDNNkNNDNND	PF3D7_1229600	K724	1
Acetyl	SHMRLEkLKENIK	PF3D7_1229600	K818	1
Acetyl	DIRNILkKPEDNV	PF3D7_1229600	K804	0.999867
Acetyl	DDVIIKkNIFFNK	PF3D7_1229600	K736	1
Acetyl	INDITIkKTLLLY	PF3D7_1230000	K61	1
Acetyl	NDITIKkTLLLYL	PF3D7_1230000	K62	1
Acetyl	SDLIKKkKDKENL	PF3D7_1230000	K1046	0.358435
Acetyl	DFIQGKkGYMNFL	PF3D7_1230000	K1031	0.603073
Acetyl	KIISRRkENYVKM	PF3D7_1232100	K54	0.997834
Acetyl	MTATITkKGIEQV	PF3D7_1232100	K167	1
Acetyl	SLKDRKkNNGVKL	PF3D7_1232100	K133	0.292822
Acetyl	TNISNDkAGDGTS	PF3D7_1232100	K150	1
Acetyl	RKENYVkMKMTEN	PF3D7_1232100	K59	0.0253534
Acetyl	MKDNEFvGGKLKL	PF3D7_1233100	K2	1
Acetyl	NEFVGGkLKLKKD	PF3D7_1233100	K10	1
Acetyl	LKKVEGkDNENLD	PF3D7_1233300	K183	0.99996
Acetyl	IENEKEkYIKIND	PF3D7_1233600	K2073	0.120646
Acetyl	VEIENEkEKYIKI	PF3D7_1233600	K2071	0.879353
Acetyl	KKNKKYqNIKNEK	PF3D7_1234100	K2163	1
Acetyl	GNNTFTkGNKGYH	PF3D7_1234100	K2566	0.998175
Acetyl	INNIKNkIKYIYD	PF3D7_1234100	K2069	1
Acetyl	CINPHDkKFSDEF	PF3D7_1234200	K698
Acetyl	INPHDKkFSDEFV	PF3D7_1234200	K699
Acetyl	TKIIDKkDINYFN	PF3D7_1235200	K583	0.947916
Acetyl	SNSITIkNFKLNE	PF3D7_1235300	K498	1
Acetyl	AKNIQQkDNTKNA	PF3D7_1235300	K1052	0.357781
Acetyl	LAECLLkRNLDLV	PF3D7_1235600	K313	1
Acetyl	NTEVSNkIKIGKI	PF3D7_1235700	K56	0.999998
Acetyl	NIDQHDkNMEKHI	PF3D7_1237100	K2304	0.82289
Acetyl	KKEKSKkHQSDYT	PF3D7_1237100	K2281	0.998312
Acetyl	KYINRNkQNPASQ	PF3D7_1237100	K220	1
Acetyl	NSSVSFkSTPSLD	PF3D7_1237900	K289	0.999993
Acetyl	SPMSKIkPPSMDE	PF3D7_1238100	K176	1
Acetyl	LVKQENkHWENLH	PF3D7_1238100	K160	0.748441
Acetyl	EGDSDMkRTIAKA	PF3D7_1238100	K206	1
Acetyl	MLMNMMkQLYQEG	PF3D7_1238100	K195	1
Acetyl	YRMNGIkSNISCD	PF3D7_1238500	K112	1
Acetyl	AVDMSDkISNQIA	PF3D7_1238500	K908	0.754821
Acetyl	VYRKYLkNLLVCD	PF3D7_1238500	K1345	1
Acetyl	KMNDIEkTNVKGG	PF3D7_1238500	K96	1
Acetyl	KQIKKNkGNLNDV	PF3D7_1238800	K355	0.999745
Acetyl	KNEIDIkVCTLIN	PF3D7_1239200	K2110	1
Acetyl	RIFSVNkYGFEGA	PF3D7_1239200	K2323	1
Acetyl	LNFDMNkLPSNNT	PF3D7_1239200	K1655	0.673795
Acetyl	FGNDNYkSTPLNF	PF3D7_1239200	K1645	0.682103
Acetyl	LAESTTkNEIDIK	PF3D7_1239200	K2104	1
Acetyl	AKEYLLkNNVNEK	PF3D7_1239200	K1094	0.999998
Acetyl	YVGLTEkLNCLKL	PF3D7_1239200	K208	1
[truncated: 878 more rows]

## Sheet: 2. Raw Ac-K Data
Protein accession	Protein name	Peptide Sequence	Variable Modifications	Localization Probability	Ascore	Mascot:Score	Mascot:Identity Threshold	Peptide Mass	Observed Mass	Charge	Delta AMU	Delta PPM	Start	Stop	Spectrum Name	MS Sample
PF3D7_0320900	| organism=Plasmodium_falciparum_3D7 | product=histone H2A variant, putative (H2A.Z) | location=Pf3D7_03_v3:875213-876295(+) | length=158 | sequence_SO=chromosome | SO=protein_coding	VGGkVLGLGKGGk	K4 Acetyl, K13 Acetyl	100%, 51%	91.46, 13.19	47.15	25	1252.75	627.382	2	-0.00317	-2.53	16	28	Simon_SirtKO_S2A_SCX_AcetylKEnriched_Mascot_Pf+HuRBC_Tryp3m_CAM-AcetylKOxM_SILAC_I7_Perc-83289-11862_11862	1_Simon_SirtKO_S2A_SCX_AcetylKEnriched_Mascot_Pf+HuRBC_Tryp3m_CAM-AcetylKOxM_SILAC_I7_Perc
PF3D7_0320900	| organism=Plasmodium_falciparum_3D7 | product=histone H2A variant, putative (H2A.Z) | location=Pf3D7_03_v3:875213-876295(+) | length=158 | sequence_SO=chromosome | SO=protein_coding	VLGLGkGGK	K6 Acetyl	1	31.61	44.54	25.84	869.534	435.774	2	-0.0016	-1.83	20	28	Simon_SirtKO_S2A_SCX_NonEnriched_Mascot_Pf+HuRBC_Tryp3m_CAM-AcetylKOxM_SILAC_I7_Perc-180191-12753_12753	1_Simon_SirtKO_S2A_SCX_NonEnriched_Mascot_Pf+HuRBC_Tryp3m_CAM-AcetylKOxM_SILAC_I7_Perc
PF3D7_0320900	| organism=Plasmodium_falciparum_3D7 | product=histone H2A variant, putative (H2A.Z) | location=Pf3D7_03_v3:875213-876295(+) | length=158 | sequence_SO=chromosome | SO=protein_coding	ViGGkVGGkVGGkVLGLGK	I2 7_I, K5 Acetyl, K9 Acetyl, K13 Acetyl	100%, 100%, 100%, 100%	1,000.00, 187.38, 144.97, 83.89	75.83	25	1855.14	928.577	2	0.000213	0.115	7	25	Simon_SirtKO_S2A_SCX_NonEnriched_Mascot_Pf+HuRBC_Tryp3m_CAM-AcetylKOxM_SILAC_I7_Perc-63277-27190_27190	1_Simon_SirtKO_S2A_SCX_NonEnriched_Mascot_Pf+HuRBC_Tryp3m_CAM-AcetylKOxM_SILAC_I7_Perc
PF3D7_0320900	| organism=Plasmodium_falciparum_3D7 | product=histone H2A variant, putative (H2A.Z) | location=Pf3D7_03_v3:875213-876295(+) | length=158 | sequence_SO=chromosome | SO=protein_coding	VLGLGkGGkGkTGSGK	K6 Acetyl, K9 Acetyl, K11 Acetyl	100%, 100%, 96%	47.74, 24.87, 9.93	50.94	26.93	1568.89	523.969	3	-0.00465	-2.96	20	35	2013March_Acetate_Acetyl_Non-Enriched_Retune_Mascot_Pf+HuRBC_Tryp3m_CAM-AcetylKOxM_SILAC_I7_Perc-68571-12295_12295	1_2013March_Acetate_Acetyl_Non-Enriched_Retune_Mascot_Pf+HuRBC_Tryp3m_CAM-AcetylKOxM_SILAC_I7_Perc
PF3D7_0320900	| organism=Plasmodium_falciparum_3D7 | product=histone H2A variant, putative (H2A.Z) | location=Pf3D7_03_v3:875213-876295(+) | length=158 | sequence_SO=chromosome | SO=protein_coding	GGkGkTGSGK	K3 Acetyl, K5 Acetyl	100%, 100%	85.44, 46.44	52.45	29.49	959.504	480.759	2	-0.00143	-1.49	26	35	Simon_July2013_Acetate_SCX_NonEnriched_Mascot_Pf+HuRBC_Tryp3m_CAM-AcetylKOxM_SILAC_I7_Perc-01-135861-1515_1515	1_Simon_July2013_Acetate_SCX_NonEnriched_Mascot_Pf+HuRBC_Tryp3m_CAM-AcetylKOxM_SILAC_I7_Perc-01
PF3D7_0320900	| organism=Plasmodium_falciparum_3D7 | product=histone H2A variant, putative (H2A.Z) | location=Pf3D7_03_v3:875213-876295(+) | length=158 | sequence_SO=chromosome | SO=protein_coding	VLGLGkGGkGK	K6 Acetyl, K9 Acetyl	100%, 77%	59.68, 12.65	51.38	25	1096.66	549.337	2	-0.0025	-2.28	20	30	Simon_May2013_TSA_SCX_AcetylK_Non-Enriched_Mascot_Pf+HuRBC_Tryp3m_CAM-AcetylKOxM_SILAC_I7_Perc-170197-7050_7050	1_Simon_May2013_TSA_SCX_AcetylK_Non-Enriched_Mascot_Pf+HuRBC_Tryp3m_CAM-AcetylKOxM_SILAC_I7_Perc
PF3D7_0320900	| organism=Plasmodium_falciparum_3D7 | product=histone H2A variant, putative (H2A.Z) | location=Pf3D7_03_v3:875213-876295(+) | length=158 | sequence_SO=chromosome | SO=protein_coding	VGGkVLGLGkGGK	K4 Acetyl, K10 Acetyl	100%, 100%	122.99, 27.21	70.59	25	1252.75	627.383	2	-0.000119	-0.0947	16	28	Simon_May2013_TSA_SCX_AcetylK_Enriched_Mascot_Pf+HuRBC_Tryp3m_CAM-AcetylKOxM_SILAC_I7_Perc-73427-8286_8286	1_Simon_May2013_TSA_SCX_AcetylK_Enriched_Mascot_Pf+HuRBC_Tryp3m_CAM-AcetylKOxM_SILAC_I7_Perc
PF3D7_0320900	| organism=Plasmodium_falciparum_3D7 | product=histone H2A variant, putative (H2A.Z) | location=Pf3D7_03_v3:875213-876295(+) | length=158 | sequence_SO=chromosome | SO=protein_coding	VGGkVGGK	K4 Acetyl	1	53.97	50.81	27.55	742.434	372.225	2	-0.00043	-0.578	12	19	Simon_July2013_Acetate_SCX_NonEnriched_Mascot_Pf+HuRBC_Tryp3m_CAM-AcetylKOxM_SILAC_I7_Perc-01-228679-2580_2580	1_Simon_July2013_Acetate_SCX_NonEnriched_Mascot_Pf+HuRBC_Tryp3m_CAM-AcetylKOxM_SILAC_I7_Perc-01
PF3D7_0320900	| organism=Plasmodium_falciparum_3D7 | product=histone H2A variant, putative (H2A.Z) | location=Pf3D7_03_v3:875213-876295(+) | length=158 | sequence_SO=chromosome | SO=protein_coding	VGGkVLGLGkGGK	K4 Acetyl, K10 Acetyl	100%, 100%	106.47, 19.91	58.41	25	1252.75	627.382	2	-0.0028	-2.24	16	28	Simon_SirtKO_S2A_SCX_AcetylKEnriched_Mascot_Pf+HuRBC_Tryp3m_CAM-AcetylKOxM_SILAC_I7_Perc-45044-12018_12018	1_Simon_SirtKO_S2A_SCX_AcetylKEnriched_Mascot_Pf+HuRBC_Tryp3m_CAM-AcetylKOxM_SILAC_I7_Perc
PF3D7_0320900	| organism=Plasmodium_falciparum_3D7 | product=histone H2A variant, putative (H2A.Z) | location=Pf3D7_03_v3:875213-876295(+) | length=158 | sequence_SO=chromosome | SO=protein_coding	ViGGkVGGKVGGk	I2 7_I, K5 Acetyl, K13 Acetyl	100%, 100%, 19%	1,000.00, 29.50, 0.00	27.24	25	1245.75	623.884	2	-0.000606	-0.486	7	19	Simon_May2013_TSA_SCX_AcetylK_Enriched_Mascot_Pf+HuRBC_Tryp3m_CAM-AcetylKOxM_SILAC_I7_Perc-39175-5486_5486	1_Simon_May2013_TSA_SCX_AcetylK_Enriched_Mascot_Pf+HuRBC_Tryp3m_CAM-AcetylKOxM_SILAC_I7_Perc
PF3D7_0320900	| organism=Plasmodium_falciparum_3D7 | product=histone H2A variant, putative (H2A.Z) | location=Pf3D7_03_v3:875213-876295(+) | length=158 | sequence_SO=chromosome | SO=protein_coding	VIGGkVGGkVGGkVLGLGK	K5 Acetyl, K9 Acetyl, K13 Acetyl	100%, 100%, 100%	96.49, 96.43, 53.25	43.04	25	1848.12	617.048	3	-0.000641	-0.347	7	25	Simon_SirtKO_S2A_SCX_NonEnriched_Mascot_Pf+HuRBC_Tryp3m_CAM-AcetylKOxM_SILAC_I7_Perc-106438-28139_28139	1_Simon_SirtKO_S2A_SCX_NonEnriched_Mascot_Pf+HuRBC_Tryp3m_CAM-AcetylKOxM_SILAC_I7_Perc
PF3D7_0320900	| organism=Plasmodium_falciparum_3D7 | product=histone H2A variant, putative (H2A.Z) | location=Pf3D7_03_v3:875213-876295(+) | length=158 | sequence_SO=chromosome | SO=protein_coding	VGGkVLGLGK	K4 Acetyl	1	73.1	63.65	25	968.602	485.308	2	-0.00261	-2.7	16	25	Simon_March2013_CompleteAcetate_SCX_AcetylK_Non-Enriched_Mascot_Pf+HuRBC_Tryp3m_CAM-AcetylKOxM_SILAC_I7_Perc-236676-12527_12527	1_Simon_March2013_CompleteAcetate_SCX_AcetylK_Non-Enriched_Mascot_Pf+HuRBC_Tryp3m_CAM-AcetylKOxM_SILAC_I7_Perc
PF3D7_0320900	| organism=Plasmodium_falciparum_3D7 | product=histone H2A variant, putative (H2A.Z) | location=Pf3D7_03_v3:875213-876295(+) | length=158 | sequence_SO=chromosome | SO=protein_coding	VLGLGkGGK	K6 Acetyl	1	38.72	45.58	25.84	869.534	435.773	2	-0.00251	-2.89	20	28	Simon_March2013_CompleteTSA_SCX_AcetylK_Non-Enriched_Mascot_Pf+HuRBC_Tryp3m_CAM-AcetylKOxM_SILAC_I7_Perc-55885-9199_9199	1_Simon_March2013_CompleteTSA_SCX_AcetylK_Non-Enriched_Mascot_Pf+HuRBC_Tryp3m_CAM-AcetylKOxM_SILAC_I7_Perc
PF3D7_0320900	| organism=Plasmodium_falciparum_3D7 | product=histone H2A variant, putative (H2A.Z) | location=Pf3D7_03_v3:875213-876295(+) | length=158 | sequence_SO=chromosome | SO=protein_coding	VGGkVGGkVLGLGkGGK	K4 Acetyl, K8 Acetyl, K14 Acetyl	100%, 100%, 100%	149.70, 90.34, 45.93	64.16	25	1635.97	818.989	2	-0.00456	-2.79	12	28	Simon_SirtKO_S2B_SCX_AcetylKEnriched_Mascot_Pf+HuRBC_Tryp3m_CAM-AcetylKOxM_SILAC_I7_Perc-58066-15355_15355	1_Simon_SirtKO_S2B_SCX_AcetylKEnriched_Mascot_Pf+HuRBC_Tryp3m_CAM-AcetylKOxM_SILAC_I7_Perc
PF3D7_0320900	| organism=Plasmodium_falciparum_3D7 | product=histone H2A variant, putative (H2A.Z) | location=Pf3D7_03_v3:875213-876295(+) | length=158 | sequence_SO=chromosome | SO=protein_coding	VLGLGkGGkGK	K6 Acetyl, K9 Acetyl	96%, 40%	20.48, 9.07	35.41	25	1096.66	549.338	2	-0.000307	-0.279	20	30	Simon_July2013_Acetate_SCX_NonEnriched_Mascot_Pf+HuRBC_Tryp3m_CAM-AcetylKOxM_SILAC_I7_Perc-01-299268-7808_7808	1_Simon_July2013_Acetate_SCX_NonEnriched_Mascot_Pf+HuRBC_Tryp3m_CAM-AcetylKOxM_SILAC_I7_Perc-01
PF3D7_0320900	| organism=Plasmodium_falciparum_3D7 | product=histone H2A variant, putative (H2A.Z) | location=Pf3D7_03_v3:875213-876295(+) | length=158 | sequence_SO=chromosome | SO=protein_coding	GGkGkTGSGkTK	K3 Acetyl, K5 Acetyl, K10 Acetyl	100%, 100%, 100%	109.41, 82.12, 26.22	69.67	27.08	1230.66	616.336	2	-0.000702	-0.57	26	37	Simon_SirtKO_S2B_SCX_NonEnriched_Mascot_Pf+HuRBC_Tryp3m_CAM-AcetylKOxM_SILAC_I7_Perc-01-39287-3427_3427	1_Simon_SirtKO_S2B_SCX_NonEnriched_Mascot_Pf+HuRBC_Tryp3m_CAM-AcetylKOxM_SILAC_I7_Perc-01
PF3D7_0320900	| organism=Plasmodium_falciparum_3D7 | product=histone H2A variant, putative (H2A.Z) | location=Pf3D7_03_v3:875213-876295(+) | length=158 | sequence_SO=chromosome | SO=protein_coding	VGGkVGGkVLGLGK	K4 Acetyl, K8 Acetyl	100%, 100%	160.56, 101.63	76.33	25	1351.82	676.918	2	0.000817	0.604	12	25	Simon_March2013_CompleteTSA_SCX_AcetylK_Non-Enriched_Mascot_Pf+HuRBC_Tryp3m_CAM-AcetylKOxM_SILAC_I7_Perc-83979-15396_15396	1_Simon_March2013_CompleteTSA_SCX_AcetylK_Non-Enriched_Mascot_Pf+HuRBC_Tryp3m_CAM-AcetylKOxM_SILAC_I7_Perc
PF3D7_0320900	| organism=Plasmodium_falciparum_3D7 | product=histone H2A variant, putative (H2A.Z) | location=Pf3D7_03_v3:875213-876295(+) | length=158 | sequence_SO=chromosome | SO=protein_coding	VGGkVLGLGK	K4 Acetyl	1	96.66	66.63	25	968.602	485.308	2	-0.00237	-2.44	16	25	2013March_TSA_Acetyl_Non-Enriched_Retune_Mascot_Pf+HuRBC_Tryp3m_CAM-AcetylKOxM_SILAC_I7_Perc-67175-12023_12023	1_2013March_TSA_Acetyl_Non-Enriched_Retune_Mascot_Pf+HuRBC_Tryp3m_CAM-AcetylKOxM_SILAC_I7_Perc
PF3D7_0320900	| organism=Plasmodium_falciparum_3D7 | product=histone H2A variant, putative (H2A.Z) | location=Pf3D7_03_v3:875213-876295(+) | length=158 | sequence_SO=chromosome | SO=protein_coding	VGGkVGGkVLGLGkGGK	K4 Acetyl, K8 Acetyl, K14 Acetyl	100%, 100%, 98%	84.19, 48.70, 13.49	35.39	25	1635.97	818.992	2	0.000932	0.569	12	28	Simon_SirtKO_S2A_SCX_AcetylKEnriched_Mascot_Pf+HuRBC_Tryp3m_CAM-AcetylKOxM_SILAC_I7_Perc-46758-14731_14731	1_Simon_SirtKO_S2A_SCX_AcetylKEnriched_Mascot_Pf+HuRBC_Tryp3m_CAM-AcetylKOxM_SILAC_I7_Perc
PF3D7_0320900	| organism=Plasmodium_falciparum_3D7 | product=histone H2A variant, putative (H2A.Z) | location=Pf3D7_03_v3:875213-876295(+) | length=158 | sequence_SO=chromosome | SO=protein_coding	VGGkVGGkVLGLGK	K4 Acetyl, K8 Acetyl	100%, 100%	152.68, 110.21	54.32	25	1351.82	676.917	2	-0.00114	-0.84	12	25	Simon_SirtKO_S2A_SCX_NonEnriched_Mascot_Pf+HuRBC_Tryp3m_CAM-AcetylKOxM_SILAC_I7_Perc-99388-20619_20619	1_Simon_SirtKO_S2A_SCX_NonEnriched_Mascot_Pf+HuRBC_Tryp3m_CAM-AcetylKOxM_SILAC_I7_Perc
PF3D7_0320900	| organism=Plasmodium_falciparum_3D7 | product=histone H2A variant, putative (H2A.Z) | location=Pf3D7_03_v3:875213-876295(+) | length=158 | sequence_SO=chromosome | SO=protein_coding	VLGLGkGGK	K6 Acetyl	1	50.5	40.8	25.9	869.534	435.775	2	-0.000376	-0.432	20	28	2013March_Acetate_Acetyl_Non-Enriched_Retune_Mascot_Pf+HuRBC_Tryp3m_CAM-AcetylKOxM_SILAC_I7_Perc-66774-10378_10378	1_2013March_Acetate_Acetyl_Non-Enriched_Retune_Mascot_Pf+HuRBC_Tryp3m_CAM-AcetylKOxM_SILAC_I7_Perc
PF3D7_0320900	| organism=Plasmodium_falciparum_3D7 | product=histone H2A variant, putative (H2A.Z) | location=Pf3D7_03_v3:875213-876295(+) | length=158 | sequence_SO=chromosome | SO=protein_coding	VLGLGkGGkGkTGSGK	K6 Acetyl, K9 Acetyl, K11 Acetyl	100%, 100%, 100%	47.72, 34.16, 32.33	50.72	26.93	1568.89	785.452	2	-0.0014	-0.892	20	35	Simon_May2013_TSA_SCX_AcetylK_Enriched_Mascot_Pf+HuRBC_Tryp3m_CAM-AcetylKOxM_SILAC_I7_Perc-6615-6407_6407	1_Simon_May2013_TSA_SCX_AcetylK_Enriched_Mascot_Pf+HuRBC_Tryp3m_CAM-AcetylKOxM_SILAC_I7_Perc
PF3D7_0320900	| organism=Plasmodium_falciparum_3D7 | product=histone H2A variant, putative (H2A.Z) | location=Pf3D7_03_v3:875213-876295(+) | length=158 | sequence_SO=chromosome | SO=protein_coding	VGGkVLGLGK	K4 Acetyl	1	82.83	61.87	25	968.602	485.309	2	-0.000478	-0.493	16	25	Simon_July2013_Acetate_SCX_NonEnriched_Mascot_Pf+HuRBC_Tryp3m_CAM-AcetylKOxM_SILAC_I7_Perc-01-266872-8401_8401	1_Simon_July2013_Acetate_SCX_NonEnriched_Mascot_Pf+HuRBC_Tryp3m_CAM-AcetylKOxM_SILAC_I7_Perc-01
PF3D7_0320900	| organism=Plasmodium_falciparum_3D7 | product=histone H2A variant, putative (H2A.Z) | location=Pf3D7_03_v3:875213-876295(+) | length=158 | sequence_SO=chromosome | SO=protein_coding	VIGGkVGGkVGGkVLGLGK	K5 Acetyl, K9 Acetyl, K13 Acetyl	100%, 100%, 100%	98.08, 109.92, 57.36	41.36	25	1848.12	617.047	3	-0.00137	-0.743	7	25	Simon_May2013_TSA_SCX_AcetylK_Enriched_Mascot_Pf+HuRBC_Tryp3m_CAM-AcetylKOxM_SILAC_I7_Perc-44606-12330_12330	1_Simon_May2013_TSA_SCX_AcetylK_Enriched_Mascot_Pf+HuRBC_Tryp3m_CAM-AcetylKOxM_SILAC_I7_Perc
PF3D7_0320900	| organism=Plasmodium_falciparum_3D7 | product=histone H2A variant, putative (H2A.Z) | location=Pf3D7_03_v3:875213-876295(+) | length=158 | sequence_SO=chromosome | SO=protein_coding	GGkGkTGSGK	K3 Acetyl, K5 Acetyl	100%, 100%	120.04, 75.46	71.18	26.36	959.504	480.759	2	-0.00234	-2.44	26	35	Simon_May2013_TSA_SCX_AcetylK_Non-Enriched_Mascot_Pf+HuRBC_Tryp3m_CAM-AcetylKOxM_SILAC_I7_Perc-122220-1770_1770	1_Simon_May2013_TSA_SCX_AcetylK_Non-Enriched_Mascot_Pf+HuRBC_Tryp3m_CAM-AcetylKOxM_SILAC_I7_Perc
PF3D7_0320900	| organism=Plasmodium_falciparum_3D7 | product=histone H2A variant, putative (H2A.Z) | location=Pf3D7_03_v3:875213-876295(+) | length=158 | sequence_SO=chromosome | SO=protein_coding	VGGkVLGLGkGGK	K4 Acetyl, K10 Acetyl	100%, 100%	143.19, 43.47	77.87	25	1252.75	627.382	2	-0.00146	-1.17	16	28	Simon_March2013_CompleteTSA_SCX_AcetylK_Non-Enriched_Mascot_Pf+HuRBC_Tryp3m_CAM-AcetylKOxM_SILAC_I7_Perc-208513-12808_12808	1_Simon_March2013_CompleteTSA_SCX_AcetylK_Non-Enriched_Mascot_Pf+HuRBC_Tryp3m_CAM-AcetylKOxM_SILAC_I7_Perc
PF3D7_0320900	| organism=Plasmodium_falciparum_3D7 | product=histone H2A variant, putative (H2A.Z) | location=Pf3D7_03_v3:875213-876295(+) | length=158 | sequence_SO=chromosome | SO=protein_coding	VIGGkVGGkVGGkVLGLGK	K5 Acetyl, K9 Acetyl, K13 Acetyl	100%, 100%, 100%	180.12, 128.57, 97.88	79.05	25	1848.12	925.066	2	-0.00289	-1.56	7	25	Simon_July2013_Acetate_SCX_NonEnriched_Mascot_Pf+HuRBC_Tryp3m_CAM-AcetylKOxM_SILAC_I7_Perc-01-181691-19056_19056	1_Simon_July2013_Acetate_SCX_NonEnriched_Mascot_Pf+HuRBC_Tryp3m_CAM-AcetylKOxM_SILAC_I7_Perc-01
PF3D7_0320900	| organism=Plasmodium_falciparum_3D7 | product=histone H2A variant, putative (H2A.Z) | location=Pf3D7_03_v3:875213-876295(+) | length=158 | sequence_SO=chromosome | SO=protein_coding	VGGkVLGLGkGGK	K4 Acetyl, K10 Acetyl	100%, 100%	150.56, 41.33	105.3	25	1252.75	627.383	2	-0.000485	-0.387	16	28	2013March_Acetate_Acetyl_Non-Enriched_Retune_Mascot_Pf+HuRBC_Tryp3m_CAM-AcetylKOxM_SILAC_I7_Perc-46265-12935_12935	1_2013March_Acetate_Acetyl_Non-Enriched_Retune_Mascot_Pf+HuRBC_Tryp3m_CAM-AcetylKOxM_SILAC_I7_Perc
PF3D7_0320900	| organism=Plasmodium_falciparum_3D7 | product=histone H2A variant, putative (H2A.Z) | location=Pf3D7_03_v3:875213-876295(+) | length=158 | sequence_SO=chromosome | SO=protein_coding	VGGkVLGLGK	K4 Acetyl	1	82.83	51.49	25	968.602	485.308	2	-0.00261	-2.7	16	25	Simon_SirtKO_S2A_SCX_AcetylKEnriched_Mascot_Pf+HuRBC_Tryp3m_CAM-AcetylKOxM_SILAC_I7_Perc-62911-11458_11458	1_Simon_SirtKO_S2A_SCX_AcetylKEnriched_Mascot_Pf+HuRBC_Tryp3m_CAM-AcetylKOxM_SILAC_I7_Perc
PF3D7_0320900	| organism=Plasmodium_falciparum_3D7 | product=histone H2A variant, putative (H2A.Z) | location=Pf3D7_03_v3:875213-876295(+) | length=158 | sequence_SO=chromosome | SO=protein_coding	VIGGkVGGkVGGK	K5 Acetyl, K9 Acetyl	100%, 100%	67.41, 41.72	52.39	25	1238.74	620.375	2	-4.38e-05	-0.0353	7	19	Simon_May2013_TSA_SCX_AcetylK_Non-Enriched_Mascot_Pf+HuRBC_Tryp3m_CAM-AcetylKOxM_SILAC_I7_Perc-106290-6294_6294	1_Simon_May2013_TSA_SCX_AcetylK_Non-Enriched_Mascot_Pf+HuRBC_Tryp3m_CAM-AcetylKOxM_SILAC_I7_Perc
PF3D7_0320900	| organism=Plasmodium_falciparum_3D7 | product=histone H2A variant, putative (H2A.Z) | location=Pf3D7_03_v3:875213-876295(+) | length=158 | sequence_SO=chromosome | SO=protein_coding	VLGLGkGGkGkTGSGK	K6 Acetyl, K9 Acetyl, K11 Acetyl	100%, 100%, 100%	92.18, 75.46, 64.99	89.01	26.91	1568.89	785.45	2	-0.00555	-3.54	20	35	2013March_TSA_Acetyl_Non-Enriched_Retune_Mascot_Pf+HuRBC_Tryp3m_CAM-AcetylKOxM_SILAC_I7_Perc-91533-11393_11393	1_2013March_TSA_Acetyl_Non-Enriched_Retune_Mascot_Pf+HuRBC_Tryp3m_CAM-AcetylKOxM_SILAC_I7_Perc
PF3D7_0320900	| organism=Plasmodium_falciparum_3D7 | product=histone H2A variant, putative (H2A.Z) | location=Pf3D7_03_v3:875213-876295(+) | length=158 | sequence_SO=chromosome | SO=protein_coding	VPLPPTAQkKPK	K9 Acetyl	0.91	10.28	39.87	25	1344.81	673.414	2	-0.00064	-0.476	145	156	Simon_May2013_TSA_SCX_AcetylK_Non-Enriched_Mascot_Pf+HuRBC_Tryp3m_CAM-AcetylKOxM_SILAC_I7_Perc-190440-4214_4214	1_Simon_May2013_TSA_SCX_AcetylK_Non-Enriched_Mascot_Pf+HuRBC_Tryp3m_CAM-AcetylKOxM_SILAC_I7_Perc
PF3D7_0320900	| organism=Plasmodium_falciparum_3D7 | product=histone H2A variant, putative (H2A.Z) | location=Pf3D7_03_v3:875213-876295(+) | length=158 | sequence_SO=chromosome | SO=protein_coding	VLGLGkGGkGkTGSGK	K6 Acetyl, K9 Acetyl, K11 Acetyl	100%, 100%, 100%	37.75, 28.17, 25.98	43.47	26.16	1568.89	785.453	2	0.00177	1.13	20	35	Simon_July2013_Acetate_SCX_AcetylEnriched_Mascot_Pf+HuRBC_Tryp3m_CAM-AcetylKOxM_SILAC_I7_Perc-120781-8478_8478	1_Simon_July2013_Acetate_SCX_AcetylEnriched_Mascot_Pf+HuRBC_Tryp3m_CAM-AcetylKOxM_SILAC_I7_Perc
PF3D7_0320900	| organism=Plasmodium_falciparum_3D7 | product=histone H2A variant, putative (H2A.Z) | location=Pf3D7_03_v3:875213-876295(+) | length=158 | sequence_SO=chromosome | SO=protein_coding	ViGGkVGGkVGGK	I2 7_I, K5 Acetyl, K9 Acetyl	100%, 100%, 100%	1,000.00, 88.53, 35.66	65.26	25	1245.75	623.884	2	-0.000362	-0.291	7	19	2013March_TSA_Acetyl_Non-Enriched_Retune_Mascot_Pf+HuRBC_Tryp3m_CAM-AcetylKOxM_SILAC_I7_Perc-65074-9782_9782	1_2013March_TSA_Acetyl_Non-Enriched_Retune_Mascot_Pf+HuRBC_Tryp3m_CAM-AcetylKOxM_SILAC_I7_Perc
PF3D7_0320900	| organism=Plasmodium_falciparum_3D7 | product=histone H2A variant, putative (H2A.Z) | location=Pf3D7_03_v3:875213-876295(+) | length=158 | sequence_SO=chromosome | SO=protein_coding	ViGGkVGGkVGGkVLGLGK	I2 7_I, K5 Acetyl, K9 Acetyl, K13 Acetyl	100%, 100%, 100%, 100%	1,000.00, 114.19, 97.84, 67.87	58.93	25	1855.14	928.574	2	-0.00406	-2.19	7	25	Simon_SirtKO_S2B_SCX_NonEnriched_Mascot_Pf+HuRBC_Tryp3m_CAM-AcetylKOxM_SILAC_I7_Perc-01-206206-35992_35992	1_Simon_SirtKO_S2B_SCX_NonEnriched_Mascot_Pf+HuRBC_Tryp3m_CAM-AcetylKOxM_SILAC_I7_Perc-01
PF3D7_0320900	| organism=Plasmodium_falciparum_3D7 | product=histone H2A variant, putative (H2A.Z) | location=Pf3D7_03_v3:875213-876295(+) | length=158 | sequence_SO=chromosome | SO=protein_coding	VGGkVLGLGkGGK	K4 Acetyl, K10 Acetyl	100%, 100%	150.56, 41.33	84.89	25	1252.75	627.383	2	-0.000607	-0.484	16	28	Simon_March2013_CompleteTSA_SCX_AcetylK_Non-Enriched_Mascot_Pf+HuRBC_Tryp3m_CAM-AcetylKOxM_SILAC_I7_Perc-37494-9465_9465	1_Simon_March2013_CompleteTSA_SCX_AcetylK_Non-Enriched_Mascot_Pf+HuRBC_Tryp3m_CAM-AcetylKOxM_SILAC_I7_Perc
PF3D7_0320900	| organism=Plasmodium_falciparum_3D7 | product=histone H2A variant, putative (H2A.Z) | location=Pf3D7_03_v3:875213-876295(+) | length=158 | sequence_SO=chromosome | SO=protein_coding	VLGLGkGGK	K6 Acetyl	1	50.5	47.28	25.84	869.534	435.773	2	-0.00251	-2.89	20	28	Simon_SirtKO_S2B_SCX_AcetylKEnriched_Mascot_Pf+HuRBC_Tryp3m_CAM-AcetylKOxM_SILAC_I7_Perc-70322-7403_7403	1_Simon_SirtKO_S2B_SCX_AcetylKEnriched_Mascot_Pf+HuRBC_Tryp3m_CAM-AcetylKOxM_SILAC_I7_Perc
PF3D7_0320900	| organism=Plasmodium_falciparum_3D7 | product=histone H2A variant, putative (H2A.Z) | location=Pf3D7_03_v3:875213-876295(+) | length=158 | sequence_SO=chromosome | SO=protein_coding	VLGLGkGGkGK	K6 Acetyl, K9 Acetyl	100%, 100%	73.37, 22.01	86.04	25	1096.66	549.338	2	-0.000795	-0.724	20	30	Simon_March2013_CompleteAcetate_SCX_AcetylK_Non-Enriched_Mascot_Pf+HuRBC_Tryp3m_CAM-AcetylKOxM_SILAC_I7_Perc-83855-9770_9770	1_Simon_March2013_CompleteAcetate_SCX_AcetylK_Non-Enriched_Mascot_Pf+HuRBC_Tryp3m_CAM-AcetylKOxM_SILAC_I7_Perc
PF3D7_0320900	| organism=Plasmodium_falciparum_3D7 | product=histone H2A variant, putative (H2A.Z) | location=Pf3D7_03_v3:875213-876295(+) | length=158 | sequence_SO=chromosome | SO=protein_coding	VGGkVLGLGK	K4 Acetyl	1	65.61	53.45	25	968.602	485.308	2	-0.00225	-2.32	16	25	Simon_May2013_TSA_SCX_AcetylK_Enriched_Mascot_Pf+HuRBC_Tryp3m_CAM-AcetylKOxM_SILAC_I7_Perc-40518-7349_7349	1_Simon_May2013_TSA_SCX_AcetylK_Enriched_Mascot_Pf+HuRBC_Tryp3m_CAM-AcetylKOxM_SILAC_I7_Perc
PF3D7_0320900	| organism=Plasmodium_falciparum_3D7 | product=histone H2A variant, putative (H2A.Z) | location=Pf3D7_03_v3:875213-876295(+) | length=158 | sequence_SO=chromosome | SO=protein_coding	VGGkVGGkVLGLGkGGK	K4 Acetyl, K8 Acetyl, K14 Acetyl	100%, 100%, 99%	110.31, 61.01, 16.80	43.59	25	1635.97	818.992	2	0.00081	0.495	12	28	Simon_May2013_TSA_SCX_AcetylK_Enriched_Mascot_Pf+HuRBC_Tryp3m_CAM-AcetylKOxM_SILAC_I7_Perc-75133-10263_10263	1_Simon_May2013_TSA_SCX_AcetylK_Enriched_Mascot_Pf+HuRBC_Tryp3m_CAM-AcetylKOxM_SILAC_I7_Perc
PF3D7_0320900	| organism=Plasmodium_falciparum_3D7 | product=histone H2A variant, putative (H2A.Z) | location=Pf3D7_03_v3:875213-876295(+) | length=158 | sequence_SO=chromosome | SO=protein_coding	ViGGkVGGkVGGkVLGLGK	I2 7_I, K5 Acetyl, K9 Acetyl, K13 Acetyl	100%, 100%, 100%, 100%	1,000.00, 92.26, 104.16, 46.32	54.41	25	1855.14	619.387	3	-0.000838	-0.451	7	25	Simon_July2013_Acetate_SCX_AcetylEnriched_Mascot_Pf+HuRBC_Tryp3m_CAM-AcetylKOxM_SILAC_I7_Perc-127563-16485_16485	1_Simon_July2013_Acetate_SCX_AcetylEnriched_Mascot_Pf+HuRBC_Tryp3m_CAM-AcetylKOxM_SILAC_I7_Perc
PF3D7_0320900	| organism=Plasmodium_falciparum_3D7 | product=histone H2A variant, putative (H2A.Z) | location=Pf3D7_03_v3:875213-876295(+) | length=158 | sequence_SO=chromosome | SO=protein_coding	GGkGkTGSGkTK	K3 Acetyl, K5 Acetyl, K10 Acetyl	100%, 100%, 100%	71.42, 50.89, 30.53	36.07	27.86	1230.66	616.334	2	-0.00388	-3.15	26	37	Simon_July2013_Acetate_SCX_AcetylEnriched_Mascot_Pf+HuRBC_Tryp3m_CAM-AcetylKOxM_SILAC_I7_Perc-70054-12943_12943	1_Simon_July2013_Acetate_SCX_AcetylEnriched_Mascot_Pf+HuRBC_Tryp3m_CAM-AcetylKOxM_SILAC_I7_Perc
PF3D7_0320900	| organism=Plasmodium_falciparum_3D7 | product=histone H2A variant, putative (H2A.Z) | location=Pf3D7_03_v3:875213-876295(+) | length=158 | sequence_SO=chromosome | SO=protein_coding	VGGkVGGK	K4 Acetyl	1	49.85	46.9	27.55	742.434	372.224	2	-0.00128	-1.73	12	19	Simon_SirtKO_S2B_SCX_NonEnriched_Mascot_Pf+HuRBC_Tryp3m_CAM-AcetylKOxM_SILAC_I7_Perc-01-81853-3148_3148	1_Simon_SirtKO_S2B_SCX_NonEnriched_Mascot_Pf+HuRBC_Tryp3m_CAM-AcetylKOxM_SILAC_I7_Perc-01
PF3D7_0320900	| organism=Plasmodium_falciparum_3D7 | product=histone H2A variant, putative (H2A.Z) | location=Pf3D7_03_v3:875213-876295(+) | length=158 | sequence_SO=chromosome | SO=protein_coding	VGGkVLGLGkGGkGK	K4 Acetyl, K10 Acetyl, K13 Acetyl	100%, 100%, 100%	149.76, 45.64, 21.75	45.93	25	1479.88	740.946	2	-0.00109	-0.734	16	30	Simon_SirtKO_S2B_SCX_NonEnriched_Mascot_Pf+HuRBC_Tryp3m_CAM-AcetylKOxM_SILAC_I7_Perc-01-100497-23049_23049	1_Simon_SirtKO_S2B_SCX_NonEnriched_Mascot_Pf+HuRBC_Tryp3m_CAM-AcetylKOxM_SILAC_I7_Perc-01
PF3D7_0320900	| organism=Plasmodium_falciparum_3D7 | product=histone H2A variant, putative (H2A.Z) | location=Pf3D7_03_v3:875213-876295(+) | length=158 | sequence_SO=chromosome | SO=protein_coding	VLGLGkGGkGK	K6 Acetyl, K9 Acetyl	100%, 99%	38.56, 14.71	44.67	25	1096.66	549.336	2	-0.00433	-3.95	20	30	Simon_SirtKO_S2B_SCX_AcetylKEnriched_Mascot_Pf+HuRBC_Tryp3m_CAM-AcetylKOxM_SILAC_I7_Perc-53860-10093_10093	1_Simon_SirtKO_S2B_SCX_AcetylKEnriched_Mascot_Pf+HuRBC_Tryp3m_CAM-AcetylKOxM_SILAC_I7_Perc
PF3D7_0320900	| organism=Plasmodium_falciparum_3D7 | product=histone H2A variant, putative (H2A.Z) | location=Pf3D7_03_v3:875213-876295(+) | length=158 | sequence_SO=chromosome | SO=protein_coding	GGkGkTGSGkTK	K3 Acetyl, K5 Acetyl, K10 Acetyl	100%, 100%, 100%	135.55, 99.87, 27.62	45.13	27.63	1230.66	616.336	2	0.000153	0.124	26	37	2013March_TSA_Acetyl_Non-Enriched_Retune_Mascot_Pf+HuRBC_Tryp3m_CAM-AcetylKOxM_SILAC_I7_Perc-59349-3585_3585	1_2013March_TSA_Acetyl_Non-Enriched_Retune_Mascot_Pf+HuRBC_Tryp3m_CAM-AcetylKOxM_SILAC_I7_Perc
PF3D7_0320900	| organism=Plasmodium_falciparum_3D7 | product=histone H2A variant, putative (H2A.Z) | location=Pf3D7_03_v3:875213-876295(+) | length=158 | sequence_SO=chromosome | SO=protein_coding	VLGLGkGGkGK	K6 Acetyl, K9 Acetyl	100%, 99%	39.87, 19.72	44.53	25	1096.66	549.337	2	-0.00177	-1.61	20	30	Simon_SirtKO_S2A_SCX_AcetylKEnriched_Mascot_Pf+HuRBC_Tryp3m_CAM-AcetylKOxM_SILAC_I7_Perc-43351-9825_9825	1_Simon_SirtKO_S2A_SCX_AcetylKEnriched_Mascot_Pf+HuRBC_Tryp3m_CAM-AcetylKOxM_SILAC_I7_Perc
PF3D7_0320900	| organism=Plasmodium_falciparum_3D7 | product=histone H2A variant, putative (H2A.Z) | location=Pf3D7_03_v3:875213-876295(+) | length=158 | sequence_SO=chromosome | SO=protein_coding	VIGGkVGGkVGGkVLGLGK	K5 Acetyl, K9 Acetyl, K13 Acetyl	100%, 100%, 100%	127.81, 92.18, 55.93	45.53	25	1848.12	925.068	2	-0.000689	-0.373	7	25	Simon_May2013_TSA_SCX_AcetylK_Enriched_Mascot_Pf+HuRBC_Tryp3m_CAM-AcetylKOxM_SILAC_I7_Perc-61136-12221_12221	1_Simon_May2013_TSA_SCX_AcetylK_Enriched_Mascot_Pf+HuRBC_Tryp3m_CAM-AcetylKOxM_SILAC_I7_Perc
PF3D7_0320900	| organism=Plasmodium_falciparum_3D7 | product=histone H2A variant, putative (H2A.Z) | location=Pf3D7_03_v3:875213-876295(+) | length=158 | sequence_SO=chromosome | SO=protein_coding	VGGkVGGkVLGLGK	K4 Acetyl, K8 Acetyl	100%, 100%	163.50, 112.92	96.42	25	1351.82	676.918	2	0.00143	1.06	12	25	Simon_March2013_CompleteAcetate_SCX_AcetylK_Non-Enriched_Mascot_Pf+HuRBC_Tryp3m_CAM-AcetylKOxM_SILAC_I7_Perc-65956-14804_14804	1_Simon_March2013_CompleteAcetate_SCX_AcetylK_Non-Enriched_Mascot_Pf+HuRBC_Tryp3m_CAM-AcetylKOxM_SILAC_I7_Perc
PF3D7_0320900	| organism=Plasmodium_falciparum_3D7 | product=histone H2A variant, putative (H2A.Z) | location=Pf3D7_03_v3:875213-876295(+) | length=158 | sequence_SO=chromosome | SO=protein_coding	VGGkVLGLGkGGkGK	K4 Acetyl, K10 Acetyl, K13 Acetyl	100%, 100%, 99%	124.86, 31.74, 11.53	38.65	25	1479.88	740.945	2	-0.00292	-1.97	16	30	Simon_July2013_Acetate_SCX_AcetylEnriched_Mascot_Pf+HuRBC_Tryp3m_CAM-AcetylKOxM_SILAC_I7_Perc-122238-10268_10268	1_Simon_July2013_Acetate_SCX_AcetylEnriched_Mascot_Pf+HuRBC_Tryp3m_CAM-AcetylKOxM_SILAC_I7_Perc
PF3D7_0320900	| organism=Plasmodium_falciparum_3D7 | product=histone H2A variant, putative (H2A.Z) | location=Pf3D7_03_v3:875213-876295(+) | length=158 | sequence_SO=chromosome | SO=protein_coding	ViGGkVGGkVGGkVLGLGK	I2 7_I, K5 Acetyl, K9 Acetyl, K13 Acetyl	100%, 100%, 100%, 100%	1,000.00, 192.04, 133.52, 74.98	84.53	25	1855.14	928.576	2	-0.00137	-0.74	7	25	2013March_Acetate_Acetyl_Non-Enriched_Retune_Mascot_Pf+HuRBC_Tryp3m_CAM-AcetylKOxM_SILAC_I7_Perc-51708-18742_18742	1_2013March_Acetate_Acetyl_Non-Enriched_Retune_Mascot_Pf+HuRBC_Tryp3m_CAM-AcetylKOxM_SILAC_I7_Perc
PF3D7_0320900	| organism=Plasmodium_falciparum_3D7 | product=histone H2A variant, putative (H2A.Z) | location=Pf3D7_03_v3:875213-876295(+) | length=158 | sequence_SO=chromosome | SO=protein_coding	VLGLGkGGkGkTGSGK	K6 Acetyl, K9 Acetyl, K11 Acetyl	100%, 100%, 100%	107.73, 68.76, 64.99	77.12	26.21	1568.89	785.453	2	0.000308	0.196	20	35	Simon_March2013_CompleteAcetate_SCX_AcetylK_Non-Enriched_Mascot_Pf+HuRBC_Tryp3m_CAM-AcetylKOxM_SILAC_I7_Perc-62596-11220_11220	1_Simon_March2013_CompleteAcetate_SCX_AcetylK_Non-Enriched_Mascot_Pf+HuRBC_Tryp3m_CAM-AcetylKOxM_SILAC_I7_Perc
PF3D7_0320900	| organism=Plasmodium_falciparum_3D7 | product=histone H2A variant, putative (H2A.Z) | location=Pf3D7_03_v3:875213-876295(+) | length=158 | sequence_SO=chromosome | SO=protein_coding	ViGGkVGGkVGGK	I2 7_I, K5 Acetyl, K9 Acetyl	100%, 100%, 100%	1,000.00, 108.55, 53.97	68.57	25	1245.75	623.883	2	-0.00219	-1.76	7	19	Simon_July2013_Acetate_SCX_AcetylEnriched_Mascot_Pf+HuRBC_Tryp3m_CAM-AcetylKOxM_SILAC_I7_Perc-91887-6126_6126	1_Simon_July2013_Acetate_SCX_AcetylEnriched_Mascot_Pf+HuRBC_Tryp3m_CAM-AcetylKOxM_SILAC_I7_Perc
PF3D7_0320900	| organism=Plasmodium_falciparum_3D7 | product=histone H2A variant, putative (H2A.Z) | location=Pf3D7_03_v3:875213-876295(+) | length=158 | sequence_SO=chromosome | SO=protein_coding	VGGkVLGLGK	K4 Acetyl	1	65.61	51.27	25	968.602	485.308	2	-0.0017	-1.75	16	25	Simon_SirtKO_S2B_SCX_NonEnriched_Mascot_Pf+HuRBC_Tryp3m_CAM-AcetylKOxM_SILAC_I7_Perc-01-235774-16112_16112	1_Simon_SirtKO_S2B_SCX_NonEnriched_Mascot_Pf+HuRBC_Tryp3m_CAM-AcetylKOxM_SILAC_I7_Perc-01
PF3D7_0320900	| organism=Plasmodium_falciparum_3D7 | product=histone H2A variant, putative (H2A.Z) | location=Pf3D7_03_v3:875213-876295(+) | length=158 | sequence_SO=chromosome | SO=protein_coding	ViGGkVGGkVGGK	I2 7_I, K5 Acetyl, K9 Acetyl	100%, 100%, 100%	1,000.00, 66.81, 39.78	43.75	25	1245.75	623.881	2	-0.00488	-3.91	7	19	Simon_SirtKO_S2B_SCX_AcetylKEnriched_Mascot_Pf+HuRBC_Tryp3m_CAM-AcetylKOxM_SILAC_I7_Perc-52495-8522_8522	1_Simon_SirtKO_S2B_SCX_AcetylKEnriched_Mascot_Pf+HuRBC_Tryp3m_CAM-AcetylKOxM_SILAC_I7_Perc
PF3D7_0320900	| organism=Plasmodium_falciparum_3D7 | product=histone H2A variant, putative (H2A.Z) | location=Pf3D7_03_v3:875213-876295(+) | length=158 | sequence_SO=chromosome | SO=protein_coding	VPLPPTAQkKPK	K9 Acetyl	0.98	18.42	37.6	25	1344.81	673.415	2	0.0018	1.34	145	156	Simon_March2013_CompleteTSA_SCX_AcetylK_Non-Enriched_Mascot_Pf+HuRBC_Tryp3m_CAM-AcetylKOxM_SILAC_I7_Perc-76680-7610_7610	1_Simon_March2013_CompleteTSA_SCX_AcetylK_Non-Enriched_Mascot_Pf+HuRBC_Tryp3m_CAM-AcetylKOxM_SILAC_I7_Perc
PF3D7_0320900	| organism=Plasmodium_falciparum_3D7 | product=histone H2A variant, putative (H2A.Z) | location=Pf3D7_03_v3:875213-876295(+) | length=158 | sequence_SO=chromosome | SO=protein_coding	VIGGkVGGkVGGkVLGLGK	K5 Acetyl, K9 Acetyl, K13 Acetyl	100%, 100%, 100%	83.59, 102.97, 65.24	41.7	25	1848.12	617.047	3	-0.00339	-1.83	7	25	Simon_SirtKO_S2B_SCX_NonEnriched_Mascot_Pf+HuRBC_Tryp3m_CAM-AcetylKOxM_SILAC_I7_Perc-01-112250-35585_35585	1_Simon_SirtKO_S2B_SCX_NonEnriched_Mascot_Pf+HuRBC_Tryp3m_CAM-AcetylKOxM_SILAC_I7_Perc-01
PF3D7_0320900	| organism=Plasmodium_falciparum_3D7 | product=histone H2A variant, putative (H2A.Z) | location=Pf3D7_03_v3:875213-876295(+) | length=158 | sequence_SO=chromosome | SO=protein_coding	VLGLGkGGkGK	K6 Acetyl, K9 Acetyl	100%, 99%	46.55, 19.72	45.86	25	1096.66	549.336	2	-0.00433	-3.95	20	30	Simon_SirtKO_S2A_SCX_AcetylKEnriched_Mascot_Pf+HuRBC_Tryp3m_CAM-AcetylKOxM_SILAC_I7_Perc-80912-9101_9101	1_Simon_SirtKO_S2A_SCX_AcetylKEnriched_Mascot_Pf+HuRBC_Tryp3m_CAM-AcetylKOxM_SILAC_I7_Perc
PF3D7_0320900	| organism=Plasmodium_falciparum_3D7 | product=histone H2A variant, putative (H2A.Z) | location=Pf3D7_03_v3:875213-876295(+) | length=158 | sequence_SO=chromosome | SO=protein_coding	VGGkVLGLGkGGK	K4 Acetyl, K10 Acetyl	100%, 100%	119.09, 29.86	65.41	25	1252.75	627.382	2	-0.00171	-1.36	16	28	2013March_Acetate_Acetyl_Non-Enriched_Retune_Mascot_Pf+HuRBC_Tryp3m_CAM-AcetylKOxM_SILAC_I7_Perc-94386-13889_13889	1_2013March_Acetate_Acetyl_Non-Enriched_Retune_Mascot_Pf+HuRBC_Tryp3m_CAM-AcetylKOxM_SILAC_I7_Perc
PF3D7_0320900	| organism=Plasmodium_falciparum_3D7 | product=histone H2A variant, putative (H2A.Z) | location=Pf3D7_03_v3:875213-876295(+) | length=158 | sequence_SO=chromosome | SO=protein_coding	VGGkVLGLGkGGK	K4 Acetyl, K10 Acetyl	100%, 100%	125.01, 30.04	64.76	25	1252.75	627.383	2	-0.000363	-0.289	16	28	Simon_March2013_CompleteTSA_SCX_AcetylK_Non-Enriched_Mascot_Pf+HuRBC_Tryp3m_CAM-AcetylKOxM_SILAC_I7_Perc-58781-12288_12288	1_Simon_March2013_CompleteTSA_SCX_AcetylK_Non-Enriched_Mascot_Pf+HuRBC_Tryp3m_CAM-AcetylKOxM_SILAC_I7_Perc
PF3D7_0320900	| organism=Plasmodium_falciparum_3D7 | product=histone H2A variant, putative (H2A.Z) | location=Pf3D7_03_v3:875213-876295(+) | length=158 | sequence_SO=chromosome | SO=protein_coding	VGGkVLGLGkGGK	K4 Acetyl, K10 Acetyl	100%, 99%	121.21, 29.75	55.11	25	1252.75	627.383	2	-0.000973	-0.776	16	28	Simon_May2013_TSA_SCX_AcetylK_Enriched_Mascot_Pf+HuRBC_Tryp3m_CAM-AcetylKOxM_SILAC_I7_Perc-124702-10628_10628	1_Simon_May2013_TSA_SCX_AcetylK_Enriched_Mascot_Pf+HuRBC_Tryp3m_CAM-AcetylKOxM_SILAC_I7_Perc
PF3D7_0320900	| organism=Plasmodium_falciparum_3D7 | product=histone H2A variant, putative (H2A.Z) | location=Pf3D7_03_v3:875213-876295(+) | length=158 | sequence_SO=chromosome | SO=protein_coding	ViGGkVGGkVGGK	I2 7_I, K5 Acetyl, K9 Acetyl	100%, 100%, 100%	1,000.00, 93.76, 55.91	58.91	25	1245.75	623.884	2	0.000736	0.591	7	19	Simon_March2013_CompleteAcetate_SCX_AcetylK_Non-Enriched_Mascot_Pf+HuRBC_Tryp3m_CAM-AcetylKOxM_SILAC_I7_Perc-39171-8663_8663	1_Simon_March2013_CompleteAcetate_SCX_AcetylK_Non-Enriched_Mascot_Pf+HuRBC_Tryp3m_CAM-AcetylKOxM_SILAC_I7_Perc
PF3D7_0320900	| organism=Plasmodium_falciparum_3D7 | product=histone H2A variant, putative (H2A.Z) | location=Pf3D7_03_v3:875213-876295(+) | length=158 | sequence_SO=chromosome | SO=protein_coding	VLGLGkGGkGK	K6 Acetyl, K9 Acetyl	100%, 100%	57.60, 22.01	48.36	25	1096.66	549.339	2	0.00104	0.944	20	30	Simon_SirtKO_S2B_SCX_NonEnriched_Mascot_Pf+HuRBC_Tryp3m_CAM-AcetylKOxM_SILAC_I7_Perc-01-95019-17198_17198	1_Simon_SirtKO_S2B_SCX_NonEnriched_Mascot_Pf+HuRBC_Tryp3m_CAM-AcetylKOxM_SILAC_I7_Perc-01
PF3D7_0320900	| organism=Plasmodium_falciparum_3D7 | product=histone H2A variant, putative (H2A.Z) | location=Pf3D7_03_v3:875213-876295(+) | length=158 | sequence_SO=chromosome | SO=protein_coding	ViGGkVGGkVGGkVLGLGK	I2 7_I, K5 Acetyl, K9 Acetyl, K13 Acetyl	100%, 100%, 100%, 100%	1,000.00, 171.15, 128.29, 83.89	70.21	25	1855.14	928.576	2	-0.00162	-0.872	7	25	Simon_SirtKO_S2B_SCX_NonEnriched_Mascot_Pf+HuRBC_Tryp3m_CAM-AcetylKOxM_SILAC_I7_Perc-01-158993-36287_36287	1_Simon_SirtKO_S2B_SCX_NonEnriched_Mascot_Pf+HuRBC_Tryp3m_CAM-AcetylKOxM_SILAC_I7_Perc-01
PF3D7_0320900	| organism=Plasmodium_falciparum_3D7 | product=histone H2A variant, putative (H2A.Z) | location=Pf3D7_03_v3:875213-876295(+) | length=158 | sequence_SO=chromosome | SO=protein_coding	VGGkVGGkVLGLGkGGK	K4 Acetyl, K8 Acetyl, K14 Acetyl	100%, 100%, 99%	58.64, 30.14, 16.80	38.25	25	1635.97	818.991	2	-0.000411	-0.251	12	28	Simon_May2013_TSA_SCX_AcetylK_Enriched_Mascot_Pf+HuRBC_Tryp3m_CAM-AcetylKOxM_SILAC_I7_Perc-92166-9997_9997	1_Simon_May2013_TSA_SCX_AcetylK_Enriched_Mascot_Pf+HuRBC_Tryp3m_CAM-AcetylKOxM_SILAC_I7_Perc
PF3D7_0320900	| organism=Plasmodium_falciparum_3D7 | product=histone H2A variant, putative (H2A.Z) | location=Pf3D7_03_v3:875213-876295(+) | length=158 | sequence_SO=chromosome | SO=protein_coding	VLGLGkGGkGkTGSGK	K6 Acetyl, K9 Acetyl, K11 Acetyl	100%, 100%, 100%	97.84, 75.35, 64.99	69.21	26.94	1568.89	785.451	2	-0.00287	-1.83	20	35	Simon_SirtKO_S2B_SCX_AcetylKEnriched_Mascot_Pf+HuRBC_Tryp3m_CAM-AcetylKOxM_SILAC_I7_Perc-54715-11105_11105	1_Simon_SirtKO_S2B_SCX_AcetylKEnriched_Mascot_Pf+HuRBC_Tryp3m_CAM-AcetylKOxM_SILAC_I7_Perc
PF3D7_0320900	| organism=Plasmodium_falciparum_3D7 | product=histone H2A variant, putative (H2A.Z) | location=Pf3D7_03_v3:875213-876295(+) | length=158 | sequence_SO=chromosome | SO=protein_coding	VGGkVLGLGkGGK	K4 Acetyl, K10 Acetyl	100%, 100%	108.72, 35.82	77.23	25	1252.75	627.382	2	-0.00219	-1.75	16	28	Simon_July2013_Acetate_SCX_NonEnriched_Mascot_Pf+HuRBC_Tryp3m_CAM-AcetylKOxM_SILAC_I7_Perc-01-145066-11334_11334	1_Simon_July2013_Acetate_SCX_NonEnriched_Mascot_Pf+HuRBC_Tryp3m_CAM-AcetylKOxM_SILAC_I7_Perc-01
PF3D7_0320900	| organism=Plasmodium_falciparum_3D7 | product=histone H2A variant, putative (H2A.Z) | location=Pf3D7_03_v3:875213-876295(+) | length=158 | sequence_SO=chromosome | SO=protein_coding	VLGLGkGGkGkTGSGK	K6 Acetyl, K9 Acetyl, K11 Acetyl	100%, 100%, 100%	118.41, 78.40, 72.26	83.88	26.95	1568.89	785.452	2	-0.000424	-0.27	20	35	Simon_SirtKO_S2A_SCX_NonEnriched_Mascot_Pf+HuRBC_Tryp3m_CAM-AcetylKOxM_SILAC_I7_Perc-135803-12951_12951	1_Simon_SirtKO_S2A_SCX_NonEnriched_Mascot_Pf+HuRBC_Tryp3m_CAM-AcetylKOxM_SILAC_I7_Perc
PF3D7_0320900	| organism=Plasmodium_falciparum_3D7 | product=histone H2A variant, putative (H2A.Z) | location=Pf3D7_03_v3:875213-876295(+) | length=158 | sequence_SO=chromosome | SO=protein_coding	VGGkVGGkVLGLGK	K4 Acetyl, K8 Acetyl	100%, 100%	104.29, 84.29	55.01	25	1351.82	451.614	3	-0.00127	-0.94	12	25	Simon_July2013_Acetate_SCX_AcetylEnriched_Mascot_Pf+HuRBC_Tryp3m_CAM-AcetylKOxM_SILAC_I7_Perc-123713-12013_12013	1_Simon_July2013_Acetate_SCX_AcetylEnriched_Mascot_Pf+HuRBC_Tryp3m_CAM-AcetylKOxM_SILAC_I7_Perc
PF3D7_0320900	| organism=Plasmodium_falciparum_3D7 | product=histone H2A variant, putative (H2A.Z) | location=Pf3D7_03_v3:875213-876295(+) | length=158 | sequence_SO=chromosome | SO=protein_coding	VIGGkVGGkVGGkVLGLGK	K5 Acetyl, K9 Acetyl, K13 Acetyl	100%, 100%, 100%	114.88, 125.31, 89.78	46.79	25	1848.12	617.047	3	-0.00412	-2.23	7	25	Simon_SirtKO_S2A_SCX_NonEnriched_Mascot_Pf+HuRBC_Tryp3m_CAM-AcetylKOxM_SILAC_I7_Perc-150263-28377_28377	1_Simon_SirtKO_S2A_SCX_NonEnriched_Mascot_Pf+HuRBC_Tryp3m_CAM-AcetylKOxM_SILAC_I7_Perc
PF3D7_0320900	| organism=Plasmodium_falciparum_3D7 | product=histone H2A variant, putative (H2A.Z) | location=Pf3D7_03_v3:875213-876295(+) | length=158 | sequence_SO=chromosome | SO=protein_coding	ViGGkVGGkVGGkVLGLGK	I2 7_I, K5 Acetyl, K9 Acetyl, K13 Acetyl	100%, 100%, 100%, 100%	1,000.00, 116.38, 135.67, 79.09	64.95	25	1855.14	619.388	3	0.00209	1.13	7	25	Simon_March2013_CompleteAcetate_SCX_AcetylK_Non-Enriched_Mascot_Pf+HuRBC_Tryp3m_CAM-AcetylKOxM_SILAC_I7_Perc-46537-16520_16520	1_Simon_March2013_CompleteAcetate_SCX_AcetylK_Non-Enriched_Mascot_Pf+HuRBC_Tryp3m_CAM-AcetylKOxM_SILAC_I7_Perc
PF3D7_0320900	| organism=Plasmodium_falciparum_3D7 | product=histone H2A variant, putative (H2A.Z) | location=Pf3D7_03_v3:875213-876295(+) | length=158 | sequence_SO=chromosome | SO=protein_coding	GGkGkTGSGkTK	K3 Acetyl, K5 Acetyl, K10 Acetyl	100%, 100%, 88%	44.45, 29.89, 8.74	39.2	27.08	1230.66	616.336	2	-0.00131	-1.07	26	37	Simon_SirtKO_S2A_SCX_AcetylKEnriched_Mascot_Pf+HuRBC_Tryp3m_CAM-AcetylKOxM_SILAC_I7_Perc-37370-1694_1694	1_Simon_SirtKO_S2A_SCX_AcetylKEnriched_Mascot_Pf+HuRBC_Tryp3m_CAM-AcetylKOxM_SILAC_I7_Perc
PF3D7_0320900	| organism=Plasmodium_falciparum_3D7 | product=histone H2A variant, putative (H2A.Z) | location=Pf3D7_03_v3:875213-876295(+) | length=158 | sequence_SO=chromosome | SO=protein_coding	VGGkVGGkVLGLGK	K4 Acetyl, K8 Acetyl	100%, 100%	160.56, 110.21	72.23	25	1351.82	676.917	2	-0.000281	-0.208	12	25	Simon_March2013_CompleteTSA_SCX_AcetylK_Non-Enriched_Mascot_Pf+HuRBC_Tryp3m_CAM-AcetylKOxM_SILAC_I7_Perc-234113-16006_16006	1_Simon_March2013_CompleteTSA_SCX_AcetylK_Non-Enriched_Mascot_Pf+HuRBC_Tryp3m_CAM-AcetylKOxM_SILAC_I7_Perc
PF3D7_0320900	| organism=Plasmodium_falciparum_3D7 | product=histone H2A variant, putative (H2A.Z) | location=Pf3D7_03_v3:875213-876295(+) | length=158 | sequence_SO=chromosome | SO=protein_coding	VIGGkVGGkVGGK	K5 Acetyl, K9 Acetyl	100%, 100%	53.75, 37.17	51.55	25	1238.74	620.374	2	-0.00285	-2.3	7	19	Simon_SirtKO_S2A_SCX_AcetylKEnriched_Mascot_Pf+HuRBC_Tryp3m_CAM-AcetylKOxM_SILAC_I7_Perc-79421-7145_7145	1_Simon_SirtKO_S2A_SCX_AcetylKEnriched_Mascot_Pf+HuRBC_Tryp3m_CAM-AcetylKOxM_SILAC_I7_Perc
PF3D7_0320900	| organism=Plasmodium_falciparum_3D7 | product=histone H2A variant, putative (H2A.Z) | location=Pf3D7_03_v3:875213-876295(+) | length=158 | sequence_SO=chromosome | SO=protein_coding	VLGLGkGGkGK	K6 Acetyl, K9 Acetyl	100%, 100%	57.60, 28.50	71.89	25	1096.66	549.337	2	-0.00177	-1.61	20	30	Simon_July2013_Acetate_SCX_NonEnriched_Mascot_Pf+HuRBC_Tryp3m_CAM-AcetylKOxM_SILAC_I7_Perc-01-202541-8564_8564	1_Simon_July2013_Acetate_SCX_NonEnriched_Mascot_Pf+HuRBC_Tryp3m_CAM-AcetylKOxM_SILAC_I7_Perc-01
PF3D7_0320900	| organism=Plasmodium_falciparum_3D7 | product=histone H2A variant, putative (H2A.Z) | location=Pf3D7_03_v3:875213-876295(+) | length=158 | sequence_SO=chromosome | SO=protein_coding	ViGGkVGGkVGGkVLGLGK	I2 7_I, K5 Acetyl, K9 Acetyl, K13 Acetyl	100%, 100%, 100%, 100%	1,000.00, 95.96, 101.65, 46.34	44.17	25	1855.14	619.386	3	-0.00322	-1.73	7	25	Simon_July2013_Acetate_SCX_NonEnriched_Mascot_Pf+HuRBC_Tryp3m_CAM-AcetylKOxM_SILAC_I7_Perc-01-244110-19040_19040	1_Simon_July2013_Acetate_SCX_NonEnriched_Mascot_Pf+HuRBC_Tryp3m_CAM-AcetylKOxM_SILAC_I7_Perc-01
PF3D7_0320900	| organism=Plasmodium_falciparum_3D7 | product=histone H2A variant, putative (H2A.Z) | location=Pf3D7_03_v3:875213-876295(+) | length=158 | sequence_SO=chromosome | SO=protein_coding	VIGGkVGGkVGGK	K5 Acetyl, K9 Acetyl	100%, 100%	82.21, 50.47	62.4	25	1238.74	620.377	2	0.00313	2.52	7	19	Simon_May2013_TSA_SCX_AcetylK_Non-Enriched_Mascot_Pf+HuRBC_Tryp3m_CAM-AcetylKOxM_SILAC_I7_Perc-126766-6620_6620	1_Simon_May2013_TSA_SCX_AcetylK_Non-Enriched_Mascot_Pf+HuRBC_Tryp3m_CAM-AcetylKOxM_SILAC_I7_Perc
PF3D7_0320900	| organism=Plasmodium_falciparum_3D7 | product=histone H2A variant, putative (H2A.Z) | location=Pf3D7_03_v3:875213-876295(+) | length=158 | sequence_SO=chromosome | SO=protein_coding	ViGGkVGGkVGGK	I2 7_I, K5 Acetyl, K9 Acetyl	100%, 100%, 100%	1,000.00, 70.49, 35.69	49.86	25	1245.75	623.882	2	-0.00293	-2.35	7	19	Simon_SirtKO_S2A_SCX_AcetylKEnriched_Mascot_Pf+HuRBC_Tryp3m_CAM-AcetylKOxM_SILAC_I7_Perc-60298-8457_8457	1_Simon_SirtKO_S2A_SCX_AcetylKEnriched_Mascot_Pf+HuRBC_Tryp3m_CAM-AcetylKOxM_SILAC_I7_Perc
PF3D7_0320900	| organism=Plasmodium_falciparum_3D7 | product=histone H2A variant, putative (H2A.Z) | location=Pf3D7_03_v3:875213-876295(+) | length=158 | sequence_SO=chromosome | SO=protein_coding	VGGkVLGLGkGGkGK	K4 Acetyl, K10 Acetyl, K13 Acetyl	100%, 98%, 84%	68.36, 16.94, 6.96	30.62	25	1479.88	494.3	3	-0.00202	-1.36	16	30	Simon_July2013_Acetate_SCX_AcetylEnriched_Mascot_Pf+HuRBC_Tryp3m_CAM-AcetylKOxM_SILAC_I7_Perc-10830-9814_9814	1_Simon_July2013_Acetate_SCX_AcetylEnriched_Mascot_Pf+HuRBC_Tryp3m_CAM-AcetylKOxM_SILAC_I7_Perc
PF3D7_0320900	| organism=Plasmodium_falciparum_3D7 | product=histone H2A variant, putative (H2A.Z) | location=Pf3D7_03_v3:875213-876295(+) | length=158 | sequence_SO=chromosome | SO=protein_coding	VGGkVGGkVLGLGK	K4 Acetyl, K8 Acetyl	100%, 100%	112.60, 67.87	46.71	25	1351.82	676.917	2	-3.73e-05	-0.0276	12	25	Simon_May2013_TSA_SCX_AcetylK_Enriched_Mascot_Pf+HuRBC_Tryp3m_CAM-AcetylKOxM_SILAC_I7_Perc-126858-12959_12959	1_Simon_May2013_TSA_SCX_AcetylK_Enriched_Mascot_Pf+HuRBC_Tryp3m_CAM-AcetylKOxM_SILAC_I7_Perc
PF3D7_0320900	| organism=Plasmodium_falciparum_3D7 | product=histone H2A variant, putative (H2A.Z) | location=Pf3D7_03_v3:875213-876295(+) | length=158 | sequence_SO=chromosome | SO=protein_coding	VLGLGkGGkGkTGSGK	K6 Acetyl, K9 Acetyl, K11 Acetyl	100%, 100%, 100%	92.88, 61.43, 53.14	92.78	26.94	1568.89	785.451	2	-0.00287	-1.83	20	35	2013March_Acetate_Acetyl_Non-Enriched_Retune_Mascot_Pf+HuRBC_Tryp3m_CAM-AcetylKOxM_SILAC_I7_Perc-45125-11719_11719	1_2013March_Acetate_Acetyl_Non-Enriched_Retune_Mascot_Pf+HuRBC_Tryp3m_CAM-AcetylKOxM_SILAC_I7_Perc
PF3D7_0320900	| organism=Plasmodium_falciparum_3D7 | product=histone H2A variant, putative (H2A.Z) | location=Pf3D7_03_v3:875213-876295(+) | length=158 | sequence_SO=chromosome | SO=protein_coding	VLGLGkGGK	K6 Acetyl	1	38.72	42.3	25.84	869.534	435.774	2	-0.00184	-2.11	20	28	Simon_SirtKO_S2B_SCX_NonEnriched_Mascot_Pf+HuRBC_Tryp3m_CAM-AcetylKOxM_SILAC_I7_Perc-01-232148-12238_12238	1_Simon_SirtKO_S2B_SCX_NonEnriched_Mascot_Pf+HuRBC_Tryp3m_CAM-AcetylKOxM_SILAC_I7_Perc-01
PF3D7_0320900	| organism=Plasmodium_falciparum_3D7 | product=histone H2A variant, putative (H2A.Z) | location=Pf3D7_03_v3:875213-876295(+) | length=158 | sequence_SO=chromosome | SO=protein_coding	VGGkVGGkVLGLGK	K4 Acetyl, K8 Acetyl	100%, 100%	153.08, 100.07	74.47	25	1351.82	676.917	2	-0.00175	-1.29	12	25	2013March_Acetate_Acetyl_Non-Enriched_Retune_Mascot_Pf+HuRBC_Tryp3m_CAM-AcetylKOxM_SILAC_I7_Perc-96681-16337_16337	1_2013March_Acetate_Acetyl_Non-Enriched_Retune_Mascot_Pf+HuRBC_Tryp3m_CAM-AcetylKOxM_SILAC_I7_Perc
PF3D7_0320900	| organism=Plasmodium_falciparum_3D7 | product=histone H2A variant, putative (H2A.Z) | location=Pf3D7_03_v3:875213-876295(+) | length=158 | sequence_SO=chromosome | SO=protein_coding	VIGGkVGGkVGGkVLGLGK	K5 Acetyl, K9 Acetyl, K13 Acetyl	100%, 100%, 100%	152.67, 106.24, 97.88	64.37	25	1848.12	925.067	2	-0.00203	-1.1	7	25	Simon_May2013_TSA_SCX_AcetylK_Enriched_Mascot_Pf+HuRBC_Tryp3m_CAM-AcetylKOxM_SILAC_I7_Perc-131853-18771_18771	1_Simon_May2013_TSA_SCX_AcetylK_Enriched_Mascot_Pf+HuRBC_Tryp3m_CAM-AcetylKOxM_SILAC_I7_Perc
PF3D7_0320900	| organism=Plasmodium_falciparum_3D7 | product=histone H2A variant, putative (H2A.Z) | location=Pf3D7_03_v3:875213-876295(+) | length=158 | sequence_SO=chromosome | SO=protein_coding	ViGGkVGGkVGGkVLGLGK	I2 7_I, K5 Acetyl, K9 Acetyl, K13 Acetyl	100%, 100%, 100%, 100%	1,000.00, 187.10, 136.73, 104.15	73.81	25	1855.14	928.576	2	-0.000641	-0.346	7	25	Simon_SirtKO_S2B_SCX_NonEnriched_Mascot_Pf+HuRBC_Tryp3m_CAM-AcetylKOxM_SILAC_I7_Perc-01-112319-35659_35659	1_Simon_SirtKO_S2B_SCX_NonEnriched_Mascot_Pf+HuRBC_Tryp3m_CAM-AcetylKOxM_SILAC_I7_Perc-01
PF3D7_0320900	| organism=Plasmodium_falciparum_3D7 | product=histone H2A variant, putative (H2A.Z) | location=Pf3D7_03_v3:875213-876295(+) | length=158 | sequence_SO=chromosome | SO=protein_coding	VLGLGkGGkGkTGSGK	K6 Acetyl, K9 Acetyl, K11 Acetyl	100%, 100%, 100%	118.63, 83.38, 64.61	104.9	26.89	1568.89	785.451	2	-0.00323	-2.06	20	35	Simon_July2013_Acetate_SCX_NonEnriched_Mascot_Pf+HuRBC_Tryp3m_CAM-AcetylKOxM_SILAC_I7_Perc-01-172722-9489_9489	1_Simon_July2013_Acetate_SCX_NonEnriched_Mascot_Pf+HuRBC_Tryp3m_CAM-AcetylKOxM_SILAC_I7_Perc-01
PF3D7_0320900	| organism=Plasmodium_falciparum_3D7 | product=histone H2A variant, putative (H2A.Z) | location=Pf3D7_03_v3:875213-876295(+) | length=158 | sequence_SO=chromosome | SO=protein_coding	VGGkVLGLGkGGK	K4 Acetyl, K10 Acetyl	100%, 98%	75.77, 16.18	44.1	25	1252.75	627.384	2	0.00232	1.85	16	28	Simon_SirtKO_S2A_SCX_NonEnriched_Mascot_Pf+HuRBC_Tryp3m_CAM-AcetylKOxM_SILAC_I7_Perc-95935-16935_16935	1_Simon_SirtKO_S2A_SCX_NonEnriched_Mascot_Pf+HuRBC_Tryp3m_CAM-AcetylKOxM_SILAC_I7_Perc
PF3D7_0320900	| organism=Plasmodium_falciparum_3D7 | product=histone H2A variant, putative (H2A.Z) | location=Pf3D7_03_v3:875213-876295(+) | length=158 | sequence_SO=chromosome | SO=protein_coding	VLGLGkGGkGK	K6 Acetyl, K9 Acetyl	98%, 35%	22.88, 7.38	35.14	25	1096.66	549.338	2	-0.00141	-1.28	20	30	Simon_May2013_TSA_SCX_AcetylK_Enriched_Mascot_Pf+HuRBC_Tryp3m_CAM-AcetylKOxM_SILAC_I7_Perc-56630-6371_6371	1_Simon_May2013_TSA_SCX_AcetylK_Enriched_Mascot_Pf+HuRBC_Tryp3m_CAM-AcetylKOxM_SILAC_I7_Perc
PF3D7_0320900	| organism=Plasmodium_falciparum_3D7 | product=histone H2A variant, putative (H2A.Z) | location=Pf3D7_03_v3:875213-876295(+) | length=158 | sequence_SO=chromosome | SO=protein_coding	VGGkVLGLGkGGK	K4 Acetyl, K10 Acetyl	100%, 100%	100.70, 24.76	55.6	25	1252.75	627.382	2	-0.00256	-2.04	16	28	Simon_May2013_TSA_SCX_AcetylK_Enriched_Mascot_Pf+HuRBC_Tryp3m_CAM-AcetylKOxM_SILAC_I7_Perc-57738-7806_7806	1_Simon_May2013_TSA_SCX_AcetylK_Enriched_Mascot_Pf+HuRBC_Tryp3m_CAM-AcetylKOxM_SILAC_I7_Perc
PF3D7_0320900	| organism=Plasmodium_falciparum_3D7 | product=histone H2A variant, putative (H2A.Z) | location=Pf3D7_03_v3:875213-876295(+) | length=158 | sequence_SO=chromosome | SO=protein_coding	MEVPGkVIGGkVGGKVGGk	K6 Acetyl, K11 Acetyl, K19 Acetyl	100%, 72%, 91%	81.08, 14.65, 19.52	63.28	25.69	1922.07	962.041	2	0.000255	0.132	1	19	Simon_March2013_CompleteTSA_SCX_AcetylK_Non-Enriched_Mascot_Pf+HuRBC_Tryp3m_CAM-AcetylKOxM_SILAC_I7_Perc-212555-17119_17119	1_Simon_March2013_CompleteTSA_SCX_AcetylK_Non-Enriched_Mascot_Pf+HuRBC_Tryp3m_CAM-AcetylKOxM_SILAC_I7_Perc
PF3D7_0320900	| organism=Plasmodium_falciparum_3D7 | product=histone H2A variant, putative (H2A.Z) | location=Pf3D7_03_v3:875213-876295(+) | length=158 | sequence_SO=chromosome | SO=protein_coding	VGGkVLGLGkGGK	K4 Acetyl, K10 Acetyl	100%, 100%	121.32, 45.93	57.39	25	1252.75	627.382	2	-0.00207	-1.65	16	28	Simon_July2013_Acetate_SCX_AcetylEnriched_Mascot_Pf+HuRBC_Tryp3m_CAM-AcetylKOxM_SILAC_I7_Perc-66607-9048_9048	1_Simon_July2013_Acetate_SCX_AcetylEnriched_Mascot_Pf+HuRBC_Tryp3m_CAM-AcetylKOxM_SILAC_I7_Perc
PF3D7_0320900	| organism=Plasmodium_falciparum_3D7 | product=histone H2A variant, putative (H2A.Z) | location=Pf3D7_03_v3:875213-876295(+) | length=158 | sequence_SO=chromosome | SO=protein_coding	VLGLGkGGK	K6 Acetyl	0.99	18.35	47.6	25.9	869.534	435.774	2	-0.000559	-0.642	20	28	Simon_July2013_Acetate_SCX_AcetylEnriched_Mascot_Pf+HuRBC_Tryp3m_CAM-AcetylKOxM_SILAC_I7_Perc-119597-6815_6815	1_Simon_July2013_Acetate_SCX_AcetylEnriched_Mascot_Pf+HuRBC_Tryp3m_CAM-AcetylKOxM_SILAC_I7_Perc
PF3D7_0320900	| organism=Plasmodium_falciparum_3D7 | product=histone H2A variant, putative (H2A.Z) | location=Pf3D7_03_v3:875213-876295(+) | length=158 | sequence_SO=chromosome | SO=protein_coding	VLGLGkGGkGK	K6 Acetyl, K9 Acetyl	100%, 98%	46.09, 17.81	49.72	25	1096.66	549.337	2	-0.00287	-2.61	20	30	Simon_July2013_Acetate_SCX_NonEnriched_Mascot_Pf+HuRBC_Tryp3m_CAM-AcetylKOxM_SILAC_I7_Perc-01-3254-4483_4483	1_Simon_July2013_Acetate_SCX_NonEnriched_Mascot_Pf+HuRBC_Tryp3m_CAM-AcetylKOxM_SILAC_I7_Perc-01
PF3D7_0320900	| organism=Plasmodium_falciparum_3D7 | product=histone H2A variant, putative (H2A.Z) | location=Pf3D7_03_v3:875213-876295(+) | length=158 | sequence_SO=chromosome | SO=protein_coding	VGGkVGGkVLGLGkGGK	K4 Acetyl, K8 Acetyl, K14 Acetyl	100%, 100%, 92%	99.49, 105.02, 10.55	42.93	25	1635.97	546.329	3	-0.00457	-2.79	12	28	Simon_SirtKO_S2A_SCX_AcetylKEnriched_Mascot_Pf+HuRBC_Tryp3m_CAM-AcetylKOxM_SILAC_I7_Perc-66340-15596_15596	1_Simon_SirtKO_S2A_SCX_AcetylKEnriched_Mascot_Pf+HuRBC_Tryp3m_CAM-AcetylKOxM_SILAC_I7_Perc
PF3D7_0320900	| organism=Plasmodium_falciparum_3D7 | product=histone H2A variant, putative (H2A.Z) | location=Pf3D7_03_v3:875213-876295(+) | length=158 | sequence_SO=chromosome | SO=protein_coding	VIGGkVGGkVGGK	K5 Acetyl, K9 Acetyl	100%, 100%	77.54, 47.34	50.48	25	1238.74	620.376	2	0.00142	1.15	7	19	Simon_SirtKO_S2A_SCX_NonEnriched_Mascot_Pf+HuRBC_Tryp3m_CAM-AcetylKOxM_SILAC_I7_Perc-133052-10017_10017	1_Simon_SirtKO_S2A_SCX_NonEnriched_Mascot_Pf+HuRBC_Tryp3m_CAM-AcetylKOxM_SILAC_I7_Perc
PF3D7_0320900	| organism=Plasmodium_falciparum_3D7 | product=histone H2A variant, putative (H2A.Z) | location=Pf3D7_03_v3:875213-876295(+) | length=158 | sequence_SO=chromosome | SO=protein_coding	VGGkVGGkVLGLGkGGK	K4 Acetyl, K8 Acetyl, K14 Acetyl	100%, 100%, 95%	89.36, 103.25, 13.22	39.69	25	1635.97	546.33	3	-0.00183	-1.12	12	28	2013March_Acetate_Acetyl_Non-Enriched_Retune_Mascot_Pf+HuRBC_Tryp3m_CAM-AcetylKOxM_SILAC_I7_Perc-48721-15556_15556	1_2013March_Acetate_Acetyl_Non-Enriched_Retune_Mascot_Pf+HuRBC_Tryp3m_CAM-AcetylKOxM_SILAC_I7_Perc
PF3D7_0320900	| organism=Plasmodium_falciparum_3D7 | product=histone H2A variant, putative (H2A.Z) | location=Pf3D7_03_v3:875213-876295(+) | length=158 | sequence_SO=chromosome | SO=protein_coding	VIGGkVGGkVGGkVLGLGK	K5 Acetyl, K9 Acetyl, K13 Acetyl	100%, 100%, 100%	56.38, 51.47, 21.77	30.63	25	1848.12	617.047	3	-0.00137	-0.743	7	25	Simon_May2013_TSA_SCX_AcetylK_Enriched_Mascot_Pf+HuRBC_Tryp3m_CAM-AcetylKOxM_SILAC_I7_Perc-10568-11574_11574	1_Simon_May2013_TSA_SCX_AcetylK_Enriched_Mascot_Pf+HuRBC_Tryp3m_CAM-AcetylKOxM_SILAC_I7_Perc
PF3D7_0320900	| organism=Plasmodium_falciparum_3D7 | product=histone H2A variant, putative (H2A.Z) | location=Pf3D7_03_v3:875213-876295(+) | length=158 | sequence_SO=chromosome | SO=protein_coding	VGGkVGGkVLGLGkGGK	K4 Acetyl, K8 Acetyl, K14 Acetyl	100%, 100%, 100%	166.47, 100.70, 24.62	93.86	25	1635.97	818.992	2	0.00105	0.644	12	28	Simon_SirtKO_S2A_SCX_NonEnriched_Mascot_Pf+HuRBC_Tryp3m_CAM-AcetylKOxM_SILAC_I7_Perc-57455-20980_20980	1_Simon_SirtKO_S2A_SCX_NonEnriched_Mascot_Pf+HuRBC_Tryp3m_CAM-AcetylKOxM_SILAC_I7_Perc
PF3D7_0320900	| organism=Plasmodium_falciparum_3D7 | product=histone H2A variant, putative (H2A.Z) | location=Pf3D7_03_v3:875213-876295(+) | length=158 | sequence_SO=chromosome | SO=protein_coding	VGGkVGGkVLGLGK	K4 Acetyl, K8 Acetyl	100%, 100%	150.82, 100.07	93.51	25	1351.82	676.917	2	-0.00175	-1.29	12	25	Simon_July2013_Acetate_SCX_NonEnriched_Mascot_Pf+HuRBC_Tryp3m_CAM-AcetylKOxM_SILAC_I7_Perc-01-147529-13961_13961	1_Simon_July2013_Acetate_SCX_NonEnriched_Mascot_Pf+HuRBC_Tryp3m_CAM-AcetylKOxM_SILAC_I7_Perc-01
PF3D7_0320900	| organism=Plasmodium_falciparum_3D7 | product=histone H2A variant, putative (H2A.Z) | location=Pf3D7_03_v3:875213-876295(+) | length=158 | sequence_SO=chromosome | SO=protein_coding	VGGkVGGkVLGLGK	K4 Acetyl, K8 Acetyl	100%, 100%	92.18, 55.93	34.84	25	1351.82	676.916	2	-0.00272	-2.01	12	25	Simon_SirtKO_S2B_SCX_AcetylKEnriched_Mascot_Pf+HuRBC_Tryp3m_CAM-AcetylKOxM_SILAC_I7_Perc-37383-12853_12853	1_Simon_SirtKO_S2B_SCX_AcetylKEnriched_Mascot_Pf+HuRBC_Tryp3m_CAM-AcetylKOxM_SILAC_I7_Perc
PF3D7_0320900	| organism=Plasmodium_falciparum_3D7 | product=histone H2A variant, putative (H2A.Z) | location=Pf3D7_03_v3:875213-876295(+) | length=158 | sequence_SO=chromosome | SO=protein_coding	VGGkVGGkVLGLGkGGK	K4 Acetyl, K8 Acetyl, K14 Acetyl	100%, 100%, 100%	93.64, 51.28, 38.75	45.7	25	1635.97	818.991	2	-0.00163	-0.997	12	28	Simon_SirtKO_S2A_SCX_AcetylKEnriched_Mascot_Pf+HuRBC_Tryp3m_CAM-AcetylKOxM_SILAC_I7_Perc-6174-12850_12850	1_Simon_SirtKO_S2A_SCX_AcetylKEnriched_Mascot_Pf+HuRBC_Tryp3m_CAM-AcetylKOxM_SILAC_I7_Perc
PF3D7_0320900	| organism=Plasmodium_falciparum_3D7 | product=histone H2A variant, putative (H2A.Z) | location=Pf3D7_03_v3:875213-876295(+) | length=158 | sequence_SO=chromosome | SO=protein_coding	VLGLGkGGkGKTGSGk	K6 Acetyl, K9 Acetyl, K16 Acetyl	100%, 99%, 15%	49.60, 19.51, 0.00	44.85	26.95	1568.89	523.971	3	-0.000986	-0.628	20	35	2013March_TSA_Acetyl_Non-Enriched_Retune_Mascot_Pf+HuRBC_Tryp3m_CAM-AcetylKOxM_SILAC_I7_Perc-44185-11609_11609	1_2013March_TSA_Acetyl_Non-Enriched_Retune_Mascot_Pf+HuRBC_Tryp3m_CAM-AcetylKOxM_SILAC_I7_Perc
PF3D7_0320900	| organism=Plasmodium_falciparum_3D7 | product=histone H2A variant, putative (H2A.Z) | location=Pf3D7_03_v3:875213-876295(+) | length=158 | sequence_SO=chromosome | SO=protein_coding	VGGkVGGkVLGLGkGGK	K4 Acetyl, K8 Acetyl, K14 Acetyl	100%, 100%, 91%	99.16, 101.69, 8.42	37.81	25	1635.97	546.33	3	-0.00238	-1.45	12	28	Simon_March2013_CompleteAcetate_SCX_AcetylK_Non-Enriched_Mascot_Pf+HuRBC_Tryp3m_CAM-AcetylKOxM_SILAC_I7_Perc-240876-17007_17007	1_Simon_March2013_CompleteAcetate_SCX_AcetylK_Non-Enriched_Mascot_Pf+HuRBC_Tryp3m_CAM-AcetylKOxM_SILAC_I7_Perc
PF3D7_0320900	| organism=Plasmodium_falciparum_3D7 | product=histone H2A variant, putative (H2A.Z) | location=Pf3D7_03_v3:875213-876295(+) | length=158 | sequence_SO=chromosome | SO=protein_coding	VGGkVLGLGK	K4 Acetyl	1	96.66	60.84	25	968.602	485.308	2	-0.00133	-1.37	16	25	Simon_May2013_TSA_SCX_AcetylK_Non-Enriched_Mascot_Pf+HuRBC_Tryp3m_CAM-AcetylKOxM_SILAC_I7_Perc-128608-8584_8584	1_Simon_May2013_TSA_SCX_AcetylK_Non-Enriched_Mascot_Pf+HuRBC_Tryp3m_CAM-AcetylKOxM_SILAC_I7_Perc
PF3D7_0320900	| organism=Plasmodium_falciparum_3D7 | product=histone H2A variant, putative (H2A.Z) | location=Pf3D7_03_v3:875213-876295(+) | length=158 | sequence_SO=chromosome | SO=protein_coding	VGGkVGGkVLGLGkGGK	K4 Acetyl, K8 Acetyl, K14 Acetyl	100%, 100%, 100%	172.86, 115.38, 34.07	59.11	25	1635.97	818.99	2	-0.00249	-1.52	12	28	Simon_May2013_TSA_SCX_AcetylK_Enriched_Mascot_Pf+HuRBC_Tryp3m_CAM-AcetylKOxM_SILAC_I7_Perc-59194-9665_9665	1_Simon_May2013_TSA_SCX_AcetylK_Enriched_Mascot_Pf+HuRBC_Tryp3m_CAM-AcetylKOxM_SILAC_I7_Perc
PF3D7_0320900	| organism=Plasmodium_falciparum_3D7 | product=histone H2A variant, putative (H2A.Z) | location=Pf3D7_03_v3:875213-876295(+) | length=158 | sequence_SO=chromosome | SO=protein_coding	ViGGkVGGkVGGK	I2 7_I, K5 Acetyl, K9 Acetyl	100%, 100%, 100%	1,000.00, 74.72, 28.49	44.62	25	1245.75	416.258	3	-0.0023	-1.84	7	19	Simon_March2013_CompleteTSA_SCX_AcetylK_Non-Enriched_Mascot_Pf+HuRBC_Tryp3m_CAM-AcetylKOxM_SILAC_I7_Perc-205479-9571_9571	1_Simon_March2013_CompleteTSA_SCX_AcetylK_Non-Enriched_Mascot_Pf+HuRBC_Tryp3m_CAM-AcetylKOxM_SILAC_I7_Perc
PF3D7_0320900	| organism=Plasmodium_falciparum_3D7 | product=histone H2A variant, putative (H2A.Z) | location=Pf3D7_03_v3:875213-876295(+) | length=158 | sequence_SO=chromosome | SO=protein_coding	ViGGkVGGkVGGK	I2 7_I, K5 Acetyl, K9 Acetyl	100%, 100%, 100%	1,000.00, 76.99, 54.64	50.18	25	1245.75	623.884	2	0.000736	0.591	7	19	Simon_July2013_Acetate_SCX_AcetylEnriched_Mascot_Pf+HuRBC_Tryp3m_CAM-AcetylKOxM_SILAC_I7_Perc-8276-6134_6134	1_Simon_July2013_Acetate_SCX_AcetylEnriched_Mascot_Pf+HuRBC_Tryp3m_CAM-AcetylKOxM_SILAC_I7_Perc
PF3D7_0320900	| organism=Plasmodium_falciparum_3D7 | product=histone H2A variant, putative (H2A.Z) | location=Pf3D7_03_v3:875213-876295(+) | length=158 | sequence_SO=chromosome | SO=protein_coding	VGGkVGGkVLGLGKGGk	K4 Acetyl, K8 Acetyl, K17 Acetyl	100%, 100%, 7%	108.53, 113.99, 0.00	48.02	25	1635.97	546.33	3	-0.00183	-1.12	12	28	Simon_March2013_CompleteAcetate_SCX_AcetylK_Non-Enriched_Mascot_Pf+HuRBC_Tryp3m_CAM-AcetylKOxM_SILAC_I7_Perc-265113-16917_16917	1_Simon_March2013_CompleteAcetate_SCX_AcetylK_Non-Enriched_Mascot_Pf+HuRBC_Tryp3m_CAM-AcetylKOxM_SILAC_I7_Perc
PF3D7_0320900	| organism=Plasmodium_falciparum_3D7 | product=histone H2A variant, putative (H2A.Z) | location=Pf3D7_03_v3:875213-876295(+) | length=158 | sequence_SO=chromosome | SO=protein_coding	VGGkVLGLGkGGK	K4 Acetyl, K10 Acetyl	100%, 100%	87.01, 15.35	44.36	25	1252.75	627.382	2	-0.00244	-1.94	16	28	Simon_May2013_TSA_SCX_AcetylK_Non-Enriched_Mascot_Pf+HuRBC_Tryp3m_CAM-AcetylKOxM_SILAC_I7_Perc-171993-8966_8966	1_Simon_May2013_TSA_SCX_AcetylK_Non-Enriched_Mascot_Pf+HuRBC_Tryp3m_CAM-AcetylKOxM_SILAC_I7_Perc
PF3D7_0320900	| organism=Plasmodium_falciparum_3D7 | product=histone H2A variant, putative (H2A.Z) | location=Pf3D7_03_v3:875213-876295(+) | length=158 | sequence_SO=chromosome | SO=protein_coding	VIGGkVGGK	K5 Acetyl	1	37.17	37.47	25	855.518	428.767	2	0.00037	0.432	7	15	Simon_SirtKO_S2B_SCX_NonEnriched_Mascot_Pf+HuRBC_Tryp3m_CAM-AcetylKOxM_SILAC_I7_Perc-01-85194-6711_6711	1_Simon_SirtKO_S2B_SCX_NonEnriched_Mascot_Pf+HuRBC_Tryp3m_CAM-AcetylKOxM_SILAC_I7_Perc-01
PF3D7_0320900	| organism=Plasmodium_falciparum_3D7 | product=histone H2A variant, putative (H2A.Z) | location=Pf3D7_03_v3:875213-876295(+) | length=158 | sequence_SO=chromosome | SO=protein_coding	VGGkVLGLGK	K4 Acetyl	1	80.29	52.99	25	968.602	485.309	2	-0.000539	-0.556	16	25	Simon_SirtKO_S2B_SCX_NonEnriched_Mascot_Pf+HuRBC_Tryp3m_CAM-AcetylKOxM_SILAC_I7_Perc-01-96500-18783_18783	1_Simon_SirtKO_S2B_SCX_NonEnriched_Mascot_Pf+HuRBC_Tryp3m_CAM-AcetylKOxM_SILAC_I7_Perc-01
PF3D7_0320900	| organism=Plasmodium_falciparum_3D7 | product=histone H2A variant, putative (H2A.Z) | location=Pf3D7_03_v3:875213-876295(+) | length=158 | sequence_SO=chromosome | SO=protein_coding	ViGGkVGGkVGGK	I2 7_I, K5 Acetyl, K9 Acetyl	100%, 100%, 100%	1,000.00, 93.16, 39.78	53.36	25	1245.75	623.884	2	-0.000118	-0.0948	7	19	Simon_March2013_CompleteAcetate_SCX_AcetylK_Non-Enriched_Mascot_Pf+HuRBC_Tryp3m_CAM-AcetylKOxM_SILAC_I7_Perc-211063-9639_9639	1_Simon_March2013_CompleteAcetate_SCX_AcetylK_Non-Enriched_Mascot_Pf+HuRBC_Tryp3m_CAM-AcetylKOxM_SILAC_I7_Perc
PF3D7_0320900	| organism=Plasmodium_falciparum_3D7 | product=histone H2A variant, putative (H2A.Z) | location=Pf3D7_03_v3:875213-876295(+) | length=158 | sequence_SO=chromosome | SO=protein_coding	VGGkVLGLGK	K4 Acetyl	1	53.16	39.02	25	968.602	485.309	2	0.000743	0.766	16	25	Simon_March2013_CompleteAcetate_SCX_AcetylK_Non-Enriched_Mascot_Pf+HuRBC_Tryp3m_CAM-AcetylKOxM_SILAC_I7_Perc-171704-5693_5693	1_Simon_March2013_CompleteAcetate_SCX_AcetylK_Non-Enriched_Mascot_Pf+HuRBC_Tryp3m_CAM-AcetylKOxM_SILAC_I7_Perc
PF3D7_0320900	| organism=Plasmodium_falciparum_3D7 | product=histone H2A variant, putative (H2A.Z) | location=Pf3D7_03_v3:875213-876295(+) | length=158 | sequence_SO=chromosome | SO=protein_coding	ALMNKVPLPPTAQKkPK	K15 Acetyl	0.1	0	44.42	25	1902.11	635.045	3	-0.000632	-0.332	140	156	Simon_March2013_CompleteTSA_SCX_AcetylK_Non-Enriched_Mascot_Pf+HuRBC_Tryp3m_CAM-AcetylKOxM_SILAC_I7_Perc-181356-12732_12732	1_Simon_March2013_CompleteTSA_SCX_AcetylK_Non-Enriched_Mascot_Pf+HuRBC_Tryp3m_CAM-AcetylKOxM_SILAC_I7_Perc
PF3D7_0320900	| organism=Plasmodium_falciparum_3D7 | product=histone H2A variant, putative (H2A.Z) | location=Pf3D7_03_v3:875213-876295(+) | length=158 | sequence_SO=chromosome | SO=protein_coding	VIGGkVGGkVGGK	K5 Acetyl, K9 Acetyl	100%, 100%	90.17, 54.64	57.33	25	1238.74	620.375	2	-0.00139	-1.12	7	19	Simon_July2013_Acetate_SCX_NonEnriched_Mascot_Pf+HuRBC_Tryp3m_CAM-AcetylKOxM_SILAC_I7_Perc-01-141736-7782_7782	1_Simon_July2013_Acetate_SCX_NonEnriched_Mascot_Pf+HuRBC_Tryp3m_CAM-AcetylKOxM_SILAC_I7_Perc-01
PF3D7_0320900	| organism=Plasmodium_falciparum_3D7 | product=histone H2A variant, putative (H2A.Z) | location=Pf3D7_03_v3:875213-876295(+) | length=158 | sequence_SO=chromosome | SO=protein_coding	VLGLGkGGKGk	K6 Acetyl, K11 Acetyl	100%, 7%	24.30, 0.00	31.87	25	1096.66	549.338	2	-0.00141	-1.28	20	30	Simon_May2013_TSA_SCX_AcetylK_Enriched_Mascot_Pf+HuRBC_Tryp3m_CAM-AcetylKOxM_SILAC_I7_Perc-39876-6501_6501	1_Simon_May2013_TSA_SCX_AcetylK_Enriched_Mascot_Pf+HuRBC_Tryp3m_CAM-AcetylKOxM_SILAC_I7_Perc
PF3D7_0320900	| organism=Plasmodium_falciparum_3D7 | product=histone H2A variant, putative (H2A.Z) | location=Pf3D7_03_v3:875213-876295(+) | length=158 | sequence_SO=chromosome | SO=protein_coding	VGGkVGGkVLGLGkGGK	K4 Acetyl, K8 Acetyl, K14 Acetyl	100%, 100%, 100%	170.55, 117.82, 45.93	72.25	25	1635.97	818.99	2	-0.00322	-1.97	12	28	Simon_July2013_Acetate_SCX_NonEnriched_Mascot_Pf+HuRBC_Tryp3m_CAM-AcetylKOxM_SILAC_I7_Perc-01-208256-14660_14660	1_Simon_July2013_Acetate_SCX_NonEnriched_Mascot_Pf+HuRBC_Tryp3m_CAM-AcetylKOxM_SILAC_I7_Perc-01
PF3D7_0320900	| organism=Plasmodium_falciparum_3D7 | product=histone H2A variant, putative (H2A.Z) | location=Pf3D7_03_v3:875213-876295(+) | length=158 | sequence_SO=chromosome | SO=protein_coding	VGGkVGGkVLGLGkGGK	K4 Acetyl, K8 Acetyl, K14 Acetyl	100%, 100%, 100%	190.03, 112.33, 19.70	74.3	25	1635.97	818.991	2	-0.00175	-1.07	12	28	Simon_SirtKO_S2A_SCX_NonEnriched_Mascot_Pf+HuRBC_Tryp3m_CAM-AcetylKOxM_SILAC_I7_Perc-100362-21658_21658	1_Simon_SirtKO_S2A_SCX_NonEnriched_Mascot_Pf+HuRBC_Tryp3m_CAM-AcetylKOxM_SILAC_I7_Perc
PF3D7_0320900	| organism=Plasmodium_falciparum_3D7 | product=histone H2A variant, putative (H2A.Z) | location=Pf3D7_03_v3:875213-876295(+) | length=158 | sequence_SO=chromosome | SO=protein_coding	VIGGkVGGkVGGkVLGLGK	K5 Acetyl, K9 Acetyl, K13 Acetyl	100%, 100%, 100%	168.22, 126.12, 101.63	72.84	25	1848.12	925.066	2	-0.00289	-1.56	7	25	Simon_SirtKO_S2A_SCX_NonEnriched_Mascot_Pf+HuRBC_Tryp3m_CAM-AcetylKOxM_SILAC_I7_Perc-250776-36059_36059	1_Simon_SirtKO_S2A_SCX_NonEnriched_Mascot_Pf+HuRBC_Tryp3m_CAM-AcetylKOxM_SILAC_I7_Perc
PF3D7_0320900	| organism=Plasmodium_falciparum_3D7 | product=histone H2A variant, putative (H2A.Z) | location=Pf3D7_03_v3:875213-876295(+) | length=158 | sequence_SO=chromosome | SO=protein_coding	VGGkVLGLGK	K4 Acetyl	1	96.66	61.58	25	968.602	485.308	2	-0.00225	-2.32	16	25	Simon_July2013_Acetate_SCX_NonEnriched_Mascot_Pf+HuRBC_Tryp3m_CAM-AcetylKOxM_SILAC_I7_Perc-01-144011-10208_10208	1_Simon_July2013_Acetate_SCX_NonEnriched_Mascot_Pf+HuRBC_Tryp3m_CAM-AcetylKOxM_SILAC_I7_Perc-01
PF3D7_0320900	| organism=Plasmodium_falciparum_3D7 | product=histone H2A variant, putative (H2A.Z) | location=Pf3D7_03_v3:875213-876295(+) | length=158 | sequence_SO=chromosome | SO=protein_coding	VGGkVLGLGkGGK	K4 Acetyl, K10 Acetyl	100%, 100%	149.24, 34.00	79.77	25	1252.75	627.382	2	-0.00293	-2.33	16	28	Simon_July2013_Acetate_SCX_NonEnriched_Mascot_Pf+HuRBC_Tryp3m_CAM-AcetylKOxM_SILAC_I7_Perc-01-174466-11350_11350	1_Simon_July2013_Acetate_SCX_NonEnriched_Mascot_Pf+HuRBC_Tryp3m_CAM-AcetylKOxM_SILAC_I7_Perc-01
PF3D7_0320900	| organism=Plasmodium_falciparum_3D7 | product=histone H2A variant, putative (H2A.Z) | location=Pf3D7_03_v3:875213-876295(+) | length=158 | sequence_SO=chromosome | SO=protein_coding	ViGGkVGGkVGGkVLGLGK	I2 7_I, K5 Acetyl, K9 Acetyl, K13 Acetyl	100%, 100%, 100%, 100%	1,000.00, 198.74, 168.27, 101.67	97.74	25	1855.14	928.577	2	0.00119	0.641	7	25	Simon_March2013_CompleteAcetate_SCX_AcetylK_Non-Enriched_Mascot_Pf+HuRBC_Tryp3m_CAM-AcetylKOxM_SILAC_I7_Perc-46549-16532_16532	1_Simon_March2013_CompleteAcetate_SCX_AcetylK_Non-Enriched_Mascot_Pf+HuRBC_Tryp3m_CAM-AcetylKOxM_SILAC_I7_Perc
PF3D7_0320900	| organism=Plasmodium_falciparum_3D7 | product=histone H2A variant, putative (H2A.Z) | location=Pf3D7_03_v3:875213-876295(+) | length=158 | sequence_SO=chromosome | SO=protein_coding	VGGkVLGLGK	K4 Acetyl	1	73.83	56.83	25	968.602	485.309	2	-0.000539	-0.556	16	25	Simon_March2013_CompleteAcetate_SCX_AcetylK_Non-Enriched_Mascot_Pf+HuRBC_Tryp3m_CAM-AcetylKOxM_SILAC_I7_Perc-285683-12715_12715	1_Simon_March2013_CompleteAcetate_SCX_AcetylK_Non-Enriched_Mascot_Pf+HuRBC_Tryp3m_CAM-AcetylKOxM_SILAC_I7_Perc
PF3D7_0320900	| organism=Plasmodium_falciparum_3D7 | product=histone H2A variant, putative (H2A.Z) | location=Pf3D7_03_v3:875213-876295(+) | length=158 | sequence_SO=chromosome | SO=protein_coding	GGkGkTGSGkTK	K3 Acetyl, K5 Acetyl, K10 Acetyl	100%, 100%, 100%	117.30, 78.40, 27.62	51.95	27.08	1230.66	616.336	2	-0.000946	-0.768	26	37	Simon_July2013_Acetate_SCX_AcetylEnriched_Mascot_Pf+HuRBC_Tryp3m_CAM-AcetylKOxM_SILAC_I7_Perc-16322-16356_16356	1_Simon_July2013_Acetate_SCX_AcetylEnriched_Mascot_Pf+HuRBC_Tryp3m_CAM-AcetylKOxM_SILAC_I7_Perc
PF3D7_0320900	| organism=Plasmodium_falciparum_3D7 | product=histone H2A variant, putative (H2A.Z) | location=Pf3D7_03_v3:875213-876295(+) | length=158 | sequence_SO=chromosome | SO=protein_coding	VGGkVLGLGK	K4 Acetyl	1	96.66	65.21	25	968.602	485.308	2	-0.00152	-1.56	16	25	Simon_March2013_CompleteTSA_SCX_AcetylK_Non-Enriched_Mascot_Pf+HuRBC_Tryp3m_CAM-AcetylKOxM_SILAC_I7_Perc-57670-11103_11103	1_Simon_March2013_CompleteTSA_SCX_AcetylK_Non-Enriched_Mascot_Pf+HuRBC_Tryp3m_CAM-AcetylKOxM_SILAC_I7_Perc
PF3D7_0320900	| organism=Plasmodium_falciparum_3D7 | product=histone H2A variant, putative (H2A.Z) | location=Pf3D7_03_v3:875213-876295(+) | length=158 | sequence_SO=chromosome | SO=protein_coding	VLGLGkGGkGkTGSGK	K6 Acetyl, K9 Acetyl, K11 Acetyl	100%, 100%, 100%	90.84, 69.02, 64.61	64.32	26.95	1568.89	785.452	2	-0.00128	-0.814	20	35	Simon_SirtKO_S2B_SCX_NonEnriched_Mascot_Pf+HuRBC_Tryp3m_CAM-AcetylKOxM_SILAC_I7_Perc-01-53204-18292_18292	1_Simon_SirtKO_S2B_SCX_NonEnriched_Mascot_Pf+HuRBC_Tryp3m_CAM-AcetylKOxM_SILAC_I7_Perc-01
PF3D7_0320900	| organism=Plasmodium_falciparum_3D7 | product=histone H2A variant, putative (H2A.Z) | location=Pf3D7_03_v3:875213-876295(+) | length=158 | sequence_SO=chromosome | SO=protein_coding	ViGGkVGGkVGGK	I2 7_I, K5 Acetyl, K9 Acetyl	100%, 100%, 100%	1,000.00, 65.92, 40.46	65.08	25	1245.75	623.883	2	-0.00146	-1.17	7	19	Simon_April2013_Acetate_SCX_AcetylK_Enriched_Mascot_Pf+HuRBC_Tryp3m_CAM-AcetylKOxM_SILAC_I7_Perc-39197-3988_3988	1_Simon_April2013_Acetate_SCX_AcetylK_Enriched_Mascot_Pf+HuRBC_Tryp3m_CAM-AcetylKOxM_SILAC_I7_Perc
PF3D7_0320900	| organism=Plasmodium_falciparum_3D7 | product=histone H2A variant, putative (H2A.Z) | location=Pf3D7_03_v3:875213-876295(+) | length=158 | sequence_SO=chromosome | SO=protein_coding	ViGGkVGGkVGGkVLGLGK	I2 7_I, K5 Acetyl, K9 Acetyl, K13 Acetyl	100%, 100%, 100%, 100%	1,000.00, 99.88, 106.25, 67.25	49.04	25	1855.14	619.385	3	-0.00432	-2.33	7	25	Simon_SirtKO_S2A_SCX_NonEnriched_Mascot_Pf+HuRBC_Tryp3m_CAM-AcetylKOxM_SILAC_I7_Perc-150264-28378_28378	1_Simon_SirtKO_S2A_SCX_NonEnriched_Mascot_Pf+HuRBC_Tryp3m_CAM-AcetylKOxM_SILAC_I7_Perc
PF3D7_0320900	| organism=Plasmodium_falciparum_3D7 | product=histone H2A variant, putative (H2A.Z) | location=Pf3D7_03_v3:875213-876295(+) | length=158 | sequence_SO=chromosome | SO=protein_coding	ViGGkVGGkVGGkVLGLGK	I2 7_I, K5 Acetyl, K9 Acetyl, K13 Acetyl	100%, 100%, 100%, 100%	1,000.00, 203.25, 135.53, 86.02	74.76	25	1855.14	928.575	2	-0.00211	-1.13	7	25	Simon_July2013_Acetate_SCX_NonEnriched_Mascot_Pf+HuRBC_Tryp3m_CAM-AcetylKOxM_SILAC_I7_Perc-01-151877-18599_18599	1_Simon_July2013_Acetate_SCX_NonEnriched_Mascot_Pf+HuRBC_Tryp3m_CAM-AcetylKOxM_SILAC_I7_Perc-01
PF3D7_0320900	| organism=Plasmodium_falciparum_3D7 | product=histone H2A variant, putative (H2A.Z) | location=Pf3D7_03_v3:875213-876295(+) | length=158 | sequence_SO=chromosome | SO=protein_coding	VIGGkVGGkVGGK	K5 Acetyl, K9 Acetyl	100%, 100%	61.95, 38.47	57.15	25	1238.74	620.375	2	-0.00102	-0.823	7	19	Simon_July2013_Acetate_SCX_NonEnriched_Mascot_Pf+HuRBC_Tryp3m_CAM-AcetylKOxM_SILAC_I7_Perc-01-171015-7669_7669	1_Simon_July2013_Acetate_SCX_NonEnriched_Mascot_Pf+HuRBC_Tryp3m_CAM-AcetylKOxM_SILAC_I7_Perc-01
PF3D7_0320900	| organism=Plasmodium_falciparum_3D7 | product=histone H2A variant, putative (H2A.Z) | location=Pf3D7_03_v3:875213-876295(+) | length=158 | sequence_SO=chromosome | SO=protein_coding	VIGGkVGGkVGGK	K5 Acetyl, K9 Acetyl	100%, 100%	79.33, 39.78	41.69	25	1238.74	620.375	2	0.000322	0.26	7	19	Simon_May2013_TSA_SCX_AcetylK_Non-Enriched_Mascot_Pf+HuRBC_Tryp3m_CAM-AcetylKOxM_SILAC_I7_Perc-147522-6354_6354	1_Simon_May2013_TSA_SCX_AcetylK_Non-Enriched_Mascot_Pf+HuRBC_Tryp3m_CAM-AcetylKOxM_SILAC_I7_Perc
PF3D7_0320900	| organism=Plasmodium_falciparum_3D7 | product=histone H2A variant, putative (H2A.Z) | location=Pf3D7_03_v3:875213-876295(+) | length=158 | sequence_SO=chromosome | SO=protein_coding	VIGGkVGGkVGGkVLGLGK	K5 Acetyl, K9 Acetyl, K13 Acetyl	100%, 100%, 100%	204.35, 142.80, 83.89	81.03	25	1848.12	925.068	2	-0.000323	-0.175	7	25	Simon_SirtKO_S2B_SCX_NonEnriched_Mascot_Pf+HuRBC_Tryp3m_CAM-AcetylKOxM_SILAC_I7_Perc-01-112315-35655_35655	1_Simon_SirtKO_S2B_SCX_NonEnriched_Mascot_Pf+HuRBC_Tryp3m_CAM-AcetylKOxM_SILAC_I7_Perc-01
PF3D7_0320900	| organism=Plasmodium_falciparum_3D7 | product=histone H2A variant, putative (H2A.Z) | location=Pf3D7_03_v3:875213-876295(+) | length=158 | sequence_SO=chromosome | SO=protein_coding	ViGGkVGGkVGGkVLGLGK	I2 7_I, K5 Acetyl, K9 Acetyl, K13 Acetyl	100%, 100%, 100%, 100%	1,000.00, 210.56, 151.51, 82.17	88.42	25	1855.14	928.575	2	-0.00259	-1.4	7	25	Simon_July2013_Acetate_SCX_NonEnriched_Mascot_Pf+HuRBC_Tryp3m_CAM-AcetylKOxM_SILAC_I7_Perc-01-244106-19036_19036	1_Simon_July2013_Acetate_SCX_NonEnriched_Mascot_Pf+HuRBC_Tryp3m_CAM-AcetylKOxM_SILAC_I7_Perc-01
PF3D7_0320900	| organism=Plasmodium_falciparum_3D7 | product=histone H2A variant, putative (H2A.Z) | location=Pf3D7_03_v3:875213-876295(+) | length=158 | sequence_SO=chromosome | SO=protein_coding	VLGLGkGGkGkTGSGK	K6 Acetyl, K9 Acetyl, K11 Acetyl	100%, 100%, 93%	59.95, 19.58, 6.91	49.27	26.93	1568.89	523.97	3	-0.00318	-2.03	20	35	2013March_Acetate_Acetyl_Non-Enriched_Retune_Mascot_Pf+HuRBC_Tryp3m_CAM-AcetylKOxM_SILAC_I7_Perc-45128-11722_11722	1_2013March_Acetate_Acetyl_Non-Enriched_Retune_Mascot_Pf+HuRBC_Tryp3m_CAM-AcetylKOxM_SILAC_I7_Perc
PF3D7_0320900	| organism=Plasmodium_falciparum_3D7 | product=histone H2A variant, putative (H2A.Z) | location=Pf3D7_03_v3:875213-876295(+) | length=158 | sequence_SO=chromosome | SO=protein_coding	VIGGkVGGKVGGk	K5 Acetyl, K13 Acetyl	100%, 4%	31.53, 0.00	30.93	25	1238.74	620.373	2	-0.00383	-3.09	7	19	Simon_SirtKO_S2A_SCX_AcetylKEnriched_Mascot_Pf+HuRBC_Tryp3m_CAM-AcetylKOxM_SILAC_I7_Perc-99186-6839_6839	1_Simon_SirtKO_S2A_SCX_AcetylKEnriched_Mascot_Pf+HuRBC_Tryp3m_CAM-AcetylKOxM_SILAC_I7_Perc
PF3D7_0320900	| organism=Plasmodium_falciparum_3D7 | product=histone H2A variant, putative (H2A.Z) | location=Pf3D7_03_v3:875213-876295(+) | length=158 | sequence_SO=chromosome | SO=protein_coding	VIGGkVGGkVGGkVLGLGK	K5 Acetyl, K9 Acetyl, K13 Acetyl	100%, 100%, 100%	205.69, 128.29, 83.89	86.14	25	1848.12	925.068	2	-0.000689	-0.373	7	25	Simon_March2013_CompleteAcetate_SCX_AcetylK_Non-Enriched_Mascot_Pf+HuRBC_Tryp3m_CAM-AcetylKOxM_SILAC_I7_Perc-244149-20498_20498	1_Simon_March2013_CompleteAcetate_SCX_AcetylK_Non-Enriched_Mascot_Pf+HuRBC_Tryp3m_CAM-AcetylKOxM_SILAC_I7_Perc
PF3D7_0320900	| organism=Plasmodium_falciparum_3D7 | product=histone H2A variant, putative (H2A.Z) | location=Pf3D7_03_v3:875213-876295(+) | length=158 | sequence_SO=chromosome | SO=protein_coding	VGGkVLGLGK	K4 Acetyl	1	82.83	59.71	25	968.602	485.309	2	0.00111	1.14	16	25	Simon_SirtKO_S2A_SCX_NonEnriched_Mascot_Pf+HuRBC_Tryp3m_CAM-AcetylKOxM_SILAC_I7_Perc-93345-14173_14173	1_Simon_SirtKO_S2A_SCX_NonEnriched_Mascot_Pf+HuRBC_Tryp3m_CAM-AcetylKOxM_SILAC_I7_Perc
PF3D7_0320900	| organism=Plasmodium_falciparum_3D7 | product=histone H2A variant, putative (H2A.Z) | location=Pf3D7_03_v3:875213-876295(+) | length=158 | sequence_SO=chromosome | SO=protein_coding	VIGGkVGGkVGGkVLGLGK	K5 Acetyl, K9 Acetyl, K13 Acetyl	100%, 100%, 100%	155.48, 104.81, 83.50	54.29	25	1848.12	925.067	2	-0.00167	-0.901	7	25	Simon_May2013_TSA_SCX_AcetylK_Enriched_Mascot_Pf+HuRBC_Tryp3m_CAM-AcetylKOxM_SILAC_I7_Perc-131869-18788_18788	1_Simon_May2013_TSA_SCX_AcetylK_Enriched_Mascot_Pf+HuRBC_Tryp3m_CAM-AcetylKOxM_SILAC_I7_Perc
PF3D7_0320900	| organism=Plasmodium_falciparum_3D7 | product=histone H2A variant, putative (H2A.Z) | location=Pf3D7_03_v3:875213-876295(+) | length=158 | sequence_SO=chromosome | SO=protein_coding	VLGLGkGGkGK	K6 Acetyl, K9 Acetyl	100%, 99%	31.76, 22.01	34.65	25	1096.66	549.337	2	-0.0025	-2.28	20	30	Simon_SirtKO_S2A_SCX_AcetylKEnriched_Mascot_Pf+HuRBC_Tryp3m_CAM-AcetylKOxM_SILAC_I7_Perc-61686-10045_10045	1_Simon_SirtKO_S2A_SCX_AcetylKEnriched_Mascot_Pf+HuRBC_Tryp3m_CAM-AcetylKOxM_SILAC_I7_Perc
PF3D7_0320900	| organism=Plasmodium_falciparum_3D7 | product=histone H2A variant, putative (H2A.Z) | location=Pf3D7_03_v3:875213-876295(+) | length=158 | sequence_SO=chromosome | SO=protein_coding	VGGkVGGkVLGLGkGGK	K4 Acetyl, K8 Acetyl, K14 Acetyl	100%, 100%, 79%	54.91, 58.39, 5.64	28.91	25	1635.97	546.329	3	-0.00311	-1.9	12	28	Simon_May2013_TSA_SCX_AcetylK_Enriched_Mascot_Pf+HuRBC_Tryp3m_CAM-AcetylKOxM_SILAC_I7_Perc-92150-9980_9980	1_Simon_May2013_TSA_SCX_AcetylK_Enriched_Mascot_Pf+HuRBC_Tryp3m_CAM-AcetylKOxM_SILAC_I7_Perc
PF3D7_0320900	| organism=Plasmodium_falciparum_3D7 | product=histone H2A variant, putative (H2A.Z) | location=Pf3D7_03_v3:875213-876295(+) | length=158 | sequence_SO=chromosome | SO=protein_coding	VGGkVLGLGkGGkGK	K4 Acetyl, K10 Acetyl, K13 Acetyl	100%, 100%, 100%	118.03, 45.64, 27.69	41.46	25	1479.88	740.946	2	-0.00133	-0.899	16	30	Simon_SirtKO_S2A_SCX_AcetylKEnriched_Mascot_Pf+HuRBC_Tryp3m_CAM-AcetylKOxM_SILAC_I7_Perc-45360-12564_12564	1_Simon_SirtKO_S2A_SCX_AcetylKEnriched_Mascot_Pf+HuRBC_Tryp3m_CAM-AcetylKOxM_SILAC_I7_Perc
PF3D7_0320900	| organism=Plasmodium_falciparum_3D7 | product=histone H2A variant, putative (H2A.Z) | location=Pf3D7_03_v3:875213-876295(+) | length=158 | sequence_SO=chromosome | SO=protein_coding	VLGLGkGGkGkTGSGK	K6 Acetyl, K9 Acetyl, K11 Acetyl	100%, 100%, 94%	33.18, 24.29, 11.64	56.98	26.92	1568.89	523.97	3	-0.00263	-1.68	20	35	Simon_May2013_TSA_SCX_AcetylK_Enriched_Mascot_Pf+HuRBC_Tryp3m_CAM-AcetylKOxM_SILAC_I7_Perc-40316-7111_7111	1_Simon_May2013_TSA_SCX_AcetylK_Enriched_Mascot_Pf+HuRBC_Tryp3m_CAM-AcetylKOxM_SILAC_I7_Perc
PF3D7_0320900	| organism=Plasmodium_falciparum_3D7 | product=histone H2A variant, putative (H2A.Z) | location=Pf3D7_03_v3:875213-876295(+) | length=158 | sequence_SO=chromosome | SO=protein_coding	VGGkVGGK	K4 Acetyl	1	55.02	50.29	27.55	742.434	372.224	2	-0.000796	-1.07	12	19	Simon_July2013_Acetate_SCX_NonEnriched_Mascot_Pf+HuRBC_Tryp3m_CAM-AcetylKOxM_SILAC_I7_Perc-01-196706-2340_2340	1_Simon_July2013_Acetate_SCX_NonEnriched_Mascot_Pf+HuRBC_Tryp3m_CAM-AcetylKOxM_SILAC_I7_Perc-01
PF3D7_0320900	| organism=Plasmodium_falciparum_3D7 | product=histone H2A variant, putative (H2A.Z) | location=Pf3D7_03_v3:875213-876295(+) | length=158 | sequence_SO=chromosome | SO=protein_coding	VGGkVLGLGK	K4 Acetyl	1	73.56	47.67	25	968.602	485.309	2	-0.000112	-0.115	16	25	Simon_SirtKO_S2B_SCX_NonEnriched_Mascot_Pf+HuRBC_Tryp3m_CAM-AcetylKOxM_SILAC_I7_Perc-01-188755-17373_17373	1_Simon_SirtKO_S2B_SCX_NonEnriched_Mascot_Pf+HuRBC_Tryp3m_CAM-AcetylKOxM_SILAC_I7_Perc-01
PF3D7_0320900	| organism=Plasmodium_falciparum_3D7 | product=histone H2A variant, putative (H2A.Z) | location=Pf3D7_03_v3:875213-876295(+) | length=158 | sequence_SO=chromosome | SO=protein_coding	VIGGkVGGkVGGkVLGLGK	K5 Acetyl, K9 Acetyl, K13 Acetyl	100%, 100%, 100%	139.38, 115.99, 54.40	66.94	25	1848.12	617.047	3	-0.00339	-1.83	7	25	Simon_July2013_Acetate_SCX_NonEnriched_Mascot_Pf+HuRBC_Tryp3m_CAM-AcetylKOxM_SILAC_I7_Perc-01-212519-19207_19207	1_Simon_July2013_Acetate_SCX_NonEnriched_Mascot_Pf+HuRBC_Tryp3m_CAM-AcetylKOxM_SILAC_I7_Perc-01
PF3D7_0320900	| organism=Plasmodium_falciparum_3D7 | product=histone H2A variant, putative (H2A.Z) | location=Pf3D7_03_v3:875213-876295(+) | length=158 | sequence_SO=chromosome | SO=protein_coding	VLGLGkGGK	K6 Acetyl	1	28.81	45.32	25.84	869.534	435.774	2	-0.00111	-1.27	20	28	Simon_SirtKO_S2B_SCX_NonEnriched_Mascot_Pf+HuRBC_Tryp3m_CAM-AcetylKOxM_SILAC_I7_Perc-01-281723-12553_12553	1_Simon_SirtKO_S2B_SCX_NonEnriched_Mascot_Pf+HuRBC_Tryp3m_CAM-AcetylKOxM_SILAC_I7_Perc-01
PF3D7_0320900	| organism=Plasmodium_falciparum_3D7 | product=histone H2A variant, putative (H2A.Z) | location=Pf3D7_03_v3:875213-876295(+) | length=158 | sequence_SO=chromosome | SO=protein_coding	VGGkVGGkVLGLGkGGK	K4 Acetyl, K8 Acetyl, K14 Acetyl	100%, 100%, 99%	131.01, 125.26, 17.93	60.98	25	1635.97	546.33	3	-0.0011	-0.669	12	28	Simon_July2013_Acetate_SCX_AcetylEnriched_Mascot_Pf+HuRBC_Tryp3m_CAM-AcetylKOxM_SILAC_I7_Perc-12754-12095_12095	1_Simon_July2013_Acetate_SCX_AcetylEnriched_Mascot_Pf+HuRBC_Tryp3m_CAM-AcetylKOxM_SILAC_I7_Perc
PF3D7_0320900	| organism=Plasmodium_falciparum_3D7 | product=histone H2A variant, putative (H2A.Z) | location=Pf3D7_03_v3:875213-876295(+) | length=158 | sequence_SO=chromosome | SO=protein_coding	VGGkVLGLGkGGkGK	K4 Acetyl, K10 Acetyl, K13 Acetyl	100%, 100%, 100%	168.92, 60.43, 21.75	63.27	25	1479.88	740.947	2	0.000256	0.173	16	30	Simon_July2013_Acetate_SCX_AcetylEnriched_Mascot_Pf+HuRBC_Tryp3m_CAM-AcetylKOxM_SILAC_I7_Perc-10825-9809_9809	1_Simon_July2013_Acetate_SCX_AcetylEnriched_Mascot_Pf+HuRBC_Tryp3m_CAM-AcetylKOxM_SILAC_I7_Perc
PF3D7_0320900	| organism=Plasmodium_falciparum_3D7 | product=histone H2A variant, putative (H2A.Z) | location=Pf3D7_03_v3:875213-876295(+) | length=158 | sequence_SO=chromosome | SO=protein_coding	VGGkVLGLGK	K4 Acetyl	1	80.29	43.88	25	968.602	485.309	2	-0.000295	-0.304	16	25	Simon_May2013_TSA_SCX_AcetylK_Enriched_Mascot_Pf+HuRBC_Tryp3m_CAM-AcetylKOxM_SILAC_I7_Perc-72838-7632_7632	1_Simon_May2013_TSA_SCX_AcetylK_Enriched_Mascot_Pf+HuRBC_Tryp3m_CAM-AcetylKOxM_SILAC_I7_Perc
PF3D7_0320900	| organism=Plasmodium_falciparum_3D7 | product=histone H2A variant, putative (H2A.Z) | location=Pf3D7_03_v3:875213-876295(+) | length=158 | sequence_SO=chromosome | SO=protein_coding	ViGGkVGGkVGGK	I2 7_I, K5 Acetyl, K9 Acetyl	100%, 100%, 100%	1,000.00, 88.53, 32.26	47.16	25	1245.75	623.884	2	0.000736	0.591	7	19	Simon_SirtKO_S2A_SCX_NonEnriched_Mascot_Pf+HuRBC_Tryp3m_CAM-AcetylKOxM_SILAC_I7_Perc-133068-10034_10034	1_Simon_SirtKO_S2A_SCX_NonEnriched_Mascot_Pf+HuRBC_Tryp3m_CAM-AcetylKOxM_SILAC_I7_Perc
PF3D7_0320900	| organism=Plasmodium_falciparum_3D7 | product=histone H2A variant, putative (H2A.Z) | location=Pf3D7_03_v3:875213-876295(+) | length=158 | sequence_SO=chromosome | SO=protein_coding	ViGGkVGGkVGGkVLGLGK	I2 7_I, K5 Acetyl, K9 Acetyl, K13 Acetyl	100%, 100%, 100%, 100%	1,000.00, 220.99, 170.82, 104.15	95.24	25	1855.14	928.576	2	-0.000763	-0.411	7	25	2013March_Acetate_Acetyl_Non-Enriched_Retune_Mascot_Pf+HuRBC_Tryp3m_CAM-AcetylKOxM_SILAC_I7_Perc-76256-20492_20492	1_2013March_Acetate_Acetyl_Non-Enriched_Retune_Mascot_Pf+HuRBC_Tryp3m_CAM-AcetylKOxM_SILAC_I7_Perc
PF3D7_0320900	| organism=Plasmodium_falciparum_3D7 | product=histone H2A variant, putative (H2A.Z) | location=Pf3D7_03_v3:875213-876295(+) | length=158 | sequence_SO=chromosome | SO=protein_coding	VLGLGkGGK	K6 Acetyl	1	37.19	45.61	25.84	869.534	435.773	2	-0.00251	-2.89	20	28	Simon_July2013_Acetate_SCX_NonEnriched_Mascot_Pf+HuRBC_Tryp3m_CAM-AcetylKOxM_SILAC_I7_Perc-01-3094-4307_4307	1_Simon_July2013_Acetate_SCX_NonEnriched_Mascot_Pf+HuRBC_Tryp3m_CAM-AcetylKOxM_SILAC_I7_Perc-01
PF3D7_0320900	| organism=Plasmodium_falciparum_3D7 | product=histone H2A variant, putative (H2A.Z) | location=Pf3D7_03_v3:875213-876295(+) | length=158 | sequence_SO=chromosome | SO=protein_coding	VLGLGkGGkGK	K6 Acetyl, K9 Acetyl	100%, 100%	29.55, 24.84	50.41	25	1096.66	549.338	2	-0.000673	-0.613	20	30	Simon_March2013_CompleteAcetate_SCX_AcetylK_Non-Enriched_Mascot_Pf+HuRBC_Tryp3m_CAM-AcetylKOxM_SILAC_I7_Perc-212416-11082_11082	1_Simon_March2013_CompleteAcetate_SCX_AcetylK_Non-Enriched_Mascot_Pf+HuRBC_Tryp3m_CAM-AcetylKOxM_SILAC_I7_Perc
PF3D7_0320900	| organism=Plasmodium_falciparum_3D7 | product=histone H2A variant, putative (H2A.Z) | location=Pf3D7_03_v3:875213-876295(+) | length=158 | sequence_SO=chromosome | SO=protein_coding	VLGLGkGGkGkTGSGK	K6 Acetyl, K9 Acetyl, K11 Acetyl	100%, 100%, 100%	118.63, 82.47, 64.61	65.23	26.95	1568.89	785.452	2	-0.000546	-0.348	20	35	Simon_March2013_CompleteTSA_SCX_AcetylK_Non-Enriched_Mascot_Pf+HuRBC_Tryp3m_CAM-AcetylKOxM_SILAC_I7_Perc-36527-8434_8434	1_Simon_March2013_CompleteTSA_SCX_AcetylK_Non-Enriched_Mascot_Pf+HuRBC_Tryp3m_CAM-AcetylKOxM_SILAC_I7_Perc
PF3D7_0320900	| organism=Plasmodium_falciparum_3D7 | product=histone H2A variant, putative (H2A.Z) | location=Pf3D7_03_v3:875213-876295(+) | length=158 | sequence_SO=chromosome | SO=protein_coding	VIGGkVGGkVGGkVLGLGK	K5 Acetyl, K9 Acetyl, K13 Acetyl	100%, 100%, 100%	112.54, 111.34, 47.08	60.89	25	1848.12	617.048	3	0.000458	0.247	7	25	Simon_March2013_CompleteAcetate_SCX_AcetylK_Non-Enriched_Mascot_Pf+HuRBC_Tryp3m_CAM-AcetylKOxM_SILAC_I7_Perc-219610-18757_18757	1_Simon_March2013_CompleteAcetate_SCX_AcetylK_Non-Enriched_Mascot_Pf+HuRBC_Tryp3m_CAM-AcetylKOxM_SILAC_I7_Perc
PF3D7_0320900	| organism=Plasmodium_falciparum_3D7 | product=histone H2A variant, putative (H2A.Z) | location=Pf3D7_03_v3:875213-876295(+) | length=158 | sequence_SO=chromosome | SO=protein_coding	VGGkVGGkVLGLGkGGK	K4 Acetyl, K8 Acetyl, K14 Acetyl	100%, 100%, 96%	108.56, 59.87, 13.56	42.04	25	1635.97	818.991	2	-0.00212	-1.29	12	28	Simon_July2013_Acetate_SCX_AcetylEnriched_Mascot_Pf+HuRBC_Tryp3m_CAM-AcetylKOxM_SILAC_I7_Perc-41032-12764_12764	1_Simon_July2013_Acetate_SCX_AcetylEnriched_Mascot_Pf+HuRBC_Tryp3m_CAM-AcetylKOxM_SILAC_I7_Perc
PF3D7_0320900	| organism=Plasmodium_falciparum_3D7 | product=histone H2A variant, putative (H2A.Z) | location=Pf3D7_03_v3:875213-876295(+) | length=158 | sequence_SO=chromosome | SO=protein_coding	GGkGkTGSGkTK	K3 Acetyl, K5 Acetyl, K10 Acetyl	100%, 100%, 100%	96.22, 58.36, 28.50	46.9	27.87	1230.66	616.335	2	-0.00375	-3.05	26	37	Simon_SirtKO_S2B_SCX_AcetylKEnriched_Mascot_Pf+HuRBC_Tryp3m_CAM-AcetylKOxM_SILAC_I7_Perc-46725-693_693	1_Simon_SirtKO_S2B_SCX_AcetylKEnriched_Mascot_Pf+HuRBC_Tryp3m_CAM-AcetylKOxM_SILAC_I7_Perc
PF3D7_0320900	| organism=Plasmodium_falciparum_3D7 | product=histone H2A variant, putative (H2A.Z) | location=Pf3D7_03_v3:875213-876295(+) | length=158 | sequence_SO=chromosome | SO=protein_coding	VLGLGkGGkGK	K6 Acetyl, K9 Acetyl	100%, 100%	51.99, 28.50	62.21	25	1096.66	549.338	2	0.000426	0.388	20	30	Simon_March2013_CompleteAcetate_SCX_AcetylK_Non-Enriched_Mascot_Pf+HuRBC_Tryp3m_CAM-AcetylKOxM_SILAC_I7_Perc-235821-11614_11614	1_Simon_March2013_CompleteAcetate_SCX_AcetylK_Non-Enriched_Mascot_Pf+HuRBC_Tryp3m_CAM-AcetylKOxM_SILAC_I7_Perc
PF3D7_0320900	| organism=Plasmodium_falciparum_3D7 | product=histone H2A variant, putative (H2A.Z) | location=Pf3D7_03_v3:875213-876295(+) | length=158 | sequence_SO=chromosome | SO=protein_coding	VLGLGkGGkGK	K6 Acetyl, K9 Acetyl	100%, 100%	73.37, 22.01	67.94	25	1096.66	549.337	2	-0.00214	-1.95	20	30	Simon_July2013_Acetate_SCX_NonEnriched_Mascot_Pf+HuRBC_Tryp3m_CAM-AcetylKOxM_SILAC_I7_Perc-01-172249-8985_8985	1_Simon_July2013_Acetate_SCX_NonEnriched_Mascot_Pf+HuRBC_Tryp3m_CAM-AcetylKOxM_SILAC_I7_Perc-01
PF3D7_0320900	| organism=Plasmodium_falciparum_3D7 | product=histone H2A variant, putative (H2A.Z) | location=Pf3D7_03_v3:875213-876295(+) | length=158 | sequence_SO=chromosome | SO=protein_coding	MEVPGkVIGGkVGGKVGGk	K6 Acetyl, K11 Acetyl, K19 Acetyl	100%, 100%, 39%	108.06, 61.25, 8.06	57.01	25.69	1922.07	962.041	2	0.000255	0.132	1	19	Simon_March2013_CompleteTSA_SCX_AcetylK_Non-Enriched_Mascot_Pf+HuRBC_Tryp3m_CAM-AcetylKOxM_SILAC_I7_Perc-40797-12988_12988	1_Simon_March2013_CompleteTSA_SCX_AcetylK_Non-Enriched_Mascot_Pf+HuRBC_Tryp3m_CAM-AcetylKOxM_SILAC_I7_Perc
PF3D7_0320900	| organism=Plasmodium_falciparum_3D7 | product=histone H2A variant, putative (H2A.Z) | location=Pf3D7_03_v3:875213-876295(+) | length=158 | sequence_SO=chromosome | SO=protein_coding	VIGGkVGGkVGGkVLGLGK	K5 Acetyl, K9 Acetyl, K13 Acetyl	100%, 100%, 100%	142.06, 83.96, 67.87	52.15	25	1848.12	925.066	2	-0.00289	-1.56	7	25	Simon_SirtKO_S2B_SCX_NonEnriched_Mascot_Pf+HuRBC_Tryp3m_CAM-AcetylKOxM_SILAC_I7_Perc-01-254024-35590_35590	1_Simon_SirtKO_S2B_SCX_NonEnriched_Mascot_Pf+HuRBC_Tryp3m_CAM-AcetylKOxM_SILAC_I7_Perc-01
PF3D7_0320900	| organism=Plasmodium_falciparum_3D7 | product=histone H2A variant, putative (H2A.Z) | location=Pf3D7_03_v3:875213-876295(+) | length=158 | sequence_SO=chromosome | SO=protein_coding	VGGkVGGkVLGLGK	K4 Acetyl, K8 Acetyl	100%, 100%	66.63, 44.37	27.4	25	1351.82	676.917	2	-0.000526	-0.389	12	25	Simon_July2013_Acetate_SCX_AcetylEnriched_Mascot_Pf+HuRBC_Tryp3m_CAM-AcetylKOxM_SILAC_I7_Perc-40513-12167_12167	1_Simon_July2013_Acetate_SCX_AcetylEnriched_Mascot_Pf+HuRBC_Tryp3m_CAM-AcetylKOxM_SILAC_I7_Perc
PF3D7_0320900	| organism=Plasmodium_falciparum_3D7 | product=histone H2A variant, putative (H2A.Z) | location=Pf3D7_03_v3:875213-876295(+) | length=158 | sequence_SO=chromosome | SO=protein_coding	ALMNKVPLPPTAQKkPK	K15 Acetyl	0.1	0	41.97	25	1902.11	635.044	3	-0.00356	-1.87	140	156	Simon_March2013_CompleteTSA_SCX_AcetylK_Non-Enriched_Mascot_Pf+HuRBC_Tryp3m_CAM-AcetylKOxM_SILAC_I7_Perc-255604-12319_12319	1_Simon_March2013_CompleteTSA_SCX_AcetylK_Non-Enriched_Mascot_Pf+HuRBC_Tryp3m_CAM-AcetylKOxM_SILAC_I7_Perc
PF3D7_0320900	| organism=Plasmodium_falciparum_3D7 | product=histone H2A variant, putative (H2A.Z) | location=Pf3D7_03_v3:875213-876295(+) | length=158 | sequence_SO=chromosome | SO=protein_coding	VIGGkVGGkVGGK	K5 Acetyl, K9 Acetyl	100%, 100%	65.92, 48.99	29.38	25	1238.74	620.375	2	-0.000166	-0.134	7	19	Simon_May2013_TSA_SCX_AcetylK_Enriched_Mascot_Pf+HuRBC_Tryp3m_CAM-AcetylKOxM_SILAC_I7_Perc-56028-5394_5394	1_Simon_May2013_TSA_SCX_AcetylK_Enriched_Mascot_Pf+HuRBC_Tryp3m_CAM-AcetylKOxM_SILAC_I7_Perc
PF3D7_0320900	| organism=Plasmodium_falciparum_3D7 | product=histone H2A variant, putative (H2A.Z) | location=Pf3D7_03_v3:875213-876295(+) | length=158 | sequence_SO=chromosome | SO=protein_coding	VLGLGkGGkGK	K6 Acetyl, K9 Acetyl	100%, 100%	54.02, 24.84	48.84	25	1096.66	549.338	2	-0.00116	-1.06	20	30	Simon_July2013_Acetate_SCX_NonEnriched_Mascot_Pf+HuRBC_Tryp3m_CAM-AcetylKOxM_SILAC_I7_Perc-01-233675-7909_7909	1_Simon_July2013_Acetate_SCX_NonEnriched_Mascot_Pf+HuRBC_Tryp3m_CAM-AcetylKOxM_SILAC_I7_Perc-01
PF3D7_0320900	| organism=Plasmodium_falciparum_3D7 | product=histone H2A variant, putative (H2A.Z) | location=Pf3D7_03_v3:875213-876295(+) | length=158 | sequence_SO=chromosome | SO=protein_coding	VGGkVLGLGK	K4 Acetyl	1	73.83	56.83	25	968.602	485.309	2	-0.000539	-0.556	16	25	2013March_Acetate_Acetyl_Non-Enriched_Retune_Mascot_Pf+HuRBC_Tryp3m_CAM-AcetylKOxM_SILAC_I7_Perc-117795-12715_12715	1_2013March_Acetate_Acetyl_Non-Enriched_Retune_Mascot_Pf+HuRBC_Tryp3m_CAM-AcetylKOxM_SILAC_I7_Perc
PF3D7_0320900	| organism=Plasmodium_falciparum_3D7 | product=histone H2A variant, putative (H2A.Z) | location=Pf3D7_03_v3:875213-876295(+) | length=158 | sequence_SO=chromosome | SO=protein_coding	ViGGkVGGkVGGK	I2 7_I, K5 Acetyl, K9 Acetyl	100%, 100%, 100%	1,000.00, 88.53, 35.66	55.82	25	1245.75	623.885	2	0.00147	1.18	7	19	Simon_March2013_CompleteTSA_SCX_AcetylK_Non-Enriched_Mascot_Pf+HuRBC_Tryp3m_CAM-AcetylKOxM_SILAC_I7_Perc-205481-9574_9574	1_Simon_March2013_CompleteTSA_SCX_AcetylK_Non-Enriched_Mascot_Pf+HuRBC_Tryp3m_CAM-AcetylKOxM_SILAC_I7_Perc
PF3D7_0320900	| organism=Plasmodium_falciparum_3D7 | product=histone H2A variant, putative (H2A.Z) | location=Pf3D7_03_v3:875213-876295(+) | length=158 | sequence_SO=chromosome | SO=protein_coding	VGGkVGGK	K4 Acetyl	1	41.72	37.61	27.55	742.434	372.224	2	-0.00141	-1.89	12	19	Simon_July2013_Acetate_SCX_NonEnriched_Mascot_Pf+HuRBC_Tryp3m_CAM-AcetylKOxM_SILAC_I7_Perc-01-294598-2827_2827	1_Simon_July2013_Acetate_SCX_NonEnriched_Mascot_Pf+HuRBC_Tryp3m_CAM-AcetylKOxM_SILAC_I7_Perc-01
PF3D7_0320900	| organism=Plasmodium_falciparum_3D7 | product=histone H2A variant, putative (H2A.Z) | location=Pf3D7_03_v3:875213-876295(+) | length=158 | sequence_SO=chromosome | SO=protein_coding	VIGGkVGGkVGGK	K5 Acetyl, K9 Acetyl	100%, 100%	84.01, 47.34	53.6	25	1238.74	620.375	2	-0.000166	-0.134	7	19	Simon_March2013_CompleteAcetate_SCX_AcetylK_Non-Enriched_Mascot_Pf+HuRBC_Tryp3m_CAM-AcetylKOxM_SILAC_I7_Perc-211064-9640_9640	1_Simon_March2013_CompleteAcetate_SCX_AcetylK_Non-Enriched_Mascot_Pf+HuRBC_Tryp3m_CAM-AcetylKOxM_SILAC_I7_Perc
PF3D7_0320900	| organism=Plasmodium_falciparum_3D7 | product=histone H2A variant, putative (H2A.Z) | location=Pf3D7_03_v3:875213-876295(+) | length=158 | sequence_SO=chromosome | SO=protein_coding	VIGGkVGGkVGGkVLGLGK	K5 Acetyl, K9 Acetyl, K13 Acetyl	100%, 100%, 100%	111.22, 111.57, 67.07	54.26	25	1848.12	617.048	3	0.00174	0.941	7	25	Simon_May2013_TSA_SCX_AcetylK_Non-Enriched_Mascot_Pf+HuRBC_Tryp3m_CAM-AcetylKOxM_SILAC_I7_Perc-134102-14445_14445	1_Simon_May2013_TSA_SCX_AcetylK_Non-Enriched_Mascot_Pf+HuRBC_Tryp3m_CAM-AcetylKOxM_SILAC_I7_Perc
PF3D7_0320900	| organism=Plasmodium_falciparum_3D7 | product=histone H2A variant, putative (H2A.Z) | location=Pf3D7_03_v3:875213-876295(+) | length=158 | sequence_SO=chromosome | SO=protein_coding	VGGkVLGLGKGGk	K4 Acetyl, K13 Acetyl	100%, 6%	53.32, 0.00	30.03	25	1252.75	418.591	3	-0.00144	-1.15	16	28	Simon_May2013_TSA_SCX_AcetylK_Enriched_Mascot_Pf+HuRBC_Tryp3m_CAM-AcetylKOxM_SILAC_I7_Perc-41116-8021_8021	1_Simon_May2013_TSA_SCX_AcetylK_Enriched_Mascot_Pf+HuRBC_Tryp3m_CAM-AcetylKOxM_SILAC_I7_Perc
PF3D7_0320900	| organism=Plasmodium_falciparum_3D7 | product=histone H2A variant, putative (H2A.Z) | location=Pf3D7_03_v3:875213-876295(+) | length=158 | sequence_SO=chromosome | SO=protein_coding	VGGkVGGkVLGLGkGGK	K4 Acetyl, K8 Acetyl, K14 Acetyl	100%, 100%, 100%	174.01, 121.32, 29.88	85.48	25	1635.97	818.992	2	0.00105	0.644	12	28	Simon_SirtKO_S2B_SCX_NonEnriched_Mascot_Pf+HuRBC_Tryp3m_CAM-AcetylKOxM_SILAC_I7_Perc-01-104964-27814_27814	1_Simon_SirtKO_S2B_SCX_NonEnriched_Mascot_Pf+HuRBC_Tryp3m_CAM-AcetylKOxM_SILAC_I7_Perc-01
PF3D7_0320900	| organism=Plasmodium_falciparum_3D7 | product=histone H2A variant, putative (H2A.Z) | location=Pf3D7_03_v3:875213-876295(+) | length=158 | sequence_SO=chromosome | SO=protein_coding	VGGkVLGLGkGGK	K4 Acetyl, K10 Acetyl	100%, 100%	132.55, 38.73	78.02	25	1252.75	627.384	2	0.00159	1.27	16	28	Simon_May2013_TSA_SCX_AcetylK_Non-Enriched_Mascot_Pf+HuRBC_Tryp3m_CAM-AcetylKOxM_SILAC_I7_Perc-129379-9407_9407	1_Simon_May2013_TSA_SCX_AcetylK_Non-Enriched_Mascot_Pf+HuRBC_Tryp3m_CAM-AcetylKOxM_SILAC_I7_Perc
PF3D7_0320900	| organism=Plasmodium_falciparum_3D7 | product=histone H2A variant, putative (H2A.Z) | location=Pf3D7_03_v3:875213-876295(+) | length=158 | sequence_SO=chromosome | SO=protein_coding	VLGLGkGGKGk	K6 Acetyl, K11 Acetyl	100%, 0%	32.49, 0.00	33.96	25	1096.66	549.339	2	0.000914	0.833	20	30	Simon_May2013_TSA_SCX_AcetylK_Non-Enriched_Mascot_Pf+HuRBC_Tryp3m_CAM-AcetylKOxM_SILAC_I7_Perc-107481-7564_7564	1_Simon_May2013_TSA_SCX_AcetylK_Non-Enriched_Mascot_Pf+HuRBC_Tryp3m_CAM-AcetylKOxM_SILAC_I7_Perc
PF3D7_0320900	| organism=Plasmodium_falciparum_3D7 | product=histone H2A variant, putative (H2A.Z) | location=Pf3D7_03_v3:875213-876295(+) | length=158 | sequence_SO=chromosome | SO=protein_coding	VGGkVLGLGkGGK	K4 Acetyl, K10 Acetyl	100%, 100%	91.97, 17.57	34.18	25	1252.75	627.383	2	-0.000973	-0.776	16	28	Simon_July2013_Acetate_SCX_AcetylEnriched_Mascot_Pf+HuRBC_Tryp3m_CAM-AcetylKOxM_SILAC_I7_Perc-10280-9179_9179	1_Simon_July2013_Acetate_SCX_AcetylEnriched_Mascot_Pf+HuRBC_Tryp3m_CAM-AcetylKOxM_SILAC_I7_Perc
PF3D7_0320900	| organism=Plasmodium_falciparum_3D7 | product=histone H2A variant, putative (H2A.Z) | location=Pf3D7_03_v3:875213-876295(+) | length=158 | sequence_SO=chromosome | SO=protein_coding	VGGkVGGkVLGLGkGGK	K4 Acetyl, K8 Acetyl, K14 Acetyl	100%, 100%, 100%	182.09, 131.12, 38.97	67.79	25	1635.97	818.991	2	-0.00188	-1.15	12	28	Simon_May2013_TSA_SCX_AcetylK_Enriched_Mascot_Pf+HuRBC_Tryp3m_CAM-AcetylKOxM_SILAC_I7_Perc-42607-9842_9842	1_Simon_May2013_TSA_SCX_AcetylK_Enriched_Mascot_Pf+HuRBC_Tryp3m_CAM-AcetylKOxM_SILAC_I7_Perc
PF3D7_0320900	| organism=Plasmodium_falciparum_3D7 | product=histone H2A variant, putative (H2A.Z) | location=Pf3D7_03_v3:875213-876295(+) | length=158 | sequence_SO=chromosome | SO=protein_coding	GGkGkTGSGK	K3 Acetyl, K5 Acetyl	100%, 100%	99.62, 72.67	38.64	29.74	959.504	480.759	2	-0.000877	-0.913	26	35	Simon_SirtKO_S2A_SCX_NonEnriched_Mascot_Pf+HuRBC_Tryp3m_CAM-AcetylKOxM_SILAC_I7_Perc-125320-1768_1768	1_Simon_SirtKO_S2A_SCX_NonEnriched_Mascot_Pf+HuRBC_Tryp3m_CAM-AcetylKOxM_SILAC_I7_Perc
PF3D7_0320900	| organism=Plasmodium_falciparum_3D7 | product=histone H2A variant, putative (H2A.Z) | location=Pf3D7_03_v3:875213-876295(+) | length=158 | sequence_SO=chromosome | SO=protein_coding	VLGLGkGGkGkTGSGK	K6 Acetyl, K9 Acetyl, K11 Acetyl	100%, 100%, 100%	66.05, 52.25, 42.94	54.37	26.93	1568.89	785.45	2	-0.00409	-2.6	20	35	2013March_Acetate_Acetyl_Non-Enriched_Retune_Mascot_Pf+HuRBC_Tryp3m_CAM-AcetylKOxM_SILAC_I7_Perc-68425-12139_12139	1_2013March_Acetate_Acetyl_Non-Enriched_Retune_Mascot_Pf+HuRBC_Tryp3m_CAM-AcetylKOxM_SILAC_I7_Perc
PF3D7_0320900	| organism=Plasmodium_falciparum_3D7 | product=histone H2A variant, putative (H2A.Z) | location=Pf3D7_03_v3:875213-876295(+) | length=158 | sequence_SO=chromosome | SO=protein_coding	VGGkVGGkVLGLGkGGK	K4 Acetyl, K8 Acetyl, K14 Acetyl	100%, 100%, 95%	89.36, 103.25, 13.22	39.69	25	1635.97	546.33	3	-0.00183	-1.12	12	28	Simon_March2013_CompleteAcetate_SCX_AcetylK_Non-Enriched_Mascot_Pf+HuRBC_Tryp3m_CAM-AcetylKOxM_SILAC_I7_Perc-216609-15556_15556	1_Simon_March2013_CompleteAcetate_SCX_AcetylK_Non-Enriched_Mascot_Pf+HuRBC_Tryp3m_CAM-AcetylKOxM_SILAC_I7_Perc
PF3D7_0320900	| organism=Plasmodium_falciparum_3D7 | product=histone H2A variant, putative (H2A.Z) | location=Pf3D7_03_v3:875213-876295(+) | length=158 | sequence_SO=chromosome | SO=protein_coding	VGGkVGGkVLGLGkGGK	K4 Acetyl, K8 Acetyl, K14 Acetyl	100%, 100%, 100%	199.45, 131.12, 38.97	88.34	25	1635.97	818.991	2	-0.00163	-0.997	12	28	Simon_SirtKO_S2B_SCX_NonEnriched_Mascot_Pf+HuRBC_Tryp3m_CAM-AcetylKOxM_SILAC_I7_Perc-01-60698-26286_26286	1_Simon_SirtKO_S2B_SCX_NonEnriched_Mascot_Pf+HuRBC_Tryp3m_CAM-AcetylKOxM_SILAC_I7_Perc-01
PF3D7_0320900	| organism=Plasmodium_falciparum_3D7 | product=histone H2A variant, putative (H2A.Z) | location=Pf3D7_03_v3:875213-876295(+) | length=158 | sequence_SO=chromosome | SO=protein_coding	MEVPGkVIGGkVGGkVGGK	K6 Acetyl, K11 Acetyl, K15 Acetyl	100%, 100%, 99%	94.17, 42.44, 19.40	59.47	26.01	1922.07	962.04	2	-0.0028	-1.45	1	19	Simon_March2013_CompleteTSA_SCX_AcetylK_Non-Enriched_Mascot_Pf+HuRBC_Tryp3m_CAM-AcetylKOxM_SILAC_I7_Perc-236816-18889_18889	1_Simon_March2013_CompleteTSA_SCX_AcetylK_Non-Enriched_Mascot_Pf+HuRBC_Tryp3m_CAM-AcetylKOxM_SILAC_I7_Perc
PF3D7_0320900	| organism=Plasmodium_falciparum_3D7 | product=histone H2A variant, putative (H2A.Z) | location=Pf3D7_03_v3:875213-876295(+) | length=158 | sequence_SO=chromosome | SO=protein_coding	VGGkVGGkVLGLGkGGK	K4 Acetyl, K8 Acetyl, K14 Acetyl	100%, 100%, 64%	89.97, 92.19, 2.51	39.8	25	1635.97	546.329	3	-0.00402	-2.46	12	28	Simon_March2013_CompleteTSA_SCX_AcetylK_Non-Enriched_Mascot_Pf+HuRBC_Tryp3m_CAM-AcetylKOxM_SILAC_I7_Perc-84554-16009_16009	1_Simon_March2013_CompleteTSA_SCX_AcetylK_Non-Enriched_Mascot_Pf+HuRBC_Tryp3m_CAM-AcetylKOxM_SILAC_I7_Perc
PF3D7_0320900	| organism=Plasmodium_falciparum_3D7 | product=histone H2A variant, putative (H2A.Z) | location=Pf3D7_03_v3:875213-876295(+) | length=158 | sequence_SO=chromosome | SO=protein_coding	VGGkVLGLGkGGK	K4 Acetyl, K10 Acetyl	100%, 100%	131.12, 30.05	63.46	25	1252.75	627.382	2	-0.00195	-1.56	16	28	Simon_March2013_CompleteAcetate_SCX_AcetylK_Non-Enriched_Mascot_Pf+HuRBC_Tryp3m_CAM-AcetylKOxM_SILAC_I7_Perc-237996-13935_13935	1_Simon_March2013_CompleteAcetate_SCX_AcetylK_Non-Enriched_Mascot_Pf+HuRBC_Tryp3m_CAM-AcetylKOxM_SILAC_I7_Perc
PF3D7_0320900	| organism=Plasmodium_falciparum_3D7 | product=histone H2A variant, putative (H2A.Z) | location=Pf3D7_03_v3:875213-876295(+) | length=158 | sequence_SO=chromosome | SO=protein_coding	GGkGkTGSGkTK	K3 Acetyl, K5 Acetyl, K10 Acetyl	100%, 100%, 99%	121.60, 88.09, 20.96	52.85	27.51	1230.66	616.335	2	-0.00217	-1.76	26	37	Simon_SirtKO_S2A_SCX_AcetylKEnriched_Mascot_Pf+HuRBC_Tryp3m_CAM-AcetylKOxM_SILAC_I7_Perc-37014-737_737	1_Simon_SirtKO_S2A_SCX_AcetylKEnriched_Mascot_Pf+HuRBC_Tryp3m_CAM-AcetylKOxM_SILAC_I7_Perc
PF3D7_0320900	| organism=Plasmodium_falciparum_3D7 | product=histone H2A variant, putative (H2A.Z) | location=Pf3D7_03_v3:875213-876295(+) | length=158 | sequence_SO=chromosome | SO=protein_coding	VGGkVLGLGkGGK	K4 Acetyl, K10 Acetyl	100%, 100%	156.90, 45.93	93.89	25	1252.75	627.383	2	-0.000241	-0.192	16	28	Simon_SirtKO_S2B_SCX_NonEnriched_Mascot_Pf+HuRBC_Tryp3m_CAM-AcetylKOxM_SILAC_I7_Perc-01-99108-21567_21567	1_Simon_SirtKO_S2B_SCX_NonEnriched_Mascot_Pf+HuRBC_Tryp3m_CAM-AcetylKOxM_SILAC_I7_Perc-01
PF3D7_0320900	| organism=Plasmodium_falciparum_3D7 | product=histone H2A variant, putative (H2A.Z) | location=Pf3D7_03_v3:875213-876295(+) | length=158 | sequence_SO=chromosome | SO=protein_coding	VGGkVLGLGK	K4 Acetyl	1	80.29	52.1	25	968.602	485.308	2	-0.00213	-2.19	16	25	Simon_May2013_TSA_SCX_AcetylK_Non-Enriched_Mascot_Pf+HuRBC_Tryp3m_CAM-AcetylKOxM_SILAC_I7_Perc-193230-7190_7190	1_Simon_May2013_TSA_SCX_AcetylK_Non-Enriched_Mascot_Pf+HuRBC_Tryp3m_CAM-AcetylKOxM_SILAC_I7_Perc
PF3D7_0320900	| organism=Plasmodium_falciparum_3D7 | product=histone H2A variant, putative (H2A.Z) | location=Pf3D7_03_v3:875213-876295(+) | length=158 | sequence_SO=chromosome | SO=protein_coding	VGGkVLGLGK	K4 Acetyl	1	61.55	49.62	25	968.602	485.308	2	-0.000905	-0.933	16	25	Simon_July2013_Acetate_SCX_NonEnriched_Mascot_Pf+HuRBC_Tryp3m_CAM-AcetylKOxM_SILAC_I7_Perc-01-299953-8539_8539	1_Simon_July2013_Acetate_SCX_NonEnriched_Mascot_Pf+HuRBC_Tryp3m_CAM-AcetylKOxM_SILAC_I7_Perc-01
PF3D7_0320900	| organism=Plasmodium_falciparum_3D7 | product=histone H2A variant, putative (H2A.Z) | location=Pf3D7_03_v3:875213-876295(+) | length=158 | sequence_SO=chromosome | SO=protein_coding	VIGGkVGGkVGGK	K5 Acetyl, K9 Acetyl	100%, 100%	93.16, 55.91	82.54	25	1238.74	620.375	2	-0.000776	-0.626	7	19	Simon_March2013_CompleteAcetate_SCX_AcetylK_Non-Enriched_Mascot_Pf+HuRBC_Tryp3m_CAM-AcetylKOxM_SILAC_I7_Perc-60647-9141_9141	1_Simon_March2013_CompleteAcetate_SCX_AcetylK_Non-Enriched_Mascot_Pf+HuRBC_Tryp3m_CAM-AcetylKOxM_SILAC_I7_Perc
PF3D7_0320900	| organism=Plasmodium_falciparum_3D7 | product=histone H2A variant, putative (H2A.Z) | location=Pf3D7_03_v3:875213-876295(+) | length=158 | sequence_SO=chromosome | SO=protein_coding	VGGkVLGLGkGGK	K4 Acetyl, K10 Acetyl	100%, 99%	99.09, 21.10	54.3	25	1252.75	627.382	2	-0.00158	-1.26	16	28	Simon_March2013_CompleteTSA_SCX_AcetylK_Non-Enriched_Mascot_Pf+HuRBC_Tryp3m_CAM-AcetylKOxM_SILAC_I7_Perc-231716-13449_13449	1_Simon_March2013_CompleteTSA_SCX_AcetylK_Non-Enriched_Mascot_Pf+HuRBC_Tryp3m_CAM-AcetylKOxM_SILAC_I7_Perc
PF3D7_0320900	| organism=Plasmodium_falciparum_3D7 | product=histone H2A variant, putative (H2A.Z) | location=Pf3D7_03_v3:875213-876295(+) | length=158 | sequence_SO=chromosome | SO=protein_coding	VGGkVLGLGkGGK	K4 Acetyl, K10 Acetyl	100%, 45%	119.54, 21.79	50.74	25	1252.75	627.382	2	-0.00305	-2.43	16	28	Simon_SirtKO_S2B_SCX_AcetylKEnriched_Mascot_Pf+HuRBC_Tryp3m_CAM-AcetylKOxM_SILAC_I7_Perc-55871-12473_12473	1_Simon_SirtKO_S2B_SCX_AcetylKEnriched_Mascot_Pf+HuRBC_Tryp3m_CAM-AcetylKOxM_SILAC_I7_Perc
PF3D7_0320900	| organism=Plasmodium_falciparum_3D7 | product=histone H2A variant, putative (H2A.Z) | location=Pf3D7_03_v3:875213-876295(+) | length=158 | sequence_SO=chromosome | SO=protein_coding	GGkGkTGSGK	K3 Acetyl, K5 Acetyl	100%, 100%	102.65, 56.63	47.2	29.49	959.504	480.759	2	-0.00137	-1.42	26	35	Simon_July2013_Acetate_SCX_NonEnriched_Mascot_Pf+HuRBC_Tryp3m_CAM-AcetylKOxM_SILAC_I7_Perc-01-290-1222_1222	1_Simon_July2013_Acetate_SCX_NonEnriched_Mascot_Pf+HuRBC_Tryp3m_CAM-AcetylKOxM_SILAC_I7_Perc-01
PF3D7_0320900	| organism=Plasmodium_falciparum_3D7 | product=histone H2A variant, putative (H2A.Z) | location=Pf3D7_03_v3:875213-876295(+) | length=158 | sequence_SO=chromosome | SO=protein_coding	VLGLGkGGkGkTGSGK	K6 Acetyl, K9 Acetyl, K11 Acetyl	100%, 96%, 73%	21.98, 12.87, 4.01	42.38	26.21	1568.89	523.971	3	-0.000437	-0.278	20	35	2013March_TSA_Acetyl_Non-Enriched_Retune_Mascot_Pf+HuRBC_Tryp3m_CAM-AcetylKOxM_SILAC_I7_Perc-67005-11841_11841	1_2013March_TSA_Acetyl_Non-Enriched_Retune_Mascot_Pf+HuRBC_Tryp3m_CAM-AcetylKOxM_SILAC_I7_Perc
PF3D7_0320900	| organism=Plasmodium_falciparum_3D7 | product=histone H2A variant, putative (H2A.Z) | location=Pf3D7_03_v3:875213-876295(+) | length=158 | sequence_SO=chromosome | SO=protein_coding	VGGkVLGLGkGGK	K4 Acetyl, K10 Acetyl	100%, 99%	101.40, 15.18	32.24	25	1252.75	627.383	2	-0.000241	-0.192	16	28	Simon_May2013_TSA_SCX_AcetylK_Enriched_Mascot_Pf+HuRBC_Tryp3m_CAM-AcetylKOxM_SILAC_I7_Perc-7357-7326_7326	1_Simon_May2013_TSA_SCX_AcetylK_Enriched_Mascot_Pf+HuRBC_Tryp3m_CAM-AcetylKOxM_SILAC_I7_Perc
PF3D7_0320900	| organism=Plasmodium_falciparum_3D7 | product=histone H2A variant, putative (H2A.Z) | location=Pf3D7_03_v3:875213-876295(+) | length=158 | sequence_SO=chromosome | SO=protein_coding	VIGGkVGGkVGGK	K5 Acetyl, K9 Acetyl	100%, 100%	51.04, 40.46	59.29	25	1238.74	620.375	2	-0.00163	-1.32	7	19	Simon_SirtKO_S2A_SCX_NonEnriched_Mascot_Pf+HuRBC_Tryp3m_CAM-AcetylKOxM_SILAC_I7_Perc-180521-13105_13105	1_Simon_SirtKO_S2A_SCX_NonEnriched_Mascot_Pf+HuRBC_Tryp3m_CAM-AcetylKOxM_SILAC_I7_Perc
PF3D7_0320900	| organism=Plasmodium_falciparum_3D7 | product=histone H2A variant, putative (H2A.Z) | location=Pf3D7_03_v3:875213-876295(+) | length=158 | sequence_SO=chromosome | SO=protein_coding	VLGLGkGGkGK	K6 Acetyl, K9 Acetyl	100%, 95%	50.44, 12.65	49.76	25	1096.66	549.338	2	-0.00128	-1.17	20	30	Simon_May2013_TSA_SCX_AcetylK_Non-Enriched_Mascot_Pf+HuRBC_Tryp3m_CAM-AcetylKOxM_SILAC_I7_Perc-3063-4675_4675	1_Simon_May2013_TSA_SCX_AcetylK_Non-Enriched_Mascot_Pf+HuRBC_Tryp3m_CAM-AcetylKOxM_SILAC_I7_Perc
PF3D7_0320900	| organism=Plasmodium_falciparum_3D7 | product=histone H2A variant, putative (H2A.Z) | location=Pf3D7_03_v3:875213-876295(+) | length=158 | sequence_SO=chromosome | SO=protein_coding	VIGGkVGGkVGGK	K5 Acetyl, K9 Acetyl	100%, 98%	61.93, 17.37	29.81	25	1238.74	413.919	3	-0.000271	-0.218	7	19	2013March_Acetate_Acetyl_Non-Enriched_Retune_Mascot_Pf+HuRBC_Tryp3m_CAM-AcetylKOxM_SILAC_I7_Perc-66502-10087_10087	1_2013March_Acetate_Acetyl_Non-Enriched_Retune_Mascot_Pf+HuRBC_Tryp3m_CAM-AcetylKOxM_SILAC_I7_Perc
PF3D7_0320900	| organism=Plasmodium_falciparum_3D7 | product=histone H2A variant, putative (H2A.Z) | location=Pf3D7_03_v3:875213-876295(+) | length=158 | sequence_SO=chromosome | SO=protein_coding	VGGkVLGLGK	K4 Acetyl	1	64.26	40.82	25	968.602	485.307	2	-0.00316	-3.26	16	25	Simon_SirtKO_S2A_SCX_AcetylKEnriched_Mascot_Pf+HuRBC_Tryp3m_CAM-AcetylKOxM_SILAC_I7_Perc-82142-10583_10583	1_Simon_SirtKO_S2A_SCX_AcetylKEnriched_Mascot_Pf+HuRBC_Tryp3m_CAM-AcetylKOxM_SILAC_I7_Perc
PF3D7_0320900	| organism=Plasmodium_falciparum_3D7 | product=histone H2A variant, putative (H2A.Z) | location=Pf3D7_03_v3:875213-876295(+) | length=158 | sequence_SO=chromosome | SO=protein_coding	VGGkVGGkVLGLGK	K4 Acetyl, K8 Acetyl	100%, 100%	136.73, 104.15	37.14	25	1351.82	676.918	2	0.000451	0.333	12	25	2013March_TSA_Acetyl_Non-Enriched_Retune_Mascot_Pf+HuRBC_Tryp3m_CAM-AcetylKOxM_SILAC_I7_Perc-122325-16676_16676	1_2013March_TSA_Acetyl_Non-Enriched_Retune_Mascot_Pf+HuRBC_Tryp3m_CAM-AcetylKOxM_SILAC_I7_Perc
PF3D7_0320900	| organism=Plasmodium_falciparum_3D7 | product=histone H2A variant, putative (H2A.Z) | location=Pf3D7_03_v3:875213-876295(+) | length=158 | sequence_SO=chromosome | SO=protein_coding	VGGkVGGkVLGLGkGGK	K4 Acetyl, K8 Acetyl, K14 Acetyl	100%, 100%, 100%	143.01, 87.47, 17.16	49.48	25	1635.97	818.992	2	-0.000289	-0.176	12	28	Simon_SirtKO_S2A_SCX_NonEnriched_Mascot_Pf+HuRBC_Tryp3m_CAM-AcetylKOxM_SILAC_I7_Perc-193657-27124_27124	1_Simon_SirtKO_S2A_SCX_NonEnriched_Mascot_Pf+HuRBC_Tryp3m_CAM-AcetylKOxM_SILAC_I7_Perc
PF3D7_0320900	| organism=Plasmodium_falciparum_3D7 | product=histone H2A variant, putative (H2A.Z) | location=Pf3D7_03_v3:875213-876295(+) | length=158 | sequence_SO=chromosome | SO=protein_coding	VGGkVGGkVLGLGkGGK	K4 Acetyl, K8 Acetyl, K14 Acetyl	100%, 100%, 87%	89.45, 95.14, 8.42	40.63	25	1635.97	546.33	3	-0.000729	-0.445	12	28	Simon_March2013_CompleteAcetate_SCX_AcetylK_Non-Enriched_Mascot_Pf+HuRBC_Tryp3m_CAM-AcetylKOxM_SILAC_I7_Perc-88915-15167_15167	1_Simon_March2013_CompleteAcetate_SCX_AcetylK_Non-Enriched_Mascot_Pf+HuRBC_Tryp3m_CAM-AcetylKOxM_SILAC_I7_Perc
PF3D7_0320900	| organism=Plasmodium_falciparum_3D7 | product=histone H2A variant, putative (H2A.Z) | location=Pf3D7_03_v3:875213-876295(+) | length=158 | sequence_SO=chromosome | SO=protein_coding	VIGGkVGGkVGGK	K5 Acetyl, K9 Acetyl	100%, 97%	84.33, 20.95	55.77	25	1238.74	413.919	3	-0.0021	-1.7	7	19	2013March_Acetate_Acetyl_Non-Enriched_Retune_Mascot_Pf+HuRBC_Tryp3m_CAM-AcetylKOxM_SILAC_I7_Perc-43222-9689_9689	1_2013March_Acetate_Acetyl_Non-Enriched_Retune_Mascot_Pf+HuRBC_Tryp3m_CAM-AcetylKOxM_SILAC_I7_Perc
PF3D7_0320900	| organism=Plasmodium_falciparum_3D7 | product=histone H2A variant, putative (H2A.Z) | location=Pf3D7_03_v3:875213-876295(+) | length=158 | sequence_SO=chromosome | SO=protein_coding	VGGkVLGLGK	K4 Acetyl	1	52.41	41.02	25	968.602	485.309	2	0.000987	1.02	16	25	2013March_TSA_Acetyl_Non-Enriched_Retune_Mascot_Pf+HuRBC_Tryp3m_CAM-AcetylKOxM_SILAC_I7_Perc-118378-12466_12466	1_2013March_TSA_Acetyl_Non-Enriched_Retune_Mascot_Pf+HuRBC_Tryp3m_CAM-AcetylKOxM_SILAC_I7_Perc
PF3D7_0320900	| organism=Plasmodium_falciparum_3D7 | product=histone H2A variant, putative (H2A.Z) | location=Pf3D7_03_v3:875213-876295(+) | length=158 | sequence_SO=chromosome | SO=protein_coding	VLGLGkGGkGK	K6 Acetyl, K9 Acetyl	100%, 95%	32.66, 13.15	38.32	25	1096.66	549.338	2	-0.000429	-0.391	20	30	Simon_SirtKO_S2A_SCX_NonEnriched_Mascot_Pf+HuRBC_Tryp3m_CAM-AcetylKOxM_SILAC_I7_Perc-231165-15133_15133	1_Simon_SirtKO_S2A_SCX_NonEnriched_Mascot_Pf+HuRBC_Tryp3m_CAM-AcetylKOxM_SILAC_I7_Perc
PF3D7_0320900	| organism=Plasmodium_falciparum_3D7 | product=histone H2A variant, putative (H2A.Z) | location=Pf3D7_03_v3:875213-876295(+) | length=158 | sequence_SO=chromosome | SO=protein_coding	VIGGkVGGkVGGkVLGLGK	K5 Acetyl, K9 Acetyl, K13 Acetyl	100%, 100%, 100%	139.92, 89.18, 80.10	62.23	25	1848.12	925.068	2	0.00102	0.552	7	25	2013March_Acetate_Acetyl_Non-Enriched_Retune_Mascot_Pf+HuRBC_Tryp3m_CAM-AcetylKOxM_SILAC_I7_Perc-100620-20538_20538	1_2013March_Acetate_Acetyl_Non-Enriched_Retune_Mascot_Pf+HuRBC_Tryp3m_CAM-AcetylKOxM_SILAC_I7_Perc
PF3D7_0320900	| organism=Plasmodium_falciparum_3D7 | product=histone H2A variant, putative (H2A.Z) | location=Pf3D7_03_v3:875213-876295(+) | length=158 | sequence_SO=chromosome | SO=protein_coding	GGkGkTGSGkTK	K3 Acetyl, K5 Acetyl, K10 Acetyl	100%, 100%, 100%	135.55, 99.87, 27.62	44.52	27.08	1230.66	616.336	2	-0.000824	-0.669	26	37	Simon_SirtKO_S2A_SCX_AcetylKEnriched_Mascot_Pf+HuRBC_Tryp3m_CAM-AcetylKOxM_SILAC_I7_Perc-114-755_755	1_Simon_SirtKO_S2A_SCX_AcetylKEnriched_Mascot_Pf+HuRBC_Tryp3m_CAM-AcetylKOxM_SILAC_I7_Perc
PF3D7_0320900	| organism=Plasmodium_falciparum_3D7 | product=histone H2A variant, putative (H2A.Z) | location=Pf3D7_03_v3:875213-876295(+) | length=158 | sequence_SO=chromosome | SO=protein_coding	VIGGkVGGkVGGkVLGLGK	K5 Acetyl, K9 Acetyl, K13 Acetyl	100%, 100%, 100%	102.42, 84.70, 52.53	42.78	25	1848.12	925.066	2	-0.00472	-2.55	7	25	Simon_May2013_TSA_SCX_AcetylK_Enriched_Mascot_Pf+HuRBC_Tryp3m_CAM-AcetylKOxM_SILAC_I7_Perc-61067-12130_12130	1_Simon_May2013_TSA_SCX_AcetylK_Enriched_Mascot_Pf+HuRBC_Tryp3m_CAM-AcetylKOxM_SILAC_I7_Perc
PF3D7_0320900	| organism=Plasmodium_falciparum_3D7 | product=histone H2A variant, putative (H2A.Z) | location=Pf3D7_03_v3:875213-876295(+) | length=158 | sequence_SO=chromosome | SO=protein_coding	VPLPPTAQkKPK	K9 Acetyl	0.83	9.92	29.84	25	1344.81	449.279	3	-0.000928	-0.69	145	156	Simon_March2013_CompleteTSA_SCX_AcetylK_Non-Enriched_Mascot_Pf+HuRBC_Tryp3m_CAM-AcetylKOxM_SILAC_I7_Perc-278091-8733_8733	1_Simon_March2013_CompleteTSA_SCX_AcetylK_Non-Enriched_Mascot_Pf+HuRBC_Tryp3m_CAM-AcetylKOxM_SILAC_I7_Perc
PF3D7_0320900	| organism=Plasmodium_falciparum_3D7 | product=histone H2A variant, putative (H2A.Z) | location=Pf3D7_03_v3:875213-876295(+) | length=158 | sequence_SO=chromosome | SO=protein_coding	VGGkVGGkVLGLGkGGK	K4 Acetyl, K8 Acetyl, K14 Acetyl	100%, 100%, 100%	182.82, 115.98, 30.28	77.6	25	1635.97	818.992	2	-0.000289	-0.176	12	28	Simon_July2013_Acetate_SCX_NonEnriched_Mascot_Pf+HuRBC_Tryp3m_CAM-AcetylKOxM_SILAC_I7_Perc-01-20946-12911_12911	1_Simon_July2013_Acetate_SCX_NonEnriched_Mascot_Pf+HuRBC_Tryp3m_CAM-AcetylKOxM_SILAC_I7_Perc-01
PF3D7_0320900	| organism=Plasmodium_falciparum_3D7 | product=histone H2A variant, putative (H2A.Z) | location=Pf3D7_03_v3:875213-876295(+) | length=158 | sequence_SO=chromosome | SO=protein_coding	GGkGkTGSGkTK	K3 Acetyl, K5 Acetyl, K10 Acetyl	100%, 100%, 100%	114.08, 82.64, 24.84	55.4	27.08	1230.66	616.336	2	-0.00131	-1.07	26	37	Simon_July2013_Acetate_SCX_NonEnriched_Mascot_Pf+HuRBC_Tryp3m_CAM-AcetylKOxM_SILAC_I7_Perc-01-136478-2173_2173	1_Simon_July2013_Acetate_SCX_NonEnriched_Mascot_Pf+HuRBC_Tryp3m_CAM-AcetylKOxM_SILAC_I7_Perc-01
PF3D7_0320900	| organism=Plasmodium_falciparum_3D7 | product=histone H2A variant, putative (H2A.Z) | location=Pf3D7_03_v3:875213-876295(+) | length=158 | sequence_SO=chromosome | SO=protein_coding	VLGLGkGGkGkTGSGK	K6 Acetyl, K9 Acetyl, K11 Acetyl	100%, 100%, 100%	103.91, 82.47, 62.96	53.18	26.93	1568.89	785.45	2	-0.00445	-2.84	20	35	Simon_SirtKO_S2B_SCX_AcetylKEnriched_Mascot_Pf+HuRBC_Tryp3m_CAM-AcetylKOxM_SILAC_I7_Perc-34835-9218_9218	1_Simon_SirtKO_S2B_SCX_AcetylKEnriched_Mascot_Pf+HuRBC_Tryp3m_CAM-AcetylKOxM_SILAC_I7_Perc
PF3D7_0320900	| organism=Plasmodium_falciparum_3D7 | product=histone H2A variant, putative (H2A.Z) | location=Pf3D7_03_v3:875213-876295(+) | length=158 | sequence_SO=chromosome | SO=protein_coding	VGGkVGGkVLGLGkGGK	K4 Acetyl, K8 Acetyl, K14 Acetyl	100%, 100%, 100%	146.69, 149.24, 26.40	48.35	25	1635.97	546.33	3	-0.000912	-0.557	12	28	Simon_July2013_Acetate_SCX_AcetylEnriched_Mascot_Pf+HuRBC_Tryp3m_CAM-AcetylKOxM_SILAC_I7_Perc-124180-12577_12577	1_Simon_July2013_Acetate_SCX_AcetylEnriched_Mascot_Pf+HuRBC_Tryp3m_CAM-AcetylKOxM_SILAC_I7_Perc
PF3D7_0320900	| organism=Plasmodium_falciparum_3D7 | product=histone H2A variant, putative (H2A.Z) | location=Pf3D7_03_v3:875213-876295(+) | length=158 | sequence_SO=chromosome | SO=protein_coding	VGGkVLGLGK	K4 Acetyl	1	47.62	37.76	25	968.602	485.308	2	-0.00194	-2	16	25	Simon_July2013_Acetate_SCX_AcetylEnriched_Mascot_Pf+HuRBC_Tryp3m_CAM-AcetylKOxM_SILAC_I7_Perc-65868-8148_8148	1_Simon_July2013_Acetate_SCX_AcetylEnriched_Mascot_Pf+HuRBC_Tryp3m_CAM-AcetylKOxM_SILAC_I7_Perc
PF3D7_0320900	| organism=Plasmodium_falciparum_3D7 | product=histone H2A variant, putative (H2A.Z) | location=Pf3D7_03_v3:875213-876295(+) | length=158 | sequence_SO=chromosome | SO=protein_coding	ViGGkVGGkVGGK	I2 7_I, K5 Acetyl, K9 Acetyl	100%, 100%, 100%	1,000.00, 86.30, 41.90	61.52	25	1245.75	623.885	2	0.00196	1.57	7	19	Simon_SirtKO_S2B_SCX_NonEnriched_Mascot_Pf+HuRBC_Tryp3m_CAM-AcetylKOxM_SILAC_I7_Perc-01-92858-14893_14893	1_Simon_SirtKO_S2B_SCX_NonEnriched_Mascot_Pf+HuRBC_Tryp3m_CAM-AcetylKOxM_SILAC_I7_Perc-01
PF3D7_0320900	| organism=Plasmodium_falciparum_3D7 | product=histone H2A variant, putative (H2A.Z) | location=Pf3D7_03_v3:875213-876295(+) | length=158 | sequence_SO=chromosome | SO=protein_coding	ViGGkVGGkVGGkVLGLGK	I2 7_I, K5 Acetyl, K9 Acetyl, K13 Acetyl	100%, 100%, 100%, 100%	1,000.00, 39.30, 57.46, 32.07	30.63	25	1855.14	619.387	3	-0.00102	-0.55	7	25	Simon_May2013_TSA_SCX_AcetylK_Enriched_Mascot_Pf+HuRBC_Tryp3m_CAM-AcetylKOxM_SILAC_I7_Perc-61131-12214_12214	1_Simon_May2013_TSA_SCX_AcetylK_Enriched_Mascot_Pf+HuRBC_Tryp3m_CAM-AcetylKOxM_SILAC_I7_Perc
PF3D7_0320900	| organism=Plasmodium_falciparum_3D7 | product=histone H2A variant, putative (H2A.Z) | location=Pf3D7_03_v3:875213-876295(+) | length=158 | sequence_SO=chromosome | SO=protein_coding	VGGkVLGLGkGGK	K4 Acetyl, K10 Acetyl	100%, 100%	128.64, 23.18	53.87	25	1252.75	418.591	3	-0.00199	-1.59	16	28	2013March_Acetate_Acetyl_Non-Enriched_Retune_Mascot_Pf+HuRBC_Tryp3m_CAM-AcetylKOxM_SILAC_I7_Perc-46284-12955_12955	1_2013March_Acetate_Acetyl_Non-Enriched_Retune_Mascot_Pf+HuRBC_Tryp3m_CAM-AcetylKOxM_SILAC_I7_Perc
PF3D7_0320900	| organism=Plasmodium_falciparum_3D7 | product=histone H2A variant, putative (H2A.Z) | location=Pf3D7_03_v3:875213-876295(+) | length=158 | sequence_SO=chromosome | SO=protein_coding	VLGLGkGGK	K6 Acetyl	1	46.48	38.85	25.84	869.534	435.774	2	-0.00129	-1.48	20	28	2013March_TSA_Acetyl_Non-Enriched_Retune_Mascot_Pf+HuRBC_Tryp3m_CAM-AcetylKOxM_SILAC_I7_Perc-65314-10038_10038	1_2013March_TSA_Acetyl_Non-Enriched_Retune_Mascot_Pf+HuRBC_Tryp3m_CAM-AcetylKOxM_SILAC_I7_Perc
PF3D7_0320900	| organism=Plasmodium_falciparum_3D7 | product=histone H2A variant, putative (H2A.Z) | location=Pf3D7_03_v3:875213-876295(+) | length=158 | sequence_SO=chromosome | SO=protein_coding	VGGkVLGLGK	K4 Acetyl	1	84.37	62.38	25	968.602	485.308	2	-0.00176	-1.81	16	25	Simon_March2013_CompleteAcetate_SCX_AcetylK_Non-Enriched_Mascot_Pf+HuRBC_Tryp3m_CAM-AcetylKOxM_SILAC_I7_Perc-62897-11541_11541	1_Simon_March2013_CompleteAcetate_SCX_AcetylK_Non-Enriched_Mascot_Pf+HuRBC_Tryp3m_CAM-AcetylKOxM_SILAC_I7_Perc
PF3D7_0320900	| organism=Plasmodium_falciparum_3D7 | product=histone H2A variant, putative (H2A.Z) | location=Pf3D7_03_v3:875213-876295(+) | length=158 | sequence_SO=chromosome | SO=protein_coding	ViGGkVGGkVGGkVLGLGK	I2 7_I, K5 Acetyl, K9 Acetyl, K13 Acetyl	100%, 100%, 100%, 100%	1,000.00, 94.62, 93.18, 56.63	43.23	25	1855.14	619.386	3	-0.00358	-1.93	7	25	Simon_SirtKO_S2B_SCX_NonEnriched_Mascot_Pf+HuRBC_Tryp3m_CAM-AcetylKOxM_SILAC_I7_Perc-01-206247-36036_36036	1_Simon_SirtKO_S2B_SCX_NonEnriched_Mascot_Pf+HuRBC_Tryp3m_CAM-AcetylKOxM_SILAC_I7_Perc-01
PF3D7_0320900	| organism=Plasmodium_falciparum_3D7 | product=histone H2A variant, putative (H2A.Z) | location=Pf3D7_03_v3:875213-876295(+) | length=158 | sequence_SO=chromosome | SO=protein_coding	VGGkVLGLGkGGkGK	K4 Acetyl, K10 Acetyl, K13 Acetyl	100%, 99%, 88%	84.21, 20.83, 8.54	37.02	25	1479.88	494.299	3	-0.00311	-2.1	16	30	Simon_March2013_CompleteAcetate_SCX_AcetylK_Non-Enriched_Mascot_Pf+HuRBC_Tryp3m_CAM-AcetylKOxM_SILAC_I7_Perc-214545-13353_13353	1_Simon_March2013_CompleteAcetate_SCX_AcetylK_Non-Enriched_Mascot_Pf+HuRBC_Tryp3m_CAM-AcetylKOxM_SILAC_I7_Perc
PF3D7_0320900	| organism=Plasmodium_falciparum_3D7 | product=histone H2A variant, putative (H2A.Z) | location=Pf3D7_03_v3:875213-876295(+) | length=158 | sequence_SO=chromosome | SO=protein_coding	VLGLGkGGkGkTGSGK	K6 Acetyl, K9 Acetyl, K11 Acetyl	100%, 100%, 100%	78.44, 56.31, 49.86	59.55	26.92	1568.89	785.451	2	-0.00238	-1.51	20	35	Simon_March2013_CompleteAcetate_SCX_AcetylK_Non-Enriched_Mascot_Pf+HuRBC_Tryp3m_CAM-AcetylKOxM_SILAC_I7_Perc-84408-10359_10359	1_Simon_March2013_CompleteAcetate_SCX_AcetylK_Non-Enriched_Mascot_Pf+HuRBC_Tryp3m_CAM-AcetylKOxM_SILAC_I7_Perc
PF3D7_0320900	| organism=Plasmodium_falciparum_3D7 | product=histone H2A variant, putative (H2A.Z) | location=Pf3D7_03_v3:875213-876295(+) | length=158 | sequence_SO=chromosome | SO=protein_coding	MEVPGkVIGGkVGGkVGGK	K6 Acetyl, K11 Acetyl, K15 Acetyl	100%, 100%, 99%	94.17, 42.44, 19.40	59.47	26.01	1922.07	962.04	2	-0.0028	-1.45	1	19	2013March_TSA_Acetyl_Non-Enriched_Retune_Mascot_Pf+HuRBC_Tryp3m_CAM-AcetylKOxM_SILAC_I7_Perc-73612-18889_18889	1_2013March_TSA_Acetyl_Non-Enriched_Retune_Mascot_Pf+HuRBC_Tryp3m_CAM-AcetylKOxM_SILAC_I7_Perc
PF3D7_0320900	| organism=Plasmodium_falciparum_3D7 | product=histone H2A variant, putative (H2A.Z) | location=Pf3D7_03_v3:875213-876295(+) | length=158 | sequence_SO=chromosome | SO=protein_coding	VGGkVLGLGkGGkGK	K4 Acetyl, K10 Acetyl, K13 Acetyl	100%, 100%, 100%	105.34, 50.15, 27.69	38.2	25	1479.88	740.945	2	-0.00377	-2.55	16	30	Simon_SirtKO_S2B_SCX_AcetylKEnriched_Mascot_Pf+HuRBC_Tryp3m_CAM-AcetylKOxM_SILAC_I7_Perc-56305-13060_13060	1_Simon_SirtKO_S2B_SCX_AcetylKEnriched_Mascot_Pf+HuRBC_Tryp3m_CAM-AcetylKOxM_SILAC_I7_Perc
PF3D7_0320900	| organism=Plasmodium_falciparum_3D7 | product=histone H2A variant, putative (H2A.Z) | location=Pf3D7_03_v3:875213-876295(+) | length=158 | sequence_SO=chromosome | SO=protein_coding	ALMNKVPLPPTAQKkPK	K15 Acetyl	0.1	0	44.42	25	1902.11	635.045	3	-0.000632	-0.332	140	156	2013March_TSA_Acetyl_Non-Enriched_Retune_Mascot_Pf+HuRBC_Tryp3m_CAM-AcetylKOxM_SILAC_I7_Perc-18152-12732_12732	1_2013March_TSA_Acetyl_Non-Enriched_Retune_Mascot_Pf+HuRBC_Tryp3m_CAM-AcetylKOxM_SILAC_I7_Perc
PF3D7_0320900	| organism=Plasmodium_falciparum_3D7 | product=histone H2A variant, putative (H2A.Z) | location=Pf3D7_03_v3:875213-876295(+) | length=158 | sequence_SO=chromosome | SO=protein_coding	VIGGkVGGkVGGK	K5 Acetyl, K9 Acetyl	100%, 100%	81.11, 41.94	67.54	25	1238.74	620.375	2	0.0002	0.162	7	19	Simon_March2013_CompleteTSA_SCX_AcetylK_Non-Enriched_Mascot_Pf+HuRBC_Tryp3m_CAM-AcetylKOxM_SILAC_I7_Perc-228233-9734_9734	1_Simon_March2013_CompleteTSA_SCX_AcetylK_Non-Enriched_Mascot_Pf+HuRBC_Tryp3m_CAM-AcetylKOxM_SILAC_I7_Perc
PF3D7_0320900	| organism=Plasmodium_falciparum_3D7 | product=histone H2A variant, putative (H2A.Z) | location=Pf3D7_03_v3:875213-876295(+) | length=158 | sequence_SO=chromosome | SO=protein_coding	VGGkVGGkVLGLGkGGK	K4 Acetyl, K8 Acetyl, K14 Acetyl	100%, 100%, 100%	155.02, 146.17, 26.40	63.43	25	1635.97	546.329	3	-0.00274	-1.68	12	28	Simon_July2013_Acetate_SCX_NonEnriched_Mascot_Pf+HuRBC_Tryp3m_CAM-AcetylKOxM_SILAC_I7_Perc-01-177690-14789_14789	1_Simon_July2013_Acetate_SCX_NonEnriched_Mascot_Pf+HuRBC_Tryp3m_CAM-AcetylKOxM_SILAC_I7_Perc-01
PF3D7_0320900	| organism=Plasmodium_falciparum_3D7 | product=histone H2A variant, putative (H2A.Z) | location=Pf3D7_03_v3:875213-876295(+) | length=158 | sequence_SO=chromosome | SO=protein_coding	ATiAGGGViPHiHKALMNk	I3 7_I, I9 7_I, I12 7_I, K19 Acetyl	100%, 100%, 100%, 63%	1,000.00, 1,000.00, 1,000.00, 4.23	34.28	25	1990.14	498.544	4	-0.000572	-0.287	126	144	Simon_July2013_Acetate_SCX_AcetylEnriched_Mascot_Pf+HuRBC_Tryp3m_CAM-AcetylKOxM_SILAC_I7_Perc-41050-12784_12784	1_Simon_July2013_Acetate_SCX_AcetylEnriched_Mascot_Pf+HuRBC_Tryp3m_CAM-AcetylKOxM_SILAC_I7_Perc
PF3D7_0320900	| organism=Plasmodium_falciparum_3D7 | product=histone H2A variant, putative (H2A.Z) | location=Pf3D7_03_v3:875213-876295(+) | length=158 | sequence_SO=chromosome | SO=protein_coding	ViGGkVGGkVGGkVLGLGK	I2 7_I, K5 Acetyl, K9 Acetyl, K13 Acetyl	100%, 100%, 100%, 100%	1,000.00, 145.70, 103.17, 83.89	76.66	25	1855.14	928.578	2	0.00204	1.1	7	25	Simon_July2013_Acetate_SCX_AcetylEnriched_Mascot_Pf+HuRBC_Tryp3m_CAM-AcetylKOxM_SILAC_I7_Perc-101117-16702_16702	1_Simon_July2013_Acetate_SCX_AcetylEnriched_Mascot_Pf+HuRBC_Tryp3m_CAM-AcetylKOxM_SILAC_I7_Perc
PF3D7_0320900	| organism=Plasmodium_falciparum_3D7 | product=histone H2A variant, putative (H2A.Z) | location=Pf3D7_03_v3:875213-876295(+) | length=158 | sequence_SO=chromosome | SO=protein_coding	ViGGkVGGkVGGkVLGLGK	I2 7_I, K5 Acetyl, K9 Acetyl, K13 Acetyl	100%, 100%, 100%, 100%	1,000.00, 168.22, 126.12, 97.88	58.85	25	1855.14	928.575	2	-0.00357	-1.92	7	25	Simon_July2013_Acetate_SCX_AcetylEnriched_Mascot_Pf+HuRBC_Tryp3m_CAM-AcetylKOxM_SILAC_I7_Perc-157315-17628_17628	1_Simon_July2013_Acetate_SCX_AcetylEnriched_Mascot_Pf+HuRBC_Tryp3m_CAM-AcetylKOxM_SILAC_I7_Perc
PF3D7_0320900	| organism=Plasmodium_falciparum_3D7 | product=histone H2A variant, putative (H2A.Z) | location=Pf3D7_03_v3:875213-876295(+) | length=158 | sequence_SO=chromosome | SO=protein_coding	VGGkVLGLGkGGkGK	K4 Acetyl, K10 Acetyl, K13 Acetyl	100%, 100%, 100%	157.71, 64.99, 18.30	62.75	25	1479.88	740.946	2	-0.00194	-1.31	16	30	Simon_July2013_Acetate_SCX_AcetylEnriched_Mascot_Pf+HuRBC_Tryp3m_CAM-AcetylKOxM_SILAC_I7_Perc-67162-9665_9665	1_Simon_July2013_Acetate_SCX_AcetylEnriched_Mascot_Pf+HuRBC_Tryp3m_CAM-AcetylKOxM_SILAC_I7_Perc
PF3D7_0320900	| organism=Plasmodium_falciparum_3D7 | product=histone H2A variant, putative (H2A.Z) | location=Pf3D7_03_v3:875213-876295(+) | length=158 | sequence_SO=chromosome | SO=protein_coding	VGGkVGGkVLGLGkGGK	K4 Acetyl, K8 Acetyl, K14 Acetyl	100%, 100%, 100%	169.60, 122.67, 27.21	64.36	25	1635.97	818.99	2	-0.00236	-1.44	12	28	2013March_TSA_Acetyl_Non-Enriched_Retune_Mascot_Pf+HuRBC_Tryp3m_CAM-AcetylKOxM_SILAC_I7_Perc-47634-15288_15288	1_2013March_TSA_Acetyl_Non-Enriched_Retune_Mascot_Pf+HuRBC_Tryp3m_CAM-AcetylKOxM_SILAC_I7_Perc
PF3D7_0320900	| organism=Plasmodium_falciparum_3D7 | product=histone H2A variant, putative (H2A.Z) | location=Pf3D7_03_v3:875213-876295(+) | length=158 | sequence_SO=chromosome | SO=protein_coding	VGGkVLGLGK	K4 Acetyl	1	68.54	49.59	25	968.602	485.308	2	-0.00103	-1.06	16	25	Simon_July2013_Acetate_SCX_AcetylEnriched_Mascot_Pf+HuRBC_Tryp3m_CAM-AcetylKOxM_SILAC_I7_Perc-149912-9279_9279	1_Simon_July2013_Acetate_SCX_AcetylEnriched_Mascot_Pf+HuRBC_Tryp3m_CAM-AcetylKOxM_SILAC_I7_Perc
PF3D7_0320900	| organism=Plasmodium_falciparum_3D7 | product=histone H2A variant, putative (H2A.Z) | location=Pf3D7_03_v3:875213-876295(+) | length=158 | sequence_SO=chromosome | SO=protein_coding	VGGkVLGLGkGGK	K4 Acetyl, K10 Acetyl	100%, 100%	138.46, 29.88	68.85	25	1252.75	627.383	2	-0.000973	-0.776	16	28	Simon_SirtKO_S2A_SCX_NonEnriched_Mascot_Pf+HuRBC_Tryp3m_CAM-AcetylKOxM_SILAC_I7_Perc-138666-16007_16007	1_Simon_SirtKO_S2A_SCX_NonEnriched_Mascot_Pf+HuRBC_Tryp3m_CAM-AcetylKOxM_SILAC_I7_Perc
PF3D7_0320900	| organism=Plasmodium_falciparum_3D7 | product=histone H2A variant, putative (H2A.Z) | location=Pf3D7_03_v3:875213-876295(+) | length=158 | sequence_SO=chromosome | SO=protein_coding	ViGGkVGGkVGGkVLGLGK	I2 7_I, K5 Acetyl, K9 Acetyl, K13 Acetyl	100%, 100%, 100%, 100%	1,000.00, 94.72, 113.19, 55.42	37.49	25	1855.14	619.386	3	-0.00157	-0.846	7	25	Simon_March2013_CompleteAcetate_SCX_AcetylK_Non-Enriched_Mascot_Pf+HuRBC_Tryp3m_CAM-AcetylKOxM_SILAC_I7_Perc-268455-20482_20482	1_Simon_March2013_CompleteAcetate_SCX_AcetylK_Non-Enriched_Mascot_Pf+HuRBC_Tryp3m_CAM-AcetylKOxM_SILAC_I7_Perc
PF3D7_0320900	| organism=Plasmodium_falciparum_3D7 | product=histone H2A variant, putative (H2A.Z) | location=Pf3D7_03_v3:875213-876295(+) | length=158 | sequence_SO=chromosome | SO=protein_coding	VLGLGkGGkGkTGSGK	K6 Acetyl, K9 Acetyl, K11 Acetyl	100%, 100%, 100%	110.18, 93.83, 72.26	93.64	26.93	1568.89	785.451	2	-0.00262	-1.67	20	35	Simon_July2013_Acetate_SCX_NonEnriched_Mascot_Pf+HuRBC_Tryp3m_CAM-AcetylKOxM_SILAC_I7_Perc-01-203079-9138_9138	1_Simon_July2013_Acetate_SCX_NonEnriched_Mascot_Pf+HuRBC_Tryp3m_CAM-AcetylKOxM_SILAC_I7_Perc-01
PF3D7_0320900	| organism=Plasmodium_falciparum_3D7 | product=histone H2A variant, putative (H2A.Z) | location=Pf3D7_03_v3:875213-876295(+) | length=158 | sequence_SO=chromosome | SO=protein_coding	VLGLGkGGKGkTGSGK	K6 Acetyl, K11 Acetyl	93%, 20%	11.25, 0.00	31.11	25.91	1526.88	509.966	3	-0.00315	-2.06	20	35	2013March_TSA_Acetyl_Non-Enriched_Retune_Mascot_Pf+HuRBC_Tryp3m_CAM-AcetylKOxM_SILAC_I7_Perc-88958-8646_8646	1_2013March_TSA_Acetyl_Non-Enriched_Retune_Mascot_Pf+HuRBC_Tryp3m_CAM-AcetylKOxM_SILAC_I7_Perc
PF3D7_0320900	| organism=Plasmodium_falciparum_3D7 | product=histone H2A variant, putative (H2A.Z) | location=Pf3D7_03_v3:875213-876295(+) | length=158 | sequence_SO=chromosome | SO=protein_coding	VGGkVGGkVLGLGK	K4 Acetyl, K8 Acetyl	100%, 100%	146.09, 94.38	87.09	25	1351.82	676.917	2	-0.0015	-1.11	12	25	Simon_July2013_Acetate_SCX_NonEnriched_Mascot_Pf+HuRBC_Tryp3m_CAM-AcetylKOxM_SILAC_I7_Perc-01-238882-13464_13464	1_Simon_July2013_Acetate_SCX_NonEnriched_Mascot_Pf+HuRBC_Tryp3m_CAM-AcetylKOxM_SILAC_I7_Perc-01
PF3D7_0320900	| organism=Plasmodium_falciparum_3D7 | product=histone H2A variant, putative (H2A.Z) | location=Pf3D7_03_v3:875213-876295(+) | length=158 | sequence_SO=chromosome | SO=protein_coding	VGGkVLGLGkGGK	K4 Acetyl, K10 Acetyl	100%, 100%	150.56, 41.33	105.3	25	1252.75	627.383	2	-0.000485	-0.387	16	28	Simon_March2013_CompleteAcetate_SCX_AcetylK_Non-Enriched_Mascot_Pf+HuRBC_Tryp3m_CAM-AcetylKOxM_SILAC_I7_Perc-214153-12935_12935	1_Simon_March2013_CompleteAcetate_SCX_AcetylK_Non-Enriched_Mascot_Pf+HuRBC_Tryp3m_CAM-AcetylKOxM_SILAC_I7_Perc
PF3D7_0320900	| organism=Plasmodium_falciparum_3D7 | product=histone H2A variant, putative (H2A.Z) | location=Pf3D7_03_v3:875213-876295(+) | length=158 | sequence_SO=chromosome | SO=protein_coding	MEVPGkVIGGkVGGkVGGK	K6 Acetyl, K11 Acetyl, K15 Acetyl	100%, 100%, 99%	87.59, 38.61, 19.40	51.16	25.68	1922.07	962.042	2	0.00257	1.34	1	19	Simon_March2013_CompleteTSA_SCX_AcetylK_Non-Enriched_Mascot_Pf+HuRBC_Tryp3m_CAM-AcetylKOxM_SILAC_I7_Perc-62882-16662_16662	1_Simon_March2013_CompleteTSA_SCX_AcetylK_Non-Enriched_Mascot_Pf+HuRBC_Tryp3m_CAM-AcetylKOxM_SILAC_I7_Perc
PF3D7_0320900	| organism=Plasmodium_falciparum_3D7 | product=histone H2A variant, putative (H2A.Z) | location=Pf3D7_03_v3:875213-876295(+) | length=158 | sequence_SO=chromosome | SO=protein_coding	VGGkVGGkVLGLGK	K4 Acetyl, K8 Acetyl	100%, 100%	120.83, 104.15	38.7	25	1351.82	676.917	2	-0.000404	-0.298	12	25	Simon_May2013_TSA_SCX_AcetylK_Enriched_Mascot_Pf+HuRBC_Tryp3m_CAM-AcetylKOxM_SILAC_I7_Perc-74820-9872_9872	1_Simon_May2013_TSA_SCX_AcetylK_Enriched_Mascot_Pf+HuRBC_Tryp3m_CAM-AcetylKOxM_SILAC_I7_Perc
PF3D7_0320900	| organism=Plasmodium_falciparum_3D7 | product=histone H2A variant, putative (H2A.Z) | location=Pf3D7_03_v3:875213-876295(+) | length=158 | sequence_SO=chromosome | SO=protein_coding	VGGkVGGkVLGLGkGGK	K4 Acetyl, K8 Acetyl, K14 Acetyl	100%, 100%, 100%	152.98, 96.16, 27.21	54.51	25	1635.97	818.992	2	0.000688	0.42	12	28	Simon_SirtKO_S2A_SCX_NonEnriched_Mascot_Pf+HuRBC_Tryp3m_CAM-AcetylKOxM_SILAC_I7_Perc-143766-21447_21447	1_Simon_SirtKO_S2A_SCX_NonEnriched_Mascot_Pf+HuRBC_Tryp3m_CAM-AcetylKOxM_SILAC_I7_Perc
PF3D7_0320900	| organism=Plasmodium_falciparum_3D7 | product=histone H2A variant, putative (H2A.Z) | location=Pf3D7_03_v3:875213-876295(+) | length=158 | sequence_SO=chromosome | SO=protein_coding	ViGGkVGGkVGGkVLGLGK	I2 7_I, K5 Acetyl, K9 Acetyl, K13 Acetyl	100%, 100%, 100%, 100%	1,000.00, 119.95, 124.92, 78.23	68.59	25	1855.14	619.387	3	-0.000838	-0.451	7	25	Simon_March2013_CompleteAcetate_SCX_AcetylK_Non-Enriched_Mascot_Pf+HuRBC_Tryp3m_CAM-AcetylKOxM_SILAC_I7_Perc-244136-20484_20484	1_Simon_March2013_CompleteAcetate_SCX_AcetylK_Non-Enriched_Mascot_Pf+HuRBC_Tryp3m_CAM-AcetylKOxM_SILAC_I7_Perc
PF3D7_0320900	| organism=Plasmodium_falciparum_3D7 | product=histone H2A variant, putative (H2A.Z) | location=Pf3D7_03_v3:875213-876295(+) | length=158 | sequence_SO=chromosome | SO=protein_coding	ViGGkVGGkVGGkVLGLGK	I2 7_I, K5 Acetyl, K9 Acetyl, K13 Acetyl	100%, 100%, 100%, 100%	1,000.00, 71.02, 74.98, 57.49	33.89	25	1855.14	619.387	3	-0.000838	-0.451	7	25	Simon_SirtKO_S2B_SCX_NonEnriched_Mascot_Pf+HuRBC_Tryp3m_CAM-AcetylKOxM_SILAC_I7_Perc-01-67184-33204_33204	1_Simon_SirtKO_S2B_SCX_NonEnriched_Mascot_Pf+HuRBC_Tryp3m_CAM-AcetylKOxM_SILAC_I7_Perc-01
PF3D7_0320900	| organism=Plasmodium_falciparum_3D7 | product=histone H2A variant, putative (H2A.Z) | location=Pf3D7_03_v3:875213-876295(+) | length=158 | sequence_SO=chromosome | SO=protein_coding	VGGkVLGLGK	K4 Acetyl	1	57.29	43.09	25	968.602	485.309	2	-0.000173	-0.178	16	25	Simon_SirtKO_S2B_SCX_NonEnriched_Mascot_Pf+HuRBC_Tryp3m_CAM-AcetylKOxM_SILAC_I7_Perc-01-335054-16603_16603	1_Simon_SirtKO_S2B_SCX_NonEnriched_Mascot_Pf+HuRBC_Tryp3m_CAM-AcetylKOxM_SILAC_I7_Perc-01
PF3D7_0320900	| organism=Plasmodium_falciparum_3D7 | product=histone H2A variant, putative (H2A.Z) | location=Pf3D7_03_v3:875213-876295(+) | length=158 | sequence_SO=chromosome | SO=protein_coding	VGGkVGGkVLGLGK	K4 Acetyl, K8 Acetyl	100%, 100%	133.52, 110.21	45.74	25	1351.82	676.917	2	8.48e-05	0.0626	12	25	Simon_May2013_TSA_SCX_AcetylK_Non-Enriched_Mascot_Pf+HuRBC_Tryp3m_CAM-AcetylKOxM_SILAC_I7_Perc-4441-6191_6191	1_Simon_May2013_TSA_SCX_AcetylK_Non-Enriched_Mascot_Pf+HuRBC_Tryp3m_CAM-AcetylKOxM_SILAC_I7_Perc
PF3D7_0320900	| organism=Plasmodium_falciparum_3D7 | product=histone H2A variant, putative (H2A.Z) | location=Pf3D7_03_v3:875213-876295(+) | length=158 | sequence_SO=chromosome | SO=protein_coding	VGGkVGGK	K4 Acetyl	1	45.57	45.15	27.55	742.434	372.224	2	-0.00104	-1.4	12	19	Simon_SirtKO_S2A_SCX_NonEnriched_Mascot_Pf+HuRBC_Tryp3m_CAM-AcetylKOxM_SILAC_I7_Perc-82260-2346_2346	1_Simon_SirtKO_S2A_SCX_NonEnriched_Mascot_Pf+HuRBC_Tryp3m_CAM-AcetylKOxM_SILAC_I7_Perc
PF3D7_0320900	| organism=Plasmodium_falciparum_3D7 | product=histone H2A variant, putative (H2A.Z) | location=Pf3D7_03_v3:875213-876295(+) | length=158 | sequence_SO=chromosome | SO=protein_coding	VIGGkVGGkVGGkVLGLGK	K5 Acetyl, K9 Acetyl, K13 Acetyl	100%, 100%, 100%	96.27, 102.96, 55.42	46.45	25	1848.12	617.048	3	0.00174	0.941	7	25	Simon_May2013_TSA_SCX_AcetylK_Non-Enriched_Mascot_Pf+HuRBC_Tryp3m_CAM-AcetylKOxM_SILAC_I7_Perc-155395-14752_14752	1_Simon_May2013_TSA_SCX_AcetylK_Non-Enriched_Mascot_Pf+HuRBC_Tryp3m_CAM-AcetylKOxM_SILAC_I7_Perc
PF3D7_0320900	| organism=Plasmodium_falciparum_3D7 | product=histone H2A variant, putative (H2A.Z) | location=Pf3D7_03_v3:875213-876295(+) | length=158 | sequence_SO=chromosome | SO=protein_coding	VGGkVLGLGkGGkGK	K4 Acetyl, K10 Acetyl, K13 Acetyl	100%, 100%, 5%	69.72, 34.86, 0.00	27.22	25	1479.88	740.946	2	-0.00109	-0.734	16	30	Simon_May2013_TSA_SCX_AcetylK_Enriched_Mascot_Pf+HuRBC_Tryp3m_CAM-AcetylKOxM_SILAC_I7_Perc-58042-8177_8177	1_Simon_May2013_TSA_SCX_AcetylK_Enriched_Mascot_Pf+HuRBC_Tryp3m_CAM-AcetylKOxM_SILAC_I7_Perc
PF3D7_0320900	| organism=Plasmodium_falciparum_3D7 | product=histone H2A variant, putative (H2A.Z) | location=Pf3D7_03_v3:875213-876295(+) | length=158 | sequence_SO=chromosome | SO=protein_coding	VLGLGkGGkGkTGSGK	K6 Acetyl, K9 Acetyl, K11 Acetyl	100%, 100%, 100%	104.81, 90.58, 82.16	73.58	26.19	1568.89	785.454	2	0.00275	1.75	20	35	Simon_SirtKO_S2A_SCX_NonEnriched_Mascot_Pf+HuRBC_Tryp3m_CAM-AcetylKOxM_SILAC_I7_Perc-92876-13672_13672	1_Simon_SirtKO_S2A_SCX_NonEnriched_Mascot_Pf+HuRBC_Tryp3m_CAM-AcetylKOxM_SILAC_I7_Perc
PF3D7_0320900	| organism=Plasmodium_falciparum_3D7 | product=histone H2A variant, putative (H2A.Z) | location=Pf3D7_03_v3:875213-876295(+) | length=158 | sequence_SO=chromosome | SO=protein_coding	VGGkVLGLGK	K4 Acetyl	1	80.29	75.19	25	968.602	485.308	2	-0.00121	-1.25	16	25	Simon_March2013_CompleteTSA_SCX_AcetylK_Non-Enriched_Mascot_Pf+HuRBC_Tryp3m_CAM-AcetylKOxM_SILAC_I7_Perc-79858-11000_11000	1_Simon_March2013_CompleteTSA_SCX_AcetylK_Non-Enriched_Mascot_Pf+HuRBC_Tryp3m_CAM-AcetylKOxM_SILAC_I7_Perc
PF3D7_0320900	| organism=Plasmodium_falciparum_3D7 | product=histone H2A variant, putative (H2A.Z) | location=Pf3D7_03_v3:875213-876295(+) | length=158 | sequence_SO=chromosome | SO=protein_coding	VGGkVLGLGKGGk	K4 Acetyl, K13 Acetyl	100%, 16%	103.27, 0.00	56.94	25	1252.75	418.591	3	-0.00263	-2.1	16	28	Simon_July2013_Acetate_SCX_AcetylEnriched_Mascot_Pf+HuRBC_Tryp3m_CAM-AcetylKOxM_SILAC_I7_Perc-94887-9726_9726	1_Simon_July2013_Acetate_SCX_AcetylEnriched_Mascot_Pf+HuRBC_Tryp3m_CAM-AcetylKOxM_SILAC_I7_Perc
PF3D7_0320900	| organism=Plasmodium_falciparum_3D7 | product=histone H2A variant, putative (H2A.Z) | location=Pf3D7_03_v3:875213-876295(+) | length=158 | sequence_SO=chromosome | SO=protein_coding	MEVPGkVIGGkVGGKVGGk	K6 Acetyl, K11 Acetyl, K19 Acetyl	100%, 100%, 84%	60.38, 49.76, 17.80	46.88	26.02	1922.07	641.696	3	-0.00135	-0.7	1	19	2013March_TSA_Acetyl_Non-Enriched_Retune_Mascot_Pf+HuRBC_Tryp3m_CAM-AcetylKOxM_SILAC_I7_Perc-73594-18870_18870	1_2013March_TSA_Acetyl_Non-Enriched_Retune_Mascot_Pf+HuRBC_Tryp3m_CAM-AcetylKOxM_SILAC_I7_Perc
PF3D7_0320900	| organism=Plasmodium_falciparum_3D7 | product=histone H2A variant, putative (H2A.Z) | location=Pf3D7_03_v3:875213-876295(+) | length=158 | sequence_SO=chromosome | SO=protein_coding	ViGGkVGGkVGGK	I2 7_I, K5 Acetyl, K9 Acetyl	100%, 100%, 100%	1,000.00, 79.94, 34.63	77.74	25	1245.75	623.883	2	-0.000851	-0.682	7	19	Simon_March2013_CompleteAcetate_SCX_AcetylK_Non-Enriched_Mascot_Pf+HuRBC_Tryp3m_CAM-AcetylKOxM_SILAC_I7_Perc-60646-9140_9140	1_Simon_March2013_CompleteAcetate_SCX_AcetylK_Non-Enriched_Mascot_Pf+HuRBC_Tryp3m_CAM-AcetylKOxM_SILAC_I7_Perc
PF3D7_0320900	| organism=Plasmodium_falciparum_3D7 | product=histone H2A variant, putative (H2A.Z) | location=Pf3D7_03_v3:875213-876295(+) | length=158 | sequence_SO=chromosome | SO=protein_coding	VGGkVGGkVLGLGK	K4 Acetyl, K8 Acetyl	100%, 100%	153.08, 100.07	56.12	25	1351.82	676.917	2	-0.00077	-0.569	12	25	Simon_SirtKO_S2B_SCX_NonEnriched_Mascot_Pf+HuRBC_Tryp3m_CAM-AcetylKOxM_SILAC_I7_Perc-01-244237-25151_25151	1_Simon_SirtKO_S2B_SCX_NonEnriched_Mascot_Pf+HuRBC_Tryp3m_CAM-AcetylKOxM_SILAC_I7_Perc-01
PF3D7_0320900	| organism=Plasmodium_falciparum_3D7 | product=histone H2A variant, putative (H2A.Z) | location=Pf3D7_03_v3:875213-876295(+) | length=158 | sequence_SO=chromosome | SO=protein_coding	ViGGkVGGkVGGkVLGLGK	I2 7_I, K5 Acetyl, K9 Acetyl, K13 Acetyl	100%, 100%, 100%, 100%	1,000.00, 67.41, 83.81, 57.49	32.89	25	1855.14	619.388	3	0.00228	1.23	7	25	Simon_March2013_CompleteAcetate_SCX_AcetylK_Non-Enriched_Mascot_Pf+HuRBC_Tryp3m_CAM-AcetylKOxM_SILAC_I7_Perc-114993-19234_19234	1_Simon_March2013_CompleteAcetate_SCX_AcetylK_Non-Enriched_Mascot_Pf+HuRBC_Tryp3m_CAM-AcetylKOxM_SILAC_I7_Perc
PF3D7_0320900	| organism=Plasmodium_falciparum_3D7 | product=histone H2A variant, putative (H2A.Z) | location=Pf3D7_03_v3:875213-876295(+) | length=158 | sequence_SO=chromosome | SO=protein_coding	VIGGkVGGkVGGK	K5 Acetyl, K9 Acetyl	100%, 100%	83.42, 55.91	67.38	25	1238.74	620.375	2	0.000322	0.26	7	19	Simon_March2013_CompleteAcetate_SCX_AcetylK_Non-Enriched_Mascot_Pf+HuRBC_Tryp3m_CAM-AcetylKOxM_SILAC_I7_Perc-39172-8664_8664	1_Simon_March2013_CompleteAcetate_SCX_AcetylK_Non-Enriched_Mascot_Pf+HuRBC_Tryp3m_CAM-AcetylKOxM_SILAC_I7_Perc
PF3D7_0320900	| organism=Plasmodium_falciparum_3D7 | product=histone H2A variant, putative (H2A.Z) | location=Pf3D7_03_v3:875213-876295(+) | length=158 | sequence_SO=chromosome | SO=protein_coding	MEVPGkVIGGkVGGKVGGk	K6 Acetyl, K11 Acetyl, K19 Acetyl	100%, 100%, 84%	60.38, 49.76, 17.80	46.88	26.02	1922.07	641.696	3	-0.00135	-0.7	1	19	Simon_March2013_CompleteTSA_SCX_AcetylK_Non-Enriched_Mascot_Pf+HuRBC_Tryp3m_CAM-AcetylKOxM_SILAC_I7_Perc-236798-18870_18870	1_Simon_March2013_CompleteTSA_SCX_AcetylK_Non-Enriched_Mascot_Pf+HuRBC_Tryp3m_CAM-AcetylKOxM_SILAC_I7_Perc
PF3D7_0320900	| organism=Plasmodium_falciparum_3D7 | product=histone H2A variant, putative (H2A.Z) | location=Pf3D7_03_v3:875213-876295(+) | length=158 | sequence_SO=chromosome | SO=protein_coding	VGGkVLGLGK	K4 Acetyl	1	96.66	66.63	25	968.602	485.308	2	-0.00237	-2.44	16	25	Simon_March2013_CompleteTSA_SCX_AcetylK_Non-Enriched_Mascot_Pf+HuRBC_Tryp3m_CAM-AcetylKOxM_SILAC_I7_Perc-230379-12023_12023	1_Simon_March2013_CompleteTSA_SCX_AcetylK_Non-Enriched_Mascot_Pf+HuRBC_Tryp3m_CAM-AcetylKOxM_SILAC_I7_Perc
PF3D7_0320900	| organism=Plasmodium_falciparum_3D7 | product=histone H2A variant, putative (H2A.Z) | location=Pf3D7_03_v3:875213-876295(+) | length=158 | sequence_SO=chromosome | SO=protein_coding	VGGkVLGLGkGGKGk	K4 Acetyl, K10 Acetyl, K15 Acetyl	100%, 99%, 38%	92.18, 21.66, 5.36	45.38	25	1479.88	494.299	3	-0.00568	-3.83	16	30	Simon_March2013_CompleteAcetate_SCX_AcetylK_Non-Enriched_Mascot_Pf+HuRBC_Tryp3m_CAM-AcetylKOxM_SILAC_I7_Perc-238678-14662_14662	1_Simon_March2013_CompleteAcetate_SCX_AcetylK_Non-Enriched_Mascot_Pf+HuRBC_Tryp3m_CAM-AcetylKOxM_SILAC_I7_Perc
PF3D7_0320900	| organism=Plasmodium_falciparum_3D7 | product=histone H2A variant, putative (H2A.Z) | location=Pf3D7_03_v3:875213-876295(+) | length=158 | sequence_SO=chromosome | SO=protein_coding	VGGkVLGLGKGGk	K4 Acetyl, K13 Acetyl	100%, 100%	100.02, 35.82	48.09	25	1252.75	627.382	2	-0.00171	-1.36	16	28	Simon_SirtKO_S2B_SCX_AcetylKEnriched_Mascot_Pf+HuRBC_Tryp3m_CAM-AcetylKOxM_SILAC_I7_Perc-72856-10818_10818	1_Simon_SirtKO_S2B_SCX_AcetylKEnriched_Mascot_Pf+HuRBC_Tryp3m_CAM-AcetylKOxM_SILAC_I7_Perc
PF3D7_0320900	| organism=Plasmodium_falciparum_3D7 | product=histone H2A variant, putative (H2A.Z) | location=Pf3D7_03_v3:875213-876295(+) | length=158 | sequence_SO=chromosome | SO=protein_coding	VIGGkVGGkVGGK	K5 Acetyl, K9 Acetyl	100%, 100%	56.04, 29.93	48.44	25	1238.74	620.375	2	-0.000654	-0.528	7	19	2013March_TSA_Acetyl_Non-Enriched_Retune_Mascot_Pf+HuRBC_Tryp3m_CAM-AcetylKOxM_SILAC_I7_Perc-42220-9513_9513	1_2013March_TSA_Acetyl_Non-Enriched_Retune_Mascot_Pf+HuRBC_Tryp3m_CAM-AcetylKOxM_SILAC_I7_Perc
PF3D7_0320900	| organism=Plasmodium_falciparum_3D7 | product=histone H2A variant, putative (H2A.Z) | location=Pf3D7_03_v3:875213-876295(+) | length=158 | sequence_SO=chromosome | SO=protein_coding	VLGLGkGGkGkTGSGK	K6 Acetyl, K9 Acetyl, K11 Acetyl	100%, 100%, 100%	90.40, 64.62, 56.44	57.75	26.94	1568.89	785.451	2	-0.00287	-1.83	20	35	Simon_SirtKO_S2A_SCX_AcetylKEnriched_Mascot_Pf+HuRBC_Tryp3m_CAM-AcetylKOxM_SILAC_I7_Perc-62605-11086_11086	1_Simon_SirtKO_S2A_SCX_AcetylKEnriched_Mascot_Pf+HuRBC_Tryp3m_CAM-AcetylKOxM_SILAC_I7_Perc
PF3D7_0320900	| organism=Plasmodium_falciparum_3D7 | product=histone H2A variant, putative (H2A.Z) | location=Pf3D7_03_v3:875213-876295(+) | length=158 | sequence_SO=chromosome | SO=protein_coding	VGGkVGGkVLGLGK	K4 Acetyl, K8 Acetyl	100%, 100%	162.73, 101.67	61.3	25	1351.82	676.917	2	-0.00114	-0.84	12	25	Simon_SirtKO_S2B_SCX_NonEnriched_Mascot_Pf+HuRBC_Tryp3m_CAM-AcetylKOxM_SILAC_I7_Perc-01-196915-26082_26082	1_Simon_SirtKO_S2B_SCX_NonEnriched_Mascot_Pf+HuRBC_Tryp3m_CAM-AcetylKOxM_SILAC_I7_Perc-01
PF3D7_0320900	| organism=Plasmodium_falciparum_3D7 | product=histone H2A variant, putative (H2A.Z) | location=Pf3D7_03_v3:875213-876295(+) | length=158 | sequence_SO=chromosome | SO=protein_coding	VIGGkVGGkVGGkVLGLGK	K5 Acetyl, K9 Acetyl, K13 Acetyl	100%, 100%, 100%	186.02, 117.38, 65.24	73.9	25	1848.12	925.067	2	-0.00118	-0.637	7	25	Simon_July2013_Acetate_SCX_AcetylEnriched_Mascot_Pf+HuRBC_Tryp3m_CAM-AcetylKOxM_SILAC_I7_Perc-157326-17640_17640	1_Simon_July2013_Acetate_SCX_AcetylEnriched_Mascot_Pf+HuRBC_Tryp3m_CAM-AcetylKOxM_SILAC_I7_Perc
PF3D7_0320900	| organism=Plasmodium_falciparum_3D7 | product=histone H2A variant, putative (H2A.Z) | location=Pf3D7_03_v3:875213-876295(+) | length=158 | sequence_SO=chromosome | SO=protein_coding	ViGGkVGGK	I2 7_I, K5 Acetyl	100%, 100%	1,000.00, 38.69	39.07	25	862.535	432.274	2	-0.00215	-2.48	7	15	Simon_March2013_CompleteAcetate_SCX_AcetylK_Non-Enriched_Mascot_Pf+HuRBC_Tryp3m_CAM-AcetylKOxM_SILAC_I7_Perc-56817-5055_5055	1_Simon_March2013_CompleteAcetate_SCX_AcetylK_Non-Enriched_Mascot_Pf+HuRBC_Tryp3m_CAM-AcetylKOxM_SILAC_I7_Perc
PF3D7_0320900	| organism=Plasmodium_falciparum_3D7 | product=histone H2A variant, putative (H2A.Z) | location=Pf3D7_03_v3:875213-876295(+) | length=158 | sequence_SO=chromosome | SO=protein_coding	VGGkVGGkVLGLGkGGK	K4 Acetyl, K8 Acetyl, K14 Acetyl	100%, 100%, 99%	91.49, 96.64, 16.19	53.11	25	1635.97	546.33	3	-0.00256	-1.56	12	28	Simon_SirtKO_S2A_SCX_AcetylKEnriched_Mascot_Pf+HuRBC_Tryp3m_CAM-AcetylKOxM_SILAC_I7_Perc-6185-12869_12869	1_Simon_SirtKO_S2A_SCX_AcetylKEnriched_Mascot_Pf+HuRBC_Tryp3m_CAM-AcetylKOxM_SILAC_I7_Perc
PF3D7_0320900	| organism=Plasmodium_falciparum_3D7 | product=histone H2A variant, putative (H2A.Z) | location=Pf3D7_03_v3:875213-876295(+) | length=158 | sequence_SO=chromosome | SO=protein_coding	VGGkVGGkVLGLGkGGK	K4 Acetyl, K8 Acetyl, K14 Acetyl	100%, 100%, 99%	111.81, 124.17, 18.19	49.55	25	1635.97	546.329	3	-0.00329	-2.01	12	28	2013March_TSA_Acetyl_Non-Enriched_Retune_Mascot_Pf+HuRBC_Tryp3m_CAM-AcetylKOxM_SILAC_I7_Perc-96602-16801_16801	1_2013March_TSA_Acetyl_Non-Enriched_Retune_Mascot_Pf+HuRBC_Tryp3m_CAM-AcetylKOxM_SILAC_I7_Perc
PF3D7_0320900	| organism=Plasmodium_falciparum_3D7 | product=histone H2A variant, putative (H2A.Z) | location=Pf3D7_03_v3:875213-876295(+) | length=158 | sequence_SO=chromosome | SO=protein_coding	VGGkVGGkVLGLGkGGK	K4 Acetyl, K8 Acetyl, K14 Acetyl	100%, 100%, 87%	107.56, 111.62, 8.42	53.87	25	1635.97	546.331	3	0.00183	1.12	12	28	Simon_May2013_TSA_SCX_AcetylK_Non-Enriched_Mascot_Pf+HuRBC_Tryp3m_CAM-AcetylKOxM_SILAC_I7_Perc-131449-11615_11615	1_Simon_May2013_TSA_SCX_AcetylK_Non-Enriched_Mascot_Pf+HuRBC_Tryp3m_CAM-AcetylKOxM_SILAC_I7_Perc
PF3D7_0320900	| organism=Plasmodium_falciparum_3D7 | product=histone H2A variant, putative (H2A.Z) | location=Pf3D7_03_v3:875213-876295(+) | length=158 | sequence_SO=chromosome | SO=protein_coding	GGkGkTGSGkTK	K3 Acetyl, K5 Acetyl, K10 Acetyl	100%, 100%, 100%	109.41, 76.40, 20.05	63.3	27.08	1230.66	616.336	2	-0.00058	-0.471	26	37	Simon_May2013_TSA_SCX_AcetylK_Non-Enriched_Mascot_Pf+HuRBC_Tryp3m_CAM-AcetylKOxM_SILAC_I7_Perc-122630-2208_2208	1_Simon_May2013_TSA_SCX_AcetylK_Non-Enriched_Mascot_Pf+HuRBC_Tryp3m_CAM-AcetylKOxM_SILAC_I7_Perc
PF3D7_0320900	| organism=Plasmodium_falciparum_3D7 | product=histone H2A variant, putative (H2A.Z) | location=Pf3D7_03_v3:875213-876295(+) | length=158 | sequence_SO=chromosome | SO=protein_coding	VLGLGkGGkGkTGSGK	K6 Acetyl, K9 Acetyl, K11 Acetyl	100%, 100%, 100%	106.46, 89.86, 58.38	69.49	26.19	1568.89	785.454	2	0.00251	1.6	20	35	Simon_May2013_TSA_SCX_AcetylK_Non-Enriched_Mascot_Pf+HuRBC_Tryp3m_CAM-AcetylKOxM_SILAC_I7_Perc-128297-8253_8253	1_Simon_May2013_TSA_SCX_AcetylK_Non-Enriched_Mascot_Pf+HuRBC_Tryp3m_CAM-AcetylKOxM_SILAC_I7_Perc
PF3D7_0320900	| organism=Plasmodium_falciparum_3D7 | product=histone H2A variant, putative (H2A.Z) | location=Pf3D7_03_v3:875213-876295(+) | length=158 | sequence_SO=chromosome | SO=protein_coding	ALMNKVPLPPTAQkKPK	K14 Acetyl	0.43	1.75	33.58	25	1902.11	476.536	4	-0.00205	-1.08	140	156	Simon_May2013_TSA_SCX_AcetylK_Enriched_Mascot_Pf+HuRBC_Tryp3m_CAM-AcetylKOxM_SILAC_I7_Perc-90077-7650_7650	1_Simon_May2013_TSA_SCX_AcetylK_Enriched_Mascot_Pf+HuRBC_Tryp3m_CAM-AcetylKOxM_SILAC_I7_Perc
PF3D7_0320900	| organism=Plasmodium_falciparum_3D7 | product=histone H2A variant, putative (H2A.Z) | location=Pf3D7_03_v3:875213-876295(+) | length=158 | sequence_SO=chromosome | SO=protein_coding	VLGLGkGGkGK	K6 Acetyl, K9 Acetyl	100%, 87%	26.70, 8.36	39.35	25	1096.66	549.338	2	-0.00116	-1.06	20	30	Simon_May2013_TSA_SCX_AcetylK_Enriched_Mascot_Pf+HuRBC_Tryp3m_CAM-AcetylKOxM_SILAC_I7_Perc-56632-6374_6374	1_Simon_May2013_TSA_SCX_AcetylK_Enriched_Mascot_Pf+HuRBC_Tryp3m_CAM-AcetylKOxM_SILAC_I7_Perc
PF3D7_0320900	| organism=Plasmodium_falciparum_3D7 | product=histone H2A variant, putative (H2A.Z) | location=Pf3D7_03_v3:875213-876295(+) | length=158 | sequence_SO=chromosome | SO=protein_coding	VIGGkVGGkVGGkVLGLGK	K5 Acetyl, K9 Acetyl, K13 Acetyl	100%, 100%, 100%	91.16, 96.67, 56.54	29.69	25	1848.12	617.048	3	-0.000641	-0.347	7	25	Simon_March2013_CompleteTSA_SCX_AcetylK_Non-Enriched_Mascot_Pf+HuRBC_Tryp3m_CAM-AcetylKOxM_SILAC_I7_Perc-263527-20770_20770	1_Simon_March2013_CompleteTSA_SCX_AcetylK_Non-Enriched_Mascot_Pf+HuRBC_Tryp3m_CAM-AcetylKOxM_SILAC_I7_Perc
PF3D7_0320900	| organism=Plasmodium_falciparum_3D7 | product=histone H2A variant, putative (H2A.Z) | location=Pf3D7_03_v3:875213-876295(+) | length=158 | sequence_SO=chromosome | SO=protein_coding	VGGkVGGkVLGLGkGGK	K4 Acetyl, K8 Acetyl, K14 Acetyl	100%, 100%, 99%	106.65, 63.34, 16.80	47.63	25	1635.97	818.992	2	-4.45e-05	-0.0272	12	28	Simon_July2013_Acetate_SCX_AcetylEnriched_Mascot_Pf+HuRBC_Tryp3m_CAM-AcetylKOxM_SILAC_I7_Perc-153505-13342_13342	1_Simon_July2013_Acetate_SCX_AcetylEnriched_Mascot_Pf+HuRBC_Tryp3m_CAM-AcetylKOxM_SILAC_I7_Perc
PF3D7_0320900	| organism=Plasmodium_falciparum_3D7 | product=histone H2A variant, putative (H2A.Z) | location=Pf3D7_03_v3:875213-876295(+) | length=158 | sequence_SO=chromosome | SO=protein_coding	VLGLGkGGkGkTGSGK	K6 Acetyl, K9 Acetyl, K11 Acetyl	100%, 100%, 100%	91.81, 80.14, 62.96	91.21	26.93	1568.89	785.45	2	-0.0047	-2.99	20	35	Simon_July2013_Acetate_SCX_NonEnriched_Mascot_Pf+HuRBC_Tryp3m_CAM-AcetylKOxM_SILAC_I7_Perc-01-3415-4660_4660	1_Simon_July2013_Acetate_SCX_NonEnriched_Mascot_Pf+HuRBC_Tryp3m_CAM-AcetylKOxM_SILAC_I7_Perc-01
PF3D7_0320900	| organism=Plasmodium_falciparum_3D7 | product=histone H2A variant, putative (H2A.Z) | location=Pf3D7_03_v3:875213-876295(+) | length=158 | sequence_SO=chromosome | SO=protein_coding	VLGLGkGGkGkTGSGK	K6 Acetyl, K9 Acetyl, K11 Acetyl	100%, 100%, 100%	118.41, 93.83, 72.26	82.95	26.89	1568.89	785.451	2	-0.00323	-2.06	20	35	Simon_July2013_Acetate_SCX_NonEnriched_Mascot_Pf+HuRBC_Tryp3m_CAM-AcetylKOxM_SILAC_I7_Perc-01-234264-8537_8537	1_Simon_July2013_Acetate_SCX_NonEnriched_Mascot_Pf+HuRBC_Tryp3m_CAM-AcetylKOxM_SILAC_I7_Perc-01
PF3D7_0320900	| organism=Plasmodium_falciparum_3D7 | product=histone H2A variant, putative (H2A.Z) | location=Pf3D7_03_v3:875213-876295(+) | length=158 | sequence_SO=chromosome | SO=protein_coding	VLGLGkGGkGkTGSGK	K6 Acetyl, K9 Acetyl, K11 Acetyl	100%, 99%, 95%	32.30, 14.01, 8.15	38.73	26.92	1568.89	523.97	3	-0.00282	-1.79	20	35	Simon_May2013_TSA_SCX_AcetylK_Enriched_Mascot_Pf+HuRBC_Tryp3m_CAM-AcetylKOxM_SILAC_I7_Perc-57017-6940_6940	1_Simon_May2013_TSA_SCX_AcetylK_Enriched_Mascot_Pf+HuRBC_Tryp3m_CAM-AcetylKOxM_SILAC_I7_Perc
PF3D7_0320900	| organism=Plasmodium_falciparum_3D7 | product=histone H2A variant, putative (H2A.Z) | location=Pf3D7_03_v3:875213-876295(+) | length=158 | sequence_SO=chromosome | SO=protein_coding	VGGkVGGkVLGLGkGGK	K4 Acetyl, K8 Acetyl, K14 Acetyl	100%, 100%, 100%	182.82, 115.98, 29.88	83.85	25	1635.97	818.991	2	-0.00151	-0.922	12	28	Simon_SirtKO_S2A_SCX_AcetylKEnriched_Mascot_Pf+HuRBC_Tryp3m_CAM-AcetylKOxM_SILAC_I7_Perc-66336-15591_15591	1_Simon_SirtKO_S2A_SCX_AcetylKEnriched_Mascot_Pf+HuRBC_Tryp3m_CAM-AcetylKOxM_SILAC_I7_Perc
PF3D7_0320900	| organism=Plasmodium_falciparum_3D7 | product=histone H2A variant, putative (H2A.Z) | location=Pf3D7_03_v3:875213-876295(+) | length=158 | sequence_SO=chromosome | SO=protein_coding	VGGkVGGkVLGLGkGGK	K4 Acetyl, K8 Acetyl, K14 Acetyl	100%, 100%, 91%	99.16, 101.69, 8.42	37.81	25	1635.97	546.33	3	-0.00238	-1.45	12	28	2013March_Acetate_Acetyl_Non-Enriched_Retune_Mascot_Pf+HuRBC_Tryp3m_CAM-AcetylKOxM_SILAC_I7_Perc-72988-17007_17007	1_2013March_Acetate_Acetyl_Non-Enriched_Retune_Mascot_Pf+HuRBC_Tryp3m_CAM-AcetylKOxM_SILAC_I7_Perc
PF3D7_0320900	| organism=Plasmodium_falciparum_3D7 | product=histone H2A variant, putative (H2A.Z) | location=Pf3D7_03_v3:875213-876295(+) | length=158 | sequence_SO=chromosome | SO=protein_coding	VGGkVGGkVLGLGkGGK	K4 Acetyl, K8 Acetyl, K14 Acetyl	100%, 100%, 100%	123.34, 104.78, 22.61	51.96	25	1635.97	818.991	2	-0.000533	-0.325	12	28	Simon_May2013_TSA_SCX_AcetylK_Enriched_Mascot_Pf+HuRBC_Tryp3m_CAM-AcetylKOxM_SILAC_I7_Perc-42784-10055_10055	1_Simon_May2013_TSA_SCX_AcetylK_Enriched_Mascot_Pf+HuRBC_Tryp3m_CAM-AcetylKOxM_SILAC_I7_Perc
PF3D7_0320900	| organism=Plasmodium_falciparum_3D7 | product=histone H2A variant, putative (H2A.Z) | location=Pf3D7_03_v3:875213-876295(+) | length=158 | sequence_SO=chromosome | SO=protein_coding	GGkGkTGSGK	K3 Acetyl, K5 Acetyl	100%, 100%	96.50, 73.37	49.27	29.75	959.504	480.759	2	-0.000999	-1.04	26	35	Simon_July2013_Acetate_SCX_NonEnriched_Mascot_Pf+HuRBC_Tryp3m_CAM-AcetylKOxM_SILAC_I7_Perc-01-196243-1846_1846	1_Simon_July2013_Acetate_SCX_NonEnriched_Mascot_Pf+HuRBC_Tryp3m_CAM-AcetylKOxM_SILAC_I7_Perc-01
PF3D7_0320900	| organism=Plasmodium_falciparum_3D7 | product=histone H2A variant, putative (H2A.Z) | location=Pf3D7_03_v3:875213-876295(+) | length=158 | sequence_SO=chromosome | SO=protein_coding	VGGkVLGLGkGGkGK	K4 Acetyl, K10 Acetyl, K13 Acetyl	100%, 89%, 43%	59.32, 12.66, 5.59	28.92	25	1479.88	494.299	3	-0.00302	-2.04	16	30	Simon_May2013_TSA_SCX_AcetylK_Enriched_Mascot_Pf+HuRBC_Tryp3m_CAM-AcetylKOxM_SILAC_I7_Perc-41412-8368_8368	1_Simon_May2013_TSA_SCX_AcetylK_Enriched_Mascot_Pf+HuRBC_Tryp3m_CAM-AcetylKOxM_SILAC_I7_Perc
PF3D7_0320900	| organism=Plasmodium_falciparum_3D7 | product=histone H2A variant, putative (H2A.Z) | location=Pf3D7_03_v3:875213-876295(+) | length=158 | sequence_SO=chromosome | SO=protein_coding	VGGkVLGLGkGGK	K4 Acetyl, K10 Acetyl	100%, 99%	76.74, 13.56	48.54	25	1252.75	627.383	2	3.3e-06	0.00264	16	28	Simon_July2013_Acetate_SCX_NonEnriched_Mascot_Pf+HuRBC_Tryp3m_CAM-AcetylKOxM_SILAC_I7_Perc-01-268377-10007_10007	1_Simon_July2013_Acetate_SCX_NonEnriched_Mascot_Pf+HuRBC_Tryp3m_CAM-AcetylKOxM_SILAC_I7_Perc-01
PF3D7_0320900	| organism=Plasmodium_falciparum_3D7 | product=histone H2A variant, putative (H2A.Z) | location=Pf3D7_03_v3:875213-876295(+) | length=158 | sequence_SO=chromosome | SO=protein_coding	VGGkVGGkVLGLGK	K4 Acetyl, K8 Acetyl	100%, 100%	49.43, 41.38	30.03	25	1351.82	451.613	3	-0.0031	-2.29	12	25	Simon_July2013_Acetate_SCX_AcetylEnriched_Mascot_Pf+HuRBC_Tryp3m_CAM-AcetylKOxM_SILAC_I7_Perc-97110-12194_12194	1_Simon_July2013_Acetate_SCX_AcetylEnriched_Mascot_Pf+HuRBC_Tryp3m_CAM-AcetylKOxM_SILAC_I7_Perc
PF3D7_0320900	| organism=Plasmodium_falciparum_3D7 | product=histone H2A variant, putative (H2A.Z) | location=Pf3D7_03_v3:875213-876295(+) | length=158 | sequence_SO=chromosome | SO=protein_coding	ViGGkVGGkVGGkVLGLGK	I2 7_I, K5 Acetyl, K9 Acetyl, K13 Acetyl	100%, 100%, 100%, 100%	1,000.00, 211.35, 150.56, 101.77	85.82	25	1855.14	928.576	2	-3.1e-05	-0.0167	7	25	2013March_Acetate_Acetyl_Non-Enriched_Retune_Mascot_Pf+HuRBC_Tryp3m_CAM-AcetylKOxM_SILAC_I7_Perc-100589-20505_20505	1_2013March_Acetate_Acetyl_Non-Enriched_Retune_Mascot_Pf+HuRBC_Tryp3m_CAM-AcetylKOxM_SILAC_I7_Perc
PF3D7_0320900	| organism=Plasmodium_falciparum_3D7 | product=histone H2A variant, putative (H2A.Z) | location=Pf3D7_03_v3:875213-876295(+) | length=158 | sequence_SO=chromosome | SO=protein_coding	VIGGkVGGkVGGkVLGLGK	K5 Acetyl, K9 Acetyl, K13 Acetyl	100%, 100%, 100%	127.88, 97.86, 83.50	47	25	1848.12	925.069	2	0.00126	0.684	7	25	Simon_March2013_CompleteTSA_SCX_AcetylK_Non-Enriched_Mascot_Pf+HuRBC_Tryp3m_CAM-AcetylKOxM_SILAC_I7_Perc-213599-18233_18233	1_Simon_March2013_CompleteTSA_SCX_AcetylK_Non-Enriched_Mascot_Pf+HuRBC_Tryp3m_CAM-AcetylKOxM_SILAC_I7_Perc
PF3D7_0320900	| organism=Plasmodium_falciparum_3D7 | product=histone H2A variant, putative (H2A.Z) | location=Pf3D7_03_v3:875213-876295(+) | length=158 | sequence_SO=chromosome | SO=protein_coding	VGGkVLGLGkGGK	K4 Acetyl, K10 Acetyl	100%, 91%	73.89, 9.82	39.76	25	1252.75	418.591	3	-0.00181	-1.44	16	28	Simon_May2013_TSA_SCX_AcetylK_Enriched_Mascot_Pf+HuRBC_Tryp3m_CAM-AcetylKOxM_SILAC_I7_Perc-57771-7842_7842	1_Simon_May2013_TSA_SCX_AcetylK_Enriched_Mascot_Pf+HuRBC_Tryp3m_CAM-AcetylKOxM_SILAC_I7_Perc
PF3D7_0320900	| organism=Plasmodium_falciparum_3D7 | product=histone H2A variant, putative (H2A.Z) | location=Pf3D7_03_v3:875213-876295(+) | length=158 | sequence_SO=chromosome | SO=protein_coding	VGGkVLGLGKGGk	K4 Acetyl, K13 Acetyl	100%, 4%	74.41, 0.00	39.83	25	1252.75	418.59	3	-0.00337	-2.69	16	28	2013March_Acetate_Acetyl_Non-Enriched_Retune_Mascot_Pf+HuRBC_Tryp3m_CAM-AcetylKOxM_SILAC_I7_Perc-70187-14019_14019	1_2013March_Acetate_Acetyl_Non-Enriched_Retune_Mascot_Pf+HuRBC_Tryp3m_CAM-AcetylKOxM_SILAC_I7_Perc
PF3D7_0320900	| organism=Plasmodium_falciparum_3D7 | product=histone H2A variant, putative (H2A.Z) | location=Pf3D7_03_v3:875213-876295(+) | length=158 | sequence_SO=chromosome | SO=protein_coding	VLGLGkGGK	K6 Acetyl	1	46.48	36.69	25.84	869.534	435.774	2	-0.00135	-1.55	20	28	Simon_March2013_CompleteTSA_SCX_AcetylK_Non-Enriched_Mascot_Pf+HuRBC_Tryp3m_CAM-AcetylKOxM_SILAC_I7_Perc-279319-10044_10044	1_Simon_March2013_CompleteTSA_SCX_AcetylK_Non-Enriched_Mascot_Pf+HuRBC_Tryp3m_CAM-AcetylKOxM_SILAC_I7_Perc
PF3D7_0320900	| organism=Plasmodium_falciparum_3D7 | product=histone H2A variant, putative (H2A.Z) | location=Pf3D7_03_v3:875213-876295(+) | length=158 | sequence_SO=chromosome | SO=protein_coding	VGGkVGGkVLGLGK	K4 Acetyl, K8 Acetyl	100%, 100%	83.96, 40.35	29.9	25	1351.82	676.915	2	-0.00419	-3.1	12	25	Simon_SirtKO_S2B_SCX_AcetylKEnriched_Mascot_Pf+HuRBC_Tryp3m_CAM-AcetylKOxM_SILAC_I7_Perc-57672-14820_14820	1_Simon_SirtKO_S2B_SCX_AcetylKEnriched_Mascot_Pf+HuRBC_Tryp3m_CAM-AcetylKOxM_SILAC_I7_Perc
PF3D7_0320900	| organism=Plasmodium_falciparum_3D7 | product=histone H2A variant, putative (H2A.Z) | location=Pf3D7_03_v3:875213-876295(+) | length=158 | sequence_SO=chromosome | SO=protein_coding	VLGLGkGGkGkTGSGK	K6 Acetyl, K9 Acetyl, K11 Acetyl	100%, 92%, 86%	22.82, 10.01, 7.29	39.9	26.92	1568.89	523.969	3	-0.00593	-3.78	20	35	Simon_SirtKO_S2B_SCX_AcetylKEnriched_Mascot_Pf+HuRBC_Tryp3m_CAM-AcetylKOxM_SILAC_I7_Perc-34845-9232_9232	1_Simon_SirtKO_S2B_SCX_AcetylKEnriched_Mascot_Pf+HuRBC_Tryp3m_CAM-AcetylKOxM_SILAC_I7_Perc
PF3D7_0320900	| organism=Plasmodium_falciparum_3D7 | product=histone H2A variant, putative (H2A.Z) | location=Pf3D7_03_v3:875213-876295(+) | length=158 | sequence_SO=chromosome | SO=protein_coding	VGGkVLGLGK	K4 Acetyl	1	61.06	40.04	25	968.602	485.308	2	-0.00115	-1.19	16	25	Simon_SirtKO_S2B_SCX_NonEnriched_Mascot_Pf+HuRBC_Tryp3m_CAM-AcetylKOxM_SILAC_I7_Perc-01-141724-17863_17863	1_Simon_SirtKO_S2B_SCX_NonEnriched_Mascot_Pf+HuRBC_Tryp3m_CAM-AcetylKOxM_SILAC_I7_Perc-01
PF3D7_0320900	| organism=Plasmodium_falciparum_3D7 | product=histone H2A variant, putative (H2A.Z) | location=Pf3D7_03_v3:875213-876295(+) | length=158 | sequence_SO=chromosome | SO=protein_coding	VGGkVGGkVLGLGkGGK	K4 Acetyl, K8 Acetyl, K14 Acetyl	100%, 100%, 100%	109.29, 86.54, 29.88	42.51	25	1635.97	818.991	2	-0.000777	-0.475	12	28	Simon_July2013_Acetate_SCX_AcetylEnriched_Mascot_Pf+HuRBC_Tryp3m_CAM-AcetylKOxM_SILAC_I7_Perc-1957-3930_3930	1_Simon_July2013_Acetate_SCX_AcetylEnriched_Mascot_Pf+HuRBC_Tryp3m_CAM-AcetylKOxM_SILAC_I7_Perc
PF3D7_0320900	| organism=Plasmodium_falciparum_3D7 | product=histone H2A variant, putative (H2A.Z) | location=Pf3D7_03_v3:875213-876295(+) | length=158 | sequence_SO=chromosome | SO=protein_coding	VGGkVGGK	K4 Acetyl	1	55.02	50.72	27.55	742.434	372.224	2	-0.00141	-1.89	12	19	Simon_July2013_Acetate_SCX_NonEnriched_Mascot_Pf+HuRBC_Tryp3m_CAM-AcetylKOxM_SILAC_I7_Perc-01-136294-1977_1977	1_Simon_July2013_Acetate_SCX_NonEnriched_Mascot_Pf+HuRBC_Tryp3m_CAM-AcetylKOxM_SILAC_I7_Perc-01
PF3D7_0320900	| organism=Plasmodium_falciparum_3D7 | product=histone H2A variant, putative (H2A.Z) | location=Pf3D7_03_v3:875213-876295(+) | length=158 | sequence_SO=chromosome | SO=protein_coding	VGGkVLGLGK	K4 Acetyl	1	73.83	75.03	25	968.602	485.309	2	0.000865	0.892	16	25	Simon_March2013_CompleteAcetate_SCX_AcetylK_Non-Enriched_Mascot_Pf+HuRBC_Tryp3m_CAM-AcetylKOxM_SILAC_I7_Perc-260862-12382_12382	1_Simon_March2013_CompleteAcetate_SCX_AcetylK_Non-Enriched_Mascot_Pf+HuRBC_Tryp3m_CAM-AcetylKOxM_SILAC_I7_Perc
PF3D7_0320900	| organism=Plasmodium_falciparum_3D7 | product=histone H2A variant, putative (H2A.Z) | location=Pf3D7_03_v3:875213-876295(+) | length=158 | sequence_SO=chromosome | SO=protein_coding	VLGLGkGGkGkTGSGK	K6 Acetyl, K9 Acetyl, K11 Acetyl	100%, 100%, 100%	103.17, 77.04, 72.26	98.71	26.63	1568.89	785.452	2	-0.000302	-0.192	20	35	Simon_March2013_CompleteTSA_SCX_AcetylK_Non-Enriched_Mascot_Pf+HuRBC_Tryp3m_CAM-AcetylKOxM_SILAC_I7_Perc-207373-11592_11592	1_Simon_March2013_CompleteTSA_SCX_AcetylK_Non-Enriched_Mascot_Pf+HuRBC_Tryp3m_CAM-AcetylKOxM_SILAC_I7_Perc
PF3D7_0320900	| organism=Plasmodium_falciparum_3D7 | product=histone H2A variant, putative (H2A.Z) | location=Pf3D7_03_v3:875213-876295(+) | length=158 | sequence_SO=chromosome | SO=protein_coding	VGGkVLGLGK	K4 Acetyl	1	78.01	51.55	25	968.602	485.308	2	-0.002	-2.07	16	25	Simon_SirtKO_S2A_SCX_NonEnriched_Mascot_Pf+HuRBC_Tryp3m_CAM-AcetylKOxM_SILAC_I7_Perc-183777-16579_16579	1_Simon_SirtKO_S2A_SCX_NonEnriched_Mascot_Pf+HuRBC_Tryp3m_CAM-AcetylKOxM_SILAC_I7_Perc
PF3D7_0320900	| organism=Plasmodium_falciparum_3D7 | product=histone H2A variant, putative (H2A.Z) | location=Pf3D7_03_v3:875213-876295(+) | length=158 | sequence_SO=chromosome | SO=protein_coding	VIGGkVGGkVGGkVLGLGK	K5 Acetyl, K9 Acetyl, K13 Acetyl	100%, 100%, 100%	81.89, 88.20, 38.60	50.12	25	1848.12	617.047	3	-0.00137	-0.743	7	25	Simon_July2013_Acetate_SCX_AcetylEnriched_Mascot_Pf+HuRBC_Tryp3m_CAM-AcetylKOxM_SILAC_I7_Perc-15971-15965_15965	1_Simon_July2013_Acetate_SCX_AcetylEnriched_Mascot_Pf+HuRBC_Tryp3m_CAM-AcetylKOxM_SILAC_I7_Perc
PF3D7_0320900	| organism=Plasmodium_falciparum_3D7 | product=histone H2A variant, putative (H2A.Z) | location=Pf3D7_03_v3:875213-876295(+) | length=158 | sequence_SO=chromosome | SO=protein_coding	VIGGkVGGkVGGK	K5 Acetyl, K9 Acetyl	100%, 100%	52.61, 28.28	39.39	25	1238.74	620.375	2	-0.000532	-0.429	7	19	Simon_May2013_TSA_SCX_AcetylK_Enriched_Mascot_Pf+HuRBC_Tryp3m_CAM-AcetylKOxM_SILAC_I7_Perc-39168-5478_5478	1_Simon_May2013_TSA_SCX_AcetylK_Enriched_Mascot_Pf+HuRBC_Tryp3m_CAM-AcetylKOxM_SILAC_I7_Perc
PF3D7_0320900	| organism=Plasmodium_falciparum_3D7 | product=histone H2A variant, putative (H2A.Z) | location=Pf3D7_03_v3:875213-876295(+) | length=158 | sequence_SO=chromosome | SO=protein_coding	VGGkVGGkVLGLGkGGK	K4 Acetyl, K8 Acetyl, K14 Acetyl	100%, 100%, 100%	166.47, 100.70, 38.97	71.38	25	1635.97	818.992	2	0.000566	0.346	12	28	Simon_March2013_CompleteAcetate_SCX_AcetylK_Non-Enriched_Mascot_Pf+HuRBC_Tryp3m_CAM-AcetylKOxM_SILAC_I7_Perc-44061-13879_13879	1_Simon_March2013_CompleteAcetate_SCX_AcetylK_Non-Enriched_Mascot_Pf+HuRBC_Tryp3m_CAM-AcetylKOxM_SILAC_I7_Perc
PF3D7_0320900	| organism=Plasmodium_falciparum_3D7 | product=histone H2A variant, putative (H2A.Z) | location=Pf3D7_03_v3:875213-876295(+) | length=158 | sequence_SO=chromosome | SO=protein_coding	VIGGkVGGkVGGkVLGLGK	K5 Acetyl, K9 Acetyl, K13 Acetyl	100%, 100%, 100%	228.55, 150.82, 86.02	82.77	25	1848.12	925.068	2	0.00102	0.552	7	25	Simon_March2013_CompleteAcetate_SCX_AcetylK_Non-Enriched_Mascot_Pf+HuRBC_Tryp3m_CAM-AcetylKOxM_SILAC_I7_Perc-91982-18438_18438	1_Simon_March2013_CompleteAcetate_SCX_AcetylK_Non-Enriched_Mascot_Pf+HuRBC_Tryp3m_CAM-AcetylKOxM_SILAC_I7_Perc
PF3D7_0320900	| organism=Plasmodium_falciparum_3D7 | product=histone H2A variant, putative (H2A.Z) | location=Pf3D7_03_v3:875213-876295(+) | length=158 | sequence_SO=chromosome | SO=protein_coding	VGGkVLGLGkGGK	K4 Acetyl, K10 Acetyl	100%, 100%	130.79, 35.40	72.34	25	1252.75	627.384	2	0.000736	0.587	16	28	Simon_SirtKO_S2B_SCX_NonEnriched_Mascot_Pf+HuRBC_Tryp3m_CAM-AcetylKOxM_SILAC_I7_Perc-01-55553-20798_20798	1_Simon_SirtKO_S2B_SCX_NonEnriched_Mascot_Pf+HuRBC_Tryp3m_CAM-AcetylKOxM_SILAC_I7_Perc-01
PF3D7_0320900	| organism=Plasmodium_falciparum_3D7 | product=histone H2A variant, putative (H2A.Z) | location=Pf3D7_03_v3:875213-876295(+) | length=158 | sequence_SO=chromosome | SO=protein_coding	VGGkVGGkVLGLGK	K4 Acetyl, K8 Acetyl	100%, 100%	170.13, 90.02	70.19	25	1351.82	676.918	2	0.000573	0.424	12	25	Simon_SirtKO_S2B_SCX_NonEnriched_Mascot_Pf+HuRBC_Tryp3m_CAM-AcetylKOxM_SILAC_I7_Perc-01-59439-24943_24943	1_Simon_SirtKO_S2B_SCX_NonEnriched_Mascot_Pf+HuRBC_Tryp3m_CAM-AcetylKOxM_SILAC_I7_Perc-01
PF3D7_0320900	| organism=Plasmodium_falciparum_3D7 | product=histone H2A variant, putative (H2A.Z) | location=Pf3D7_03_v3:875213-876295(+) | length=158 | sequence_SO=chromosome | SO=protein_coding	VGGkVGGkVLGLGkGGK	K4 Acetyl, K8 Acetyl, K14 Acetyl	100%, 100%, 99%	107.62, 112.07, 15.97	53.84	25	1635.97	546.33	3	-0.00146	-0.893	12	28	Simon_SirtKO_S2A_SCX_NonEnriched_Mascot_Pf+HuRBC_Tryp3m_CAM-AcetylKOxM_SILAC_I7_Perc-100345-21639_21639	1_Simon_SirtKO_S2A_SCX_NonEnriched_Mascot_Pf+HuRBC_Tryp3m_CAM-AcetylKOxM_SILAC_I7_Perc
PF3D7_0320900	| organism=Plasmodium_falciparum_3D7 | product=histone H2A variant, putative (H2A.Z) | location=Pf3D7_03_v3:875213-876295(+) | length=158 | sequence_SO=chromosome | SO=protein_coding	VIGGkVGGkVGGK	K5 Acetyl, K9 Acetyl	100%, 100%	90.77, 50.47	77.75	25	1238.74	620.375	2	-4.38e-05	-0.0353	7	19	Simon_SirtKO_S2B_SCX_NonEnriched_Mascot_Pf+HuRBC_Tryp3m_CAM-AcetylKOxM_SILAC_I7_Perc-01-49599-14446_14446	1_Simon_SirtKO_S2B_SCX_NonEnriched_Mascot_Pf+HuRBC_Tryp3m_CAM-AcetylKOxM_SILAC_I7_Perc-01
PF3D7_0320900	| organism=Plasmodium_falciparum_3D7 | product=histone H2A variant, putative (H2A.Z) | location=Pf3D7_03_v3:875213-876295(+) | length=158 | sequence_SO=chromosome | SO=protein_coding	ViGGkVGGkVGGK	I2 7_I, K5 Acetyl, K9 Acetyl	100%, 100%, 100%	1,000.00, 88.53, 35.66	65.26	25	1245.75	623.884	2	-0.000362	-0.291	7	19	Simon_March2013_CompleteTSA_SCX_AcetylK_Non-Enriched_Mascot_Pf+HuRBC_Tryp3m_CAM-AcetylKOxM_SILAC_I7_Perc-228278-9782_9782	1_Simon_March2013_CompleteTSA_SCX_AcetylK_Non-Enriched_Mascot_Pf+HuRBC_Tryp3m_CAM-AcetylKOxM_SILAC_I7_Perc
PF3D7_0320900	| organism=Plasmodium_falciparum_3D7 | product=histone H2A variant, putative (H2A.Z) | location=Pf3D7_03_v3:875213-876295(+) | length=158 | sequence_SO=chromosome | SO=protein_coding	VGGkVGGkVLGLGK	K4 Acetyl, K8 Acetyl	100%, 100%	154.88, 89.95	93.42	25	1351.82	676.918	2	0.000451	0.333	12	25	Simon_March2013_CompleteAcetate_SCX_AcetylK_Non-Enriched_Mascot_Pf+HuRBC_Tryp3m_CAM-AcetylKOxM_SILAC_I7_Perc-240381-16479_16479	1_Simon_March2013_CompleteAcetate_SCX_AcetylK_Non-Enriched_Mascot_Pf+HuRBC_Tryp3m_CAM-AcetylKOxM_SILAC_I7_Perc
PF3D7_0320900	| organism=Plasmodium_falciparum_3D7 | product=histone H2A variant, putative (H2A.Z) | location=Pf3D7_03_v3:875213-876295(+) | length=158 | sequence_SO=chromosome | SO=protein_coding	VGGkVGGkVLGLGK	K4 Acetyl, K8 Acetyl	100%, 100%	171.33, 101.63	65.48	25	1351.82	676.918	2	0.00131	0.965	12	25	2013March_TSA_Acetyl_Non-Enriched_Retune_Mascot_Pf+HuRBC_Tryp3m_CAM-AcetylKOxM_SILAC_I7_Perc-47178-14801_14801	1_2013March_TSA_Acetyl_Non-Enriched_Retune_Mascot_Pf+HuRBC_Tryp3m_CAM-AcetylKOxM_SILAC_I7_Perc
PF3D7_0320900	| organism=Plasmodium_falciparum_3D7 | product=histone H2A variant, putative (H2A.Z) | location=Pf3D7_03_v3:875213-876295(+) | length=158 | sequence_SO=chromosome | SO=protein_coding	VLGLGkGGK	K6 Acetyl	1	39.93	46.12	25.84	869.534	435.774	2	-0.00105	-1.2	20	28	Simon_May2013_TSA_SCX_AcetylK_Non-Enriched_Mascot_Pf+HuRBC_Tryp3m_CAM-AcetylKOxM_SILAC_I7_Perc-147784-6634_6634	1_Simon_May2013_TSA_SCX_AcetylK_Non-Enriched_Mascot_Pf+HuRBC_Tryp3m_CAM-AcetylKOxM_SILAC_I7_Perc
PF3D7_0320900	| organism=Plasmodium_falciparum_3D7 | product=histone H2A variant, putative (H2A.Z) | location=Pf3D7_03_v3:875213-876295(+) | length=158 | sequence_SO=chromosome | SO=protein_coding	VGGkVLGLGkGGkGK	K4 Acetyl, K10 Acetyl, K13 Acetyl	100%, 100%, 100%	151.67, 60.43, 21.75	52.76	25	1479.88	740.947	2	-0.000354	-0.239	16	30	Simon_May2013_TSA_SCX_AcetylK_Enriched_Mascot_Pf+HuRBC_Tryp3m_CAM-AcetylKOxM_SILAC_I7_Perc-125303-11281_11281	1_Simon_May2013_TSA_SCX_AcetylK_Enriched_Mascot_Pf+HuRBC_Tryp3m_CAM-AcetylKOxM_SILAC_I7_Perc
PF3D7_0320900	| organism=Plasmodium_falciparum_3D7 | product=histone H2A variant, putative (H2A.Z) | location=Pf3D7_03_v3:875213-876295(+) | length=158 | sequence_SO=chromosome | SO=protein_coding	VGGkVLGLGkGGK	K4 Acetyl, K10 Acetyl	100%, 80%	87.01, 5.92	34.2	25	1252.75	627.381	2	-0.00378	-3.02	16	28	Simon_SirtKO_S2B_SCX_AcetylKEnriched_Mascot_Pf+HuRBC_Tryp3m_CAM-AcetylKOxM_SILAC_I7_Perc-5152-10211_10211	1_Simon_SirtKO_S2B_SCX_AcetylKEnriched_Mascot_Pf+HuRBC_Tryp3m_CAM-AcetylKOxM_SILAC_I7_Perc
PF3D7_0320900	| organism=Plasmodium_falciparum_3D7 | product=histone H2A variant, putative (H2A.Z) | location=Pf3D7_03_v3:875213-876295(+) | length=158 | sequence_SO=chromosome | SO=protein_coding	VGGkVLGLGkGGK	K4 Acetyl, K10 Acetyl	100%, 100%	116.74, 27.03	61.25	25	1252.75	627.383	2	0.000247	0.197	16	28	Simon_May2013_TSA_SCX_AcetylK_Enriched_Mascot_Pf+HuRBC_Tryp3m_CAM-AcetylKOxM_SILAC_I7_Perc-7324-7291_7291	1_Simon_May2013_TSA_SCX_AcetylK_Enriched_Mascot_Pf+HuRBC_Tryp3m_CAM-AcetylKOxM_SILAC_I7_Perc
PF3D7_0320900	| organism=Plasmodium_falciparum_3D7 | product=histone H2A variant, putative (H2A.Z) | location=Pf3D7_03_v3:875213-876295(+) | length=158 | sequence_SO=chromosome | SO=protein_coding	VIGGkVGGkVGGkVLGLGK	K5 Acetyl, K9 Acetyl, K13 Acetyl	100%, 100%, 100%	89.26, 107.74, 33.73	30.83	25	1848.12	617.047	3	-0.00119	-0.644	7	25	2013March_Acetate_Acetyl_Non-Enriched_Retune_Mascot_Pf+HuRBC_Tryp3m_CAM-AcetylKOxM_SILAC_I7_Perc-125710-21159_21159	1_2013March_Acetate_Acetyl_Non-Enriched_Retune_Mascot_Pf+HuRBC_Tryp3m_CAM-AcetylKOxM_SILAC_I7_Perc
PF3D7_0320900	| organism=Plasmodium_falciparum_3D7 | product=histone H2A variant, putative (H2A.Z) | location=Pf3D7_03_v3:875213-876295(+) | length=158 | sequence_SO=chromosome | SO=protein_coding	VGGkVLGLGkGGK	K4 Acetyl, K10 Acetyl	100%, 99%	107.05, 14.67	40.9	25	1252.75	418.591	3	-0.000895	-0.714	16	28	Simon_March2013_CompleteAcetate_SCX_AcetylK_Non-Enriched_Mascot_Pf+HuRBC_Tryp3m_CAM-AcetylKOxM_SILAC_I7_Perc-41956-11633_11633	1_Simon_March2013_CompleteAcetate_SCX_AcetylK_Non-Enriched_Mascot_Pf+HuRBC_Tryp3m_CAM-AcetylKOxM_SILAC_I7_Perc
PF3D7_0320900	| organism=Plasmodium_falciparum_3D7 | product=histone H2A variant, putative (H2A.Z) | location=Pf3D7_03_v3:875213-876295(+) | length=158 | sequence_SO=chromosome | SO=protein_coding	VGGkVLGLGK	K4 Acetyl	1	74.41	51.13	25	968.602	485.309	2	1.04e-05	0.0108	16	25	Simon_May2013_TSA_SCX_AcetylK_Non-Enriched_Mascot_Pf+HuRBC_Tryp3m_CAM-AcetylKOxM_SILAC_I7_Perc-149031-7964_7964	1_Simon_May2013_TSA_SCX_AcetylK_Non-Enriched_Mascot_Pf+HuRBC_Tryp3m_CAM-AcetylKOxM_SILAC_I7_Perc
PF3D7_0320900	| organism=Plasmodium_falciparum_3D7 | product=histone H2A variant, putative (H2A.Z) | location=Pf3D7_03_v3:875213-876295(+) | length=158 | sequence_SO=chromosome | SO=protein_coding	VGGkVGGkVLGLGkGGK	K4 Acetyl, K8 Acetyl, K14 Acetyl	100%, 100%, 100%	136.90, 146.29, 17.93	74.45	25	1635.97	546.33	3	-0.000729	-0.445	12	28	Simon_July2013_Acetate_SCX_AcetylEnriched_Mascot_Pf+HuRBC_Tryp3m_CAM-AcetylKOxM_SILAC_I7_Perc-97630-12782_12782	1_Simon_July2013_Acetate_SCX_AcetylEnriched_Mascot_Pf+HuRBC_Tryp3m_CAM-AcetylKOxM_SILAC_I7_Perc
PF3D7_0320900	| organism=Plasmodium_falciparum_3D7 | product=histone H2A variant, putative (H2A.Z) | location=Pf3D7_03_v3:875213-876295(+) | length=158 | sequence_SO=chromosome | SO=protein_coding	VGGkVLGLGK	K4 Acetyl	1	53.16	39.02	25	968.602	485.309	2	0.000743	0.766	16	25	2013March_Acetate_Acetyl_Non-Enriched_Retune_Mascot_Pf+HuRBC_Tryp3m_CAM-AcetylKOxM_SILAC_I7_Perc-3816-5693_5693	1_2013March_Acetate_Acetyl_Non-Enriched_Retune_Mascot_Pf+HuRBC_Tryp3m_CAM-AcetylKOxM_SILAC_I7_Perc
PF3D7_0320900	| organism=Plasmodium_falciparum_3D7 | product=histone H2A variant, putative (H2A.Z) | location=Pf3D7_03_v3:875213-876295(+) | length=158 | sequence_SO=chromosome | SO=protein_coding	ALMNKVPLPPTAQKkPK	K15 Acetyl	0.61	4.79	48.76	25	1902.11	635.046	3	0.00266	1.4	140	156	Simon_March2013_CompleteTSA_SCX_AcetylK_Non-Enriched_Mascot_Pf+HuRBC_Tryp3m_CAM-AcetylKOxM_SILAC_I7_Perc-105697-11716_11716	1_Simon_March2013_CompleteTSA_SCX_AcetylK_Non-Enriched_Mascot_Pf+HuRBC_Tryp3m_CAM-AcetylKOxM_SILAC_I7_Perc
PF3D7_0320900	| organism=Plasmodium_falciparum_3D7 | product=histone H2A variant, putative (H2A.Z) | location=Pf3D7_03_v3:875213-876295(+) | length=158 | sequence_SO=chromosome | SO=protein_coding	VGGkVLGLGkGGKGk	K4 Acetyl, K10 Acetyl, K15 Acetyl	100%, 100%, 1%	135.75, 54.18, 0.00	70.54	25	1479.88	740.947	2	0.000256	0.173	16	30	Simon_July2013_Acetate_SCX_AcetylEnriched_Mascot_Pf+HuRBC_Tryp3m_CAM-AcetylKOxM_SILAC_I7_Perc-122241-10272_10272	1_Simon_July2013_Acetate_SCX_AcetylEnriched_Mascot_Pf+HuRBC_Tryp3m_CAM-AcetylKOxM_SILAC_I7_Perc
PF3D7_0320900	| organism=Plasmodium_falciparum_3D7 | product=histone H2A variant, putative (H2A.Z) | location=Pf3D7_03_v3:875213-876295(+) | length=158 | sequence_SO=chromosome | SO=protein_coding	GGkGkTGSGkTK	K3 Acetyl, K5 Acetyl, K10 Acetyl	100%, 100%, 100%	115.76, 82.47, 27.62	36.92	27.08	1230.66	616.336	2	-0.000335	-0.272	26	37	Simon_SirtKO_S2B_SCX_NonEnriched_Mascot_Pf+HuRBC_Tryp3m_CAM-AcetylKOxM_SILAC_I7_Perc-01-128481-3725_3725	1_Simon_SirtKO_S2B_SCX_NonEnriched_Mascot_Pf+HuRBC_Tryp3m_CAM-AcetylKOxM_SILAC_I7_Perc-01
PF3D7_0320900	| organism=Plasmodium_falciparum_3D7 | product=histone H2A variant, putative (H2A.Z) | location=Pf3D7_03_v3:875213-876295(+) | length=158 | sequence_SO=chromosome | SO=protein_coding	ViGGkVGGkVGGkVLGLGK	I2 7_I, K5 Acetyl, K9 Acetyl, K13 Acetyl	100%, 100%, 100%, 100%	1,000.00, 103.28, 113.27, 99.10	55.94	25	1855.14	619.387	3	0.000261	0.141	7	25	2013March_TSA_Acetyl_Non-Enriched_Retune_Mascot_Pf+HuRBC_Tryp3m_CAM-AcetylKOxM_SILAC_I7_Perc-74861-20221_20221	1_2013March_TSA_Acetyl_Non-Enriched_Retune_Mascot_Pf+HuRBC_Tryp3m_CAM-AcetylKOxM_SILAC_I7_Perc
PF3D7_0320900	| organism=Plasmodium_falciparum_3D7 | product=histone H2A variant, putative (H2A.Z) | location=Pf3D7_03_v3:875213-876295(+) | length=158 | sequence_SO=chromosome | SO=protein_coding	VGGkVLGLGK	K4 Acetyl	1	80.29	54.69	25	968.602	485.308	2	-0.00213	-2.19	16	25	Simon_March2013_CompleteTSA_SCX_AcetylK_Non-Enriched_Mascot_Pf+HuRBC_Tryp3m_CAM-AcetylKOxM_SILAC_I7_Perc-254958-11630_11630	1_Simon_March2013_CompleteTSA_SCX_AcetylK_Non-Enriched_Mascot_Pf+HuRBC_Tryp3m_CAM-AcetylKOxM_SILAC_I7_Perc
PF3D7_0320900	| organism=Plasmodium_falciparum_3D7 | product=histone H2A variant, putative (H2A.Z) | location=Pf3D7_03_v3:875213-876295(+) | length=158 | sequence_SO=chromosome | SO=protein_coding	VLGLGkGGkGkTGSGK	K6 Acetyl, K9 Acetyl, K11 Acetyl	100%, 99%, 93%	49.09, 18.57, 8.73	34.4	26.88	1568.89	523.97	3	-0.00373	-2.38	20	35	Simon_March2013_CompleteAcetate_SCX_AcetylK_Non-Enriched_Mascot_Pf+HuRBC_Tryp3m_CAM-AcetylKOxM_SILAC_I7_Perc-62590-11213_11213	1_Simon_March2013_CompleteAcetate_SCX_AcetylK_Non-Enriched_Mascot_Pf+HuRBC_Tryp3m_CAM-AcetylKOxM_SILAC_I7_Perc
PF3D7_0320900	| organism=Plasmodium_falciparum_3D7 | product=histone H2A variant, putative (H2A.Z) | location=Pf3D7_03_v3:875213-876295(+) | length=158 | sequence_SO=chromosome | SO=protein_coding	VGGkVGGkVLGLGkGGK	K4 Acetyl, K8 Acetyl, K14 Acetyl	100%, 100%, 100%	180.47, 118.85, 23.27	77.18	25	1635.97	818.992	2	0.00166	1.02	12	28	Simon_SirtKO_S2A_SCX_NonEnriched_Mascot_Pf+HuRBC_Tryp3m_CAM-AcetylKOxM_SILAC_I7_Perc-16420-18724_18724	1_Simon_SirtKO_S2A_SCX_NonEnriched_Mascot_Pf+HuRBC_Tryp3m_CAM-AcetylKOxM_SILAC_I7_Perc
PF3D7_0320900	| organism=Plasmodium_falciparum_3D7 | product=histone H2A variant, putative (H2A.Z) | location=Pf3D7_03_v3:875213-876295(+) | length=158 | sequence_SO=chromosome | SO=protein_coding	VIGGkVGGK	K5 Acetyl	1	60.84	42.61	25	855.518	428.766	2	-0.000912	-1.06	7	15	Simon_SirtKO_S2A_SCX_NonEnriched_Mascot_Pf+HuRBC_Tryp3m_CAM-AcetylKOxM_SILAC_I7_Perc-42314-4823_4823	1_Simon_SirtKO_S2A_SCX_NonEnriched_Mascot_Pf+HuRBC_Tryp3m_CAM-AcetylKOxM_SILAC_I7_Perc
PF3D7_0320900	| organism=Plasmodium_falciparum_3D7 | product=histone H2A variant, putative (H2A.Z) | location=Pf3D7_03_v3:875213-876295(+) | length=158 | sequence_SO=chromosome | SO=protein_coding	VLGLGkGGkGkTGSGK	K6 Acetyl, K9 Acetyl, K11 Acetyl	100%, 100%, 100%	59.84, 47.23, 43.29	52.33	26.93	1568.89	785.452	2	-0.00152	-0.97	20	35	Simon_SirtKO_S2A_SCX_AcetylKEnriched_Mascot_Pf+HuRBC_Tryp3m_CAM-AcetylKOxM_SILAC_I7_Perc-3849-9120_9120	1_Simon_SirtKO_S2A_SCX_AcetylKEnriched_Mascot_Pf+HuRBC_Tryp3m_CAM-AcetylKOxM_SILAC_I7_Perc
PF3D7_0320900	| organism=Plasmodium_falciparum_3D7 | product=histone H2A variant, putative (H2A.Z) | location=Pf3D7_03_v3:875213-876295(+) | length=158 | sequence_SO=chromosome | SO=protein_coding	ALMNKVPLPPTAQkKPK	K14 Acetyl	0.31	0	46.27	25	1902.11	476.535	4	-0.00449	-2.36	140	156	Simon_May2013_TSA_SCX_AcetylK_Non-Enriched_Mascot_Pf+HuRBC_Tryp3m_CAM-AcetylKOxM_SILAC_I7_Perc-216797-7355_7355	1_Simon_May2013_TSA_SCX_AcetylK_Non-Enriched_Mascot_Pf+HuRBC_Tryp3m_CAM-AcetylKOxM_SILAC_I7_Perc
PF3D7_0320900	| organism=Plasmodium_falciparum_3D7 | product=histone H2A variant, putative (H2A.Z) | location=Pf3D7_03_v3:875213-876295(+) | length=158 | sequence_SO=chromosome | SO=protein_coding	VIGGkVGGkVGGK	K5 Acetyl, K9 Acetyl	100%, 100%	67.41, 41.72	50.35	25	1238.74	620.376	2	0.00215	1.74	7	19	Simon_SirtKO_S2A_SCX_NonEnriched_Mascot_Pf+HuRBC_Tryp3m_CAM-AcetylKOxM_SILAC_I7_Perc-90091-10702_10702	1_Simon_SirtKO_S2A_SCX_NonEnriched_Mascot_Pf+HuRBC_Tryp3m_CAM-AcetylKOxM_SILAC_I7_Perc
PF3D7_0320900	| organism=Plasmodium_falciparum_3D7 | product=histone H2A variant, putative (H2A.Z) | location=Pf3D7_03_v3:875213-876295(+) | length=158 | sequence_SO=chromosome | SO=protein_coding	VIGGkVGGkVGGkVLGLGK	K5 Acetyl, K9 Acetyl, K13 Acetyl	100%, 100%, 100%	205.69, 128.29, 83.89	86.14	25	1848.12	925.068	2	-0.000689	-0.373	7	25	2013March_Acetate_Acetyl_Non-Enriched_Retune_Mascot_Pf+HuRBC_Tryp3m_CAM-AcetylKOxM_SILAC_I7_Perc-76261-20498_20498	1_2013March_Acetate_Acetyl_Non-Enriched_Retune_Mascot_Pf+HuRBC_Tryp3m_CAM-AcetylKOxM_SILAC_I7_Perc
PF3D7_0320900	| organism=Plasmodium_falciparum_3D7 | product=histone H2A variant, putative (H2A.Z) | location=Pf3D7_03_v3:875213-876295(+) | length=158 | sequence_SO=chromosome | SO=protein_coding	VGGkVLGLGK	K4 Acetyl	1	64.45	45.94	25	968.602	485.309	2	-0.0006	-0.619	16	25	Simon_March2013_CompleteTSA_SCX_AcetylK_Non-Enriched_Mascot_Pf+HuRBC_Tryp3m_CAM-AcetylKOxM_SILAC_I7_Perc-105180-11164_11164	1_Simon_March2013_CompleteTSA_SCX_AcetylK_Non-Enriched_Mascot_Pf+HuRBC_Tryp3m_CAM-AcetylKOxM_SILAC_I7_Perc
PF3D7_0320900	| organism=Plasmodium_falciparum_3D7 | product=histone H2A variant, putative (H2A.Z) | location=Pf3D7_03_v3:875213-876295(+) | length=158 | sequence_SO=chromosome | SO=protein_coding	GGkGkTGSGkTK	K3 Acetyl, K5 Acetyl, K10 Acetyl	100%, 100%, 100%	87.01, 58.26, 24.84	46.18	27.08	1230.66	616.336	2	-0.000824	-0.669	26	37	Simon_July2013_Acetate_SCX_AcetylEnriched_Mascot_Pf+HuRBC_Tryp3m_CAM-AcetylKOxM_SILAC_I7_Perc-13411-12885_12885	1_Simon_July2013_Acetate_SCX_AcetylEnriched_Mascot_Pf+HuRBC_Tryp3m_CAM-AcetylKOxM_SILAC_I7_Perc
PF3D7_0320900	| organism=Plasmodium_falciparum_3D7 | product=histone H2A variant, putative (H2A.Z) | location=Pf3D7_03_v3:875213-876295(+) | length=158 | sequence_SO=chromosome | SO=protein_coding	ViGGkVGGkVGGK	I2 7_I, K5 Acetyl, K9 Acetyl	100%, 100%, 100%	1,000.00, 102.48, 20.95	54.71	25	1245.75	416.258	3	-0.00257	-2.06	7	19	2013March_TSA_Acetyl_Non-Enriched_Retune_Mascot_Pf+HuRBC_Tryp3m_CAM-AcetylKOxM_SILAC_I7_Perc-65073-9780_9780	1_2013March_TSA_Acetyl_Non-Enriched_Retune_Mascot_Pf+HuRBC_Tryp3m_CAM-AcetylKOxM_SILAC_I7_Perc
PF3D7_0320900	| organism=Plasmodium_falciparum_3D7 | product=histone H2A variant, putative (H2A.Z) | location=Pf3D7_03_v3:875213-876295(+) | length=158 | sequence_SO=chromosome | SO=protein_coding	VGGkVGGkVLGLGKGGk	K4 Acetyl, K8 Acetyl, K17 Acetyl	100%, 100%, 0%	165.74, 85.11, 0.00	63.95	25	1635.97	818.99	2	-0.00432	-2.64	12	28	Simon_May2013_TSA_SCX_AcetylK_Enriched_Mascot_Pf+HuRBC_Tryp3m_CAM-AcetylKOxM_SILAC_I7_Perc-75122-10248_10248	1_Simon_May2013_TSA_SCX_AcetylK_Enriched_Mascot_Pf+HuRBC_Tryp3m_CAM-AcetylKOxM_SILAC_I7_Perc
PF3D7_0320900	| organism=Plasmodium_falciparum_3D7 | product=histone H2A variant, putative (H2A.Z) | location=Pf3D7_03_v3:875213-876295(+) | length=158 | sequence_SO=chromosome | SO=protein_coding	ViGGkVGGkVGGkVLGLGK	I2 7_I, K5 Acetyl, K9 Acetyl, K13 Acetyl	100%, 100%, 100%, 100%	1,000.00, 160.24, 106.46, 58.67	74.46	25	1855.14	928.578	2	0.00314	1.69	7	25	Simon_July2013_Acetate_SCX_AcetylEnriched_Mascot_Pf+HuRBC_Tryp3m_CAM-AcetylKOxM_SILAC_I7_Perc-127566-16488_16488	1_Simon_July2013_Acetate_SCX_AcetylEnriched_Mascot_Pf+HuRBC_Tryp3m_CAM-AcetylKOxM_SILAC_I7_Perc
PF3D7_0320900	| organism=Plasmodium_falciparum_3D7 | product=histone H2A variant, putative (H2A.Z) | location=Pf3D7_03_v3:875213-876295(+) | length=158 | sequence_SO=chromosome | SO=protein_coding	ViGGkVGGkVGGkVLGLGK	I2 7_I, K5 Acetyl, K9 Acetyl, K13 Acetyl	100%, 100%, 100%, 100%	1,000.00, 75.69, 44.57, 32.09	45.51	25	1855.14	928.576	2	-0.00162	-0.872	7	25	Simon_May2013_TSA_SCX_AcetylK_Enriched_Mascot_Pf+HuRBC_Tryp3m_CAM-AcetylKOxM_SILAC_I7_Perc-61073-12137_12137	1_Simon_May2013_TSA_SCX_AcetylK_Enriched_Mascot_Pf+HuRBC_Tryp3m_CAM-AcetylKOxM_SILAC_I7_Perc
PF3D7_0320900	| organism=Plasmodium_falciparum_3D7 | product=histone H2A variant, putative (H2A.Z) | location=Pf3D7_03_v3:875213-876295(+) | length=158 | sequence_SO=chromosome | SO=protein_coding	GkTGSGkTK	K2 Acetyl, K7 Acetyl	100%, 100%	68.29, 33.67	39.75	26.95	946.509	474.261	2	-0.00137	-1.44	29	37	Simon_SirtKO_S2A_SCX_NonEnriched_Mascot_Pf+HuRBC_Tryp3m_CAM-AcetylKOxM_SILAC_I7_Perc-170428-2326_2326	1_Simon_SirtKO_S2A_SCX_NonEnriched_Mascot_Pf+HuRBC_Tryp3m_CAM-AcetylKOxM_SILAC_I7_Perc
PF3D7_0320900	| organism=Plasmodium_falciparum_3D7 | product=histone H2A variant, putative (H2A.Z) | location=Pf3D7_03_v3:875213-876295(+) | length=158 | sequence_SO=chromosome | SO=protein_coding	VGGkVGGkVLGLGK	K4 Acetyl, K8 Acetyl	100%, 100%	152.68, 83.50	64.49	25	1351.82	676.916	2	-0.00211	-1.56	12	25	Simon_SirtKO_S2A_SCX_NonEnriched_Mascot_Pf+HuRBC_Tryp3m_CAM-AcetylKOxM_SILAC_I7_Perc-192308-25685_25685	1_Simon_SirtKO_S2A_SCX_NonEnriched_Mascot_Pf+HuRBC_Tryp3m_CAM-AcetylKOxM_SILAC_I7_Perc
PF3D7_0320900	| organism=Plasmodium_falciparum_3D7 | product=histone H2A variant, putative (H2A.Z) | location=Pf3D7_03_v3:875213-876295(+) | length=158 | sequence_SO=chromosome | SO=protein_coding	ViGGkVGGkVGGkVLGLGK	I2 7_I, K5 Acetyl, K9 Acetyl, K13 Acetyl	100%, 100%, 100%, 100%	1,000.00, 61.96, 77.02, 30.40	33.84	25	1855.14	619.386	3	-0.00175	-0.944	7	25	Simon_May2013_TSA_SCX_AcetylK_Enriched_Mascot_Pf+HuRBC_Tryp3m_CAM-AcetylKOxM_SILAC_I7_Perc-44608-12332_12332	1_Simon_May2013_TSA_SCX_AcetylK_Enriched_Mascot_Pf+HuRBC_Tryp3m_CAM-AcetylKOxM_SILAC_I7_Perc
PF3D7_0320900	| organism=Plasmodium_falciparum_3D7 | product=histone H2A variant, putative (H2A.Z) | location=Pf3D7_03_v3:875213-876295(+) | length=158 | sequence_SO=chromosome | SO=protein_coding	VGGkVGGkVLGLGkGGK	K4 Acetyl, K8 Acetyl, K14 Acetyl	100%, 100%, 100%	110.31, 85.93, 27.02	44.49	25	1635.97	818.992	2	0.000322	0.197	12	28	Simon_May2013_TSA_SCX_AcetylK_Enriched_Mascot_Pf+HuRBC_Tryp3m_CAM-AcetylKOxM_SILAC_I7_Perc-127507-13671_13671	1_Simon_May2013_TSA_SCX_AcetylK_Enriched_Mascot_Pf+HuRBC_Tryp3m_CAM-AcetylKOxM_SILAC_I7_Perc
PF3D7_0320900	| organism=Plasmodium_falciparum_3D7 | product=histone H2A variant, putative (H2A.Z) | location=Pf3D7_03_v3:875213-876295(+) | length=158 | sequence_SO=chromosome | SO=protein_coding	VGGkVLGLGkGGK	K4 Acetyl, K10 Acetyl	100%, 100%	131.12, 30.05	63.46	25	1252.75	627.382	2	-0.00195	-1.56	16	28	2013March_Acetate_Acetyl_Non-Enriched_Retune_Mascot_Pf+HuRBC_Tryp3m_CAM-AcetylKOxM_SILAC_I7_Perc-70108-13935_13935	1_2013March_Acetate_Acetyl_Non-Enriched_Retune_Mascot_Pf+HuRBC_Tryp3m_CAM-AcetylKOxM_SILAC_I7_Perc
PF3D7_0320900	| organism=Plasmodium_falciparum_3D7 | product=histone H2A variant, putative (H2A.Z) | location=Pf3D7_03_v3:875213-876295(+) | length=158 | sequence_SO=chromosome | SO=protein_coding	ViGGkVGGkVGGK	I2 7_I, K5 Acetyl, K9 Acetyl	100%, 100%, 99%	1,000.00, 82.76, 22.45	53.44	25	1245.75	416.258	3	-0.00129	-1.04	7	19	2013March_Acetate_Acetyl_Non-Enriched_Retune_Mascot_Pf+HuRBC_Tryp3m_CAM-AcetylKOxM_SILAC_I7_Perc-66495-10080_10080	1_2013March_Acetate_Acetyl_Non-Enriched_Retune_Mascot_Pf+HuRBC_Tryp3m_CAM-AcetylKOxM_SILAC_I7_Perc
PF3D7_0320900	| organism=Plasmodium_falciparum_3D7 | product=histone H2A variant, putative (H2A.Z) | location=Pf3D7_03_v3:875213-876295(+) | length=158 | sequence_SO=chromosome | SO=protein_coding	VGGkVLGLGK	K4 Acetyl	1	96.66	63.58	25	968.602	485.308	2	-0.00103	-1.06	16	25	Simon_March2013_CompleteAcetate_SCX_AcetylK_Non-Enriched_Mascot_Pf+HuRBC_Tryp3m_CAM-AcetylKOxM_SILAC_I7_Perc-84619-10585_10585	1_Simon_March2013_CompleteAcetate_SCX_AcetylK_Non-Enriched_Mascot_Pf+HuRBC_Tryp3m_CAM-AcetylKOxM_SILAC_I7_Perc
PF3D7_0320900	| organism=Plasmodium_falciparum_3D7 | product=histone H2A variant, putative (H2A.Z) | location=Pf3D7_03_v3:875213-876295(+) | length=158 | sequence_SO=chromosome | SO=protein_coding	VLGLGkGGkGKTGSGk	K6 Acetyl, K9 Acetyl, K16 Acetyl	100%, 99%, 15%	49.60, 19.51, 0.00	44.85	26.95	1568.89	523.971	3	-0.000986	-0.628	20	35	Simon_March2013_CompleteTSA_SCX_AcetylK_Non-Enriched_Mascot_Pf+HuRBC_Tryp3m_CAM-AcetylKOxM_SILAC_I7_Perc-207389-11609_11609	1_Simon_March2013_CompleteTSA_SCX_AcetylK_Non-Enriched_Mascot_Pf+HuRBC_Tryp3m_CAM-AcetylKOxM_SILAC_I7_Perc
PF3D7_0320900	| organism=Plasmodium_falciparum_3D7 | product=histone H2A variant, putative (H2A.Z) | location=Pf3D7_03_v3:875213-876295(+) | length=158 | sequence_SO=chromosome | SO=protein_coding	VGGkVLGLGK	K4 Acetyl	1	73.56	50.1	25	968.602	485.309	2	-0.000478	-0.493	16	25	Simon_SirtKO_S2A_SCX_NonEnriched_Mascot_Pf+HuRBC_Tryp3m_CAM-AcetylKOxM_SILAC_I7_Perc-232480-16537_16537	1_Simon_SirtKO_S2A_SCX_NonEnriched_Mascot_Pf+HuRBC_Tryp3m_CAM-AcetylKOxM_SILAC_I7_Perc
PF3D7_0320900	| organism=Plasmodium_falciparum_3D7 | product=histone H2A variant, putative (H2A.Z) | location=Pf3D7_03_v3:875213-876295(+) | length=158 | sequence_SO=chromosome | SO=protein_coding	VLGLGkGGkGK	K6 Acetyl, K9 Acetyl	100%, 99%	65.32, 19.72	63.82	25	1096.66	549.338	2	-0.00116	-1.06	20	30	Simon_March2013_CompleteTSA_SCX_AcetylK_Non-Enriched_Mascot_Pf+HuRBC_Tryp3m_CAM-AcetylKOxM_SILAC_I7_Perc-36108-7987_7987	1_Simon_March2013_CompleteTSA_SCX_AcetylK_Non-Enriched_Mascot_Pf+HuRBC_Tryp3m_CAM-AcetylKOxM_SILAC_I7_Perc
PF3D7_0320900	| organism=Plasmodium_falciparum_3D7 | product=histone H2A variant, putative (H2A.Z) | location=Pf3D7_03_v3:875213-876295(+) | length=158 | sequence_SO=chromosome | SO=protein_coding	ViGGkVGGkVGGK	I2 7_I, K5 Acetyl, K9 Acetyl	100%, 100%, 100%	1,000.00, 68.35, 32.68	59.36	25	1245.75	623.884	2	0.000736	0.591	7	19	Simon_SirtKO_S2B_SCX_NonEnriched_Mascot_Pf+HuRBC_Tryp3m_CAM-AcetylKOxM_SILAC_I7_Perc-01-185296-13682_13682	1_Simon_SirtKO_S2B_SCX_NonEnriched_Mascot_Pf+HuRBC_Tryp3m_CAM-AcetylKOxM_SILAC_I7_Perc-01
PF3D7_0320900	| organism=Plasmodium_falciparum_3D7 | product=histone H2A variant, putative (H2A.Z) | location=Pf3D7_03_v3:875213-876295(+) | length=158 | sequence_SO=chromosome | SO=protein_coding	VGGkVLGLGK	K4 Acetyl	1	78.01	51.37	25	968.602	485.307	2	-0.00457	-4.71	16	25	Simon_SirtKO_S2B_SCX_AcetylKEnriched_Mascot_Pf+HuRBC_Tryp3m_CAM-AcetylKOxM_SILAC_I7_Perc-35109-9602_9602	1_Simon_SirtKO_S2B_SCX_AcetylKEnriched_Mascot_Pf+HuRBC_Tryp3m_CAM-AcetylKOxM_SILAC_I7_Perc
PF3D7_0320900	| organism=Plasmodium_falciparum_3D7 | product=histone H2A variant, putative (H2A.Z) | location=Pf3D7_03_v3:875213-876295(+) | length=158 | sequence_SO=chromosome | SO=protein_coding	VGGkVGGkVLGLGkGGK	K4 Acetyl, K8 Acetyl, K14 Acetyl	100%, 100%, 100%	113.04, 73.96, 29.88	60.98	25	1635.97	818.991	2	-0.00212	-1.29	12	28	Simon_July2013_Acetate_SCX_AcetylEnriched_Mascot_Pf+HuRBC_Tryp3m_CAM-AcetylKOxM_SILAC_I7_Perc-124146-12539_12539	1_Simon_July2013_Acetate_SCX_AcetylEnriched_Mascot_Pf+HuRBC_Tryp3m_CAM-AcetylKOxM_SILAC_I7_Perc
PF3D7_0320900	| organism=Plasmodium_falciparum_3D7 | product=histone H2A variant, putative (H2A.Z) | location=Pf3D7_03_v3:875213-876295(+) | length=158 | sequence_SO=chromosome | SO=protein_coding	VIGGkVGGkVGGkVLGLGK	K5 Acetyl, K9 Acetyl, K13 Acetyl	100%, 100%, 100%	184.45, 142.80, 97.88	73.51	25	1848.12	925.07	2	0.00334	1.81	7	25	Simon_March2013_CompleteTSA_SCX_AcetylK_Non-Enriched_Mascot_Pf+HuRBC_Tryp3m_CAM-AcetylKOxM_SILAC_I7_Perc-238075-20232_20232	1_Simon_March2013_CompleteTSA_SCX_AcetylK_Non-Enriched_Mascot_Pf+HuRBC_Tryp3m_CAM-AcetylKOxM_SILAC_I7_Perc
PF3D7_0320900	| organism=Plasmodium_falciparum_3D7 | product=histone H2A variant, putative (H2A.Z) | location=Pf3D7_03_v3:875213-876295(+) | length=158 | sequence_SO=chromosome | SO=protein_coding	VGGkVGGkVLGLGkGGK	K4 Acetyl, K8 Acetyl, K14 Acetyl	100%, 100%, 99%	87.84, 58.70, 14.40	36.66	25	1635.97	818.992	2	-0.000289	-0.176	12	28	Simon_SirtKO_S2B_SCX_AcetylKEnriched_Mascot_Pf+HuRBC_Tryp3m_CAM-AcetylKOxM_SILAC_I7_Perc-6276-12365_12365	1_Simon_SirtKO_S2B_SCX_AcetylKEnriched_Mascot_Pf+HuRBC_Tryp3m_CAM-AcetylKOxM_SILAC_I7_Perc
PF3D7_0320900	| organism=Plasmodium_falciparum_3D7 | product=histone H2A variant, putative (H2A.Z) | location=Pf3D7_03_v3:875213-876295(+) | length=158 | sequence_SO=chromosome | SO=protein_coding	VLGLGkGGK	K6 Acetyl	1	46.48	36.69	25.84	869.534	435.774	2	-0.00135	-1.55	20	28	2013March_TSA_Acetyl_Non-Enriched_Retune_Mascot_Pf+HuRBC_Tryp3m_CAM-AcetylKOxM_SILAC_I7_Perc-116115-10044_10044	1_2013March_TSA_Acetyl_Non-Enriched_Retune_Mascot_Pf+HuRBC_Tryp3m_CAM-AcetylKOxM_SILAC_I7_Perc
PF3D7_0320900	| organism=Plasmodium_falciparum_3D7 | product=histone H2A variant, putative (H2A.Z) | location=Pf3D7_03_v3:875213-876295(+) | length=158 | sequence_SO=chromosome | SO=protein_coding	VIGGkVGGkVGGkVLGLGK	K5 Acetyl, K9 Acetyl, K13 Acetyl	100%, 100%, 100%	116.15, 128.55, 60.19	59.35	25	1848.12	617.048	3	-0.000641	-0.347	7	25	2013March_Acetate_Acetyl_Non-Enriched_Retune_Mascot_Pf+HuRBC_Tryp3m_CAM-AcetylKOxM_SILAC_I7_Perc-100612-20530_20530	1_2013March_Acetate_Acetyl_Non-Enriched_Retune_Mascot_Pf+HuRBC_Tryp3m_CAM-AcetylKOxM_SILAC_I7_Perc
PF3D7_0320900	| organism=Plasmodium_falciparum_3D7 | product=histone H2A variant, putative (H2A.Z) | location=Pf3D7_03_v3:875213-876295(+) | length=158 | sequence_SO=chromosome | SO=protein_coding	GGkGkTGSGkTK	K3 Acetyl, K5 Acetyl, K10 Acetyl	100%, 100%, 98%	108.48, 72.14, 18.04	75.46	26.88	1230.66	616.334	2	-0.004	-3.25	26	37	Simon_SirtKO_S2B_SCX_AcetylKEnriched_Mascot_Pf+HuRBC_Tryp3m_CAM-AcetylKOxM_SILAC_I7_Perc-29999-700_700	1_Simon_SirtKO_S2B_SCX_AcetylKEnriched_Mascot_Pf+HuRBC_Tryp3m_CAM-AcetylKOxM_SILAC_I7_Perc
PF3D7_0320900	| organism=Plasmodium_falciparum_3D7 | product=histone H2A variant, putative (H2A.Z) | location=Pf3D7_03_v3:875213-876295(+) | length=158 | sequence_SO=chromosome | SO=protein_coding	VGGkVGGkVLGLGK	K4 Acetyl, K8 Acetyl	100%, 100%	142.80, 83.89	48.9	25	1351.82	676.917	2	-0.00077	-0.569	12	25	Simon_July2013_Acetate_SCX_AcetylEnriched_Mascot_Pf+HuRBC_Tryp3m_CAM-AcetylKOxM_SILAC_I7_Perc-123676-11970_11970	1_Simon_July2013_Acetate_SCX_AcetylEnriched_Mascot_Pf+HuRBC_Tryp3m_CAM-AcetylKOxM_SILAC_I7_Perc
PF3D7_0320900	| organism=Plasmodium_falciparum_3D7 | product=histone H2A variant, putative (H2A.Z) | location=Pf3D7_03_v3:875213-876295(+) | length=158 | sequence_SO=chromosome | SO=protein_coding	VLGLGkGGkGK	K6 Acetyl, K9 Acetyl	100%, 100%	50.44, 14.71	74.39	25	1096.66	549.338	2	-0.000429	-0.391	20	30	Simon_March2013_CompleteAcetate_SCX_AcetylK_Non-Enriched_Mascot_Pf+HuRBC_Tryp3m_CAM-AcetylKOxM_SILAC_I7_Perc-259998-11454_11454	1_Simon_March2013_CompleteAcetate_SCX_AcetylK_Non-Enriched_Mascot_Pf+HuRBC_Tryp3m_CAM-AcetylKOxM_SILAC_I7_Perc
PF3D7_0320900	| organism=Plasmodium_falciparum_3D7 | product=histone H2A variant, putative (H2A.Z) | location=Pf3D7_03_v3:875213-876295(+) | length=158 | sequence_SO=chromosome | SO=protein_coding	ViGGkVGGkVGGK	I2 7_I, K5 Acetyl, K9 Acetyl	100%, 100%, 100%	1,000.00, 63.28, 30.10	41.53	25	1245.75	623.883	2	-0.00134	-1.07	7	19	Simon_July2013_Acetate_SCX_AcetylEnriched_Mascot_Pf+HuRBC_Tryp3m_CAM-AcetylKOxM_SILAC_I7_Perc-118682-5650_5650	1_Simon_July2013_Acetate_SCX_AcetylEnriched_Mascot_Pf+HuRBC_Tryp3m_CAM-AcetylKOxM_SILAC_I7_Perc
PF3D7_0320900	| organism=Plasmodium_falciparum_3D7 | product=histone H2A variant, putative (H2A.Z) | location=Pf3D7_03_v3:875213-876295(+) | length=158 | sequence_SO=chromosome | SO=protein_coding	VLGLGkGGkGkTGSGK	K6 Acetyl, K9 Acetyl, K11 Acetyl	100%, 100%, 100%	83.96, 61.08, 60.43	57.84	26.92	1568.89	785.451	2	-0.00213	-1.36	20	35	Simon_SirtKO_S2B_SCX_AcetylKEnriched_Mascot_Pf+HuRBC_Tryp3m_CAM-AcetylKOxM_SILAC_I7_Perc-4563-9188_9188	1_Simon_SirtKO_S2B_SCX_AcetylKEnriched_Mascot_Pf+HuRBC_Tryp3m_CAM-AcetylKOxM_SILAC_I7_Perc
PF3D7_0320900	| organism=Plasmodium_falciparum_3D7 | product=histone H2A variant, putative (H2A.Z) | location=Pf3D7_03_v3:875213-876295(+) | length=158 | sequence_SO=chromosome | SO=protein_coding	VLGLGkGGkGK	K6 Acetyl, K9 Acetyl	100%, 100%	51.99, 28.50	62.21	25	1096.66	549.338	2	0.000426	0.388	20	30	2013March_Acetate_Acetyl_Non-Enriched_Retune_Mascot_Pf+HuRBC_Tryp3m_CAM-AcetylKOxM_SILAC_I7_Perc-67933-11614_11614	1_2013March_Acetate_Acetyl_Non-Enriched_Retune_Mascot_Pf+HuRBC_Tryp3m_CAM-AcetylKOxM_SILAC_I7_Perc
PF3D7_0320900	| organism=Plasmodium_falciparum_3D7 | product=histone H2A variant, putative (H2A.Z) | location=Pf3D7_03_v3:875213-876295(+) | length=158 | sequence_SO=chromosome | SO=protein_coding	VGGkVGGkVLGLGkGGK	K4 Acetyl, K8 Acetyl, K14 Acetyl	100%, 100%, 81%	84.27, 100.32, 6.30	46.39	25	1635.97	546.329	3	-0.00293	-1.79	12	28	Simon_May2013_TSA_SCX_AcetylK_Enriched_Mascot_Pf+HuRBC_Tryp3m_CAM-AcetylKOxM_SILAC_I7_Perc-59338-9851_9851	1_Simon_May2013_TSA_SCX_AcetylK_Enriched_Mascot_Pf+HuRBC_Tryp3m_CAM-AcetylKOxM_SILAC_I7_Perc
PF3D7_0320900	| organism=Plasmodium_falciparum_3D7 | product=histone H2A variant, putative (H2A.Z) | location=Pf3D7_03_v3:875213-876295(+) | length=158 | sequence_SO=chromosome | SO=protein_coding	ViGGkVGGkVGGkVLGLGK	I2 7_I, K5 Acetyl, K9 Acetyl, K13 Acetyl	100%, 100%, 100%, 100%	1,000.00, 68.83, 77.02, 51.42	44.01	25	1855.14	619.387	3	-0.000105	-0.0567	7	25	Simon_July2013_Acetate_SCX_AcetylEnriched_Mascot_Pf+HuRBC_Tryp3m_CAM-AcetylKOxM_SILAC_I7_Perc-72977-16170_16170	1_Simon_July2013_Acetate_SCX_AcetylEnriched_Mascot_Pf+HuRBC_Tryp3m_CAM-AcetylKOxM_SILAC_I7_Perc
PF3D7_0320900	| organism=Plasmodium_falciparum_3D7 | product=histone H2A variant, putative (H2A.Z) | location=Pf3D7_03_v3:875213-876295(+) | length=158 | sequence_SO=chromosome | SO=protein_coding	VLGLGkGGK	K6 Acetyl	1	46.48	38.85	25.84	869.534	435.774	2	-0.00129	-1.48	20	28	Simon_March2013_CompleteTSA_SCX_AcetylK_Non-Enriched_Mascot_Pf+HuRBC_Tryp3m_CAM-AcetylKOxM_SILAC_I7_Perc-228518-10038_10038	1_Simon_March2013_CompleteTSA_SCX_AcetylK_Non-Enriched_Mascot_Pf+HuRBC_Tryp3m_CAM-AcetylKOxM_SILAC_I7_Perc
PF3D7_0320900	| organism=Plasmodium_falciparum_3D7 | product=histone H2A variant, putative (H2A.Z) | location=Pf3D7_03_v3:875213-876295(+) | length=158 | sequence_SO=chromosome | SO=protein_coding	VGGkVGGkVLGLGK	K4 Acetyl, K8 Acetyl	100%, 100%	144.97, 83.89	70.66	25	1351.82	676.918	2	0.000329	0.243	12	25	Simon_July2013_Acetate_SCX_NonEnriched_Mascot_Pf+HuRBC_Tryp3m_CAM-AcetylKOxM_SILAC_I7_Perc-01-20435-12366_12366	1_Simon_July2013_Acetate_SCX_NonEnriched_Mascot_Pf+HuRBC_Tryp3m_CAM-AcetylKOxM_SILAC_I7_Perc-01
PF3D7_0320900	| organism=Plasmodium_falciparum_3D7 | product=histone H2A variant, putative (H2A.Z) | location=Pf3D7_03_v3:875213-876295(+) | length=158 | sequence_SO=chromosome | SO=protein_coding	ViGGkVGGkVGGK	I2 7_I, K5 Acetyl, K9 Acetyl	100%, 100%, 100%	1,000.00, 44.53, 23.87	37.36	25	1245.75	623.883	2	-0.0028	-2.25	7	19	Simon_SirtKO_S2A_SCX_AcetylKEnriched_Mascot_Pf+HuRBC_Tryp3m_CAM-AcetylKOxM_SILAC_I7_Perc-79422-7146_7146	1_Simon_SirtKO_S2A_SCX_AcetylKEnriched_Mascot_Pf+HuRBC_Tryp3m_CAM-AcetylKOxM_SILAC_I7_Perc
PF3D7_0320900	| organism=Plasmodium_falciparum_3D7 | product=histone H2A variant, putative (H2A.Z) | location=Pf3D7_03_v3:875213-876295(+) | length=158 | sequence_SO=chromosome | SO=protein_coding	VLGLGkGGkGkTGSGK	K6 Acetyl, K9 Acetyl, K11 Acetyl	100%, 100%, 100%	70.95, 61.08, 44.52	64.34	26.95	1568.89	785.452	2	-0.000668	-0.426	20	35	Simon_July2013_Acetate_SCX_NonEnriched_Mascot_Pf+HuRBC_Tryp3m_CAM-AcetylKOxM_SILAC_I7_Perc-01-17373-9100_9100	1_Simon_July2013_Acetate_SCX_NonEnriched_Mascot_Pf+HuRBC_Tryp3m_CAM-AcetylKOxM_SILAC_I7_Perc-01
PF3D7_0320900	| organism=Plasmodium_falciparum_3D7 | product=histone H2A variant, putative (H2A.Z) | location=Pf3D7_03_v3:875213-876295(+) | length=158 | sequence_SO=chromosome | SO=protein_coding	VGGkVGGkVLGLGkGGK	K4 Acetyl, K8 Acetyl, K14 Acetyl	100%, 100%, 100%	149.70, 76.36, 22.61	71.82	25	1635.97	818.991	2	-0.00114	-0.698	12	28	Simon_May2013_TSA_SCX_AcetylK_Enriched_Mascot_Pf+HuRBC_Tryp3m_CAM-AcetylKOxM_SILAC_I7_Perc-8715-9032_9032	1_Simon_May2013_TSA_SCX_AcetylK_Enriched_Mascot_Pf+HuRBC_Tryp3m_CAM-AcetylKOxM_SILAC_I7_Perc
PF3D7_0320900	| organism=Plasmodium_falciparum_3D7 | product=histone H2A variant, putative (H2A.Z) | location=Pf3D7_03_v3:875213-876295(+) | length=158 | sequence_SO=chromosome | SO=protein_coding	VGGkVGGkVLGLGK	K4 Acetyl, K8 Acetyl	100%, 100%	192.00, 123.18	79.54	25	1351.82	676.918	2	0.00204	1.51	12	25	Simon_March2013_CompleteTSA_SCX_AcetylK_Non-Enriched_Mascot_Pf+HuRBC_Tryp3m_CAM-AcetylKOxM_SILAC_I7_Perc-39004-11076_11076	1_Simon_March2013_CompleteTSA_SCX_AcetylK_Non-Enriched_Mascot_Pf+HuRBC_Tryp3m_CAM-AcetylKOxM_SILAC_I7_Perc
PF3D7_0320900	| organism=Plasmodium_falciparum_3D7 | product=histone H2A variant, putative (H2A.Z) | location=Pf3D7_03_v3:875213-876295(+) | length=158 | sequence_SO=chromosome | SO=protein_coding	VLGLGkGGkGK	K6 Acetyl, K9 Acetyl	100%, 100%	39.33, 24.84	52.54	25	1096.66	549.337	2	-0.00177	-1.61	20	30	Simon_July2013_Acetate_SCX_AcetylEnriched_Mascot_Pf+HuRBC_Tryp3m_CAM-AcetylKOxM_SILAC_I7_Perc-92978-7447_7447	1_Simon_July2013_Acetate_SCX_AcetylEnriched_Mascot_Pf+HuRBC_Tryp3m_CAM-AcetylKOxM_SILAC_I7_Perc
PF3D7_0320900	| organism=Plasmodium_falciparum_3D7 | product=histone H2A variant, putative (H2A.Z) | location=Pf3D7_03_v3:875213-876295(+) | length=158 | sequence_SO=chromosome | SO=protein_coding	VIGGkVGGkVGGkVLGLGK	K5 Acetyl, K9 Acetyl, K13 Acetyl	100%, 100%, 100%	127.88, 97.86, 83.50	47	25	1848.12	925.069	2	0.00126	0.684	7	25	2013March_TSA_Acetyl_Non-Enriched_Retune_Mascot_Pf+HuRBC_Tryp3m_CAM-AcetylKOxM_SILAC_I7_Perc-50395-18233_18233	1_2013March_TSA_Acetyl_Non-Enriched_Retune_Mascot_Pf+HuRBC_Tryp3m_CAM-AcetylKOxM_SILAC_I7_Perc
PF3D7_0320900	| organism=Plasmodium_falciparum_3D7 | product=histone H2A variant, putative (H2A.Z) | location=Pf3D7_03_v3:875213-876295(+) | length=158 | sequence_SO=chromosome | SO=protein_coding	VLGLGkGGkGkTGSGK	K6 Acetyl, K9 Acetyl, K11 Acetyl	100%, 100%, 100%	110.18, 80.80, 70.02	103	26.93	1568.89	785.452	2	-0.00152	-0.97	20	35	Simon_SirtKO_S2A_SCX_NonEnriched_Mascot_Pf+HuRBC_Tryp3m_CAM-AcetylKOxM_SILAC_I7_Perc-183806-16610_16610	1_Simon_SirtKO_S2A_SCX_NonEnriched_Mascot_Pf+HuRBC_Tryp3m_CAM-AcetylKOxM_SILAC_I7_Perc
PF3D7_0320900	| organism=Plasmodium_falciparum_3D7 | product=histone H2A variant, putative (H2A.Z) | location=Pf3D7_03_v3:875213-876295(+) | length=158 | sequence_SO=chromosome | SO=protein_coding	ViGGkVGGkVGGkVLGLGK	I2 7_I, K5 Acetyl, K9 Acetyl, K13 Acetyl	100%, 100%, 100%, 100%	1,000.00, 91.23, 85.73, 46.32	39.07	25	1855.14	619.386	3	-0.00194	-1.04	7	25	Simon_SirtKO_S2B_SCX_NonEnriched_Mascot_Pf+HuRBC_Tryp3m_CAM-AcetylKOxM_SILAC_I7_Perc-01-112251-35586_35586	1_Simon_SirtKO_S2B_SCX_NonEnriched_Mascot_Pf+HuRBC_Tryp3m_CAM-AcetylKOxM_SILAC_I7_Perc-01
PF3D7_0320900	| organism=Plasmodium_falciparum_3D7 | product=histone H2A variant, putative (H2A.Z) | location=Pf3D7_03_v3:875213-876295(+) | length=158 | sequence_SO=chromosome | SO=protein_coding	ViGGkVGGkVGGK	I2 7_I, K5 Acetyl, K9 Acetyl	100%, 100%, 100%	1,000.00, 70.42, 39.77	41.51	25	1245.75	623.883	2	-0.00109	-0.878	7	19	Simon_SirtKO_S2A_SCX_NonEnriched_Mascot_Pf+HuRBC_Tryp3m_CAM-AcetylKOxM_SILAC_I7_Perc-180536-13121_13121	1_Simon_SirtKO_S2A_SCX_NonEnriched_Mascot_Pf+HuRBC_Tryp3m_CAM-AcetylKOxM_SILAC_I7_Perc
PF3D7_0320900	| organism=Plasmodium_falciparum_3D7 | product=histone H2A variant, putative (H2A.Z) | location=Pf3D7_03_v3:875213-876295(+) | length=158 | sequence_SO=chromosome | SO=protein_coding	VLGLGkGGkGkTGSGK	K6 Acetyl, K9 Acetyl, K11 Acetyl	100%, 100%, 100%	118.63, 83.38, 64.61	93.34	26.95	1568.89	785.452	2	-0.00103	-0.659	20	35	2013March_TSA_Acetyl_Non-Enriched_Retune_Mascot_Pf+HuRBC_Tryp3m_CAM-AcetylKOxM_SILAC_I7_Perc-66809-11632_11632	1_2013March_TSA_Acetyl_Non-Enriched_Retune_Mascot_Pf+HuRBC_Tryp3m_CAM-AcetylKOxM_SILAC_I7_Perc
PF3D7_0320900	| organism=Plasmodium_falciparum_3D7 | product=histone H2A variant, putative (H2A.Z) | location=Pf3D7_03_v3:875213-876295(+) | length=158 | sequence_SO=chromosome | SO=protein_coding	VGGkVLGLGkGGK	K4 Acetyl, K10 Acetyl	100%, 100%	126.32, 21.99	52.32	25	1252.75	627.383	2	-0.00134	-1.07	16	28	Simon_July2013_Acetate_SCX_AcetylEnriched_Mascot_Pf+HuRBC_Tryp3m_CAM-AcetylKOxM_SILAC_I7_Perc-1473-3353_3353	1_Simon_July2013_Acetate_SCX_AcetylEnriched_Mascot_Pf+HuRBC_Tryp3m_CAM-AcetylKOxM_SILAC_I7_Perc
PF3D7_0320900	| organism=Plasmodium_falciparum_3D7 | product=histone H2A variant, putative (H2A.Z) | location=Pf3D7_03_v3:875213-876295(+) | length=158 | sequence_SO=chromosome | SO=protein_coding	VGGkVGGkVLGLGkGGK	K4 Acetyl, K8 Acetyl, K14 Acetyl	100%, 100%, 79%	79.95, 84.09, 5.64	33.57	25	1635.97	546.33	3	-0.000363	-0.222	12	28	2013March_TSA_Acetyl_Non-Enriched_Retune_Mascot_Pf+HuRBC_Tryp3m_CAM-AcetylKOxM_SILAC_I7_Perc-71404-16534_16534	1_2013March_TSA_Acetyl_Non-Enriched_Retune_Mascot_Pf+HuRBC_Tryp3m_CAM-AcetylKOxM_SILAC_I7_Perc
PF3D7_0320900	| organism=Plasmodium_falciparum_3D7 | product=histone H2A variant, putative (H2A.Z) | location=Pf3D7_03_v3:875213-876295(+) | length=158 | sequence_SO=chromosome | SO=protein_coding	VLGLGkGGK	K6 Acetyl	1	39.93	56.5	25.84	869.534	435.773	2	-0.00245	-2.82	20	28	Simon_July2013_Acetate_SCX_NonEnriched_Mascot_Pf+HuRBC_Tryp3m_CAM-AcetylKOxM_SILAC_I7_Perc-01-142066-8134_8134	1_Simon_July2013_Acetate_SCX_NonEnriched_Mascot_Pf+HuRBC_Tryp3m_CAM-AcetylKOxM_SILAC_I7_Perc-01
PF3D7_0320900	| organism=Plasmodium_falciparum_3D7 | product=histone H2A variant, putative (H2A.Z) | location=Pf3D7_03_v3:875213-876295(+) | length=158 | sequence_SO=chromosome | SO=protein_coding	VGGkVGGkVLGLGK	K4 Acetyl, K8 Acetyl	100%, 100%	152.68, 110.21	65.29	25	1351.82	676.916	2	-0.00211	-1.56	12	25	Simon_March2013_CompleteTSA_SCX_AcetylK_Non-Enriched_Mascot_Pf+HuRBC_Tryp3m_CAM-AcetylKOxM_SILAC_I7_Perc-259231-16188_16188	1_Simon_March2013_CompleteTSA_SCX_AcetylK_Non-Enriched_Mascot_Pf+HuRBC_Tryp3m_CAM-AcetylKOxM_SILAC_I7_Perc
PF3D7_0320900	| organism=Plasmodium_falciparum_3D7 | product=histone H2A variant, putative (H2A.Z) | location=Pf3D7_03_v3:875213-876295(+) | length=158 | sequence_SO=chromosome | SO=protein_coding	ALMNKVPLPPTAQkKPK	K14 Acetyl	0.61	4.97	28.95	25	1902.11	635.046	3	0.000833	0.438	140	156	Simon_May2013_TSA_SCX_AcetylK_Non-Enriched_Mascot_Pf+HuRBC_Tryp3m_CAM-AcetylKOxM_SILAC_I7_Perc-216798-7356_7356	1_Simon_May2013_TSA_SCX_AcetylK_Non-Enriched_Mascot_Pf+HuRBC_Tryp3m_CAM-AcetylKOxM_SILAC_I7_Perc
PF3D7_0320900	| organism=Plasmodium_falciparum_3D7 | product=histone H2A variant, putative (H2A.Z) | location=Pf3D7_03_v3:875213-876295(+) | length=158 | sequence_SO=chromosome | SO=protein_coding	VIGGkVGGkVGGkVLGLGK	K5 Acetyl, K9 Acetyl, K13 Acetyl	100%, 100%, 100%	184.45, 142.80, 97.88	73.51	25	1848.12	925.07	2	0.00334	1.81	7	25	2013March_TSA_Acetyl_Non-Enriched_Retune_Mascot_Pf+HuRBC_Tryp3m_CAM-AcetylKOxM_SILAC_I7_Perc-74871-20232_20232	1_2013March_TSA_Acetyl_Non-Enriched_Retune_Mascot_Pf+HuRBC_Tryp3m_CAM-AcetylKOxM_SILAC_I7_Perc
PF3D7_0320900	| organism=Plasmodium_falciparum_3D7 | product=histone H2A variant, putative (H2A.Z) | location=Pf3D7_03_v3:875213-876295(+) | length=158 | sequence_SO=chromosome | SO=protein_coding	ViGGkVGGkVGGkVLGLGK	I2 7_I, K5 Acetyl, K9 Acetyl, K13 Acetyl	100%, 100%, 100%, 100%	1,000.00, 211.35, 150.56, 101.77	85.82	25	1855.14	928.576	2	-3.1e-05	-0.0167	7	25	Simon_March2013_CompleteAcetate_SCX_AcetylK_Non-Enriched_Mascot_Pf+HuRBC_Tryp3m_CAM-AcetylKOxM_SILAC_I7_Perc-268477-20505_20505	1_Simon_March2013_CompleteAcetate_SCX_AcetylK_Non-Enriched_Mascot_Pf+HuRBC_Tryp3m_CAM-AcetylKOxM_SILAC_I7_Perc
PF3D7_0320900	| organism=Plasmodium_falciparum_3D7 | product=histone H2A variant, putative (H2A.Z) | location=Pf3D7_03_v3:875213-876295(+) | length=158 | sequence_SO=chromosome | SO=protein_coding	VIGGkVGGkVGGkVLGLGK	K5 Acetyl, K9 Acetyl, K13 Acetyl	100%, 100%, 100%	72.82, 103.18, 56.54	36.81	25	1848.12	617.047	3	-0.00247	-1.34	7	25	Simon_SirtKO_S2B_SCX_NonEnriched_Mascot_Pf+HuRBC_Tryp3m_CAM-AcetylKOxM_SILAC_I7_Perc-01-206284-36075_36075	1_Simon_SirtKO_S2B_SCX_NonEnriched_Mascot_Pf+HuRBC_Tryp3m_CAM-AcetylKOxM_SILAC_I7_Perc-01
PF3D7_0320900	| organism=Plasmodium_falciparum_3D7 | product=histone H2A variant, putative (H2A.Z) | location=Pf3D7_03_v3:875213-876295(+) | length=158 | sequence_SO=chromosome | SO=protein_coding	VGGkVGGkVLGLGkGGK	K4 Acetyl, K8 Acetyl, K14 Acetyl	100%, 100%, 96%	89.45, 106.69, 11.40	41.23	25	1635.97	546.33	3	3.41e-06	0.00208	12	28	2013March_TSA_Acetyl_Non-Enriched_Retune_Mascot_Pf+HuRBC_Tryp3m_CAM-AcetylKOxM_SILAC_I7_Perc-47589-15240_15240	1_2013March_TSA_Acetyl_Non-Enriched_Retune_Mascot_Pf+HuRBC_Tryp3m_CAM-AcetylKOxM_SILAC_I7_Perc
PF3D7_0320900	| organism=Plasmodium_falciparum_3D7 | product=histone H2A variant, putative (H2A.Z) | location=Pf3D7_03_v3:875213-876295(+) | length=158 | sequence_SO=chromosome | SO=protein_coding	VIGGkVGGkVGGkVLGLGK	K5 Acetyl, K9 Acetyl, K13 Acetyl	100%, 100%, 100%	216.49, 144.97, 83.89	82.29	25	1848.12	925.07	2	0.00358	1.94	7	25	Simon_March2013_CompleteAcetate_SCX_AcetylK_Non-Enriched_Mascot_Pf+HuRBC_Tryp3m_CAM-AcetylKOxM_SILAC_I7_Perc-46550-16533_16533	1_Simon_March2013_CompleteAcetate_SCX_AcetylK_Non-Enriched_Mascot_Pf+HuRBC_Tryp3m_CAM-AcetylKOxM_SILAC_I7_Perc
PF3D7_0320900	| organism=Plasmodium_falciparum_3D7 | product=histone H2A variant, putative (H2A.Z) | location=Pf3D7_03_v3:875213-876295(+) | length=158 | sequence_SO=chromosome | SO=protein_coding	ViGGkVGGkVGGkVLGLGK	I2 7_I, K5 Acetyl, K9 Acetyl, K13 Acetyl	100%, 100%, 100%, 100%	1,000.00, 110.45, 104.16, 73.80	41.77	25	1855.14	619.387	3	0.000993	0.535	7	25	Simon_July2013_Acetate_SCX_AcetylEnriched_Mascot_Pf+HuRBC_Tryp3m_CAM-AcetylKOxM_SILAC_I7_Perc-101115-16700_16700	1_Simon_July2013_Acetate_SCX_AcetylEnriched_Mascot_Pf+HuRBC_Tryp3m_CAM-AcetylKOxM_SILAC_I7_Perc
PF3D7_0320900	| organism=Plasmodium_falciparum_3D7 | product=histone H2A variant, putative (H2A.Z) | location=Pf3D7_03_v3:875213-876295(+) | length=158 | sequence_SO=chromosome | SO=protein_coding	ALMNKVPLPPTAQKkPK	K15 Acetyl	0.05	0	49.74	25	1902.11	635.045	3	-0.00118	-0.621	140	156	2013March_TSA_Acetyl_Non-Enriched_Retune_Mascot_Pf+HuRBC_Tryp3m_CAM-AcetylKOxM_SILAC_I7_Perc-146140-13253_13253	1_2013March_TSA_Acetyl_Non-Enriched_Retune_Mascot_Pf+HuRBC_Tryp3m_CAM-AcetylKOxM_SILAC_I7_Perc
PF3D7_0320900	| organism=Plasmodium_falciparum_3D7 | product=histone H2A variant, putative (H2A.Z) | location=Pf3D7_03_v3:875213-876295(+) | length=158 | sequence_SO=chromosome | SO=protein_coding	VGGkVGGkVLGLGkGGK	K4 Acetyl, K8 Acetyl, K14 Acetyl	100%, 100%, 100%	216.01, 131.12, 29.88	95.27	25	1635.97	818.989	2	-0.00456	-2.79	12	28	Simon_SirtKO_S2A_SCX_AcetylKEnriched_Mascot_Pf+HuRBC_Tryp3m_CAM-AcetylKOxM_SILAC_I7_Perc-85989-15009_15009	1_Simon_SirtKO_S2A_SCX_AcetylKEnriched_Mascot_Pf+HuRBC_Tryp3m_CAM-AcetylKOxM_SILAC_I7_Perc
PF3D7_0320900	| organism=Plasmodium_falciparum_3D7 | product=histone H2A variant, putative (H2A.Z) | location=Pf3D7_03_v3:875213-876295(+) | length=158 | sequence_SO=chromosome | SO=protein_coding	VLGLGkGGkGkTGSGK	K6 Acetyl, K9 Acetyl, K11 Acetyl	100%, 100%, 100%	103.17, 77.04, 72.26	98.71	26.63	1568.89	785.452	2	-0.000302	-0.192	20	35	2013March_TSA_Acetyl_Non-Enriched_Retune_Mascot_Pf+HuRBC_Tryp3m_CAM-AcetylKOxM_SILAC_I7_Perc-44169-11592_11592	1_2013March_TSA_Acetyl_Non-Enriched_Retune_Mascot_Pf+HuRBC_Tryp3m_CAM-AcetylKOxM_SILAC_I7_Perc
PF3D7_0320900	| organism=Plasmodium_falciparum_3D7 | product=histone H2A variant, putative (H2A.Z) | location=Pf3D7_03_v3:875213-876295(+) | length=158 | sequence_SO=chromosome | SO=protein_coding	VGGkVGGkVLGLGkGGK	K4 Acetyl, K8 Acetyl, K14 Acetyl	100%, 100%, 83%	91.64, 106.80, 7.03	45.7	25	1635.97	546.331	3	0.00147	0.897	12	28	Simon_SirtKO_S2A_SCX_NonEnriched_Mascot_Pf+HuRBC_Tryp3m_CAM-AcetylKOxM_SILAC_I7_Perc-16434-18739_18739	1_Simon_SirtKO_S2A_SCX_NonEnriched_Mascot_Pf+HuRBC_Tryp3m_CAM-AcetylKOxM_SILAC_I7_Perc
PF3D7_0320900	| organism=Plasmodium_falciparum_3D7 | product=histone H2A variant, putative (H2A.Z) | location=Pf3D7_03_v3:875213-876295(+) | length=158 | sequence_SO=chromosome | SO=protein_coding	ViGGkVGGkVGGK	I2 7_I, K5 Acetyl, K9 Acetyl	100%, 100%, 100%	1,000.00, 79.17, 38.69	60.49	25	1245.75	623.882	2	-0.00317	-2.54	7	19	Simon_SirtKO_S2A_SCX_AcetylKEnriched_Mascot_Pf+HuRBC_Tryp3m_CAM-AcetylKOxM_SILAC_I7_Perc-42123-8288_8288	1_Simon_SirtKO_S2A_SCX_AcetylKEnriched_Mascot_Pf+HuRBC_Tryp3m_CAM-AcetylKOxM_SILAC_I7_Perc
PF3D7_0320900	| organism=Plasmodium_falciparum_3D7 | product=histone H2A variant, putative (H2A.Z) | location=Pf3D7_03_v3:875213-876295(+) | length=158 | sequence_SO=chromosome | SO=protein_coding	ViGGkVGGkVGGkVLGLGK	I2 7_I, K5 Acetyl, K9 Acetyl, K13 Acetyl	100%, 100%, 100%, 100%	1,000.00, 91.51, 107.06, 46.92	38.91	25	1855.14	619.386	3	-0.0034	-1.83	7	25	Simon_May2013_TSA_SCX_AcetylK_Enriched_Mascot_Pf+HuRBC_Tryp3m_CAM-AcetylKOxM_SILAC_I7_Perc-61070-12134_12134	1_Simon_May2013_TSA_SCX_AcetylK_Enriched_Mascot_Pf+HuRBC_Tryp3m_CAM-AcetylKOxM_SILAC_I7_Perc
PF3D7_0320900	| organism=Plasmodium_falciparum_3D7 | product=histone H2A variant, putative (H2A.Z) | location=Pf3D7_03_v3:875213-876295(+) | length=158 | sequence_SO=chromosome | SO=protein_coding	VIGGkVGGkVGGK	K5 Acetyl, K9 Acetyl	100%, 100%	68.13, 35.38	70.56	25	1238.74	620.376	2	0.00228	1.84	7	19	Simon_SirtKO_S2B_SCX_NonEnriched_Mascot_Pf+HuRBC_Tryp3m_CAM-AcetylKOxM_SILAC_I7_Perc-01-92859-14894_14894	1_Simon_SirtKO_S2B_SCX_NonEnriched_Mascot_Pf+HuRBC_Tryp3m_CAM-AcetylKOxM_SILAC_I7_Perc-01
PF3D7_0320900	| organism=Plasmodium_falciparum_3D7 | product=histone H2A variant, putative (H2A.Z) | location=Pf3D7_03_v3:875213-876295(+) | length=158 | sequence_SO=chromosome | SO=protein_coding	VGGkVGGkVLGLGkGGK	K4 Acetyl, K8 Acetyl, K14 Acetyl	100%, 100%, 100%	218.70, 132.55, 38.97	79.94	25	1635.97	818.992	2	-0.000289	-0.176	12	28	2013March_Acetate_Acetyl_Non-Enriched_Retune_Mascot_Pf+HuRBC_Tryp3m_CAM-AcetylKOxM_SILAC_I7_Perc-48768-15606_15606	1_2013March_Acetate_Acetyl_Non-Enriched_Retune_Mascot_Pf+HuRBC_Tryp3m_CAM-AcetylKOxM_SILAC_I7_Perc
PF3D7_0320900	| organism=Plasmodium_falciparum_3D7 | product=histone H2A variant, putative (H2A.Z) | location=Pf3D7_03_v3:875213-876295(+) | length=158 | sequence_SO=chromosome | SO=protein_coding	VIGGkVGGkVGGkVLGLGK	K5 Acetyl, K9 Acetyl, K13 Acetyl	100%, 100%, 100%	115.02, 92.18, 86.02	40.42	25	1848.12	925.067	2	-0.00142	-0.769	7	25	Simon_May2013_TSA_SCX_AcetylK_Enriched_Mascot_Pf+HuRBC_Tryp3m_CAM-AcetylKOxM_SILAC_I7_Perc-44611-12335_12335	1_Simon_May2013_TSA_SCX_AcetylK_Enriched_Mascot_Pf+HuRBC_Tryp3m_CAM-AcetylKOxM_SILAC_I7_Perc
PF3D7_0320900	| organism=Plasmodium_falciparum_3D7 | product=histone H2A variant, putative (H2A.Z) | location=Pf3D7_03_v3:875213-876295(+) | length=158 | sequence_SO=chromosome | SO=protein_coding	VGGkVGGkVLGLGK	K4 Acetyl, K8 Acetyl	100%, 100%	171.33, 101.63	65.48	25	1351.82	676.918	2	0.00131	0.965	12	25	Simon_March2013_CompleteTSA_SCX_AcetylK_Non-Enriched_Mascot_Pf+HuRBC_Tryp3m_CAM-AcetylKOxM_SILAC_I7_Perc-210382-14801_14801	1_Simon_March2013_CompleteTSA_SCX_AcetylK_Non-Enriched_Mascot_Pf+HuRBC_Tryp3m_CAM-AcetylKOxM_SILAC_I7_Perc
PF3D7_0320900	| organism=Plasmodium_falciparum_3D7 | product=histone H2A variant, putative (H2A.Z) | location=Pf3D7_03_v3:875213-876295(+) | length=158 | sequence_SO=chromosome | SO=protein_coding	VGGkVLGLGkGGK	K4 Acetyl, K10 Acetyl	100%, 47%	102.04, 8.68	79.71	25	1252.75	627.383	2	0.000614	0.489	16	28	Simon_May2013_TSA_SCX_AcetylK_Non-Enriched_Mascot_Pf+HuRBC_Tryp3m_CAM-AcetylKOxM_SILAC_I7_Perc-150246-9260_9260	1_Simon_May2013_TSA_SCX_AcetylK_Non-Enriched_Mascot_Pf+HuRBC_Tryp3m_CAM-AcetylKOxM_SILAC_I7_Perc
PF3D7_0320900	| organism=Plasmodium_falciparum_3D7 | product=histone H2A variant, putative (H2A.Z) | location=Pf3D7_03_v3:875213-876295(+) | length=158 | sequence_SO=chromosome | SO=protein_coding	GGkGkTGSGkTK	K3 Acetyl, K5 Acetyl, K10 Acetyl	100%, 100%, 98%	126.07, 91.13, 18.04	52.04	27.08	1230.66	616.336	2	-0.000946	-0.768	26	37	Simon_July2013_Acetate_SCX_NonEnriched_Mascot_Pf+HuRBC_Tryp3m_CAM-AcetylKOxM_SILAC_I7_Perc-01-166059-2382_2382	1_Simon_July2013_Acetate_SCX_NonEnriched_Mascot_Pf+HuRBC_Tryp3m_CAM-AcetylKOxM_SILAC_I7_Perc-01
PF3D7_0320900	| organism=Plasmodium_falciparum_3D7 | product=histone H2A variant, putative (H2A.Z) | location=Pf3D7_03_v3:875213-876295(+) | length=158 | sequence_SO=chromosome | SO=protein_coding	VGGkVLGLGkGGK	K4 Acetyl, K10 Acetyl	100%, 100%	133.10, 41.33	69.9	25	1252.75	627.384	2	0.00135	1.07	16	28	Simon_SirtKO_S2A_SCX_NonEnriched_Mascot_Pf+HuRBC_Tryp3m_CAM-AcetylKOxM_SILAC_I7_Perc-95412-16378_16378	1_Simon_SirtKO_S2A_SCX_NonEnriched_Mascot_Pf+HuRBC_Tryp3m_CAM-AcetylKOxM_SILAC_I7_Perc
PF3D7_0320900	| organism=Plasmodium_falciparum_3D7 | product=histone H2A variant, putative (H2A.Z) | location=Pf3D7_03_v3:875213-876295(+) | length=158 | sequence_SO=chromosome | SO=protein_coding	ALMNKVPLPPTAQkKPK	K14 Acetyl	0.47	2.71	31.58	25	1902.11	476.536	4	0.000881	0.463	140	156	Simon_March2013_CompleteTSA_SCX_AcetylK_Non-Enriched_Mascot_Pf+HuRBC_Tryp3m_CAM-AcetylKOxM_SILAC_I7_Perc-105688-11706_11706	1_Simon_March2013_CompleteTSA_SCX_AcetylK_Non-Enriched_Mascot_Pf+HuRBC_Tryp3m_CAM-AcetylKOxM_SILAC_I7_Perc
PF3D7_0320900	| organism=Plasmodium_falciparum_3D7 | product=histone H2A variant, putative (H2A.Z) | location=Pf3D7_03_v3:875213-876295(+) | length=158 | sequence_SO=chromosome | SO=protein_coding	VGGkVGGkVLGLGK	K4 Acetyl, K8 Acetyl	100%, 100%	90.84, 74.36	45.95	25	1351.82	676.917	2	-0.00101	-0.749	12	25	Simon_July2013_Acetate_SCX_AcetylEnriched_Mascot_Pf+HuRBC_Tryp3m_CAM-AcetylKOxM_SILAC_I7_Perc-68761-11458_11458	1_Simon_July2013_Acetate_SCX_AcetylEnriched_Mascot_Pf+HuRBC_Tryp3m_CAM-AcetylKOxM_SILAC_I7_Perc
PF3D7_0320900	| organism=Plasmodium_falciparum_3D7 | product=histone H2A variant, putative (H2A.Z) | location=Pf3D7_03_v3:875213-876295(+) | length=158 | sequence_SO=chromosome | SO=protein_coding	VIGGkVGGkVGGkVLGLGK	K5 Acetyl, K9 Acetyl, K13 Acetyl	100%, 100%, 100%	159.05, 148.88, 100.56	56.7	25	1848.12	617.048	3	-9.18e-05	-0.0496	7	25	2013March_Acetate_Acetyl_Non-Enriched_Retune_Mascot_Pf+HuRBC_Tryp3m_CAM-AcetylKOxM_SILAC_I7_Perc-76273-20511_20511	1_2013March_Acetate_Acetyl_Non-Enriched_Retune_Mascot_Pf+HuRBC_Tryp3m_CAM-AcetylKOxM_SILAC_I7_Perc
PF3D7_0320900	| organism=Plasmodium_falciparum_3D7 | product=histone H2A variant, putative (H2A.Z) | location=Pf3D7_03_v3:875213-876295(+) | length=158 | sequence_SO=chromosome | SO=protein_coding	VIGGkVGGkVGGK	K5 Acetyl, K9 Acetyl	100%, 100%	66.81, 34.87	58.88	25	1238.74	620.374	2	-0.00358	-2.89	7	19	Simon_SirtKO_S2B_SCX_AcetylKEnriched_Mascot_Pf+HuRBC_Tryp3m_CAM-AcetylKOxM_SILAC_I7_Perc-52507-8537_8537	1_Simon_SirtKO_S2B_SCX_AcetylKEnriched_Mascot_Pf+HuRBC_Tryp3m_CAM-AcetylKOxM_SILAC_I7_Perc
PF3D7_0320900	| organism=Plasmodium_falciparum_3D7 | product=histone H2A variant, putative (H2A.Z) | location=Pf3D7_03_v3:875213-876295(+) | length=158 | sequence_SO=chromosome | SO=protein_coding	VGGkVGGkVLGLGkGGK	K4 Acetyl, K8 Acetyl, K14 Acetyl	100%, 100%, 100%	169.69, 104.78, 30.28	75.81	25	1635.97	818.99	2	-0.00285	-1.74	12	28	Simon_July2013_Acetate_SCX_NonEnriched_Mascot_Pf+HuRBC_Tryp3m_CAM-AcetylKOxM_SILAC_I7_Perc-01-177689-14788_14788	1_Simon_July2013_Acetate_SCX_NonEnriched_Mascot_Pf+HuRBC_Tryp3m_CAM-AcetylKOxM_SILAC_I7_Perc-01
PF3D7_0320900	| organism=Plasmodium_falciparum_3D7 | product=histone H2A variant, putative (H2A.Z) | location=Pf3D7_03_v3:875213-876295(+) | length=158 | sequence_SO=chromosome | SO=protein_coding	VGGkVGGkVLGLGK	K4 Acetyl, K8 Acetyl	100%, 100%	136.73, 104.15	37.14	25	1351.82	676.918	2	0.000451	0.333	12	25	Simon_March2013_CompleteTSA_SCX_AcetylK_Non-Enriched_Mascot_Pf+HuRBC_Tryp3m_CAM-AcetylKOxM_SILAC_I7_Perc-285529-16676_16676	1_Simon_March2013_CompleteTSA_SCX_AcetylK_Non-Enriched_Mascot_Pf+HuRBC_Tryp3m_CAM-AcetylKOxM_SILAC_I7_Perc
PF3D7_0320900	| organism=Plasmodium_falciparum_3D7 | product=histone H2A variant, putative (H2A.Z) | location=Pf3D7_03_v3:875213-876295(+) | length=158 | sequence_SO=chromosome | SO=protein_coding	VLGLGkGGkGK	K6 Acetyl, K9 Acetyl	100%, 100%	50.96, 19.72	69.31	25	1096.66	549.338	2	-0.000795	-0.724	20	30	2013March_TSA_Acetyl_Non-Enriched_Retune_Mascot_Pf+HuRBC_Tryp3m_CAM-AcetylKOxM_SILAC_I7_Perc-91017-10843_10843	1_2013March_TSA_Acetyl_Non-Enriched_Retune_Mascot_Pf+HuRBC_Tryp3m_CAM-AcetylKOxM_SILAC_I7_Perc
PF3D7_0320900	| organism=Plasmodium_falciparum_3D7 | product=histone H2A variant, putative (H2A.Z) | location=Pf3D7_03_v3:875213-876295(+) | length=158 | sequence_SO=chromosome | SO=protein_coding	ViGGkVGGkVGGkVLGLGK	I2 7_I, K5 Acetyl, K9 Acetyl, K13 Acetyl	100%, 100%, 100%, 100%	1,000.00, 116.27, 124.31, 64.00	46.77	25	1855.14	619.387	3	0.000993	0.535	7	25	Simon_March2013_CompleteAcetate_SCX_AcetylK_Non-Enriched_Mascot_Pf+HuRBC_Tryp3m_CAM-AcetylKOxM_SILAC_I7_Perc-219640-18789_18789	1_Simon_March2013_CompleteAcetate_SCX_AcetylK_Non-Enriched_Mascot_Pf+HuRBC_Tryp3m_CAM-AcetylKOxM_SILAC_I7_Perc
PF3D7_0320900	| organism=Plasmodium_falciparum_3D7 | product=histone H2A variant, putative (H2A.Z) | location=Pf3D7_03_v3:875213-876295(+) | length=158 | sequence_SO=chromosome | SO=protein_coding	VIGGkVGGkVGGkVLGLGK	K5 Acetyl, K9 Acetyl, K13 Acetyl	100%, 100%, 100%	180.12, 121.93, 83.50	74.03	25	1848.12	925.068	2	0.00041	0.222	7	25	Simon_SirtKO_S2B_SCX_NonEnriched_Mascot_Pf+HuRBC_Tryp3m_CAM-AcetylKOxM_SILAC_I7_Perc-01-67186-33206_33206	1_Simon_SirtKO_S2B_SCX_NonEnriched_Mascot_Pf+HuRBC_Tryp3m_CAM-AcetylKOxM_SILAC_I7_Perc-01
PF3D7_0320900	| organism=Plasmodium_falciparum_3D7 | product=histone H2A variant, putative (H2A.Z) | location=Pf3D7_03_v3:875213-876295(+) | length=158 | sequence_SO=chromosome | SO=protein_coding	VGGkVLGLGK	K4 Acetyl	1	52.41	41.02	25	968.602	485.309	2	0.000987	1.02	16	25	Simon_March2013_CompleteTSA_SCX_AcetylK_Non-Enriched_Mascot_Pf+HuRBC_Tryp3m_CAM-AcetylKOxM_SILAC_I7_Perc-281582-12466_12466	1_Simon_March2013_CompleteTSA_SCX_AcetylK_Non-Enriched_Mascot_Pf+HuRBC_Tryp3m_CAM-AcetylKOxM_SILAC_I7_Perc
PF3D7_0320900	| organism=Plasmodium_falciparum_3D7 | product=histone H2A variant, putative (H2A.Z) | location=Pf3D7_03_v3:875213-876295(+) | length=158 | sequence_SO=chromosome | SO=protein_coding	VGGkVGGkVLGLGK	K4 Acetyl, K8 Acetyl	100%, 100%	193.20, 125.69	70.19	25	1351.82	676.916	2	-0.00211	-1.56	12	25	Simon_July2013_Acetate_SCX_NonEnriched_Mascot_Pf+HuRBC_Tryp3m_CAM-AcetylKOxM_SILAC_I7_Perc-01-177121-14182_14182	1_Simon_July2013_Acetate_SCX_NonEnriched_Mascot_Pf+HuRBC_Tryp3m_CAM-AcetylKOxM_SILAC_I7_Perc-01
PF3D7_0320900	| organism=Plasmodium_falciparum_3D7 | product=histone H2A variant, putative (H2A.Z) | location=Pf3D7_03_v3:875213-876295(+) | length=158 | sequence_SO=chromosome | SO=protein_coding	ViGGkVGGkVGGkVLGLGK	I2 7_I, K5 Acetyl, K9 Acetyl, K13 Acetyl	100%, 100%, 100%, 100%	1,000.00, 220.99, 170.82, 104.15	95.24	25	1855.14	928.576	2	-0.000763	-0.411	7	25	Simon_March2013_CompleteAcetate_SCX_AcetylK_Non-Enriched_Mascot_Pf+HuRBC_Tryp3m_CAM-AcetylKOxM_SILAC_I7_Perc-244144-20492_20492	1_Simon_March2013_CompleteAcetate_SCX_AcetylK_Non-Enriched_Mascot_Pf+HuRBC_Tryp3m_CAM-AcetylKOxM_SILAC_I7_Perc
PF3D7_0320900	| organism=Plasmodium_falciparum_3D7 | product=histone H2A variant, putative (H2A.Z) | location=Pf3D7_03_v3:875213-876295(+) | length=158 | sequence_SO=chromosome | SO=protein_coding	VLGLGkGGkGkTGSGK	K6 Acetyl, K9 Acetyl, K11 Acetyl	100%, 100%, 100%	92.18, 75.35, 60.43	62.51	26.09	1568.89	785.455	2	0.00446	2.84	20	35	2013March_Acetate_Acetyl_Non-Enriched_Retune_Mascot_Pf+HuRBC_Tryp3m_CAM-AcetylKOxM_SILAC_I7_Perc-45204-11803_11803	1_2013March_Acetate_Acetyl_Non-Enriched_Retune_Mascot_Pf+HuRBC_Tryp3m_CAM-AcetylKOxM_SILAC_I7_Perc
PF3D7_0320900	| organism=Plasmodium_falciparum_3D7 | product=histone H2A variant, putative (H2A.Z) | location=Pf3D7_03_v3:875213-876295(+) | length=158 | sequence_SO=chromosome | SO=protein_coding	VLGLGkGGkGK	K6 Acetyl, K9 Acetyl	100%, 100%	65.32, 16.38	47.33	25	1096.66	549.338	2	-6.25e-05	-0.057	20	30	Simon_SirtKO_S2A_SCX_NonEnriched_Mascot_Pf+HuRBC_Tryp3m_CAM-AcetylKOxM_SILAC_I7_Perc-134899-11987_11987	1_Simon_SirtKO_S2A_SCX_NonEnriched_Mascot_Pf+HuRBC_Tryp3m_CAM-AcetylKOxM_SILAC_I7_Perc
PF3D7_0320900	| organism=Plasmodium_falciparum_3D7 | product=histone H2A variant, putative (H2A.Z) | location=Pf3D7_03_v3:875213-876295(+) | length=158 | sequence_SO=chromosome | SO=protein_coding	VGGkVGGkVLGLGK	K4 Acetyl, K8 Acetyl	100%, 100%	116.87, 86.31	51.14	25	1351.82	676.917	2	-0.000281	-0.208	12	25	Simon_SirtKO_S2A_SCX_NonEnriched_Mascot_Pf+HuRBC_Tryp3m_CAM-AcetylKOxM_SILAC_I7_Perc-240868-25491_25491	1_Simon_SirtKO_S2A_SCX_NonEnriched_Mascot_Pf+HuRBC_Tryp3m_CAM-AcetylKOxM_SILAC_I7_Perc
PF3D7_0320900	| organism=Plasmodium_falciparum_3D7 | product=histone H2A variant, putative (H2A.Z) | location=Pf3D7_03_v3:875213-876295(+) | length=158 | sequence_SO=chromosome | SO=protein_coding	VLGLGkGGkGkTGSGK	K6 Acetyl, K9 Acetyl, K11 Acetyl	100%, 100%, 100%	104.31, 74.89, 49.86	79.32	26.95	1568.89	785.452	2	-0.00116	-0.737	20	35	Simon_SirtKO_S2B_SCX_NonEnriched_Mascot_Pf+HuRBC_Tryp3m_CAM-AcetylKOxM_SILAC_I7_Perc-01-188624-17233_17233	1_Simon_SirtKO_S2B_SCX_NonEnriched_Mascot_Pf+HuRBC_Tryp3m_CAM-AcetylKOxM_SILAC_I7_Perc-01
PF3D7_0320900	| organism=Plasmodium_falciparum_3D7 | product=histone H2A variant, putative (H2A.Z) | location=Pf3D7_03_v3:875213-876295(+) | length=158 | sequence_SO=chromosome | SO=protein_coding	ViGGkVGGkVGGkVLGLGK	I2 7_I, K5 Acetyl, K9 Acetyl, K13 Acetyl	100%, 100%, 100%, 100%	1,000.00, 156.94, 112.60, 83.89	66.48	25	1855.14	928.575	2	-0.00284	-1.53	7	25	Simon_July2013_Acetate_SCX_NonEnriched_Mascot_Pf+HuRBC_Tryp3m_CAM-AcetylKOxM_SILAC_I7_Perc-01-181686-19051_19051	1_Simon_July2013_Acetate_SCX_NonEnriched_Mascot_Pf+HuRBC_Tryp3m_CAM-AcetylKOxM_SILAC_I7_Perc-01
PF3D7_0320900	| organism=Plasmodium_falciparum_3D7 | product=histone H2A variant, putative (H2A.Z) | location=Pf3D7_03_v3:875213-876295(+) | length=158 | sequence_SO=chromosome | SO=protein_coding	ViGGkVGGkVGGK	I2 7_I, K5 Acetyl, K9 Acetyl	100%, 100%, 100%	1,000.00, 91.46, 44.77	52.88	25	1245.75	623.884	2	-0.000484	-0.388	7	19	Simon_March2013_CompleteTSA_SCX_AcetylK_Non-Enriched_Mascot_Pf+HuRBC_Tryp3m_CAM-AcetylKOxM_SILAC_I7_Perc-55630-8927_8927	1_Simon_March2013_CompleteTSA_SCX_AcetylK_Non-Enriched_Mascot_Pf+HuRBC_Tryp3m_CAM-AcetylKOxM_SILAC_I7_Perc
PF3D7_0320900	| organism=Plasmodium_falciparum_3D7 | product=histone H2A variant, putative (H2A.Z) | location=Pf3D7_03_v3:875213-876295(+) | length=158 | sequence_SO=chromosome | SO=protein_coding	VLGLGkGGkGkTGSGK	K6 Acetyl, K9 Acetyl, K11 Acetyl	100%, 100%, 98%	60.71, 25.14, 13.45	36.6	26.93	1568.89	523.969	3	-0.00483	-3.08	20	35	Simon_March2013_CompleteTSA_SCX_AcetylK_Non-Enriched_Mascot_Pf+HuRBC_Tryp3m_CAM-AcetylKOxM_SILAC_I7_Perc-57427-10843_10843	1_Simon_March2013_CompleteTSA_SCX_AcetylK_Non-Enriched_Mascot_Pf+HuRBC_Tryp3m_CAM-AcetylKOxM_SILAC_I7_Perc
PF3D7_0320900	| organism=Plasmodium_falciparum_3D7 | product=histone H2A variant, putative (H2A.Z) | location=Pf3D7_03_v3:875213-876295(+) | length=158 | sequence_SO=chromosome | SO=protein_coding	VGGkVGGkVLGLGkGGK	K4 Acetyl, K8 Acetyl, K14 Acetyl	100%, 100%, 100%	151.56, 162.54, 26.40	74.23	25	1635.97	546.33	3	-0.0011	-0.669	12	28	Simon_July2013_Acetate_SCX_AcetylEnriched_Mascot_Pf+HuRBC_Tryp3m_CAM-AcetylKOxM_SILAC_I7_Perc-69305-12085_12085	1_Simon_July2013_Acetate_SCX_AcetylEnriched_Mascot_Pf+HuRBC_Tryp3m_CAM-AcetylKOxM_SILAC_I7_Perc
PF3D7_0320900	| organism=Plasmodium_falciparum_3D7 | product=histone H2A variant, putative (H2A.Z) | location=Pf3D7_03_v3:875213-876295(+) | length=158 | sequence_SO=chromosome | SO=protein_coding	VIGGkVGGkVGGK	K5 Acetyl, K9 Acetyl	100%, 100%	53.75, 41.94	70.45	25	1238.74	620.377	2	0.00252	2.03	7	19	Simon_July2013_Acetate_SCX_AcetylEnriched_Mascot_Pf+HuRBC_Tryp3m_CAM-AcetylKOxM_SILAC_I7_Perc-64106-5787_5787	1_Simon_July2013_Acetate_SCX_AcetylEnriched_Mascot_Pf+HuRBC_Tryp3m_CAM-AcetylKOxM_SILAC_I7_Perc
PF3D7_0320900	| organism=Plasmodium_falciparum_3D7 | product=histone H2A variant, putative (H2A.Z) | location=Pf3D7_03_v3:875213-876295(+) | length=158 | sequence_SO=chromosome | SO=protein_coding	ViGGkVGGkVGGK	I2 7_I, K5 Acetyl, K9 Acetyl	100%, 100%, 100%	1,000.00, 102.88, 31.53	50.75	25	1245.75	416.258	3	-0.000833	-0.668	7	19	Simon_March2013_CompleteAcetate_SCX_AcetylK_Non-Enriched_Mascot_Pf+HuRBC_Tryp3m_CAM-AcetylKOxM_SILAC_I7_Perc-39189-8682_8682	1_Simon_March2013_CompleteAcetate_SCX_AcetylK_Non-Enriched_Mascot_Pf+HuRBC_Tryp3m_CAM-AcetylKOxM_SILAC_I7_Perc
PF3D7_0320900	| organism=Plasmodium_falciparum_3D7 | product=histone H2A variant, putative (H2A.Z) | location=Pf3D7_03_v3:875213-876295(+) | length=158 | sequence_SO=chromosome | SO=protein_coding	VLGLGkGGkGkTGSGK	K6 Acetyl, K9 Acetyl, K11 Acetyl	100%, 100%, 100%	86.96, 60.31, 47.92	85.75	26.13	1568.89	785.453	2	0.000919	0.585	20	35	Simon_SirtKO_S2A_SCX_NonEnriched_Mascot_Pf+HuRBC_Tryp3m_CAM-AcetylKOxM_SILAC_I7_Perc-50850-13934_13934	1_Simon_SirtKO_S2A_SCX_NonEnriched_Mascot_Pf+HuRBC_Tryp3m_CAM-AcetylKOxM_SILAC_I7_Perc
PF3D7_0320900	| organism=Plasmodium_falciparum_3D7 | product=histone H2A variant, putative (H2A.Z) | location=Pf3D7_03_v3:875213-876295(+) | length=158 | sequence_SO=chromosome | SO=protein_coding	VGGkVGGkVLGLGK	K4 Acetyl, K8 Acetyl	100%, 100%	99.91, 61.65	31.59	25	1351.82	676.917	2	-0.00114	-0.84	12	25	Simon_May2013_TSA_SCX_AcetylK_Enriched_Mascot_Pf+HuRBC_Tryp3m_CAM-AcetylKOxM_SILAC_I7_Perc-58962-9330_9330	1_Simon_May2013_TSA_SCX_AcetylK_Enriched_Mascot_Pf+HuRBC_Tryp3m_CAM-AcetylKOxM_SILAC_I7_Perc
PF3D7_0320900	| organism=Plasmodium_falciparum_3D7 | product=histone H2A variant, putative (H2A.Z) | location=Pf3D7_03_v3:875213-876295(+) | length=158 | sequence_SO=chromosome | SO=protein_coding	VLGLGkGGkGkTGSGK	K6 Acetyl, K9 Acetyl, K11 Acetyl	100%, 100%, 100%	106.70, 74.89, 58.38	74	26.92	1568.89	785.451	2	-0.00213	-1.36	20	35	Simon_July2013_Acetate_SCX_NonEnriched_Mascot_Pf+HuRBC_Tryp3m_CAM-AcetylKOxM_SILAC_I7_Perc-01-143746-9926_9926	1_Simon_July2013_Acetate_SCX_NonEnriched_Mascot_Pf+HuRBC_Tryp3m_CAM-AcetylKOxM_SILAC_I7_Perc-01
PF3D7_0320900	| organism=Plasmodium_falciparum_3D7 | product=histone H2A variant, putative (H2A.Z) | location=Pf3D7_03_v3:875213-876295(+) | length=158 | sequence_SO=chromosome | SO=protein_coding	VLGLGkGGK	K6 Acetyl	1	50.5	49.64	25.9	869.534	435.774	2	-0.000559	-0.642	20	28	Simon_SirtKO_S2A_SCX_NonEnriched_Mascot_Pf+HuRBC_Tryp3m_CAM-AcetylKOxM_SILAC_I7_Perc-228727-12525_12525	1_Simon_SirtKO_S2A_SCX_NonEnriched_Mascot_Pf+HuRBC_Tryp3m_CAM-AcetylKOxM_SILAC_I7_Perc
PF3D7_0320900	| organism=Plasmodium_falciparum_3D7 | product=histone H2A variant, putative (H2A.Z) | location=Pf3D7_03_v3:875213-876295(+) | length=158 | sequence_SO=chromosome | SO=protein_coding	VGGkVLGLGkGGK	K4 Acetyl, K10 Acetyl	100%, 88%	63.94, 8.64	30.55	25	1252.75	418.589	3	-0.00648	-5.17	16	28	Simon_SirtKO_S2A_SCX_AcetylKEnriched_Mascot_Pf+HuRBC_Tryp3m_CAM-AcetylKOxM_SILAC_I7_Perc-45080-12062_12062	1_Simon_SirtKO_S2A_SCX_AcetylKEnriched_Mascot_Pf+HuRBC_Tryp3m_CAM-AcetylKOxM_SILAC_I7_Perc
PF3D7_0320900	| organism=Plasmodium_falciparum_3D7 | product=histone H2A variant, putative (H2A.Z) | location=Pf3D7_03_v3:875213-876295(+) | length=158 | sequence_SO=chromosome | SO=protein_coding	ViGGkVGGkVGGkVLGLGK	I2 7_I, K5 Acetyl, K9 Acetyl, K13 Acetyl	100%, 100%, 100%, 100%	1,000.00, 188.72, 136.73, 86.02	97.08	25	1855.14	928.577	2	0.000335	0.181	7	25	Simon_SirtKO_S2B_SCX_NonEnriched_Mascot_Pf+HuRBC_Tryp3m_CAM-AcetylKOxM_SILAC_I7_Perc-01-67208-33230_33230	1_Simon_SirtKO_S2B_SCX_NonEnriched_Mascot_Pf+HuRBC_Tryp3m_CAM-AcetylKOxM_SILAC_I7_Perc-01
PF3D7_0320900	| organism=Plasmodium_falciparum_3D7 | product=histone H2A variant, putative (H2A.Z) | location=Pf3D7_03_v3:875213-876295(+) | length=158 | sequence_SO=chromosome | SO=protein_coding	VLGLGkGGkGK	K6 Acetyl, K9 Acetyl	100%, 98%	42.43, 16.16	55.12	25	1096.66	549.339	2	0.00165	1.5	20	30	Simon_SirtKO_S2A_SCX_NonEnriched_Mascot_Pf+HuRBC_Tryp3m_CAM-AcetylKOxM_SILAC_I7_Perc-92056-12798_12798	1_Simon_SirtKO_S2A_SCX_NonEnriched_Mascot_Pf+HuRBC_Tryp3m_CAM-AcetylKOxM_SILAC_I7_Perc
PF3D7_0320900	| organism=Plasmodium_falciparum_3D7 | product=histone H2A variant, putative (H2A.Z) | location=Pf3D7_03_v3:875213-876295(+) | length=158 | sequence_SO=chromosome | SO=protein_coding	VGGkVGGkVLGLGKGGk	K4 Acetyl, K8 Acetyl, K17 Acetyl	100%, 100%, 5%	124.59, 116.06, 0.00	58.26	25	1635.97	546.33	3	-0.00201	-1.23	12	28	Simon_July2013_Acetate_SCX_NonEnriched_Mascot_Pf+HuRBC_Tryp3m_CAM-AcetylKOxM_SILAC_I7_Perc-01-148082-14551_14551	1_Simon_July2013_Acetate_SCX_NonEnriched_Mascot_Pf+HuRBC_Tryp3m_CAM-AcetylKOxM_SILAC_I7_Perc-01
PF3D7_0320900	| organism=Plasmodium_falciparum_3D7 | product=histone H2A variant, putative (H2A.Z) | location=Pf3D7_03_v3:875213-876295(+) | length=158 | sequence_SO=chromosome | SO=protein_coding	MEVPGkViGGkVGGKVGGk	K6 Acetyl, I8 7_I, K11 Acetyl, K19 Acetyl	100%, 100%, 99%, 97%	51.95, 1,000.00, 31.53, 25.88	29.43	25.54	1929.08	644.035	3	-0.00227	-1.18	1	19	2013March_TSA_Acetyl_Non-Enriched_Retune_Mascot_Pf+HuRBC_Tryp3m_CAM-AcetylKOxM_SILAC_I7_Perc-73596-18872_18872	1_2013March_TSA_Acetyl_Non-Enriched_Retune_Mascot_Pf+HuRBC_Tryp3m_CAM-AcetylKOxM_SILAC_I7_Perc
PF3D7_0320900	| organism=Plasmodium_falciparum_3D7 | product=histone H2A variant, putative (H2A.Z) | location=Pf3D7_03_v3:875213-876295(+) | length=158 | sequence_SO=chromosome | SO=protein_coding	ViGGkVGGkVGGkVLGLGK	I2 7_I, K5 Acetyl, K9 Acetyl, K13 Acetyl	100%, 100%, 100%, 100%	1,000.00, 139.42, 132.19, 55.42	54.11	25	1855.14	619.386	3	-0.00249	-1.34	7	25	Simon_July2013_Acetate_SCX_NonEnriched_Mascot_Pf+HuRBC_Tryp3m_CAM-AcetylKOxM_SILAC_I7_Perc-01-151878-18600_18600	1_Simon_July2013_Acetate_SCX_NonEnriched_Mascot_Pf+HuRBC_Tryp3m_CAM-AcetylKOxM_SILAC_I7_Perc-01
PF3D7_0320900	| organism=Plasmodium_falciparum_3D7 | product=histone H2A variant, putative (H2A.Z) | location=Pf3D7_03_v3:875213-876295(+) | length=158 | sequence_SO=chromosome | SO=protein_coding	VGGkVGGkVLGLGkGGK	K4 Acetyl, K8 Acetyl, K14 Acetyl	100%, 100%, 93%	54.25, 68.41, 11.27	37.48	25	1635.97	546.329	3	-0.00512	-3.13	12	28	Simon_SirtKO_S2B_SCX_AcetylKEnriched_Mascot_Pf+HuRBC_Tryp3m_CAM-AcetylKOxM_SILAC_I7_Perc-58108-15420_15420	1_Simon_SirtKO_S2B_SCX_AcetylKEnriched_Mascot_Pf+HuRBC_Tryp3m_CAM-AcetylKOxM_SILAC_I7_Perc
PF3D7_0320900	| organism=Plasmodium_falciparum_3D7 | product=histone H2A variant, putative (H2A.Z) | location=Pf3D7_03_v3:875213-876295(+) | length=158 | sequence_SO=chromosome | SO=protein_coding	VGGkVGGkVLGLGK	K4 Acetyl, K8 Acetyl	100%, 100%	171.33, 101.63	99.52	25	1351.82	676.918	2	0.000695	0.514	12	25	Simon_March2013_CompleteTSA_SCX_AcetylK_Non-Enriched_Mascot_Pf+HuRBC_Tryp3m_CAM-AcetylKOxM_SILAC_I7_Perc-60763-14402_14402	1_Simon_March2013_CompleteTSA_SCX_AcetylK_Non-Enriched_Mascot_Pf+HuRBC_Tryp3m_CAM-AcetylKOxM_SILAC_I7_Perc
PF3D7_0320900	| organism=Plasmodium_falciparum_3D7 | product=histone H2A variant, putative (H2A.Z) | location=Pf3D7_03_v3:875213-876295(+) | length=158 | sequence_SO=chromosome | SO=protein_coding	VGGkVGGkVLGLGkGGK	K4 Acetyl, K8 Acetyl, K14 Acetyl	100%, 100%, 99%	135.03, 146.15, 18.73	58.86	25	1635.97	546.33	3	-0.000363	-0.222	12	28	Simon_SirtKO_S2B_SCX_NonEnriched_Mascot_Pf+HuRBC_Tryp3m_CAM-AcetylKOxM_SILAC_I7_Perc-01-104968-27818_27818	1_Simon_SirtKO_S2B_SCX_NonEnriched_Mascot_Pf+HuRBC_Tryp3m_CAM-AcetylKOxM_SILAC_I7_Perc-01
PF3D7_0320900	| organism=Plasmodium_falciparum_3D7 | product=histone H2A variant, putative (H2A.Z) | location=Pf3D7_03_v3:875213-876295(+) | length=158 | sequence_SO=chromosome | SO=protein_coding	VLGLGkGGkGkTGSGK	K6 Acetyl, K9 Acetyl, K11 Acetyl	100%, 100%, 100%	45.35, 36.08, 37.20	47.05	26.93	1568.89	785.451	2	-0.0036	-2.29	20	35	Simon_SirtKO_S2A_SCX_AcetylKEnriched_Mascot_Pf+HuRBC_Tryp3m_CAM-AcetylKOxM_SILAC_I7_Perc-44193-10888_10888	1_Simon_SirtKO_S2A_SCX_AcetylKEnriched_Mascot_Pf+HuRBC_Tryp3m_CAM-AcetylKOxM_SILAC_I7_Perc
PF3D7_0320900	| organism=Plasmodium_falciparum_3D7 | product=histone H2A variant, putative (H2A.Z) | location=Pf3D7_03_v3:875213-876295(+) | length=158 | sequence_SO=chromosome | SO=protein_coding	VGGkVLGLGkGGkGK	K4 Acetyl, K10 Acetyl, K13 Acetyl	100%, 99%, 88%	84.21, 20.83, 8.54	37.02	25	1479.88	494.299	3	-0.00311	-2.1	16	30	2013March_Acetate_Acetyl_Non-Enriched_Retune_Mascot_Pf+HuRBC_Tryp3m_CAM-AcetylKOxM_SILAC_I7_Perc-46657-13353_13353	1_2013March_Acetate_Acetyl_Non-Enriched_Retune_Mascot_Pf+HuRBC_Tryp3m_CAM-AcetylKOxM_SILAC_I7_Perc
PF3D7_0320900	| organism=Plasmodium_falciparum_3D7 | product=histone H2A variant, putative (H2A.Z) | location=Pf3D7_03_v3:875213-876295(+) | length=158 | sequence_SO=chromosome | SO=protein_coding	VGGkVGGkVLGLGkGGK	K4 Acetyl, K8 Acetyl, K14 Acetyl	100%, 100%, 100%	96.80, 50.13, 16.80	51.43	25	1635.97	818.989	2	-0.0059	-3.61	12	28	Simon_SirtKO_S2B_SCX_AcetylKEnriched_Mascot_Pf+HuRBC_Tryp3m_CAM-AcetylKOxM_SILAC_I7_Perc-37746-13376_13376	1_Simon_SirtKO_S2B_SCX_AcetylKEnriched_Mascot_Pf+HuRBC_Tryp3m_CAM-AcetylKOxM_SILAC_I7_Perc
PF3D7_0320900	| organism=Plasmodium_falciparum_3D7 | product=histone H2A variant, putative (H2A.Z) | location=Pf3D7_03_v3:875213-876295(+) | length=158 | sequence_SO=chromosome | SO=protein_coding	ViGGkVGGkVGGkVLGLGK	I2 7_I, K5 Acetyl, K9 Acetyl, K13 Acetyl	100%, 100%, 100%, 100%	1,000.00, 97.33, 117.59, 38.60	56.98	25	1855.14	619.387	3	0.00136	0.733	7	25	2013March_Acetate_Acetyl_Non-Enriched_Retune_Mascot_Pf+HuRBC_Tryp3m_CAM-AcetylKOxM_SILAC_I7_Perc-51704-18737_18737	1_2013March_Acetate_Acetyl_Non-Enriched_Retune_Mascot_Pf+HuRBC_Tryp3m_CAM-AcetylKOxM_SILAC_I7_Perc
PF3D7_0320900	| organism=Plasmodium_falciparum_3D7 | product=histone H2A variant, putative (H2A.Z) | location=Pf3D7_03_v3:875213-876295(+) | length=158 | sequence_SO=chromosome | SO=protein_coding	VIGGkVGGkVGGkVLGLGK	K5 Acetyl, K9 Acetyl, K13 Acetyl	100%, 100%, 100%	187.42, 128.57, 73.24	84.52	25	1848.12	925.07	2	0.0048	2.6	7	25	Simon_SirtKO_S2A_SCX_NonEnriched_Mascot_Pf+HuRBC_Tryp3m_CAM-AcetylKOxM_SILAC_I7_Perc-63282-27195_27195	1_Simon_SirtKO_S2A_SCX_NonEnriched_Mascot_Pf+HuRBC_Tryp3m_CAM-AcetylKOxM_SILAC_I7_Perc
PF3D7_0320900	| organism=Plasmodium_falciparum_3D7 | product=histone H2A variant, putative (H2A.Z) | location=Pf3D7_03_v3:875213-876295(+) | length=158 | sequence_SO=chromosome | SO=protein_coding	MEVPGkVIGGkVGGKVGGk	K6 Acetyl, K11 Acetyl, K19 Acetyl	99%, 99%, 100%	22.40, 20.87, 38.52	37.42	25.69	1922.07	641.697	3	-6.38e-05	-0.0332	1	19	Simon_May2013_TSA_SCX_AcetylK_Non-Enriched_Mascot_Pf+HuRBC_Tryp3m_CAM-AcetylKOxM_SILAC_I7_Perc-112240-12640_12640	1_Simon_May2013_TSA_SCX_AcetylK_Non-Enriched_Mascot_Pf+HuRBC_Tryp3m_CAM-AcetylKOxM_SILAC_I7_Perc
PF3D7_0320900	| organism=Plasmodium_falciparum_3D7 | product=histone H2A variant, putative (H2A.Z) | location=Pf3D7_03_v3:875213-876295(+) | length=158 | sequence_SO=chromosome | SO=protein_coding	VPLPPTAQkKPK	K9 Acetyl	0.83	9.92	34.61	25	1344.81	449.279	3	-0.000379	-0.281	145	156	Simon_March2013_CompleteTSA_SCX_AcetylK_Non-Enriched_Mascot_Pf+HuRBC_Tryp3m_CAM-AcetylKOxM_SILAC_I7_Perc-76643-7571_7571	1_Simon_March2013_CompleteTSA_SCX_AcetylK_Non-Enriched_Mascot_Pf+HuRBC_Tryp3m_CAM-AcetylKOxM_SILAC_I7_Perc
PF3D7_0320900	| organism=Plasmodium_falciparum_3D7 | product=histone H2A variant, putative (H2A.Z) | location=Pf3D7_03_v3:875213-876295(+) | length=158 | sequence_SO=chromosome | SO=protein_coding	VLGLGkGGkGkTGSGK	K6 Acetyl, K9 Acetyl, K11 Acetyl	100%, 100%, 100%	103.17, 77.04, 72.26	90.05	26.19	1568.89	785.453	2	0.000553	0.352	20	35	Simon_May2013_TSA_SCX_AcetylK_Non-Enriched_Mascot_Pf+HuRBC_Tryp3m_CAM-AcetylKOxM_SILAC_I7_Perc-107940-8054_8054	1_Simon_May2013_TSA_SCX_AcetylK_Non-Enriched_Mascot_Pf+HuRBC_Tryp3m_CAM-AcetylKOxM_SILAC_I7_Perc
PF3D7_0320900	| organism=Plasmodium_falciparum_3D7 | product=histone H2A variant, putative (H2A.Z) | location=Pf3D7_03_v3:875213-876295(+) | length=158 | sequence_SO=chromosome | SO=protein_coding	VIGGkVGGK	K5 Acetyl	1	38.69	39.25	25	855.518	428.766	2	-0.0017	-1.99	7	15	Simon_July2013_Acetate_SCX_NonEnriched_Mascot_Pf+HuRBC_Tryp3m_CAM-AcetylKOxM_SILAC_I7_Perc-01-12111-3487_3487	1_Simon_July2013_Acetate_SCX_NonEnriched_Mascot_Pf+HuRBC_Tryp3m_CAM-AcetylKOxM_SILAC_I7_Perc-01
PF3D7_0320900	| organism=Plasmodium_falciparum_3D7 | product=histone H2A variant, putative (H2A.Z) | location=Pf3D7_03_v3:875213-876295(+) | length=158 | sequence_SO=chromosome | SO=protein_coding	VPLPPTAQKkPK	K10 Acetyl	0.03	0	28.1	25	1344.81	449.278	3	-0.00139	-1.03	145	156	2013March_TSA_Acetyl_Non-Enriched_Retune_Mascot_Pf+HuRBC_Tryp3m_CAM-AcetylKOxM_SILAC_I7_Perc-63846-8472_8472	1_2013March_TSA_Acetyl_Non-Enriched_Retune_Mascot_Pf+HuRBC_Tryp3m_CAM-AcetylKOxM_SILAC_I7_Perc
PF3D7_0320900	| organism=Plasmodium_falciparum_3D7 | product=histone H2A variant, putative (H2A.Z) | location=Pf3D7_03_v3:875213-876295(+) | length=158 | sequence_SO=chromosome | SO=protein_coding	VGGkVGGkVLGLGkGGK	K4 Acetyl, K8 Acetyl, K14 Acetyl	100%, 100%, 99%	108.56, 107.05, 15.97	35.23	25	1635.97	546.331	3	0.000553	0.338	12	28	Simon_July2013_Acetate_SCX_NonEnriched_Mascot_Pf+HuRBC_Tryp3m_CAM-AcetylKOxM_SILAC_I7_Perc-01-4771-6151_6151	1_Simon_July2013_Acetate_SCX_NonEnriched_Mascot_Pf+HuRBC_Tryp3m_CAM-AcetylKOxM_SILAC_I7_Perc-01
PF3D7_0320900	| organism=Plasmodium_falciparum_3D7 | product=histone H2A variant, putative (H2A.Z) | location=Pf3D7_03_v3:875213-876295(+) | length=158 | sequence_SO=chromosome | SO=protein_coding	VLGLGkGGK	K6 Acetyl	1	31.61	49.15	25.9	869.534	435.774	2	-0.000681	-0.783	20	28	Simon_May2013_TSA_SCX_AcetylK_Non-Enriched_Mascot_Pf+HuRBC_Tryp3m_CAM-AcetylKOxM_SILAC_I7_Perc-127247-7133_7133	1_Simon_May2013_TSA_SCX_AcetylK_Non-Enriched_Mascot_Pf+HuRBC_Tryp3m_CAM-AcetylKOxM_SILAC_I7_Perc
PF3D7_0320900	| organism=Plasmodium_falciparum_3D7 | product=histone H2A variant, putative (H2A.Z) | location=Pf3D7_03_v3:875213-876295(+) | length=158 | sequence_SO=chromosome | SO=protein_coding	ViGGkVGGkVGGkVLGLGK	I2 7_I, K5 Acetyl, K9 Acetyl, K13 Acetyl	100%, 100%, 100%, 100%	1,000.00, 172.49, 112.60, 83.89	102.9	25	1855.14	928.576	2	-0.00101	-0.543	7	25	Simon_July2013_Acetate_SCX_NonEnriched_Mascot_Pf+HuRBC_Tryp3m_CAM-AcetylKOxM_SILAC_I7_Perc-01-212504-19191_19191	1_Simon_July2013_Acetate_SCX_NonEnriched_Mascot_Pf+HuRBC_Tryp3m_CAM-AcetylKOxM_SILAC_I7_Perc-01
PF3D7_0320900	| organism=Plasmodium_falciparum_3D7 | product=histone H2A variant, putative (H2A.Z) | location=Pf3D7_03_v3:875213-876295(+) | length=158 | sequence_SO=chromosome | SO=protein_coding	VIGGkVGGkVGGK	K5 Acetyl, K9 Acetyl	100%, 100%	79.44, 48.99	47.72	25	1238.74	620.375	2	-0.00163	-1.32	7	19	Simon_March2013_CompleteTSA_SCX_AcetylK_Non-Enriched_Mascot_Pf+HuRBC_Tryp3m_CAM-AcetylKOxM_SILAC_I7_Perc-148259-7475_7475	1_Simon_March2013_CompleteTSA_SCX_AcetylK_Non-Enriched_Mascot_Pf+HuRBC_Tryp3m_CAM-AcetylKOxM_SILAC_I7_Perc
PF3D7_0320900	| organism=Plasmodium_falciparum_3D7 | product=histone H2A variant, putative (H2A.Z) | location=Pf3D7_03_v3:875213-876295(+) | length=158 | sequence_SO=chromosome | SO=protein_coding	VGGkVLGLGkGGkGK	K4 Acetyl, K10 Acetyl, K13 Acetyl	100%, 100%, 100%	94.57, 44.52, 27.69	32.25	25	1479.88	740.944	2	-0.00524	-3.54	16	30	Simon_SirtKO_S2A_SCX_AcetylKEnriched_Mascot_Pf+HuRBC_Tryp3m_CAM-AcetylKOxM_SILAC_I7_Perc-83704-12388_12388	1_Simon_SirtKO_S2A_SCX_AcetylKEnriched_Mascot_Pf+HuRBC_Tryp3m_CAM-AcetylKOxM_SILAC_I7_Perc
PF3D7_0320900	| organism=Plasmodium_falciparum_3D7 | product=histone H2A variant, putative (H2A.Z) | location=Pf3D7_03_v3:875213-876295(+) | length=158 | sequence_SO=chromosome | SO=protein_coding	VLGLGkGGkGK	K6 Acetyl, K9 Acetyl	100%, 100%	62.72, 28.50	61.58	25	1096.66	549.337	2	-0.00189	-1.73	20	30	Simon_March2013_CompleteAcetate_SCX_AcetylK_Non-Enriched_Mascot_Pf+HuRBC_Tryp3m_CAM-AcetylKOxM_SILAC_I7_Perc-40403-9977_9977	1_Simon_March2013_CompleteAcetate_SCX_AcetylK_Non-Enriched_Mascot_Pf+HuRBC_Tryp3m_CAM-AcetylKOxM_SILAC_I7_Perc
PF3D7_0320900	| organism=Plasmodium_falciparum_3D7 | product=histone H2A variant, putative (H2A.Z) | location=Pf3D7_03_v3:875213-876295(+) | length=158 | sequence_SO=chromosome | SO=protein_coding	ATiAGGGViPHiHKALMNk	I3 7_I, I9 7_I, I12 7_I, K19 Acetyl	100%, 100%, 100%, 79%	1,000.00, 1,000.00, 1,000.00, 6.29	44.64	25	1990.14	664.389	3	-0.00129	-0.649	126	144	Simon_July2013_Acetate_SCX_AcetylEnriched_Mascot_Pf+HuRBC_Tryp3m_CAM-AcetylKOxM_SILAC_I7_Perc-153497-13333_13333	1_Simon_July2013_Acetate_SCX_AcetylEnriched_Mascot_Pf+HuRBC_Tryp3m_CAM-AcetylKOxM_SILAC_I7_Perc
PF3D7_0320900	| organism=Plasmodium_falciparum_3D7 | product=histone H2A variant, putative (H2A.Z) | location=Pf3D7_03_v3:875213-876295(+) | length=158 | sequence_SO=chromosome | SO=protein_coding	VGGkVGGkVLGLGKGGk	K4 Acetyl, K8 Acetyl, K17 Acetyl	100%, 100%, 7%	108.53, 113.99, 0.00	48.02	25	1635.97	546.33	3	-0.00183	-1.12	12	28	2013March_Acetate_Acetyl_Non-Enriched_Retune_Mascot_Pf+HuRBC_Tryp3m_CAM-AcetylKOxM_SILAC_I7_Perc-97225-16917_16917	1_2013March_Acetate_Acetyl_Non-Enriched_Retune_Mascot_Pf+HuRBC_Tryp3m_CAM-AcetylKOxM_SILAC_I7_Perc
PF3D7_0320900	| organism=Plasmodium_falciparum_3D7 | product=histone H2A variant, putative (H2A.Z) | location=Pf3D7_03_v3:875213-876295(+) | length=158 | sequence_SO=chromosome | SO=protein_coding	VGGkVLGLGK	K4 Acetyl	1	94.38	64.85	25	968.602	485.308	2	-0.00237	-2.44	16	25	Simon_July2013_Acetate_SCX_NonEnriched_Mascot_Pf+HuRBC_Tryp3m_CAM-AcetylKOxM_SILAC_I7_Perc-01-203219-9287_9287	1_Simon_July2013_Acetate_SCX_NonEnriched_Mascot_Pf+HuRBC_Tryp3m_CAM-AcetylKOxM_SILAC_I7_Perc-01
PF3D7_0320900	| organism=Plasmodium_falciparum_3D7 | product=histone H2A variant, putative (H2A.Z) | location=Pf3D7_03_v3:875213-876295(+) | length=158 | sequence_SO=chromosome | SO=protein_coding	ViGGkVGGkVGGK	I2 7_I, K5 Acetyl, K9 Acetyl	100%, 100%, 97%	1,000.00, 53.32, 12.01	36.26	25	1245.75	416.258	3	-0.00157	-1.26	7	19	Simon_March2013_CompleteAcetate_SCX_AcetylK_Non-Enriched_Mascot_Pf+HuRBC_Tryp3m_CAM-AcetylKOxM_SILAC_I7_Perc-211080-9657_9657	1_Simon_March2013_CompleteAcetate_SCX_AcetylK_Non-Enriched_Mascot_Pf+HuRBC_Tryp3m_CAM-AcetylKOxM_SILAC_I7_Perc
PF3D7_0320900	| organism=Plasmodium_falciparum_3D7 | product=histone H2A variant, putative (H2A.Z) | location=Pf3D7_03_v3:875213-876295(+) | length=158 | sequence_SO=chromosome | SO=protein_coding	ViGGkVGGkVGGkVLGLGK	I2 7_I, K5 Acetyl, K9 Acetyl, K13 Acetyl	100%, 100%, 100%, 100%	1,000.00, 74.84, 88.92, 46.34	36.63	25	1855.14	619.387	3	0.000261	0.141	7	25	Simon_July2013_Acetate_SCX_NonEnriched_Mascot_Pf+HuRBC_Tryp3m_CAM-AcetylKOxM_SILAC_I7_Perc-01-276695-18879_18879	1_Simon_July2013_Acetate_SCX_NonEnriched_Mascot_Pf+HuRBC_Tryp3m_CAM-AcetylKOxM_SILAC_I7_Perc-01
PF3D7_0320900	| organism=Plasmodium_falciparum_3D7 | product=histone H2A variant, putative (H2A.Z) | location=Pf3D7_03_v3:875213-876295(+) | length=158 | sequence_SO=chromosome | SO=protein_coding	VLGLGkGGK	K6 Acetyl	1	50.5	43.42	25.9	869.534	435.774	2	-0.000498	-0.572	20	28	Simon_March2013_CompleteTSA_SCX_AcetylK_Non-Enriched_Mascot_Pf+HuRBC_Tryp3m_CAM-AcetylKOxM_SILAC_I7_Perc-77811-8817_8817	1_Simon_March2013_CompleteTSA_SCX_AcetylK_Non-Enriched_Mascot_Pf+HuRBC_Tryp3m_CAM-AcetylKOxM_SILAC_I7_Perc
PF3D7_0320900	| organism=Plasmodium_falciparum_3D7 | product=histone H2A variant, putative (H2A.Z) | location=Pf3D7_03_v3:875213-876295(+) | length=158 | sequence_SO=chromosome | SO=protein_coding	VGGkVGGkVLGLGK	K4 Acetyl, K8 Acetyl	100%, 100%	153.08, 100.07	74.47	25	1351.82	676.917	2	-0.00175	-1.29	12	25	Simon_March2013_CompleteAcetate_SCX_AcetylK_Non-Enriched_Mascot_Pf+HuRBC_Tryp3m_CAM-AcetylKOxM_SILAC_I7_Perc-264569-16337_16337	1_Simon_March2013_CompleteAcetate_SCX_AcetylK_Non-Enriched_Mascot_Pf+HuRBC_Tryp3m_CAM-AcetylKOxM_SILAC_I7_Perc
PF3D7_0320900	| organism=Plasmodium_falciparum_3D7 | product=histone H2A variant, putative (H2A.Z) | location=Pf3D7_03_v3:875213-876295(+) | length=158 | sequence_SO=chromosome | SO=protein_coding	ViGGkVGGkVGGkVLGLGK	I2 7_I, K5 Acetyl, K9 Acetyl, K13 Acetyl	100%, 100%, 100%, 100%	1,000.00, 142.06, 118.41, 74.98	53.26	25	1855.14	928.576	2	-0.00162	-0.872	7	25	Simon_May2013_TSA_SCX_AcetylK_Enriched_Mascot_Pf+HuRBC_Tryp3m_CAM-AcetylKOxM_SILAC_I7_Perc-61118-12195_12195	1_Simon_May2013_TSA_SCX_AcetylK_Enriched_Mascot_Pf+HuRBC_Tryp3m_CAM-AcetylKOxM_SILAC_I7_Perc
PF3D7_0320900	| organism=Plasmodium_falciparum_3D7 | product=histone H2A variant, putative (H2A.Z) | location=Pf3D7_03_v3:875213-876295(+) | length=158 | sequence_SO=chromosome | SO=protein_coding	ViGGkVGGK	I2 7_I, K5 Acetyl	100%, 100%	1,000.00, 81.42	44.85	25	862.535	432.274	2	-0.00208	-2.41	7	15	Simon_July2013_Acetate_SCX_NonEnriched_Mascot_Pf+HuRBC_Tryp3m_CAM-AcetylKOxM_SILAC_I7_Perc-01-230460-4479_4479	1_Simon_July2013_Acetate_SCX_NonEnriched_Mascot_Pf+HuRBC_Tryp3m_CAM-AcetylKOxM_SILAC_I7_Perc-01
PF3D7_0320900	| organism=Plasmodium_falciparum_3D7 | product=histone H2A variant, putative (H2A.Z) | location=Pf3D7_03_v3:875213-876295(+) | length=158 | sequence_SO=chromosome | SO=protein_coding	VLGLGkGGkGK	K6 Acetyl, K9 Acetyl	100%, 93%	24.30, 11.36	31.87	25	1096.66	549.338	2	-0.00141	-1.28	20	30	Simon_May2013_TSA_SCX_AcetylK_Enriched_Mascot_Pf+HuRBC_Tryp3m_CAM-AcetylKOxM_SILAC_I7_Perc-39876-6501_6501	1_Simon_May2013_TSA_SCX_AcetylK_Enriched_Mascot_Pf+HuRBC_Tryp3m_CAM-AcetylKOxM_SILAC_I7_Perc
PF3D7_0320900	| organism=Plasmodium_falciparum_3D7 | product=histone H2A variant, putative (H2A.Z) | location=Pf3D7_03_v3:875213-876295(+) | length=158 | sequence_SO=chromosome | SO=protein_coding	ViGGkVGGkVGGkVLGLGK	I2 7_I, K5 Acetyl, K9 Acetyl, K13 Acetyl	100%, 100%, 100%, 100%	1,000.00, 121.17, 114.47, 54.97	53.21	25	1855.14	619.386	3	-0.00358	-1.93	7	25	Simon_July2013_Acetate_SCX_NonEnriched_Mascot_Pf+HuRBC_Tryp3m_CAM-AcetylKOxM_SILAC_I7_Perc-01-212450-19133_19133	1_Simon_July2013_Acetate_SCX_NonEnriched_Mascot_Pf+HuRBC_Tryp3m_CAM-AcetylKOxM_SILAC_I7_Perc-01
PF3D7_0320900	| organism=Plasmodium_falciparum_3D7 | product=histone H2A variant, putative (H2A.Z) | location=Pf3D7_03_v3:875213-876295(+) | length=158 | sequence_SO=chromosome | SO=protein_coding	VLGLGkGGkGkTGSGK	K6 Acetyl, K9 Acetyl, K11 Acetyl	100%, 100%, 100%	119.03, 83.38, 64.61	116.8	26.94	1568.89	785.451	2	-0.00189	-1.2	20	35	Simon_March2013_CompleteAcetate_SCX_AcetylK_Non-Enriched_Mascot_Pf+HuRBC_Tryp3m_CAM-AcetylKOxM_SILAC_I7_Perc-40917-10525_10525	1_Simon_March2013_CompleteAcetate_SCX_AcetylK_Non-Enriched_Mascot_Pf+HuRBC_Tryp3m_CAM-AcetylKOxM_SILAC_I7_Perc
PF3D7_0320900	| organism=Plasmodium_falciparum_3D7 | product=histone H2A variant, putative (H2A.Z) | location=Pf3D7_03_v3:875213-876295(+) | length=158 | sequence_SO=chromosome | SO=protein_coding	VGGkVLGLGkGGkGK	K4 Acetyl, K10 Acetyl, K13 Acetyl	100%, 100%, 100%	84.11, 37.20, 18.30	38.77	25	1479.88	740.945	2	-0.00292	-1.97	16	30	Simon_SirtKO_S2A_SCX_AcetylKEnriched_Mascot_Pf+HuRBC_Tryp3m_CAM-AcetylKOxM_SILAC_I7_Perc-83735-12422_12422	1_Simon_SirtKO_S2A_SCX_AcetylKEnriched_Mascot_Pf+HuRBC_Tryp3m_CAM-AcetylKOxM_SILAC_I7_Perc
PF3D7_0320900	| organism=Plasmodium_falciparum_3D7 | product=histone H2A variant, putative (H2A.Z) | location=Pf3D7_03_v3:875213-876295(+) | length=158 | sequence_SO=chromosome | SO=protein_coding	ViGGkVGGkVGGkVLGLGK	I2 7_I, K5 Acetyl, K9 Acetyl, K13 Acetyl	100%, 100%, 100%, 100%	1,000.00, 94.72, 113.19, 55.42	37.49	25	1855.14	619.386	3	-0.00157	-0.846	7	25	2013March_Acetate_Acetyl_Non-Enriched_Retune_Mascot_Pf+HuRBC_Tryp3m_CAM-AcetylKOxM_SILAC_I7_Perc-100567-20482_20482	1_2013March_Acetate_Acetyl_Non-Enriched_Retune_Mascot_Pf+HuRBC_Tryp3m_CAM-AcetylKOxM_SILAC_I7_Perc
PF3D7_0320900	| organism=Plasmodium_falciparum_3D7 | product=histone H2A variant, putative (H2A.Z) | location=Pf3D7_03_v3:875213-876295(+) | length=158 | sequence_SO=chromosome | SO=protein_coding	VGGkVLGLGK	K4 Acetyl	1	78.01	53.24	25	968.602	485.309	2	0.000316	0.326	16	25	Simon_May2013_TSA_SCX_AcetylK_Non-Enriched_Mascot_Pf+HuRBC_Tryp3m_CAM-AcetylKOxM_SILAC_I7_Perc-3470-5123_5123	1_Simon_May2013_TSA_SCX_AcetylK_Non-Enriched_Mascot_Pf+HuRBC_Tryp3m_CAM-AcetylKOxM_SILAC_I7_Perc
PF3D7_0320900	| organism=Plasmodium_falciparum_3D7 | product=histone H2A variant, putative (H2A.Z) | location=Pf3D7_03_v3:875213-876295(+) | length=158 | sequence_SO=chromosome | SO=protein_coding	ViGGkVGGkVGGkVLGLGK	I2 7_I, K5 Acetyl, K9 Acetyl, K13 Acetyl	100%, 100%, 100%, 100%	1,000.00, 192.04, 133.52, 74.98	84.53	25	1855.14	928.576	2	-0.00137	-0.74	7	25	Simon_March2013_CompleteAcetate_SCX_AcetylK_Non-Enriched_Mascot_Pf+HuRBC_Tryp3m_CAM-AcetylKOxM_SILAC_I7_Perc-219596-18742_18742	1_Simon_March2013_CompleteAcetate_SCX_AcetylK_Non-Enriched_Mascot_Pf+HuRBC_Tryp3m_CAM-AcetylKOxM_SILAC_I7_Perc
PF3D7_0320900	| organism=Plasmodium_falciparum_3D7 | product=histone H2A variant, putative (H2A.Z) | location=Pf3D7_03_v3:875213-876295(+) | length=158 | sequence_SO=chromosome | SO=protein_coding	VGGkVLGLGK	K4 Acetyl	1	67.81	47.96	25	968.602	485.308	2	-0.00103	-1.06	16	25	Simon_May2013_TSA_SCX_AcetylK_Enriched_Mascot_Pf+HuRBC_Tryp3m_CAM-AcetylKOxM_SILAC_I7_Perc-57220-7197_7197	1_Simon_May2013_TSA_SCX_AcetylK_Enriched_Mascot_Pf+HuRBC_Tryp3m_CAM-AcetylKOxM_SILAC_I7_Perc
PF3D7_0320900	| organism=Plasmodium_falciparum_3D7 | product=histone H2A variant, putative (H2A.Z) | location=Pf3D7_03_v3:875213-876295(+) | length=158 | sequence_SO=chromosome | SO=protein_coding	VIGGkVGGkVGGkVLGLGK	K5 Acetyl, K9 Acetyl, K13 Acetyl	100%, 100%, 100%	93.91, 103.32, 92.18	47.25	25	1848.12	617.047	3	-0.00156	-0.842	7	25	2013March_TSA_Acetyl_Non-Enriched_Retune_Mascot_Pf+HuRBC_Tryp3m_CAM-AcetylKOxM_SILAC_I7_Perc-74831-20189_20189	1_2013March_TSA_Acetyl_Non-Enriched_Retune_Mascot_Pf+HuRBC_Tryp3m_CAM-AcetylKOxM_SILAC_I7_Perc
PF3D7_0320900	| organism=Plasmodium_falciparum_3D7 | product=histone H2A variant, putative (H2A.Z) | location=Pf3D7_03_v3:875213-876295(+) | length=158 | sequence_SO=chromosome | SO=protein_coding	VGGkVGGkVLGLGKGGk	K4 Acetyl, K8 Acetyl, K17 Acetyl	100%, 100%, 10%	121.78, 124.82, 0.00	46.33	25	1635.97	546.331	3	0.00293	1.79	12	28	Simon_May2013_TSA_SCX_AcetylK_Non-Enriched_Mascot_Pf+HuRBC_Tryp3m_CAM-AcetylKOxM_SILAC_I7_Perc-110659-10954_10954	1_Simon_May2013_TSA_SCX_AcetylK_Non-Enriched_Mascot_Pf+HuRBC_Tryp3m_CAM-AcetylKOxM_SILAC_I7_Perc
PF3D7_0320900	| organism=Plasmodium_falciparum_3D7 | product=histone H2A variant, putative (H2A.Z) | location=Pf3D7_03_v3:875213-876295(+) | length=158 | sequence_SO=chromosome | SO=protein_coding	VGGkVLGLGkGGK	K4 Acetyl, K10 Acetyl	100%, 100%	143.19, 41.33	86.08	25	1252.75	627.384	2	0.00122	0.976	16	28	Simon_March2013_CompleteAcetate_SCX_AcetylK_Non-Enriched_Mascot_Pf+HuRBC_Tryp3m_CAM-AcetylKOxM_SILAC_I7_Perc-41918-11593_11593	1_Simon_March2013_CompleteAcetate_SCX_AcetylK_Non-Enriched_Mascot_Pf+HuRBC_Tryp3m_CAM-AcetylKOxM_SILAC_I7_Perc
PF3D7_0320900	| organism=Plasmodium_falciparum_3D7 | product=histone H2A variant, putative (H2A.Z) | location=Pf3D7_03_v3:875213-876295(+) | length=158 | sequence_SO=chromosome | SO=protein_coding	VLGLGkGGK	K6 Acetyl	1	50.5	43.55	25.84	869.534	435.774	2	-0.00202	-2.33	20	28	Simon_July2013_Acetate_SCX_NonEnriched_Mascot_Pf+HuRBC_Tryp3m_CAM-AcetylKOxM_SILAC_I7_Perc-01-171317-7991_7991	1_Simon_July2013_Acetate_SCX_NonEnriched_Mascot_Pf+HuRBC_Tryp3m_CAM-AcetylKOxM_SILAC_I7_Perc-01
PF3D7_0320900	| organism=Plasmodium_falciparum_3D7 | product=histone H2A variant, putative (H2A.Z) | location=Pf3D7_03_v3:875213-876295(+) | length=158 | sequence_SO=chromosome | SO=protein_coding	VLGLGkGGkGK	K6 Acetyl, K9 Acetyl	100%, 100%	50.96, 19.72	53.58	25	1096.66	549.339	2	0.000548	0.499	20	30	2013March_TSA_Acetyl_Non-Enriched_Retune_Mascot_Pf+HuRBC_Tryp3m_CAM-AcetylKOxM_SILAC_I7_Perc-43573-10956_10956	1_2013March_TSA_Acetyl_Non-Enriched_Retune_Mascot_Pf+HuRBC_Tryp3m_CAM-AcetylKOxM_SILAC_I7_Perc
PF3D7_0320900	| organism=Plasmodium_falciparum_3D7 | product=histone H2A variant, putative (H2A.Z) | location=Pf3D7_03_v3:875213-876295(+) | length=158 | sequence_SO=chromosome | SO=protein_coding	VIGGkVGGkVGGkVLGLGK	K5 Acetyl, K9 Acetyl, K13 Acetyl	100%, 100%, 100%	95.15, 95.58, 63.16	48.88	25	1848.12	617.047	3	-0.00192	-1.04	7	25	Simon_July2013_Acetate_SCX_AcetylEnriched_Mascot_Pf+HuRBC_Tryp3m_CAM-AcetylKOxM_SILAC_I7_Perc-157337-17652_17652	1_Simon_July2013_Acetate_SCX_AcetylEnriched_Mascot_Pf+HuRBC_Tryp3m_CAM-AcetylKOxM_SILAC_I7_Perc
PF3D7_0320900	| organism=Plasmodium_falciparum_3D7 | product=histone H2A variant, putative (H2A.Z) | location=Pf3D7_03_v3:875213-876295(+) | length=158 | sequence_SO=chromosome | SO=protein_coding	VGGkVGGkVLGLGK	K4 Acetyl, K8 Acetyl	100%, 100%	145.72, 91.78	57.13	25	1351.82	451.614	3	-0.00063	-0.466	12	25	Simon_March2013_CompleteAcetate_SCX_AcetylK_Non-Enriched_Mascot_Pf+HuRBC_Tryp3m_CAM-AcetylKOxM_SILAC_I7_Perc-240402-16501_16501	1_Simon_March2013_CompleteAcetate_SCX_AcetylK_Non-Enriched_Mascot_Pf+HuRBC_Tryp3m_CAM-AcetylKOxM_SILAC_I7_Perc
PF3D7_0320900	| organism=Plasmodium_falciparum_3D7 | product=histone H2A variant, putative (H2A.Z) | location=Pf3D7_03_v3:875213-876295(+) | length=158 | sequence_SO=chromosome | SO=protein_coding	VGGkVLGLGkGGK	K4 Acetyl, K10 Acetyl	100%, 96%	102.04, 26.15	58.23	25	1252.75	627.382	2	-0.00244	-1.94	16	28	Simon_SirtKO_S2A_SCX_NonEnriched_Mascot_Pf+HuRBC_Tryp3m_CAM-AcetylKOxM_SILAC_I7_Perc-52885-16105_16105	1_Simon_SirtKO_S2A_SCX_NonEnriched_Mascot_Pf+HuRBC_Tryp3m_CAM-AcetylKOxM_SILAC_I7_Perc
PF3D7_0320900	| organism=Plasmodium_falciparum_3D7 | product=histone H2A variant, putative (H2A.Z) | location=Pf3D7_03_v3:875213-876295(+) | length=158 | sequence_SO=chromosome | SO=protein_coding	VGGkVGGkVLGLGkGGK	K4 Acetyl, K8 Acetyl, K14 Acetyl	100%, 100%, 99%	107.72, 118.44, 15.97	47.13	25	1635.97	546.329	3	-0.00366	-2.24	12	28	Simon_March2013_CompleteTSA_SCX_AcetylK_Non-Enriched_Mascot_Pf+HuRBC_Tryp3m_CAM-AcetylKOxM_SILAC_I7_Perc-61108-14770_14770	1_Simon_March2013_CompleteTSA_SCX_AcetylK_Non-Enriched_Mascot_Pf+HuRBC_Tryp3m_CAM-AcetylKOxM_SILAC_I7_Perc
PF3D7_0320900	| organism=Plasmodium_falciparum_3D7 | product=histone H2A variant, putative (H2A.Z) | location=Pf3D7_03_v3:875213-876295(+) | length=158 | sequence_SO=chromosome | SO=protein_coding	VIGGkVGGkVGGkVLGLGK	K5 Acetyl, K9 Acetyl, K13 Acetyl	100%, 100%, 100%	184.45, 142.80, 97.88	87.22	25	1848.12	925.067	2	-0.000933	-0.505	7	25	Simon_July2013_Acetate_SCX_NonEnriched_Mascot_Pf+HuRBC_Tryp3m_CAM-AcetylKOxM_SILAC_I7_Perc-01-244080-19008_19008	1_Simon_July2013_Acetate_SCX_NonEnriched_Mascot_Pf+HuRBC_Tryp3m_CAM-AcetylKOxM_SILAC_I7_Perc-01
PF3D7_0320900	| organism=Plasmodium_falciparum_3D7 | product=histone H2A variant, putative (H2A.Z) | location=Pf3D7_03_v3:875213-876295(+) | length=158 | sequence_SO=chromosome | SO=protein_coding	ViGGkVGGkVGGK	I2 7_I, K5 Acetyl, K9 Acetyl	100%, 100%, 100%	1,000.00, 109.15, 55.91	64.59	25	1245.75	623.883	2	-0.00207	-1.66	7	19	Simon_July2013_Acetate_SCX_NonEnriched_Mascot_Pf+HuRBC_Tryp3m_CAM-AcetylKOxM_SILAC_I7_Perc-01-2620-3785_3785	1_Simon_July2013_Acetate_SCX_NonEnriched_Mascot_Pf+HuRBC_Tryp3m_CAM-AcetylKOxM_SILAC_I7_Perc-01
PF3D7_0320900	| organism=Plasmodium_falciparum_3D7 | product=histone H2A variant, putative (H2A.Z) | location=Pf3D7_03_v3:875213-876295(+) | length=158 | sequence_SO=chromosome | SO=protein_coding	VGGkVGGkVLGLGK	K4 Acetyl, K8 Acetyl	100%, 100%	118.41, 74.98	48.87	25	1351.82	676.915	2	-0.00382	-2.82	12	25	Simon_SirtKO_S2A_SCX_AcetylKEnriched_Mascot_Pf+HuRBC_Tryp3m_CAM-AcetylKOxM_SILAC_I7_Perc-85454-14399_14399	1_Simon_SirtKO_S2A_SCX_AcetylKEnriched_Mascot_Pf+HuRBC_Tryp3m_CAM-AcetylKOxM_SILAC_I7_Perc
PF3D7_0320900	| organism=Plasmodium_falciparum_3D7 | product=histone H2A variant, putative (H2A.Z) | location=Pf3D7_03_v3:875213-876295(+) | length=158 | sequence_SO=chromosome | SO=protein_coding	VIGGkVGGkVGGK	K5 Acetyl, K9 Acetyl	100%, 100%	91.14, 47.34	83.2	25	1238.74	620.376	2	0.00142	1.15	7	19	Simon_March2013_CompleteTSA_SCX_AcetylK_Non-Enriched_Mascot_Pf+HuRBC_Tryp3m_CAM-AcetylKOxM_SILAC_I7_Perc-55585-8879_8879	1_Simon_March2013_CompleteTSA_SCX_AcetylK_Non-Enriched_Mascot_Pf+HuRBC_Tryp3m_CAM-AcetylKOxM_SILAC_I7_Perc
PF3D7_0320900	| organism=Plasmodium_falciparum_3D7 | product=histone H2A variant, putative (H2A.Z) | location=Pf3D7_03_v3:875213-876295(+) | length=158 | sequence_SO=chromosome | SO=protein_coding	VGGkVGGkVLGLGK	K4 Acetyl, K8 Acetyl	100%, 100%	154.88, 89.95	93.42	25	1351.82	676.918	2	0.000451	0.333	12	25	2013March_Acetate_Acetyl_Non-Enriched_Retune_Mascot_Pf+HuRBC_Tryp3m_CAM-AcetylKOxM_SILAC_I7_Perc-72493-16479_16479	1_2013March_Acetate_Acetyl_Non-Enriched_Retune_Mascot_Pf+HuRBC_Tryp3m_CAM-AcetylKOxM_SILAC_I7_Perc
PF3D7_0320900	| organism=Plasmodium_falciparum_3D7 | product=histone H2A variant, putative (H2A.Z) | location=Pf3D7_03_v3:875213-876295(+) | length=158 | sequence_SO=chromosome | SO=protein_coding	GGkGkTGSGkTK	K3 Acetyl, K5 Acetyl, K10 Acetyl	100%, 100%, 98%	99.09, 63.29, 18.04	46.61	26.89	1230.66	616.334	2	-0.00522	-4.24	26	37	Simon_SirtKO_S2A_SCX_AcetylKEnriched_Mascot_Pf+HuRBC_Tryp3m_CAM-AcetylKOxM_SILAC_I7_Perc-54853-728_728	1_Simon_SirtKO_S2A_SCX_AcetylKEnriched_Mascot_Pf+HuRBC_Tryp3m_CAM-AcetylKOxM_SILAC_I7_Perc
PF3D7_0320900	| organism=Plasmodium_falciparum_3D7 | product=histone H2A variant, putative (H2A.Z) | location=Pf3D7_03_v3:875213-876295(+) | length=158 | sequence_SO=chromosome | SO=protein_coding	ViGGkVGGkVGGkVLGLGK	I2 7_I, K5 Acetyl, K9 Acetyl, K13 Acetyl	100%, 100%, 100%, 100%	1,000.00, 220.99, 135.53, 101.67	81.29	25	1855.14	928.577	2	9.11e-05	0.0491	7	25	Simon_July2013_Acetate_SCX_AcetylEnriched_Mascot_Pf+HuRBC_Tryp3m_CAM-AcetylKOxM_SILAC_I7_Perc-127572-16495_16495	1_Simon_July2013_Acetate_SCX_AcetylEnriched_Mascot_Pf+HuRBC_Tryp3m_CAM-AcetylKOxM_SILAC_I7_Perc
PF3D7_0320900	| organism=Plasmodium_falciparum_3D7 | product=histone H2A variant, putative (H2A.Z) | location=Pf3D7_03_v3:875213-876295(+) | length=158 | sequence_SO=chromosome | SO=protein_coding	VGGkVGGkVLGLGK	K4 Acetyl, K8 Acetyl	100%, 100%	67.25, 47.58	31.86	25	1351.82	676.916	2	-0.00297	-2.19	12	25	Simon_SirtKO_S2A_SCX_AcetylKEnriched_Mascot_Pf+HuRBC_Tryp3m_CAM-AcetylKOxM_SILAC_I7_Perc-46443-14244_14244	1_Simon_SirtKO_S2A_SCX_AcetylKEnriched_Mascot_Pf+HuRBC_Tryp3m_CAM-AcetylKOxM_SILAC_I7_Perc
PF3D7_0320900	| organism=Plasmodium_falciparum_3D7 | product=histone H2A variant, putative (H2A.Z) | location=Pf3D7_03_v3:875213-876295(+) | length=158 | sequence_SO=chromosome | SO=protein_coding	VLGLGkGGkGkTGSGK	K6 Acetyl, K9 Acetyl, K11 Acetyl	100%, 100%, 100%	92.18, 75.46, 64.99	89.01	26.91	1568.89	785.45	2	-0.00555	-3.54	20	35	Simon_March2013_CompleteTSA_SCX_AcetylK_Non-Enriched_Mascot_Pf+HuRBC_Tryp3m_CAM-AcetylKOxM_SILAC_I7_Perc-254737-11393_11393	1_Simon_March2013_CompleteTSA_SCX_AcetylK_Non-Enriched_Mascot_Pf+HuRBC_Tryp3m_CAM-AcetylKOxM_SILAC_I7_Perc
PF3D7_0320900	| organism=Plasmodium_falciparum_3D7 | product=histone H2A variant, putative (H2A.Z) | location=Pf3D7_03_v3:875213-876295(+) | length=158 | sequence_SO=chromosome | SO=protein_coding	VLGLGkGGkGkTGSGK	K6 Acetyl, K9 Acetyl, K11 Acetyl	100%, 100%, 93%	59.95, 19.58, 6.91	49.27	26.93	1568.89	523.97	3	-0.00318	-2.03	20	35	Simon_March2013_CompleteAcetate_SCX_AcetylK_Non-Enriched_Mascot_Pf+HuRBC_Tryp3m_CAM-AcetylKOxM_SILAC_I7_Perc-213016-11722_11722	1_Simon_March2013_CompleteAcetate_SCX_AcetylK_Non-Enriched_Mascot_Pf+HuRBC_Tryp3m_CAM-AcetylKOxM_SILAC_I7_Perc
PF3D7_0320900	| organism=Plasmodium_falciparum_3D7 | product=histone H2A variant, putative (H2A.Z) | location=Pf3D7_03_v3:875213-876295(+) | length=158 | sequence_SO=chromosome | SO=protein_coding	VGGkVLGLGkGGK	K4 Acetyl, K10 Acetyl	100%, 100%	95.00, 18.49	33.61	25	1252.75	627.382	2	-0.00171	-1.36	16	28	Simon_July2013_Acetate_SCX_NonEnriched_Mascot_Pf+HuRBC_Tryp3m_CAM-AcetylKOxM_SILAC_I7_Perc-01-235976-10364_10364	1_Simon_July2013_Acetate_SCX_NonEnriched_Mascot_Pf+HuRBC_Tryp3m_CAM-AcetylKOxM_SILAC_I7_Perc-01
PF3D7_0320900	| organism=Plasmodium_falciparum_3D7 | product=histone H2A variant, putative (H2A.Z) | location=Pf3D7_03_v3:875213-876295(+) | length=158 | sequence_SO=chromosome | SO=protein_coding	VLGLGkGGkGkTGSGK	K6 Acetyl, K9 Acetyl, K11 Acetyl	100%, 100%, 97%	68.57, 38.04, 11.24	52.74	26.88	1568.89	523.97	3	-0.00373	-2.38	20	35	Simon_July2013_Acetate_SCX_NonEnriched_Mascot_Pf+HuRBC_Tryp3m_CAM-AcetylKOxM_SILAC_I7_Perc-01-143733-9912_9912	1_Simon_July2013_Acetate_SCX_NonEnriched_Mascot_Pf+HuRBC_Tryp3m_CAM-AcetylKOxM_SILAC_I7_Perc-01
PF3D7_0320900	| organism=Plasmodium_falciparum_3D7 | product=histone H2A variant, putative (H2A.Z) | location=Pf3D7_03_v3:875213-876295(+) | length=158 | sequence_SO=chromosome | SO=protein_coding	ViGGkVGGkVGGkVLGLGK	I2 7_I, K5 Acetyl, K9 Acetyl, K13 Acetyl	100%, 100%, 100%, 100%	1,000.00, 103.28, 113.27, 99.10	55.94	25	1855.14	619.387	3	0.000261	0.141	7	25	Simon_March2013_CompleteTSA_SCX_AcetylK_Non-Enriched_Mascot_Pf+HuRBC_Tryp3m_CAM-AcetylKOxM_SILAC_I7_Perc-238065-20221_20221	1_Simon_March2013_CompleteTSA_SCX_AcetylK_Non-Enriched_Mascot_Pf+HuRBC_Tryp3m_CAM-AcetylKOxM_SILAC_I7_Perc
PF3D7_0320900	| organism=Plasmodium_falciparum_3D7 | product=histone H2A variant, putative (H2A.Z) | location=Pf3D7_03_v3:875213-876295(+) | length=158 | sequence_SO=chromosome | SO=protein_coding	VLGLGkGGkGkTGSGK	K6 Acetyl, K9 Acetyl, K11 Acetyl	100%, 100%, 100%	56.08, 49.33, 50.15	33.44	26.93	1568.89	785.452	2	-0.0014	-0.892	20	35	Simon_May2013_TSA_SCX_AcetylK_Enriched_Mascot_Pf+HuRBC_Tryp3m_CAM-AcetylKOxM_SILAC_I7_Perc-40351-7156_7156	1_Simon_May2013_TSA_SCX_AcetylK_Enriched_Mascot_Pf+HuRBC_Tryp3m_CAM-AcetylKOxM_SILAC_I7_Perc
PF3D7_0320900	| organism=Plasmodium_falciparum_3D7 | product=histone H2A variant, putative (H2A.Z) | location=Pf3D7_03_v3:875213-876295(+) | length=158 | sequence_SO=chromosome | SO=protein_coding	VLGLGkGGKGkTGSGK	K6 Acetyl, K11 Acetyl	100%, 100%	26.36, 26.62	77.18	25.07	1526.88	764.448	2	0.00111	0.726	20	35	Simon_March2013_CompleteTSA_SCX_AcetylK_Non-Enriched_Mascot_Pf+HuRBC_Tryp3m_CAM-AcetylKOxM_SILAC_I7_Perc-77021-7974_7974	1_Simon_March2013_CompleteTSA_SCX_AcetylK_Non-Enriched_Mascot_Pf+HuRBC_Tryp3m_CAM-AcetylKOxM_SILAC_I7_Perc
PF3D7_0320900	| organism=Plasmodium_falciparum_3D7 | product=histone H2A variant, putative (H2A.Z) | location=Pf3D7_03_v3:875213-876295(+) | length=158 | sequence_SO=chromosome | SO=protein_coding	VGGkVGGkVLGLGKGGk	K4 Acetyl, K8 Acetyl, K17 Acetyl	100%, 100%, 4%	90.81, 110.91, 0.00	49.85	25	1635.97	546.33	3	-0.00201	-1.23	12	28	Simon_March2013_CompleteAcetate_SCX_AcetylK_Non-Enriched_Mascot_Pf+HuRBC_Tryp3m_CAM-AcetylKOxM_SILAC_I7_Perc-44006-13820_13820	1_Simon_March2013_CompleteAcetate_SCX_AcetylK_Non-Enriched_Mascot_Pf+HuRBC_Tryp3m_CAM-AcetylKOxM_SILAC_I7_Perc
PF3D7_0320900	| organism=Plasmodium_falciparum_3D7 | product=histone H2A variant, putative (H2A.Z) | location=Pf3D7_03_v3:875213-876295(+) | length=158 | sequence_SO=chromosome | SO=protein_coding	VLGLGkGGkGkTGSGK	K6 Acetyl, K9 Acetyl, K11 Acetyl	100%, 100%, 100%	79.28, 61.75, 50.15	62.58	26.93	1568.89	785.452	2	-0.00164	-1.05	20	35	Simon_May2013_TSA_SCX_AcetylK_Enriched_Mascot_Pf+HuRBC_Tryp3m_CAM-AcetylKOxM_SILAC_I7_Perc-123591-9399_9399	1_Simon_May2013_TSA_SCX_AcetylK_Enriched_Mascot_Pf+HuRBC_Tryp3m_CAM-AcetylKOxM_SILAC_I7_Perc
PF3D7_0320900	| organism=Plasmodium_falciparum_3D7 | product=histone H2A variant, putative (H2A.Z) | location=Pf3D7_03_v3:875213-876295(+) | length=158 | sequence_SO=chromosome | SO=protein_coding	ViGGkVGGkVGGK	I2 7_I, K5 Acetyl, K9 Acetyl	100%, 100%, 100%	1,000.00, 60.43, 44.11	33.62	25	1245.75	623.884	2	0.0011	0.884	7	19	Simon_May2013_TSA_SCX_AcetylK_Non-Enriched_Mascot_Pf+HuRBC_Tryp3m_CAM-AcetylKOxM_SILAC_I7_Perc-106294-6298_6298	1_Simon_May2013_TSA_SCX_AcetylK_Non-Enriched_Mascot_Pf+HuRBC_Tryp3m_CAM-AcetylKOxM_SILAC_I7_Perc
PF3D7_0320900	| organism=Plasmodium_falciparum_3D7 | product=histone H2A variant, putative (H2A.Z) | location=Pf3D7_03_v3:875213-876295(+) | length=158 | sequence_SO=chromosome | SO=protein_coding	VLGLGkGGkGK	K6 Acetyl, K9 Acetyl	100%, 98%	38.16, 16.38	52.69	25	1096.66	549.337	2	-0.00153	-1.39	20	30	Simon_SirtKO_S2A_SCX_NonEnriched_Mascot_Pf+HuRBC_Tryp3m_CAM-AcetylKOxM_SILAC_I7_Perc-182510-15227_15227	1_Simon_SirtKO_S2A_SCX_NonEnriched_Mascot_Pf+HuRBC_Tryp3m_CAM-AcetylKOxM_SILAC_I7_Perc
PF3D7_0320900	| organism=Plasmodium_falciparum_3D7 | product=histone H2A variant, putative (H2A.Z) | location=Pf3D7_03_v3:875213-876295(+) | length=158 | sequence_SO=chromosome | SO=protein_coding	VLGLGkGGkGkTGSGK	K6 Acetyl, K9 Acetyl, K11 Acetyl	100%, 100%, 100%	117.38, 82.47, 82.16	94.46	26.19	1568.89	785.454	2	0.00263	1.67	20	35	Simon_SirtKO_S2A_SCX_NonEnriched_Mascot_Pf+HuRBC_Tryp3m_CAM-AcetylKOxM_SILAC_I7_Perc-92898-13696_13696	1_Simon_SirtKO_S2A_SCX_NonEnriched_Mascot_Pf+HuRBC_Tryp3m_CAM-AcetylKOxM_SILAC_I7_Perc
PF3D7_0320900	| organism=Plasmodium_falciparum_3D7 | product=histone H2A variant, putative (H2A.Z) | location=Pf3D7_03_v3:875213-876295(+) | length=158 | sequence_SO=chromosome | SO=protein_coding	VGGkVGGkVLGLGkGGK	K4 Acetyl, K8 Acetyl, K14 Acetyl	100%, 100%, 100%	181.97, 138.46, 45.93	74.58	25	1635.97	818.992	2	0.00105	0.644	12	28	Simon_July2013_Acetate_SCX_NonEnriched_Mascot_Pf+HuRBC_Tryp3m_CAM-AcetylKOxM_SILAC_I7_Perc-01-272035-13909_13909	1_Simon_July2013_Acetate_SCX_NonEnriched_Mascot_Pf+HuRBC_Tryp3m_CAM-AcetylKOxM_SILAC_I7_Perc-01
PF3D7_0320900	| organism=Plasmodium_falciparum_3D7 | product=histone H2A variant, putative (H2A.Z) | location=Pf3D7_03_v3:875213-876295(+) | length=158 | sequence_SO=chromosome | SO=protein_coding	VPLPPTAQkKPK	K9 Acetyl	0.95	16.16	29.08	25	1344.81	449.279	3	0.00017	0.127	145	156	Simon_March2013_CompleteTSA_SCX_AcetylK_Non-Enriched_Mascot_Pf+HuRBC_Tryp3m_CAM-AcetylKOxM_SILAC_I7_Perc-101757-7513_7513	1_Simon_March2013_CompleteTSA_SCX_AcetylK_Non-Enriched_Mascot_Pf+HuRBC_Tryp3m_CAM-AcetylKOxM_SILAC_I7_Perc
PF3D7_0320900	| organism=Plasmodium_falciparum_3D7 | product=histone H2A variant, putative (H2A.Z) | location=Pf3D7_03_v3:875213-876295(+) | length=158 | sequence_SO=chromosome | SO=protein_coding	VLGLGkGGkGK	K6 Acetyl, K9 Acetyl	100%, 99%	50.44, 19.72	53.53	25	1096.66	549.338	2	-0.000185	-0.168	20	30	Simon_SirtKO_S2B_SCX_NonEnriched_Mascot_Pf+HuRBC_Tryp3m_CAM-AcetylKOxM_SILAC_I7_Perc-01-187427-15956_15956	1_Simon_SirtKO_S2B_SCX_NonEnriched_Mascot_Pf+HuRBC_Tryp3m_CAM-AcetylKOxM_SILAC_I7_Perc-01
PF3D7_0320900	| organism=Plasmodium_falciparum_3D7 | product=histone H2A variant, putative (H2A.Z) | location=Pf3D7_03_v3:875213-876295(+) | length=158 | sequence_SO=chromosome | SO=protein_coding	ViGGkVGGkVGGkVLGLGK	I2 7_I, K5 Acetyl, K9 Acetyl, K13 Acetyl	100%, 100%, 100%, 100%	1,000.00, 107.71, 114.50, 46.32	61.38	25	1855.14	619.388	3	0.00209	1.13	7	25	Simon_May2013_TSA_SCX_AcetylK_Non-Enriched_Mascot_Pf+HuRBC_Tryp3m_CAM-AcetylKOxM_SILAC_I7_Perc-155412-14770_14770	1_Simon_May2013_TSA_SCX_AcetylK_Non-Enriched_Mascot_Pf+HuRBC_Tryp3m_CAM-AcetylKOxM_SILAC_I7_Perc
PF3D7_0320900	| organism=Plasmodium_falciparum_3D7 | product=histone H2A variant, putative (H2A.Z) | location=Pf3D7_03_v3:875213-876295(+) | length=158 | sequence_SO=chromosome | SO=protein_coding	VGGkVGGkVLGLGK	K4 Acetyl, K8 Acetyl	100%, 100%	118.63, 80.95	36.11	25	1351.82	676.917	2	-0.000526	-0.389	12	25	Simon_July2013_Acetate_SCX_AcetylEnriched_Mascot_Pf+HuRBC_Tryp3m_CAM-AcetylKOxM_SILAC_I7_Perc-12299-11526_11526	1_Simon_July2013_Acetate_SCX_AcetylEnriched_Mascot_Pf+HuRBC_Tryp3m_CAM-AcetylKOxM_SILAC_I7_Perc
PF3D7_0320900	| organism=Plasmodium_falciparum_3D7 | product=histone H2A variant, putative (H2A.Z) | location=Pf3D7_03_v3:875213-876295(+) | length=158 | sequence_SO=chromosome | SO=protein_coding	VLGLGkGGKGkTGSGK	K6 Acetyl, K11 Acetyl	100%, 97%	22.96, 15.50	87.86	26.17	1526.88	764.446	2	-0.00145	-0.952	20	35	2013March_TSA_Acetyl_Non-Enriched_Retune_Mascot_Pf+HuRBC_Tryp3m_CAM-AcetylKOxM_SILAC_I7_Perc-88967-8655_8655	1_2013March_TSA_Acetyl_Non-Enriched_Retune_Mascot_Pf+HuRBC_Tryp3m_CAM-AcetylKOxM_SILAC_I7_Perc
PF3D7_0320900	| organism=Plasmodium_falciparum_3D7 | product=histone H2A variant, putative (H2A.Z) | location=Pf3D7_03_v3:875213-876295(+) | length=158 | sequence_SO=chromosome | SO=protein_coding	VIGGkVGGkVGGkVLGLGK	K5 Acetyl, K9 Acetyl, K13 Acetyl	100%, 100%, 100%	163.88, 126.12, 97.88	59.76	25	1848.12	925.069	2	0.00236	1.28	7	25	Simon_SirtKO_S2A_SCX_NonEnriched_Mascot_Pf+HuRBC_Tryp3m_CAM-AcetylKOxM_SILAC_I7_Perc-106429-28129_28129	1_Simon_SirtKO_S2A_SCX_NonEnriched_Mascot_Pf+HuRBC_Tryp3m_CAM-AcetylKOxM_SILAC_I7_Perc
PF3D7_0320900	| organism=Plasmodium_falciparum_3D7 | product=histone H2A variant, putative (H2A.Z) | location=Pf3D7_03_v3:875213-876295(+) | length=158 | sequence_SO=chromosome | SO=protein_coding	VGGkVGGkVLGLGkGGK	K4 Acetyl, K8 Acetyl, K14 Acetyl	100%, 100%, 99%	93.56, 102.24, 17.32	40.88	25	1635.97	546.329	3	-0.00402	-2.46	12	28	Simon_May2013_TSA_SCX_AcetylK_Enriched_Mascot_Pf+HuRBC_Tryp3m_CAM-AcetylKOxM_SILAC_I7_Perc-42599-9832_9832	1_Simon_May2013_TSA_SCX_AcetylK_Enriched_Mascot_Pf+HuRBC_Tryp3m_CAM-AcetylKOxM_SILAC_I7_Perc
PF3D7_0320900	| organism=Plasmodium_falciparum_3D7 | product=histone H2A variant, putative (H2A.Z) | location=Pf3D7_03_v3:875213-876295(+) | length=158 | sequence_SO=chromosome | SO=protein_coding	VIGGkVGGkVGGK	K5 Acetyl, K9 Acetyl	100%, 100%	50.41, 23.64	38.95	25	1238.74	620.375	2	-0.000654	-0.528	7	19	Simon_May2013_TSA_SCX_AcetylK_Enriched_Mascot_Pf+HuRBC_Tryp3m_CAM-AcetylKOxM_SILAC_I7_Perc-121629-7065_7065	1_Simon_May2013_TSA_SCX_AcetylK_Enriched_Mascot_Pf+HuRBC_Tryp3m_CAM-AcetylKOxM_SILAC_I7_Perc
PF3D7_0320900	| organism=Plasmodium_falciparum_3D7 | product=histone H2A variant, putative (H2A.Z) | location=Pf3D7_03_v3:875213-876295(+) | length=158 | sequence_SO=chromosome | SO=protein_coding	ViGGkVGGkVGGkVLGLGK	I2 7_I, K5 Acetyl, K9 Acetyl, K13 Acetyl	100%, 100%, 100%, 100%	1,000.00, 188.72, 128.29, 101.67	84.99	25	1855.14	928.577	2	9.11e-05	0.0491	7	25	Simon_SirtKO_S2A_SCX_NonEnriched_Mascot_Pf+HuRBC_Tryp3m_CAM-AcetylKOxM_SILAC_I7_Perc-150294-28410_28410	1_Simon_SirtKO_S2A_SCX_NonEnriched_Mascot_Pf+HuRBC_Tryp3m_CAM-AcetylKOxM_SILAC_I7_Perc
PF3D7_0320900	| organism=Plasmodium_falciparum_3D7 | product=histone H2A variant, putative (H2A.Z) | location=Pf3D7_03_v3:875213-876295(+) | length=158 | sequence_SO=chromosome | SO=protein_coding	ALMNKVPLPPTAQkKPK	K14 Acetyl	0.48	2.51	35.86	25	1902.11	635.046	3	0.00303	1.59	140	156	Simon_March2013_CompleteTSA_SCX_AcetylK_Non-Enriched_Mascot_Pf+HuRBC_Tryp3m_CAM-AcetylKOxM_SILAC_I7_Perc-15146-8542_8542	1_Simon_March2013_CompleteTSA_SCX_AcetylK_Non-Enriched_Mascot_Pf+HuRBC_Tryp3m_CAM-AcetylKOxM_SILAC_I7_Perc
PF3D7_0320900	| organism=Plasmodium_falciparum_3D7 | product=histone H2A variant, putative (H2A.Z) | location=Pf3D7_03_v3:875213-876295(+) | length=158 | sequence_SO=chromosome | SO=protein_coding	VIGGkVGGkVGGK	K5 Acetyl, K9 Acetyl	100%, 100%	67.41, 38.47	38.09	25	1238.74	620.376	2	0.00118	0.949	7	19	Simon_SirtKO_S2B_SCX_NonEnriched_Mascot_Pf+HuRBC_Tryp3m_CAM-AcetylKOxM_SILAC_I7_Perc-01-138308-14217_14217	1_Simon_SirtKO_S2B_SCX_NonEnriched_Mascot_Pf+HuRBC_Tryp3m_CAM-AcetylKOxM_SILAC_I7_Perc-01
PF3D7_0320900	| organism=Plasmodium_falciparum_3D7 | product=histone H2A variant, putative (H2A.Z) | location=Pf3D7_03_v3:875213-876295(+) | length=158 | sequence_SO=chromosome | SO=protein_coding	VGGkVGGkVLGLGK	K4 Acetyl, K8 Acetyl	100%, 100%	135.53, 83.50	61.34	25	1351.82	676.918	2	0.000695	0.514	12	25	Simon_SirtKO_S2A_SCX_NonEnriched_Mascot_Pf+HuRBC_Tryp3m_CAM-AcetylKOxM_SILAC_I7_Perc-142775-20390_20390	1_Simon_SirtKO_S2A_SCX_NonEnriched_Mascot_Pf+HuRBC_Tryp3m_CAM-AcetylKOxM_SILAC_I7_Perc
PF3D7_0320900	| organism=Plasmodium_falciparum_3D7 | product=histone H2A variant, putative (H2A.Z) | location=Pf3D7_03_v3:875213-876295(+) | length=158 | sequence_SO=chromosome | SO=protein_coding	VGGkVLGLGkGGK	K4 Acetyl, K10 Acetyl	100%, 100%	128.64, 23.18	53.87	25	1252.75	418.591	3	-0.00199	-1.59	16	28	Simon_March2013_CompleteAcetate_SCX_AcetylK_Non-Enriched_Mascot_Pf+HuRBC_Tryp3m_CAM-AcetylKOxM_SILAC_I7_Perc-214172-12955_12955	1_Simon_March2013_CompleteAcetate_SCX_AcetylK_Non-Enriched_Mascot_Pf+HuRBC_Tryp3m_CAM-AcetylKOxM_SILAC_I7_Perc
PF3D7_0320900	| organism=Plasmodium_falciparum_3D7 | product=histone H2A variant, putative (H2A.Z) | location=Pf3D7_03_v3:875213-876295(+) | length=158 | sequence_SO=chromosome | SO=protein_coding	GGkGkTGSGkTK	K3 Acetyl, K5 Acetyl, K10 Acetyl	100%, 100%, 99%	85.20, 56.07, 19.72	44.19	27.4	1230.66	616.335	2	-0.00192	-1.56	26	37	Simon_March2013_CompleteAcetate_SCX_AcetylK_Non-Enriched_Mascot_Pf+HuRBC_Tryp3m_CAM-AcetylKOxM_SILAC_I7_Perc-228362-3572_3572	1_Simon_March2013_CompleteAcetate_SCX_AcetylK_Non-Enriched_Mascot_Pf+HuRBC_Tryp3m_CAM-AcetylKOxM_SILAC_I7_Perc
PF3D7_0320900	| organism=Plasmodium_falciparum_3D7 | product=histone H2A variant, putative (H2A.Z) | location=Pf3D7_03_v3:875213-876295(+) | length=158 | sequence_SO=chromosome | SO=protein_coding	ViGGkVGGkVGGkVLGLGK	I2 7_I, K5 Acetyl, K9 Acetyl, K13 Acetyl	100%, 100%, 100%, 100%	1,000.00, 101.19, 104.16, 55.42	65.89	25	1855.14	619.387	3	0.000627	0.338	7	25	Simon_March2013_CompleteTSA_SCX_AcetylK_Non-Enriched_Mascot_Pf+HuRBC_Tryp3m_CAM-AcetylKOxM_SILAC_I7_Perc-63903-17751_17751	1_Simon_March2013_CompleteTSA_SCX_AcetylK_Non-Enriched_Mascot_Pf+HuRBC_Tryp3m_CAM-AcetylKOxM_SILAC_I7_Perc
PF3D7_0320900	| organism=Plasmodium_falciparum_3D7 | product=histone H2A variant, putative (H2A.Z) | location=Pf3D7_03_v3:875213-876295(+) | length=158 | sequence_SO=chromosome | SO=protein_coding	VLGLGkGGKGk	K6 Acetyl, K11 Acetyl	100%, 1%	50.44, 0.00	43.1	25	1096.66	549.338	2	-0.000185	-0.168	20	30	Simon_July2013_Acetate_SCX_NonEnriched_Mascot_Pf+HuRBC_Tryp3m_CAM-AcetylKOxM_SILAC_I7_Perc-01-266253-7741_7741	1_Simon_July2013_Acetate_SCX_NonEnriched_Mascot_Pf+HuRBC_Tryp3m_CAM-AcetylKOxM_SILAC_I7_Perc-01
PF3D7_0320900	| organism=Plasmodium_falciparum_3D7 | product=histone H2A variant, putative (H2A.Z) | location=Pf3D7_03_v3:875213-876295(+) | length=158 | sequence_SO=chromosome | SO=protein_coding	ALMNKVPLPPTAQkKPK	K14 Acetyl	0.35	0	33.8	25	1902.11	635.045	3	-0.00136	-0.717	140	156	Simon_March2013_CompleteTSA_SCX_AcetylK_Non-Enriched_Mascot_Pf+HuRBC_Tryp3m_CAM-AcetylKOxM_SILAC_I7_Perc-80555-11743_11743	1_Simon_March2013_CompleteTSA_SCX_AcetylK_Non-Enriched_Mascot_Pf+HuRBC_Tryp3m_CAM-AcetylKOxM_SILAC_I7_Perc
PF3D7_0320900	| organism=Plasmodium_falciparum_3D7 | product=histone H2A variant, putative (H2A.Z) | location=Pf3D7_03_v3:875213-876295(+) | length=158 | sequence_SO=chromosome | SO=protein_coding	VGGkVGGkVLGLGkGGK	K4 Acetyl, K8 Acetyl, K14 Acetyl	100%, 100%, 99%	134.97, 146.03, 17.86	51.14	25	1635.97	546.33	3	-0.000729	-0.445	12	28	Simon_SirtKO_S2A_SCX_NonEnriched_Mascot_Pf+HuRBC_Tryp3m_CAM-AcetylKOxM_SILAC_I7_Perc-143796-21479_21479	1_Simon_SirtKO_S2A_SCX_NonEnriched_Mascot_Pf+HuRBC_Tryp3m_CAM-AcetylKOxM_SILAC_I7_Perc
PF3D7_0320900	| organism=Plasmodium_falciparum_3D7 | product=histone H2A variant, putative (H2A.Z) | location=Pf3D7_03_v3:875213-876295(+) | length=158 | sequence_SO=chromosome | SO=protein_coding	VIGGkVGGkVGGK	K5 Acetyl, K9 Acetyl	100%, 97%	84.33, 20.95	55.77	25	1238.74	413.919	3	-0.0021	-1.7	7	19	Simon_March2013_CompleteAcetate_SCX_AcetylK_Non-Enriched_Mascot_Pf+HuRBC_Tryp3m_CAM-AcetylKOxM_SILAC_I7_Perc-211110-9689_9689	1_Simon_March2013_CompleteAcetate_SCX_AcetylK_Non-Enriched_Mascot_Pf+HuRBC_Tryp3m_CAM-AcetylKOxM_SILAC_I7_Perc
PF3D7_0320900	| organism=Plasmodium_falciparum_3D7 | product=histone H2A variant, putative (H2A.Z) | location=Pf3D7_03_v3:875213-876295(+) | length=158 | sequence_SO=chromosome | SO=protein_coding	VIGGkVGGkVGGkVLGLGK	K5 Acetyl, K9 Acetyl, K13 Acetyl	100%, 100%, 100%	91.87, 92.82, 56.63	50.47	25	1848.12	617.048	3	0.00119	0.644	7	25	Simon_SirtKO_S2A_SCX_NonEnriched_Mascot_Pf+HuRBC_Tryp3m_CAM-AcetylKOxM_SILAC_I7_Perc-63285-27198_27198	1_Simon_SirtKO_S2A_SCX_NonEnriched_Mascot_Pf+HuRBC_Tryp3m_CAM-AcetylKOxM_SILAC_I7_Perc
PF3D7_0320900	| organism=Plasmodium_falciparum_3D7 | product=histone H2A variant, putative (H2A.Z) | location=Pf3D7_03_v3:875213-876295(+) | length=158 | sequence_SO=chromosome | SO=protein_coding	VGGkVLGLGkGGK	K4 Acetyl, K10 Acetyl	100%, 100%	109.25, 29.64	60.22	25	1252.75	627.382	2	-0.00146	-1.17	16	28	Simon_SirtKO_S2B_SCX_NonEnriched_Mascot_Pf+HuRBC_Tryp3m_CAM-AcetylKOxM_SILAC_I7_Perc-01-239110-19682_19682	1_Simon_SirtKO_S2B_SCX_NonEnriched_Mascot_Pf+HuRBC_Tryp3m_CAM-AcetylKOxM_SILAC_I7_Perc-01
PF3D7_0320900	| organism=Plasmodium_falciparum_3D7 | product=histone H2A variant, putative (H2A.Z) | location=Pf3D7_03_v3:875213-876295(+) | length=158 | sequence_SO=chromosome | SO=protein_coding	VGGkVLGLGK	K4 Acetyl	1	63.34	38.81	25	968.602	485.308	2	-0.00176	-1.81	16	25	Simon_March2013_CompleteTSA_SCX_AcetylK_Non-Enriched_Mascot_Pf+HuRBC_Tryp3m_CAM-AcetylKOxM_SILAC_I7_Perc-36891-8822_8822	1_Simon_March2013_CompleteTSA_SCX_AcetylK_Non-Enriched_Mascot_Pf+HuRBC_Tryp3m_CAM-AcetylKOxM_SILAC_I7_Perc
PF3D7_0320900	| organism=Plasmodium_falciparum_3D7 | product=histone H2A variant, putative (H2A.Z) | location=Pf3D7_03_v3:875213-876295(+) | length=158 | sequence_SO=chromosome | SO=protein_coding	VLGLGkGGkGK	K6 Acetyl, K9 Acetyl	100%, 99%	66.35, 19.72	57.12	25	1096.66	549.338	2	-0.000307	-0.279	20	30	2013March_TSA_Acetyl_Non-Enriched_Retune_Mascot_Pf+HuRBC_Tryp3m_CAM-AcetylKOxM_SILAC_I7_Perc-66368-11162_11162	1_2013March_TSA_Acetyl_Non-Enriched_Retune_Mascot_Pf+HuRBC_Tryp3m_CAM-AcetylKOxM_SILAC_I7_Perc
PF3D7_0320900	| organism=Plasmodium_falciparum_3D7 | product=histone H2A variant, putative (H2A.Z) | location=Pf3D7_03_v3:875213-876295(+) | length=158 | sequence_SO=chromosome | SO=protein_coding	VGGkVGGkVLGLGkGGK	K4 Acetyl, K8 Acetyl, K14 Acetyl	100%, 100%, 100%	165.46, 121.32, 30.28	78.44	25	1635.97	818.991	2	-0.00224	-1.37	12	28	Simon_SirtKO_S2B_SCX_NonEnriched_Mascot_Pf+HuRBC_Tryp3m_CAM-AcetylKOxM_SILAC_I7_Perc-01-198171-27422_27422	1_Simon_SirtKO_S2B_SCX_NonEnriched_Mascot_Pf+HuRBC_Tryp3m_CAM-AcetylKOxM_SILAC_I7_Perc-01
PF3D7_0320900	| organism=Plasmodium_falciparum_3D7 | product=histone H2A variant, putative (H2A.Z) | location=Pf3D7_03_v3:875213-876295(+) | length=158 | sequence_SO=chromosome | SO=protein_coding	VLGLGkGGkGK	K6 Acetyl, K9 Acetyl	100%, 97%	34.75, 15.50	45.87	25	1096.66	549.338	2	-0.000917	-0.835	20	30	Simon_July2013_Acetate_SCX_AcetylEnriched_Mascot_Pf+HuRBC_Tryp3m_CAM-AcetylKOxM_SILAC_I7_Perc-148983-8103_8103	1_Simon_July2013_Acetate_SCX_AcetylEnriched_Mascot_Pf+HuRBC_Tryp3m_CAM-AcetylKOxM_SILAC_I7_Perc
PF3D7_0320900	| organism=Plasmodium_falciparum_3D7 | product=histone H2A variant, putative (H2A.Z) | location=Pf3D7_03_v3:875213-876295(+) | length=158 | sequence_SO=chromosome | SO=protein_coding	VIGGkVGGkVGGkVLGLGK	K5 Acetyl, K9 Acetyl, K13 Acetyl	100%, 100%, 100%	201.56, 132.77, 101.63	77.87	25	1848.12	925.067	2	-0.00191	-1.03	7	25	Simon_July2013_Acetate_SCX_NonEnriched_Mascot_Pf+HuRBC_Tryp3m_CAM-AcetylKOxM_SILAC_I7_Perc-01-212531-19220_19220	1_Simon_July2013_Acetate_SCX_NonEnriched_Mascot_Pf+HuRBC_Tryp3m_CAM-AcetylKOxM_SILAC_I7_Perc-01
PF3D7_0320900	| organism=Plasmodium_falciparum_3D7 | product=histone H2A variant, putative (H2A.Z) | location=Pf3D7_03_v3:875213-876295(+) | length=158 | sequence_SO=chromosome | SO=protein_coding	VIGGkVGGkVGGkVLGLGK	K5 Acetyl, K9 Acetyl, K13 Acetyl	100%, 100%, 100%	147.10, 112.60, 86.02	42.12	25	1848.12	925.069	2	0.00224	1.21	7	25	Simon_July2013_Acetate_SCX_AcetylEnriched_Mascot_Pf+HuRBC_Tryp3m_CAM-AcetylKOxM_SILAC_I7_Perc-15962-15954_15954	1_Simon_July2013_Acetate_SCX_AcetylEnriched_Mascot_Pf+HuRBC_Tryp3m_CAM-AcetylKOxM_SILAC_I7_Perc
PF3D7_0320900	| organism=Plasmodium_falciparum_3D7 | product=histone H2A variant, putative (H2A.Z) | location=Pf3D7_03_v3:875213-876295(+) | length=158 | sequence_SO=chromosome | SO=protein_coding	VGGkVLGLGkGGK	K4 Acetyl, K10 Acetyl	100%, 99%	106.47, 21.10	74.4	25	1252.75	627.382	2	-0.00244	-1.94	16	28	2013March_TSA_Acetyl_Non-Enriched_Retune_Mascot_Pf+HuRBC_Tryp3m_CAM-AcetylKOxM_SILAC_I7_Perc-93417-13404_13404	1_2013March_TSA_Acetyl_Non-Enriched_Retune_Mascot_Pf+HuRBC_Tryp3m_CAM-AcetylKOxM_SILAC_I7_Perc
PF3D7_0320900	| organism=Plasmodium_falciparum_3D7 | product=histone H2A variant, putative (H2A.Z) | location=Pf3D7_03_v3:875213-876295(+) | length=158 | sequence_SO=chromosome | SO=protein_coding	VGGkVGGkVLGLGK	K4 Acetyl, K8 Acetyl	100%, 100%	172.54, 104.15	95.39	25	1351.82	676.918	2	0.00143	1.06	12	25	2013March_Acetate_Acetyl_Non-Enriched_Retune_Mascot_Pf+HuRBC_Tryp3m_CAM-AcetylKOxM_SILAC_I7_Perc-48271-15076_15076	1_2013March_Acetate_Acetyl_Non-Enriched_Retune_Mascot_Pf+HuRBC_Tryp3m_CAM-AcetylKOxM_SILAC_I7_Perc
PF3D7_0320900	| organism=Plasmodium_falciparum_3D7 | product=histone H2A variant, putative (H2A.Z) | location=Pf3D7_03_v3:875213-876295(+) | length=158 | sequence_SO=chromosome | SO=protein_coding	ViGGkVGGkVGGkVLGLGK	I2 7_I, K5 Acetyl, K9 Acetyl, K13 Acetyl	100%, 100%, 100%, 100%	1,000.00, 172.49, 112.60, 70.10	63.96	25	1855.14	928.578	2	0.00326	1.76	7	25	Simon_July2013_Acetate_SCX_NonEnriched_Mascot_Pf+HuRBC_Tryp3m_CAM-AcetylKOxM_SILAC_I7_Perc-01-24312-16501_16501	1_Simon_July2013_Acetate_SCX_NonEnriched_Mascot_Pf+HuRBC_Tryp3m_CAM-AcetylKOxM_SILAC_I7_Perc-01
PF3D7_0320900	| organism=Plasmodium_falciparum_3D7 | product=histone H2A variant, putative (H2A.Z) | location=Pf3D7_03_v3:875213-876295(+) | length=158 | sequence_SO=chromosome | SO=protein_coding	ViGGkVGGkVGGK	I2 7_I, K5 Acetyl, K9 Acetyl	100%, 100%, 100%	1,000.00, 97.91, 48.99	54.71	25	1245.75	623.882	2	-0.00402	-3.23	7	19	Simon_SirtKO_S2A_SCX_AcetylKEnriched_Mascot_Pf+HuRBC_Tryp3m_CAM-AcetylKOxM_SILAC_I7_Perc-60238-8371_8371	1_Simon_SirtKO_S2A_SCX_AcetylKEnriched_Mascot_Pf+HuRBC_Tryp3m_CAM-AcetylKOxM_SILAC_I7_Perc
PF3D7_0320900	| organism=Plasmodium_falciparum_3D7 | product=histone H2A variant, putative (H2A.Z) | location=Pf3D7_03_v3:875213-876295(+) | length=158 | sequence_SO=chromosome | SO=protein_coding	VGGkVGGkVLGLGkGGK	K4 Acetyl, K8 Acetyl, K14 Acetyl	100%, 100%, 94%	116.65, 129.76, 9.48	50.05	25	1635.97	546.33	3	-0.00238	-1.45	12	28	Simon_SirtKO_S2B_SCX_NonEnriched_Mascot_Pf+HuRBC_Tryp3m_CAM-AcetylKOxM_SILAC_I7_Perc-01-151218-27994_27994	1_Simon_SirtKO_S2B_SCX_NonEnriched_Mascot_Pf+HuRBC_Tryp3m_CAM-AcetylKOxM_SILAC_I7_Perc-01
PF3D7_0320900	| organism=Plasmodium_falciparum_3D7 | product=histone H2A variant, putative (H2A.Z) | location=Pf3D7_03_v3:875213-876295(+) | length=158 | sequence_SO=chromosome | SO=protein_coding	VGGkVGGkVLGLGkGGK	K4 Acetyl, K8 Acetyl, K14 Acetyl	100%, 100%, 99%	94.06, 103.91, 15.97	47.86	25	1635.97	546.33	3	-0.00128	-0.781	12	28	Simon_May2013_TSA_SCX_AcetylK_Enriched_Mascot_Pf+HuRBC_Tryp3m_CAM-AcetylKOxM_SILAC_I7_Perc-75111-10234_10234	1_Simon_May2013_TSA_SCX_AcetylK_Enriched_Mascot_Pf+HuRBC_Tryp3m_CAM-AcetylKOxM_SILAC_I7_Perc
PF3D7_0320900	| organism=Plasmodium_falciparum_3D7 | product=histone H2A variant, putative (H2A.Z) | location=Pf3D7_03_v3:875213-876295(+) | length=158 | sequence_SO=chromosome | SO=protein_coding	VIGGkVGGkVGGK	K5 Acetyl, K9 Acetyl	100%, 100%	66.81, 41.72	43.67	25	1238.74	620.375	2	-0.000654	-0.528	7	19	Simon_SirtKO_S2A_SCX_NonEnriched_Mascot_Pf+HuRBC_Tryp3m_CAM-AcetylKOxM_SILAC_I7_Perc-8148-9898_9898	1_Simon_SirtKO_S2A_SCX_NonEnriched_Mascot_Pf+HuRBC_Tryp3m_CAM-AcetylKOxM_SILAC_I7_Perc
PF3D7_0320900	| organism=Plasmodium_falciparum_3D7 | product=histone H2A variant, putative (H2A.Z) | location=Pf3D7_03_v3:875213-876295(+) | length=158 | sequence_SO=chromosome | SO=protein_coding	VGGkVGGK	K4 Acetyl	1	55.02	47.88	27.55	742.434	372.224	2	-0.00141	-1.89	12	19	Simon_July2013_Acetate_SCX_NonEnriched_Mascot_Pf+HuRBC_Tryp3m_CAM-AcetylKOxM_SILAC_I7_Perc-01-165862-2172_2172	1_Simon_July2013_Acetate_SCX_NonEnriched_Mascot_Pf+HuRBC_Tryp3m_CAM-AcetylKOxM_SILAC_I7_Perc-01
PF3D7_0320900	| organism=Plasmodium_falciparum_3D7 | product=histone H2A variant, putative (H2A.Z) | location=Pf3D7_03_v3:875213-876295(+) | length=158 | sequence_SO=chromosome | SO=protein_coding	VIGGkVGGkVGGkVLGLGK	K5 Acetyl, K9 Acetyl, K13 Acetyl	100%, 100%, 100%	190.19, 115.87, 101.67	82.92	25	1848.12	925.067	2	-0.00106	-0.571	7	25	Simon_SirtKO_S2B_SCX_NonEnriched_Mascot_Pf+HuRBC_Tryp3m_CAM-AcetylKOxM_SILAC_I7_Perc-01-158991-36285_36285	1_Simon_SirtKO_S2B_SCX_NonEnriched_Mascot_Pf+HuRBC_Tryp3m_CAM-AcetylKOxM_SILAC_I7_Perc-01
PF3D7_0320900	| organism=Plasmodium_falciparum_3D7 | product=histone H2A variant, putative (H2A.Z) | location=Pf3D7_03_v3:875213-876295(+) | length=158 | sequence_SO=chromosome | SO=protein_coding	VIGGkVGGkVGGkVLGLGK	K5 Acetyl, K9 Acetyl, K13 Acetyl	100%, 100%, 100%	181.98, 117.38, 80.95	84.07	25	1848.12	925.069	2	0.00248	1.34	7	25	Simon_May2013_TSA_SCX_AcetylK_Non-Enriched_Mascot_Pf+HuRBC_Tryp3m_CAM-AcetylKOxM_SILAC_I7_Perc-134111-14454_14454	1_Simon_May2013_TSA_SCX_AcetylK_Non-Enriched_Mascot_Pf+HuRBC_Tryp3m_CAM-AcetylKOxM_SILAC_I7_Perc
PF3D7_0320900	| organism=Plasmodium_falciparum_3D7 | product=histone H2A variant, putative (H2A.Z) | location=Pf3D7_03_v3:875213-876295(+) | length=158 | sequence_SO=chromosome | SO=protein_coding	GGkGkTGSGkTK	K3 Acetyl, K5 Acetyl, K10 Acetyl	100%, 100%, 80%	58.67, 45.21, 16.38	28.19	27.08	1230.66	616.336	2	-0.000335	-0.272	26	37	Simon_May2013_TSA_SCX_AcetylK_Enriched_Mascot_Pf+HuRBC_Tryp3m_CAM-AcetylKOxM_SILAC_I7_Perc-37403-1921_1921	1_Simon_May2013_TSA_SCX_AcetylK_Enriched_Mascot_Pf+HuRBC_Tryp3m_CAM-AcetylKOxM_SILAC_I7_Perc
PF3D7_0320900	| organism=Plasmodium_falciparum_3D7 | product=histone H2A variant, putative (H2A.Z) | location=Pf3D7_03_v3:875213-876295(+) | length=158 | sequence_SO=chromosome | SO=protein_coding	VIGGkVGGkVGGK	K5 Acetyl, K9 Acetyl	100%, 87%	64.93, 8.23	48.58	25	1238.74	413.919	3	-0.00256	-2.06	7	19	Simon_July2013_Acetate_SCX_NonEnriched_Mascot_Pf+HuRBC_Tryp3m_CAM-AcetylKOxM_SILAC_I7_Perc-01-141777-7825_7825	1_Simon_July2013_Acetate_SCX_NonEnriched_Mascot_Pf+HuRBC_Tryp3m_CAM-AcetylKOxM_SILAC_I7_Perc-01
PF3D7_0320900	| organism=Plasmodium_falciparum_3D7 | product=histone H2A variant, putative (H2A.Z) | location=Pf3D7_03_v3:875213-876295(+) | length=158 | sequence_SO=chromosome | SO=protein_coding	VIGGkVGGkVGGkVLGLGK	K5 Acetyl, K9 Acetyl, K13 Acetyl	100%, 100%, 100%	116.15, 128.55, 60.19	59.35	25	1848.12	617.048	3	-0.000641	-0.347	7	25	Simon_March2013_CompleteAcetate_SCX_AcetylK_Non-Enriched_Mascot_Pf+HuRBC_Tryp3m_CAM-AcetylKOxM_SILAC_I7_Perc-268500-20530_20530	1_Simon_March2013_CompleteAcetate_SCX_AcetylK_Non-Enriched_Mascot_Pf+HuRBC_Tryp3m_CAM-AcetylKOxM_SILAC_I7_Perc
PF3D7_0320900	| organism=Plasmodium_falciparum_3D7 | product=histone H2A variant, putative (H2A.Z) | location=Pf3D7_03_v3:875213-876295(+) | length=158 | sequence_SO=chromosome | SO=protein_coding	ViGGkVGGkVGGkVLGLGK	I2 7_I, K5 Acetyl, K9 Acetyl, K13 Acetyl	100%, 100%, 100%, 100%	1,000.00, 210.56, 150.82, 90.02	102.9	25	1855.14	928.576	2	-3.1e-05	-0.0167	7	25	Simon_March2013_CompleteAcetate_SCX_AcetylK_Non-Enriched_Mascot_Pf+HuRBC_Tryp3m_CAM-AcetylKOxM_SILAC_I7_Perc-91976-18432_18432	1_Simon_March2013_CompleteAcetate_SCX_AcetylK_Non-Enriched_Mascot_Pf+HuRBC_Tryp3m_CAM-AcetylKOxM_SILAC_I7_Perc
PF3D7_0320900	| organism=Plasmodium_falciparum_3D7 | product=histone H2A variant, putative (H2A.Z) | location=Pf3D7_03_v3:875213-876295(+) | length=158 | sequence_SO=chromosome | SO=protein_coding	VGGkVGGkVLGLGK	K4 Acetyl, K8 Acetyl	100%, 100%	74.99, 97.41	40.54	25	1351.82	451.613	3	-0.00283	-2.09	12	25	Simon_May2013_TSA_SCX_AcetylK_Enriched_Mascot_Pf+HuRBC_Tryp3m_CAM-AcetylKOxM_SILAC_I7_Perc-58993-9369_9369	1_Simon_May2013_TSA_SCX_AcetylK_Enriched_Mascot_Pf+HuRBC_Tryp3m_CAM-AcetylKOxM_SILAC_I7_Perc
PF3D7_0320900	| organism=Plasmodium_falciparum_3D7 | product=histone H2A variant, putative (H2A.Z) | location=Pf3D7_03_v3:875213-876295(+) | length=158 | sequence_SO=chromosome | SO=protein_coding	VGGkVGGkVLGLGK	K4 Acetyl, K8 Acetyl	100%, 100%	53.28, 40.85	39.44	25	1351.82	451.613	3	-0.00365	-2.7	12	25	Simon_March2013_CompleteAcetate_SCX_AcetylK_Non-Enriched_Mascot_Pf+HuRBC_Tryp3m_CAM-AcetylKOxM_SILAC_I7_Perc-216172-15089_15089	1_Simon_March2013_CompleteAcetate_SCX_AcetylK_Non-Enriched_Mascot_Pf+HuRBC_Tryp3m_CAM-AcetylKOxM_SILAC_I7_Perc
PF3D7_0320900	| organism=Plasmodium_falciparum_3D7 | product=histone H2A variant, putative (H2A.Z) | location=Pf3D7_03_v3:875213-876295(+) | length=158 | sequence_SO=chromosome | SO=protein_coding	VIGGkVGGkVGGkVLGLGK	K5 Acetyl, K9 Acetyl, K13 Acetyl	100%, 100%, 100%	110.37, 114.62, 86.09	44.59	25	1848.12	617.047	3	-0.00394	-2.13	7	25	Simon_July2013_Acetate_SCX_NonEnriched_Mascot_Pf+HuRBC_Tryp3m_CAM-AcetylKOxM_SILAC_I7_Perc-01-151879-18601_18601	1_Simon_July2013_Acetate_SCX_NonEnriched_Mascot_Pf+HuRBC_Tryp3m_CAM-AcetylKOxM_SILAC_I7_Perc-01
PF3D7_0320900	| organism=Plasmodium_falciparum_3D7 | product=histone H2A variant, putative (H2A.Z) | location=Pf3D7_03_v3:875213-876295(+) | length=158 | sequence_SO=chromosome | SO=protein_coding	ViGGkVGGkVGGK	I2 7_I, K5 Acetyl, K9 Acetyl	100%, 100%, 100%	1,000.00, 102.48, 20.95	54.71	25	1245.75	416.258	3	-0.00257	-2.06	7	19	Simon_March2013_CompleteTSA_SCX_AcetylK_Non-Enriched_Mascot_Pf+HuRBC_Tryp3m_CAM-AcetylKOxM_SILAC_I7_Perc-228277-9780_9780	1_Simon_March2013_CompleteTSA_SCX_AcetylK_Non-Enriched_Mascot_Pf+HuRBC_Tryp3m_CAM-AcetylKOxM_SILAC_I7_Perc
PF3D7_0320900	| organism=Plasmodium_falciparum_3D7 | product=histone H2A variant, putative (H2A.Z) | location=Pf3D7_03_v3:875213-876295(+) | length=158 | sequence_SO=chromosome | SO=protein_coding	ViGGkVGGkVGGK	I2 7_I, K5 Acetyl, K9 Acetyl	100%, 100%, 100%	1,000.00, 74.70, 35.66	53.01	25	1245.75	623.884	2	-0.000118	-0.0948	7	19	Simon_SirtKO_S2B_SCX_NonEnriched_Mascot_Pf+HuRBC_Tryp3m_CAM-AcetylKOxM_SILAC_I7_Perc-01-49584-14430_14430	1_Simon_SirtKO_S2B_SCX_NonEnriched_Mascot_Pf+HuRBC_Tryp3m_CAM-AcetylKOxM_SILAC_I7_Perc-01
PF3D7_0320900	| organism=Plasmodium_falciparum_3D7 | product=histone H2A variant, putative (H2A.Z) | location=Pf3D7_03_v3:875213-876295(+) | length=158 | sequence_SO=chromosome | SO=protein_coding	VGGkVGGkVLGLGK	K4 Acetyl, K8 Acetyl	100%, 100%	152.68, 110.21	65.29	25	1351.82	676.916	2	-0.00211	-1.56	12	25	2013March_TSA_Acetyl_Non-Enriched_Retune_Mascot_Pf+HuRBC_Tryp3m_CAM-AcetylKOxM_SILAC_I7_Perc-96027-16188_16188	1_2013March_TSA_Acetyl_Non-Enriched_Retune_Mascot_Pf+HuRBC_Tryp3m_CAM-AcetylKOxM_SILAC_I7_Perc
PF3D7_0320900	| organism=Plasmodium_falciparum_3D7 | product=histone H2A variant, putative (H2A.Z) | location=Pf3D7_03_v3:875213-876295(+) | length=158 | sequence_SO=chromosome | SO=protein_coding	VGGkVGGkVLGLGK	K4 Acetyl, K8 Acetyl	100%, 100%	76.10, 65.61	25.98	25	1351.82	676.918	2	0.000329	0.243	12	25	Simon_July2013_Acetate_SCX_AcetylEnriched_Mascot_Pf+HuRBC_Tryp3m_CAM-AcetylKOxM_SILAC_I7_Perc-180513-11126_11126	1_Simon_July2013_Acetate_SCX_AcetylEnriched_Mascot_Pf+HuRBC_Tryp3m_CAM-AcetylKOxM_SILAC_I7_Perc
PF3D7_0320900	| organism=Plasmodium_falciparum_3D7 | product=histone H2A variant, putative (H2A.Z) | location=Pf3D7_03_v3:875213-876295(+) | length=158 | sequence_SO=chromosome | SO=protein_coding	VLGLGkGGkGkTGSGK	K6 Acetyl, K9 Acetyl, K11 Acetyl	100%, 100%, 100%	106.01, 90.58, 82.16	73.82	26.21	1568.89	785.453	2	0.000431	0.274	20	35	Simon_SirtKO_S2B_SCX_NonEnriched_Mascot_Pf+HuRBC_Tryp3m_CAM-AcetylKOxM_SILAC_I7_Perc-01-141519-17643_17643	1_Simon_SirtKO_S2B_SCX_NonEnriched_Mascot_Pf+HuRBC_Tryp3m_CAM-AcetylKOxM_SILAC_I7_Perc-01
PF3D7_0320900	| organism=Plasmodium_falciparum_3D7 | product=histone H2A variant, putative (H2A.Z) | location=Pf3D7_03_v3:875213-876295(+) | length=158 | sequence_SO=chromosome | SO=protein_coding	VLGLGkGGkGK	K6 Acetyl, K9 Acetyl	98%, 72%	16.21, 3.98	33.32	25	1096.66	549.337	2	-0.0025	-2.28	20	30	Simon_SirtKO_S2B_SCX_AcetylKEnriched_Mascot_Pf+HuRBC_Tryp3m_CAM-AcetylKOxM_SILAC_I7_Perc-34155-8196_8196	1_Simon_SirtKO_S2B_SCX_AcetylKEnriched_Mascot_Pf+HuRBC_Tryp3m_CAM-AcetylKOxM_SILAC_I7_Perc
PF3D7_0320900	| organism=Plasmodium_falciparum_3D7 | product=histone H2A variant, putative (H2A.Z) | location=Pf3D7_03_v3:875213-876295(+) | length=158 | sequence_SO=chromosome | SO=protein_coding	VLGLGkGGkGK	K6 Acetyl, K9 Acetyl	100%, 91%	29.55, 9.92	37.17	25	1096.66	549.338	2	0.000304	0.277	20	30	Simon_July2013_Acetate_SCX_AcetylEnriched_Mascot_Pf+HuRBC_Tryp3m_CAM-AcetylKOxM_SILAC_I7_Perc-120164-7617_7617	1_Simon_July2013_Acetate_SCX_AcetylEnriched_Mascot_Pf+HuRBC_Tryp3m_CAM-AcetylKOxM_SILAC_I7_Perc
PF3D7_0320900	| organism=Plasmodium_falciparum_3D7 | product=histone H2A variant, putative (H2A.Z) | location=Pf3D7_03_v3:875213-876295(+) | length=158 | sequence_SO=chromosome | SO=protein_coding	VIGGkVGGkVGGK	K5 Acetyl, K9 Acetyl	100%, 100%	84.01, 47.34	53.6	25	1238.74	620.375	2	-0.000166	-0.134	7	19	2013March_Acetate_Acetyl_Non-Enriched_Retune_Mascot_Pf+HuRBC_Tryp3m_CAM-AcetylKOxM_SILAC_I7_Perc-43176-9640_9640	1_2013March_Acetate_Acetyl_Non-Enriched_Retune_Mascot_Pf+HuRBC_Tryp3m_CAM-AcetylKOxM_SILAC_I7_Perc
PF3D7_0320900	| organism=Plasmodium_falciparum_3D7 | product=histone H2A variant, putative (H2A.Z) | location=Pf3D7_03_v3:875213-876295(+) | length=158 | sequence_SO=chromosome | SO=protein_coding	GGkGkTGSGkTK	K3 Acetyl, K5 Acetyl, K10 Acetyl	100%, 100%, 100%	89.99, 60.81, 30.53	40.1	27.08	1230.66	616.336	2	-0.000702	-0.57	26	37	Simon_July2013_Acetate_SCX_NonEnriched_Mascot_Pf+HuRBC_Tryp3m_CAM-AcetylKOxM_SILAC_I7_Perc-01-196901-2548_2548	1_Simon_July2013_Acetate_SCX_NonEnriched_Mascot_Pf+HuRBC_Tryp3m_CAM-AcetylKOxM_SILAC_I7_Perc-01
PF3D7_0320900	| organism=Plasmodium_falciparum_3D7 | product=histone H2A variant, putative (H2A.Z) | location=Pf3D7_03_v3:875213-876295(+) | length=158 | sequence_SO=chromosome | SO=protein_coding	VGGkVGGkVLGLGK	K4 Acetyl, K8 Acetyl	100%, 100%	66.63, 51.74	29.74	25	1351.82	676.917	2	-0.000648	-0.479	12	25	Simon_SirtKO_S2B_SCX_AcetylKEnriched_Mascot_Pf+HuRBC_Tryp3m_CAM-AcetylKOxM_SILAC_I7_Perc-37380-12848_12848	1_Simon_SirtKO_S2B_SCX_AcetylKEnriched_Mascot_Pf+HuRBC_Tryp3m_CAM-AcetylKOxM_SILAC_I7_Perc
PF3D7_0320900	| organism=Plasmodium_falciparum_3D7 | product=histone H2A variant, putative (H2A.Z) | location=Pf3D7_03_v3:875213-876295(+) | length=158 | sequence_SO=chromosome | SO=protein_coding	ViGGkVGGkVGGK	I2 7_I, K5 Acetyl, K9 Acetyl	100%, 100%, 100%	1,000.00, 47.18, 27.99	37.95	25	1245.75	623.883	2	-0.00256	-2.05	7	19	Simon_SirtKO_S2A_SCX_AcetylKEnriched_Mascot_Pf+HuRBC_Tryp3m_CAM-AcetylKOxM_SILAC_I7_Perc-2385-6529_6529	1_Simon_SirtKO_S2A_SCX_AcetylKEnriched_Mascot_Pf+HuRBC_Tryp3m_CAM-AcetylKOxM_SILAC_I7_Perc
PF3D7_0320900	| organism=Plasmodium_falciparum_3D7 | product=histone H2A variant, putative (H2A.Z) | location=Pf3D7_03_v3:875213-876295(+) | length=158 | sequence_SO=chromosome | SO=protein_coding	VGGkVLGLGkGGkGK	K4 Acetyl, K10 Acetyl, K13 Acetyl	100%, 100%, 100%	152.64, 49.86, 27.69	49.37	25	1479.88	740.946	2	-0.00219	-1.48	16	30	Simon_SirtKO_S2A_SCX_AcetylKEnriched_Mascot_Pf+HuRBC_Tryp3m_CAM-AcetylKOxM_SILAC_I7_Perc-4771-10664_10664	1_Simon_SirtKO_S2A_SCX_AcetylKEnriched_Mascot_Pf+HuRBC_Tryp3m_CAM-AcetylKOxM_SILAC_I7_Perc
PF3D7_0320900	| organism=Plasmodium_falciparum_3D7 | product=histone H2A variant, putative (H2A.Z) | location=Pf3D7_03_v3:875213-876295(+) | length=158 | sequence_SO=chromosome | SO=protein_coding	VPLPPTAQkKPK	K9 Acetyl	0.99	22.85	41.49	25	1344.81	673.413	2	-0.00211	-1.56	145	156	Simon_March2013_CompleteTSA_SCX_AcetylK_Non-Enriched_Mascot_Pf+HuRBC_Tryp3m_CAM-AcetylKOxM_SILAC_I7_Perc-251815-8276_8276	1_Simon_March2013_CompleteTSA_SCX_AcetylK_Non-Enriched_Mascot_Pf+HuRBC_Tryp3m_CAM-AcetylKOxM_SILAC_I7_Perc
PF3D7_0320900	| organism=Plasmodium_falciparum_3D7 | product=histone H2A variant, putative (H2A.Z) | location=Pf3D7_03_v3:875213-876295(+) | length=158 | sequence_SO=chromosome | SO=protein_coding	GGkGkTGSGkTK	K3 Acetyl, K5 Acetyl, K10 Acetyl	100%, 100%, 100%	110.72, 71.28, 28.50	43.57	27.4	1230.66	616.336	2	-0.00168	-1.36	26	37	Simon_SirtKO_S2A_SCX_NonEnriched_Mascot_Pf+HuRBC_Tryp3m_CAM-AcetylKOxM_SILAC_I7_Perc-40226-2596_2596	1_Simon_SirtKO_S2A_SCX_NonEnriched_Mascot_Pf+HuRBC_Tryp3m_CAM-AcetylKOxM_SILAC_I7_Perc
PF3D7_0320900	| organism=Plasmodium_falciparum_3D7 | product=histone H2A variant, putative (H2A.Z) | location=Pf3D7_03_v3:875213-876295(+) | length=158 | sequence_SO=chromosome | SO=protein_coding	ViGGkVGGkVGGkVLGLGK	I2 7_I, K5 Acetyl, K9 Acetyl, K13 Acetyl	100%, 100%, 100%, 100%	1,000.00, 115.02, 92.18, 52.96	49.93	25	1855.14	928.576	2	-0.000885	-0.477	7	25	Simon_July2013_Acetate_SCX_AcetylEnriched_Mascot_Pf+HuRBC_Tryp3m_CAM-AcetylKOxM_SILAC_I7_Perc-72979-16172_16172	1_Simon_July2013_Acetate_SCX_AcetylEnriched_Mascot_Pf+HuRBC_Tryp3m_CAM-AcetylKOxM_SILAC_I7_Perc
PF3D7_0320900	| organism=Plasmodium_falciparum_3D7 | product=histone H2A variant, putative (H2A.Z) | location=Pf3D7_03_v3:875213-876295(+) | length=158 | sequence_SO=chromosome | SO=protein_coding	GGkGkTGSGkTK	K3 Acetyl, K5 Acetyl, K10 Acetyl	100%, 100%, 100%	84.70, 61.44, 16.38	54.74	27.4	1230.66	616.336	2	-0.00156	-1.26	26	37	Simon_SirtKO_S2A_SCX_NonEnriched_Mascot_Pf+HuRBC_Tryp3m_CAM-AcetylKOxM_SILAC_I7_Perc-1240-2475_2475	1_Simon_SirtKO_S2A_SCX_NonEnriched_Mascot_Pf+HuRBC_Tryp3m_CAM-AcetylKOxM_SILAC_I7_Perc
PF3D7_0320900	| organism=Plasmodium_falciparum_3D7 | product=histone H2A variant, putative (H2A.Z) | location=Pf3D7_03_v3:875213-876295(+) | length=158 | sequence_SO=chromosome | SO=protein_coding	VIGGkVGGkVGGkVLGLGK	K5 Acetyl, K9 Acetyl, K13 Acetyl	100%, 100%, 100%	193.02, 133.52, 97.88	78.89	25	1848.12	925.069	2	0.00126	0.684	7	25	Simon_March2013_CompleteAcetate_SCX_AcetylK_Non-Enriched_Mascot_Pf+HuRBC_Tryp3m_CAM-AcetylKOxM_SILAC_I7_Perc-69078-18134_18134	1_Simon_March2013_CompleteAcetate_SCX_AcetylK_Non-Enriched_Mascot_Pf+HuRBC_Tryp3m_CAM-AcetylKOxM_SILAC_I7_Perc
PF3D7_0320900	| organism=Plasmodium_falciparum_3D7 | product=histone H2A variant, putative (H2A.Z) | location=Pf3D7_03_v3:875213-876295(+) | length=158 | sequence_SO=chromosome | SO=protein_coding	VGGkVLGLGkGGK	K4 Acetyl, K10 Acetyl	100%, 100%	86.57, 38.75	33.79	25	1252.75	627.383	2	-0.000119	-0.0947	16	28	Simon_SirtKO_S2A_SCX_NonEnriched_Mascot_Pf+HuRBC_Tryp3m_CAM-AcetylKOxM_SILAC_I7_Perc-139185-16560_16560	1_Simon_SirtKO_S2A_SCX_NonEnriched_Mascot_Pf+HuRBC_Tryp3m_CAM-AcetylKOxM_SILAC_I7_Perc
PF3D7_0320900	| organism=Plasmodium_falciparum_3D7 | product=histone H2A variant, putative (H2A.Z) | location=Pf3D7_03_v3:875213-876295(+) | length=158 | sequence_SO=chromosome | SO=protein_coding	VIGGkVGGkVGGK	K5 Acetyl, K9 Acetyl	100%, 100%	90.17, 44.77	61.28	25	1238.74	620.376	2	0.00154	1.24	7	19	2013March_Acetate_Acetyl_Non-Enriched_Retune_Mascot_Pf+HuRBC_Tryp3m_CAM-AcetylKOxM_SILAC_I7_Perc-66490-10075_10075	1_2013March_Acetate_Acetyl_Non-Enriched_Retune_Mascot_Pf+HuRBC_Tryp3m_CAM-AcetylKOxM_SILAC_I7_Perc
PF3D7_0320900	| organism=Plasmodium_falciparum_3D7 | product=histone H2A variant, putative (H2A.Z) | location=Pf3D7_03_v3:875213-876295(+) | length=158 | sequence_SO=chromosome | SO=protein_coding	VGGkVLGLGkGGkGK	K4 Acetyl, K10 Acetyl, K13 Acetyl	100%, 100%, 99%	81.56, 44.63, 14.01	28.11	25	1479.88	740.947	2	-0.000232	-0.157	16	30	Simon_May2013_TSA_SCX_AcetylK_Enriched_Mascot_Pf+HuRBC_Tryp3m_CAM-AcetylKOxM_SILAC_I7_Perc-41390-8342_8342	1_Simon_May2013_TSA_SCX_AcetylK_Enriched_Mascot_Pf+HuRBC_Tryp3m_CAM-AcetylKOxM_SILAC_I7_Perc
PF3D7_0320900	| organism=Plasmodium_falciparum_3D7 | product=histone H2A variant, putative (H2A.Z) | location=Pf3D7_03_v3:875213-876295(+) | length=158 | sequence_SO=chromosome | SO=protein_coding	VIGGkVGGkVGGK	K5 Acetyl, K9 Acetyl	100%, 100%	90.17, 53.97	74	25	1238.74	620.375	2	-4.38e-05	-0.0353	7	19	Simon_SirtKO_S2A_SCX_NonEnriched_Mascot_Pf+HuRBC_Tryp3m_CAM-AcetylKOxM_SILAC_I7_Perc-47837-10720_10720	1_Simon_SirtKO_S2A_SCX_NonEnriched_Mascot_Pf+HuRBC_Tryp3m_CAM-AcetylKOxM_SILAC_I7_Perc
PF3D7_0320900	| organism=Plasmodium_falciparum_3D7 | product=histone H2A variant, putative (H2A.Z) | location=Pf3D7_03_v3:875213-876295(+) | length=158 | sequence_SO=chromosome | SO=protein_coding	VLGLGkGGkGkTGSGK	K6 Acetyl, K9 Acetyl, K11 Acetyl	100%, 100%, 100%	118.63, 83.38, 64.61	93.34	26.95	1568.89	785.452	2	-0.00103	-0.659	20	35	Simon_March2013_CompleteTSA_SCX_AcetylK_Non-Enriched_Mascot_Pf+HuRBC_Tryp3m_CAM-AcetylKOxM_SILAC_I7_Perc-230013-11632_11632	1_Simon_March2013_CompleteTSA_SCX_AcetylK_Non-Enriched_Mascot_Pf+HuRBC_Tryp3m_CAM-AcetylKOxM_SILAC_I7_Perc
PF3D7_0320900	| organism=Plasmodium_falciparum_3D7 | product=histone H2A variant, putative (H2A.Z) | location=Pf3D7_03_v3:875213-876295(+) | length=158 | sequence_SO=chromosome | SO=protein_coding	VIGGkVGGkVGGkVLGLGK	K5 Acetyl, K9 Acetyl, K13 Acetyl	100%, 100%, 100%	151.24, 144.31, 73.35	61.5	25	1848.12	617.048	3	0.00119	0.644	7	25	Simon_July2013_Acetate_SCX_AcetylEnriched_Mascot_Pf+HuRBC_Tryp3m_CAM-AcetylKOxM_SILAC_I7_Perc-101172-16763_16763	1_Simon_July2013_Acetate_SCX_AcetylEnriched_Mascot_Pf+HuRBC_Tryp3m_CAM-AcetylKOxM_SILAC_I7_Perc
PF3D7_0320900	| organism=Plasmodium_falciparum_3D7 | product=histone H2A variant, putative (H2A.Z) | location=Pf3D7_03_v3:875213-876295(+) | length=158 | sequence_SO=chromosome | SO=protein_coding	VGGkVLGLGK	K4 Acetyl	1	63.34	43.37	25	968.602	485.308	2	-0.00164	-1.69	16	25	Simon_July2013_Acetate_SCX_AcetylEnriched_Mascot_Pf+HuRBC_Tryp3m_CAM-AcetylKOxM_SILAC_I7_Perc-121022-8755_8755	1_Simon_July2013_Acetate_SCX_AcetylEnriched_Mascot_Pf+HuRBC_Tryp3m_CAM-AcetylKOxM_SILAC_I7_Perc
PF3D7_0320900	| organism=Plasmodium_falciparum_3D7 | product=histone H2A variant, putative (H2A.Z) | location=Pf3D7_03_v3:875213-876295(+) | length=158 | sequence_SO=chromosome | SO=protein_coding	VIGGkVGGkVGGkVLGLGK	K5 Acetyl, K9 Acetyl, K13 Acetyl	100%, 100%, 100%	78.49, 92.81, 67.93	51.08	25	1848.12	617.048	3	-0.000641	-0.347	7	25	Simon_March2013_CompleteTSA_SCX_AcetylK_Non-Enriched_Mascot_Pf+HuRBC_Tryp3m_CAM-AcetylKOxM_SILAC_I7_Perc-88197-19895_19895	1_Simon_March2013_CompleteTSA_SCX_AcetylK_Non-Enriched_Mascot_Pf+HuRBC_Tryp3m_CAM-AcetylKOxM_SILAC_I7_Perc
PF3D7_0320900	| organism=Plasmodium_falciparum_3D7 | product=histone H2A variant, putative (H2A.Z) | location=Pf3D7_03_v3:875213-876295(+) | length=158 | sequence_SO=chromosome | SO=protein_coding	ViGGkVGGkVGGK	I2 7_I, K5 Acetyl, K9 Acetyl	100%, 100%, 100%	1,000.00, 93.16, 39.78	53.36	25	1245.75	623.884	2	-0.000118	-0.0948	7	19	2013March_Acetate_Acetyl_Non-Enriched_Retune_Mascot_Pf+HuRBC_Tryp3m_CAM-AcetylKOxM_SILAC_I7_Perc-43175-9639_9639	1_2013March_Acetate_Acetyl_Non-Enriched_Retune_Mascot_Pf+HuRBC_Tryp3m_CAM-AcetylKOxM_SILAC_I7_Perc
PF3D7_0320900	| organism=Plasmodium_falciparum_3D7 | product=histone H2A variant, putative (H2A.Z) | location=Pf3D7_03_v3:875213-876295(+) | length=158 | sequence_SO=chromosome | SO=protein_coding	ALMNKVPLPPTAQkKPK	K14 Acetyl	0.48	2.71	34.51	25	1902.11	476.536	4	-0.00107	-0.563	140	156	Simon_March2013_CompleteTSA_SCX_AcetylK_Non-Enriched_Mascot_Pf+HuRBC_Tryp3m_CAM-AcetylKOxM_SILAC_I7_Perc-282120-13040_13040	1_Simon_March2013_CompleteTSA_SCX_AcetylK_Non-Enriched_Mascot_Pf+HuRBC_Tryp3m_CAM-AcetylKOxM_SILAC_I7_Perc
PF3D7_0320900	| organism=Plasmodium_falciparum_3D7 | product=histone H2A variant, putative (H2A.Z) | location=Pf3D7_03_v3:875213-876295(+) | length=158 | sequence_SO=chromosome | SO=protein_coding	ViGGkVGGkVGGkVLGLGK	I2 7_I, K5 Acetyl, K9 Acetyl, K13 Acetyl	100%, 100%, 100%, 100%	1,000.00, 83.66, 93.27, 65.24	42.32	25	1855.14	619.387	3	-0.0012	-0.649	7	25	Simon_SirtKO_S2A_SCX_NonEnriched_Mascot_Pf+HuRBC_Tryp3m_CAM-AcetylKOxM_SILAC_I7_Perc-63289-27203_27203	1_Simon_SirtKO_S2A_SCX_NonEnriched_Mascot_Pf+HuRBC_Tryp3m_CAM-AcetylKOxM_SILAC_I7_Perc
PF3D7_0320900	| organism=Plasmodium_falciparum_3D7 | product=histone H2A variant, putative (H2A.Z) | location=Pf3D7_03_v3:875213-876295(+) | length=158 | sequence_SO=chromosome | SO=protein_coding	VGGkVLGLGkGGK	K4 Acetyl, K10 Acetyl	100%, 100%	118.85, 39.32	46.64	25	1252.75	627.384	2	0.00208	1.66	16	28	Simon_March2013_CompleteTSA_SCX_AcetylK_Non-Enriched_Mascot_Pf+HuRBC_Tryp3m_CAM-AcetylKOxM_SILAC_I7_Perc-81442-12690_12690	1_Simon_March2013_CompleteTSA_SCX_AcetylK_Non-Enriched_Mascot_Pf+HuRBC_Tryp3m_CAM-AcetylKOxM_SILAC_I7_Perc
PF3D7_0320900	| organism=Plasmodium_falciparum_3D7 | product=histone H2A variant, putative (H2A.Z) | location=Pf3D7_03_v3:875213-876295(+) | length=158 | sequence_SO=chromosome | SO=protein_coding	VGGkVGGkVLGLGkGGK	K4 Acetyl, K8 Acetyl, K14 Acetyl	100%, 100%, 100%	174.37, 115.38, 21.18	73.96	25	1635.97	818.99	2	-0.00236	-1.44	12	28	Simon_July2013_Acetate_SCX_NonEnriched_Mascot_Pf+HuRBC_Tryp3m_CAM-AcetylKOxM_SILAC_I7_Perc-01-239575-14203_14203	1_Simon_July2013_Acetate_SCX_NonEnriched_Mascot_Pf+HuRBC_Tryp3m_CAM-AcetylKOxM_SILAC_I7_Perc-01
PF3D7_0320900	| organism=Plasmodium_falciparum_3D7 | product=histone H2A variant, putative (H2A.Z) | location=Pf3D7_03_v3:875213-876295(+) | length=158 | sequence_SO=chromosome | SO=protein_coding	VIGGkVGGkVGGkVLGLGK	K5 Acetyl, K9 Acetyl, K13 Acetyl	100%, 100%, 100%	226.70, 148.96, 90.02	91.07	25	1848.12	925.068	2	0.000776	0.42	7	25	Simon_March2013_CompleteTSA_SCX_AcetylK_Non-Enriched_Mascot_Pf+HuRBC_Tryp3m_CAM-AcetylKOxM_SILAC_I7_Perc-63888-17735_17735	1_Simon_March2013_CompleteTSA_SCX_AcetylK_Non-Enriched_Mascot_Pf+HuRBC_Tryp3m_CAM-AcetylKOxM_SILAC_I7_Perc
PF3D7_0320900	| organism=Plasmodium_falciparum_3D7 | product=histone H2A variant, putative (H2A.Z) | location=Pf3D7_03_v3:875213-876295(+) | length=158 | sequence_SO=chromosome | SO=protein_coding	ViGGkVGGkVGGK	I2 7_I, K5 Acetyl, K9 Acetyl	100%, 100%, 99%	1,000.00, 36.05, 14.23	31.57	25	1245.75	623.882	2	-0.00317	-2.54	7	19	Simon_SirtKO_S2B_SCX_AcetylKEnriched_Mascot_Pf+HuRBC_Tryp3m_CAM-AcetylKOxM_SILAC_I7_Perc-69826-6575_6575	1_Simon_SirtKO_S2B_SCX_AcetylKEnriched_Mascot_Pf+HuRBC_Tryp3m_CAM-AcetylKOxM_SILAC_I7_Perc
PF3D7_0320900	| organism=Plasmodium_falciparum_3D7 | product=histone H2A variant, putative (H2A.Z) | location=Pf3D7_03_v3:875213-876295(+) | length=158 | sequence_SO=chromosome | SO=protein_coding	VGGkVGGK	K4 Acetyl	1	53.97	52.74	27.55	742.434	372.225	2	-0.000308	-0.414	12	19	Simon_July2013_Acetate_SCX_NonEnriched_Mascot_Pf+HuRBC_Tryp3m_CAM-AcetylKOxM_SILAC_I7_Perc-01-261600-2778_2778	1_Simon_July2013_Acetate_SCX_NonEnriched_Mascot_Pf+HuRBC_Tryp3m_CAM-AcetylKOxM_SILAC_I7_Perc-01
PF3D7_0320900	| organism=Plasmodium_falciparum_3D7 | product=histone H2A variant, putative (H2A.Z) | location=Pf3D7_03_v3:875213-876295(+) | length=158 | sequence_SO=chromosome | SO=protein_coding	VGGkVGGkVLGLGKGGk	K4 Acetyl, K8 Acetyl, K17 Acetyl	100%, 100%, 7%	61.47, 69.04, 0.00	36.73	25	1635.97	546.329	3	-0.00293	-1.79	12	28	Simon_SirtKO_S2B_SCX_AcetylKEnriched_Mascot_Pf+HuRBC_Tryp3m_CAM-AcetylKOxM_SILAC_I7_Perc-37748-13379_13379	1_Simon_SirtKO_S2B_SCX_AcetylKEnriched_Mascot_Pf+HuRBC_Tryp3m_CAM-AcetylKOxM_SILAC_I7_Perc
PF3D7_0320900	| organism=Plasmodium_falciparum_3D7 | product=histone H2A variant, putative (H2A.Z) | location=Pf3D7_03_v3:875213-876295(+) | length=158 | sequence_SO=chromosome | SO=protein_coding	ViGGkVGGK	I2 7_I, K5 Acetyl	100%, 100%	1,000.00, 38.69	39.5	25	862.535	432.275	2	-0.00166	-1.92	7	15	2013March_Acetate_Acetyl_Non-Enriched_Retune_Mascot_Pf+HuRBC_Tryp3m_CAM-AcetylKOxM_SILAC_I7_Perc-62413-5726_5726	1_2013March_Acetate_Acetyl_Non-Enriched_Retune_Mascot_Pf+HuRBC_Tryp3m_CAM-AcetylKOxM_SILAC_I7_Perc
PF3D7_0320900	| organism=Plasmodium_falciparum_3D7 | product=histone H2A variant, putative (H2A.Z) | location=Pf3D7_03_v3:875213-876295(+) | length=158 | sequence_SO=chromosome | SO=protein_coding	GGkGkTGSGkTK	K3 Acetyl, K5 Acetyl, K10 Acetyl	100%, 100%, 69%	68.89, 44.72, 13.74	33.19	27.67	1230.66	616.337	2	0.00113	0.917	26	37	Simon_May2013_TSA_SCX_AcetylK_Enriched_Mascot_Pf+HuRBC_Tryp3m_CAM-AcetylKOxM_SILAC_I7_Perc-4880-1882_1882	1_Simon_May2013_TSA_SCX_AcetylK_Enriched_Mascot_Pf+HuRBC_Tryp3m_CAM-AcetylKOxM_SILAC_I7_Perc
[truncated: 9,987 more rows]

## Sheet: 3. Plasmo Ac-K
Protein accession	Protein name	Peptide Sequence	Variable Modifications	Localization Probability	Ascore	Mascot:Score	Mascot:Identity Threshold	Peptide Mass	Observed Mass	Charge	Delta AMU	Delta PPM	Start	Stop	Spectrum Name	MS Sample
[truncated: 9,622 more rows]

[truncated: 1 more sheets: 4. Human Ac-K]
