# Supplementary material for: Proteome-wide analysis reveals widespread lysine acetylation of major protein complexes in the malaria parasite
Source: Sci Rep. 2016 Jan 27;6:19722. doi: 10.1038/srep19722 (PMC4728587; doi:10.1038/srep19722)
Supplement: Supplemental Table 2-4 [file srep19722-s3.xls]

## Sheet: #2 Comparison to Miao 2013
Ac-k Protein (This Study)	Ac-k Site (This Study)	Ac-K Site Intersection (This Study vs. Miao 2013)	Ac-K Site Discordance
PFC10_API0033	K129
PF3D7_1479800	K156				Total Ac-k Site Overlap Between Studies		Total Previous Ac-K Sites		Total % Overlap Between Studies
PF3D7_1474900	K121				168		421		39.905
PF3D7_1474400	K29
PF3D7_1474400	K28
PF3D7_1474400	K1252
PF3D7_1474200	K3782				Column heading notes
PF3D7_1474200	K3787				A	Protein ID detected in this study that is acetylated
PF3D7_1473700	K954				B	Lysine residue detected in this study that is acetylated
PF3D7_1473700	K262				C	Sites that were identified in both this study and previously identified by Miao et al. 2013
PF3D7_1473700	K957				D	Sites that were previously identified in Miao et al. 2013 that were not detected in this study
PF3D7_1473700	K261
PF3D7_1472200	K1771
PF3D7_1471400	K491
PF3D7_1471400	K32
PF3D7_1471200	K6
PF3D7_1469600	K809
PF3D7_1469600	K808
PF3D7_1468800	K708
PF3D7_1468800	K53
PF3D7_1468800	K41
PF3D7_1468700	K191		K109
PF3D7_1468700	K4
PF3D7_1468700	K192
PF3D7_1468400	K321
PF3D7_1468400	K311
PF3D7_1468400	K612
PF3D7_1468100	K785
PF3D7_1468100	K654
PF3D7_1468100	K639
PF3D7_1467600	K1973
PF3D7_1467600	K1943
PF3D7_1467600	K608
PF3D7_1467600	K601
PF3D7_1467100	K34
PF3D7_1467100	K3
PF3D7_1467100	K25
PF3D7_1466900	K847
PF3D7_1466900	K841
PF3D7_1466900	K999
PF3D7_1466900	K991
PF3D7_1466400	K11
PF3D7_1465800	K4028
PF3D7_1465800	K4648
PF3D7_1464900	K634
PF3D7_1464900	K241
PF3D7_1464900	K242
PF3D7_1464500	K2003
PF3D7_1464500	K1228
PF3D7_1464500	K1227
PF3D7_1464500	K1220
PF3D7_1462800	K5		K126
PF3D7_1462800	K230
PF3D7_1462800	K257	257
PF3D7_1462800	K80
PF3D7_1462800	K73
PF3D7_1461900	K343		K750
PF3D7_1461900	K336
PF3D7_1461900	K317
PF3D7_1461900	K820
PF3D7_1461800	K154
PF3D7_1461800	K897
PF3D7_1461800	K898
PF3D7_1460800	K334
PF3D7_1460800	K333
PF3D7_1460700	K6
PF3D7_1460500	K674
PF3D7_1460500	K170
PF3D7_1457800	K79
PF3D7_1457800	K78
PF3D7_1457700	K1203
PF3D7_1457700	K1206
PF3D7_1457600	K73
PF3D7_1457600	K80
PF3D7_1457600	K78
PF3D7_1457300	K16
PF3D7_1456900	K71
PF3D7_1456900	K70
PF3D7_1456900	K66
PF3D7_1456800	K646
PF3D7_1456700	K608
PF3D7_1456400	K199
PF3D7_1456400	K830
PF3D7_1456400	K189
PF3D7_1455700	K625
PF3D7_1455700	K620
PF3D7_1455700	K624
PF3D7_1454500	K70
PF3D7_1454400	K251
PF3D7_1454400	K684
PF3D7_1453600	K1107
PF3D7_1453600	K1108
PF3D7_1453600	K1103
PF3D7_1453600	K721
PF3D7_1453400	K307
PF3D7_1453400	K364
PF3D7_1453400	K348
PF3D7_1453000	K601
PF3D7_1452200	K20	24
PF3D7_1452000	K1901
PF3D7_1452000	K1286
PF3D7_1451700	K172
PF3D7_1451700	K161
PF3D7_1451200	K559	559
PF3D7_1451200	K857	857	K575
PF3D7_1451200	K636
PF3D7_1451200	K640	640
PF3D7_1451200	K539
PF3D7_1451200	K341
PF3D7_1451100	K247
PF3D7_1451100	K419	419
PF3D7_1451100	K249
PF3D7_1450700	K442
PF3D7_1450700	K85
PF3D7_1450500	K589
PF3D7_1450400	K317
PF3D7_1450400	K316
PF3D7_1449700	K311
PF3D7_1449700	K302
PF3D7_1449400	K937
PF3D7_1449100	K698
PF3D7_1448600	K151
PF3D7_1448500	K1446
PF3D7_1448500	K3412
PF3D7_1448500	K3413
PF3D7_1448500	K1447
PF3D7_1448500	K3419
PF3D7_1448500	K1448
PF3D7_1448300	K958
PF3D7_1448300	K948
PF3D7_1448300	K870
PF3D7_1448000	K597
PF3D7_1448000	K604
PF3D7_1448000	K603
PF3D7_1447900	K898
PF3D7_1447800	K1899
PF3D7_1447200	K34
PF3D7_1447200	K48
PF3D7_1447200	K139
PF3D7_1446600	K120
PF3D7_1446500	K1584
PF3D7_1446500	K1242
PF3D7_1446500	K1246
PF3D7_1446500	K882
PF3D7_1446200	K360
PF3D7_1446200	K540	540	K552
PF3D7_1445900	K310
PF3D7_1445700	K167
PF3D7_1445700	K318
PF3D7_1445700	K323
PF3D7_1445700	K88
PF3D7_1445700	K197
PF3D7_1445700	K151
PF3D7_1445200	K10
PF3D7_1444800	K348	348	K54
PF3D7_1444800	K365	365
PF3D7_1444800	K237
PF3D7_1444800	K350
PF3D7_1444100	K5431
PF3D7_1444100	K5433
PF3D7_1444100	K5146
PF3D7_1444100	K5147
PF3D7_1443900	K522
PF3D7_1442700	K1629
PF3D7_1442700	K1207
PF3D7_1442600	K748
PF3D7_1442600	K2529
PF3D7_1442600	K1139
PF3D7_1442600	K3404
PF3D7_1442600	K1154
PF3D7_1442600	K1136
PF3D7_1442500	K188
PF3D7_1442400	K1262
PF3D7_1442400	K1254
PF3D7_1442400	K1258
PF3D7_1442400	K1269
PF3D7_1442300	K201
PF3D7_1441600	K23
PF3D7_1441400	K448
PF3D7_1441400	K449
PF3D7_1441100	K27
PF3D7_1440200	K371
PF3D7_1440200	K888
PF3D7_1440200	K389
PF3D7_1440200	K887
PF3D7_1440000	K1442
PF3D7_1439500	K1069
PF3D7_1439100	K2344
PF3D7_1437900	K204		K58
PF3D7_1436600	K8
PF3D7_1436500	K111
PF3D7_1436300	K230
PF3D7_1436300	K839
PF3D7_1436300	K324
PF3D7_1436300	K902	902
PF3D7_1436300	K290
PF3D7_1436300	K222
PF3D7_1436300	K220
PF3D7_1436300	K429
PF3D7_1436300	K284
PF3D7_1436200	K1211
PF3D7_1436200	K1467
PF3D7_1436200	K1465
PF3D7_1436200	K1212
PF3D7_1436000	K476
PF3D7_1435700.2	K108
PF3D7_1435600	K1292
PF3D7_1435500	K5
PF3D7_1435300	K2318
PF3D7_1434500	K6210
PF3D7_1434500	K4118
PF3D7_1434500	K6211
PF3D7_1434500	K2328
PF3D7_1434500	K2329
PF3D7_1434200	K4
PF3D7_1433500	K1416
PF3D7_1433400	K3918	3918
PF3D7_1433400	K3451
PF3D7_1433400	K3388		K1985
PF3D7_1433400	K1860
PF3D7_1433400	K1810	1810
PF3D7_1433400	K3903	3903
PF3D7_1433400	K2244
PF3D7_1433400	K1857
PF3D7_1433400	K1641
PF3D7_1433400	K5149	5149
PF3D7_1433400	K1989	1989	K3926
PF3D7_1433400	K4432
PF3D7_1433400	K3447
PF3D7_1433400	K3508	3508
PF3D7_1433400	K1981
PF3D7_1433400	K4508	4508
PF3D7_1433400	K1805
PF3D7_1433400	K1794
PF3D7_1433400	K1992	1992
PF3D7_1433400	K1278
PF3D7_1433400	K3509
PF3D7_1433400	K3532
PF3D7_1433400	K3524
PF3D7_1433400	K2017	2018
PF3D7_1433400	K3855
PF3D7_1433400	K3511
PF3D7_1433400	K3389
PF3D7_1433400	K1982	1983
PF3D7_1433400	K1816
PF3D7_1433400	K4511	4511
PF3D7_1433400	K1280
PF3D7_1433400	K4434
PF3D7_1433400	K2240	2240
PF3D7_1433400	K3854
PF3D7_1433100	K737
PF3D7_1433100	K734
PF3D7_1433100	K736
PF3D7_1432500	K12
PF3D7_1432200	K842
PF3D7_1432200	K835
PF3D7_1432100	K93
PF3D7_1431700	K109
PF3D7_1429900	K274
PF3D7_1429900	K273
PF3D7_1429800	K351
PF3D7_1429400	K2699
PF3D7_1429400	K2098
PF3D7_1429400	K2506
PF3D7_1429400	K2499
PF3D7_1429400	K1374
PF3D7_1429400	K2500
PF3D7_1428400	K1029
PF3D7_1428400	K1031
PF3D7_1428400	K1015
PF3D7_1428300	K253
PF3D7_1428200	K34
PF3D7_1428100	K613
PF3D7_1428100	K615
PF3D7_1427900	K277
PF3D7_1427900	K276
PF3D7_1426800	K46
PF3D7_1426100	K109	109	K99
PF3D7_1426100	K82
PF3D7_1426100	K81
PF3D7_1426100	K84
PF3D7_1426100	K115
PF3D7_1426100	K118
PF3D7_1426000	K30
PF3D7_1425300	K201
PF3D7_1424400	K40
PF3D7_1423800	K349
PF3D7_1423700	K856
PF3D7_1423000	K57
PF3D7_1423000	K37
PF3D7_1423000	K436
PF3D7_1421200	K67	67	K44
PF3D7_1421200	K85
PF3D7_1420600	K5
PF3D7_1419400	K1558
PF3D7_1419400	K1048
PF3D7_1419400	K1023
PF3D7_1419400	K1653
PF3D7_1419400	K1565
PF3D7_1419100	K265
PF3D7_1419000	K87
PF3D7_1419000	K96
PF3D7_1418100	K414
PF3D7_1418100	K380
PF3D7_1418100	K415
PF3D7_1418100	K413
PF3D7_1418100	K2935
PF3D7_1418100	K420
PF3D7_1417700	K115
PF3D7_1417700	K110
PF3D7_1417600	K3487
PF3D7_1417600	K2395
PF3D7_1417500	K386
PF3D7_1417400	K1026
PF3D7_1417400	K1029
PF3D7_1417200	K3294
PF3D7_1417200	K48
PF3D7_1417200	K1811
PF3D7_1417200	K3549
PF3D7_1417200	K3534
PF3D7_1417200	K4335
PF3D7_1417100	K88
PF3D7_1416600	K1198
PF3D7_1416600	K1721
PF3D7_1416600	K1195
PF3D7_1416600	K991
PF3D7_1416600	K995
PF3D7_1416600	K1194
PF3D7_1416200	K62
PF3D7_1416200	K2147
PF3D7_1416200	K558
PF3D7_1416200	K61
PF3D7_1416200	K64
PF3D7_1416200	K2025
PF3D7_1416100	K545
PF3D7_1415400	K434
PF3D7_1415400	K1118
PF3D7_1415400	K410
PF3D7_1414800	K137
PF3D7_1414300	K198	198
PF3D7_1414100	K514
PF3D7_1414100	K544
PF3D7_1414100	K538
PF3D7_1413700	K996
PF3D7_1413700	K1009
PF3D7_1413700	K1010
PF3D7_1413400	K31
PF3D7_1413200	K281
PF3D7_1413200	K231
PF3D7_1412700	K337		K908
PF3D7_1412700	K294
PF3D7_1412600	K392
PF3D7_1412600	K389
PF3D7_1412600	K8
PF3D7_1412500	K329
PF3D7_1412500	K316
PF3D7_1411700	K5
PF3D7_1410700	K68		K217
PF3D7_1410600	K190	190
PF3D7_1410600	K8
PF3D7_1410600	K6
PF3D7_1410400	K242	242	K307
PF3D7_1410400	K130
PF3D7_1410000	K246
PF3D7_1410000	K2
PF3D7_1409300	K155
PF3D7_1408700	K3027
PF3D7_1408700	K3481
PF3D7_1408700	K3474
PF3D7_1408500	K164
PF3D7_1408500	K182
PF3D7_1408500	K5
PF3D7_1408200	K103
PF3D7_1408200	K130
PF3D7_1408200	K127
PF3D7_1407800	K6
PF3D7_1407300	K598
PF3D7_1407300	K3
PF3D7_1407300	K608
PF3D7_1407200	K44
PF3D7_1407200	K45
PF3D7_1407100	K147
PF3D7_1406600	K132
PF3D7_1406600	K129
PF3D7_1406500	K1115
PF3D7_1406200	K2545
PF3D7_1404900	K28	28
PF3D7_1403400	K9
PF3D7_1403400	K402
PF3D7_1402800	K545		K1305
PF3D7_1402800	K1326
PF3D7_1402800	K1324	1324
PF3D7_1402800	K513
PF3D7_1402800	K1279
PF3D7_1402100	K301
PF3D7_1401200	K94
PF3D7_1401200	K111
PF3D7_1373300	K148
PF3D7_1371600	K1767
PF3D7_1371600	K1735
PF3D7_1369400	K2255
PF3D7_1369400	K1318
PF3D7_1369400	K1803
PF3D7_1369400	K2254
PF3D7_1369400	K1312
PF3D7_1369400	K1768
PF3D7_1369400	K1797
PF3D7_1368800	K1301
PF3D7_1368800	K598
PF3D7_1368800	K597
PF3D7_1367800	K878
PF3D7_1367800	K880
PF3D7_1367800	K1021
PF3D7_1367700	K1250
PF3D7_1367700	K1247
PF3D7_1366900	K585
PF3D7_1366900	K605
PF3D7_1366900	K4
PF3D7_1366900	K595
PF3D7_1366300	K3109
PF3D7_1365700	K167
PF3D7_1364200	K494
PF3D7_1362900	K1525
PF3D7_1362900	K598
PF3D7_1362900	K597
PF3D7_1362800	K263
PF3D7_1362400	K1355
PF3D7_1361800	K28
PF3D7_1361200	K287
PF3D7_1361100	K912
PF3D7_1360800	K846		K76	K866
PF3D7_1360800	K118
PF3D7_1360800	K95
PF3D7_1360800	K698
PF3D7_1360800	K93
PF3D7_1359700	K530
PF3D7_1358600	K159
PF3D7_1358600	K95
PF3D7_1358600	K472
PF3D7_1358600	K509
PF3D7_1358200	K1076
PF3D7_1358000	K254
PF3D7_1358000	K1113
PF3D7_1358000	K1120
PF3D7_1357900	K29
PF3D7_1357900	K5
PF3D7_1357800	K54
PF3D7_1357000	K44
PF3D7_1357000	K276	282
PF3D7_1357000	K20
PF3D7_1357000	K159
PF3D7_1357000	K438
PF3D7_1356900	K223
PF3D7_1356800	K11
PF3D7_1356800	K3350
PF3D7_1356100	K168
PF3D7_1356000	K1209
PF3D7_1355700	K163
PF3D7_1355700	K160
PF3D7_1355700	K707
PF3D7_1355700	K673
PF3D7_1355300	K498
PF3D7_1355100	K595
PF3D7_1354300	K779
PF3D7_1354300	K773
PF3D7_1354300	K781
PF3D7_1354300	K783
PF3D7_1353700	K118
PF3D7_1353700	K114
PF3D7_1353300	K1231
PF3D7_1352700	K302
PF3D7_1352500	K133
PF3D7_1352400	K441
PF3D7_1352400	K178
PF3D7_1352400	K457
PF3D7_1352000	K1447
PF3D7_1352000	K1446
PF3D7_1352000	K1479
PF3D7_1351700	K949
PF3D7_1351700	K934
PF3D7_1351700	K967
PF3D7_1349300	K554
PF3D7_1349300	K1003
PF3D7_1349300	K530
PF3D7_1349200	K861		K360
PF3D7_1349200	K858
PF3D7_1349200	K852
PF3D7_1348800	K417
PF3D7_1348400	K3568
PF3D7_1348400	K3567
PF3D7_1348400	K3569
PF3D7_1347500	K6
PF3D7_1347500	K123
PF3D7_1347500	K5
PF3D7_1347200	K9
PF3D7_1347200	K5
PF3D7_1346400	K3196
PF3D7_1346400	K4394
PF3D7_1346400	K4464
PF3D7_1346400	K3811
PF3D7_1346400	K4446
PF3D7_1346400	K4430
PF3D7_1346400	K4472
PF3D7_1346400	K1739
PF3D7_1346400	K4146
PF3D7_1346400	K2142
PF3D7_1346400	K3810
PF3D7_1346400	K2117
PF3D7_1346400	K3195
PF3D7_1346400	K4395
PF3D7_1345400	K77
PF3D7_1345400	K89
PF3D7_1345000	K301
PF3D7_1345000	K303
PF3D7_1344900	K249
PF3D7_1344900	K251
PF3D7_1344700	K1153
PF3D7_1344300	K220
PF3D7_1344200	K782
PF3D7_1344200	K789
PF3D7_1344100	K478
PF3D7_1344100	K482
PF3D7_1344100	K479
PF3D7_1343800	K2728
PF3D7_1343800	K6053
PF3D7_1343800	K1042
PF3D7_1343700	K114
PF3D7_1343700	K278
PF3D7_1343700	K289
PF3D7_1343700	K118
PF3D7_1343000	K11		K173	K230	K236
PF3D7_1343000	K58
PF3D7_1343000	K225	225
PF3D7_1342900	K663		K399
PF3D7_1342900	K687
PF3D7_1342600	K404
PF3D7_1342600	K391
PF3D7_1342000	K214
PF3D7_1342000	K2
PF3D7_1341300	K95
PF3D7_1341300	K6
PF3D7_1341200	K177
PF3D7_1340300	K179
PF3D7_1340300	K229
PF3D7_1340300	K228
PF3D7_1340300	K147
PF3D7_1340000	K97
PF3D7_1339700	K1427
PF3D7_1339700	K1882
PF3D7_1339700	K740
PF3D7_1339700	K1817
PF3D7_1339700	K1887
PF3D7_1339700	K1886
PF3D7_1339700	K1428
PF3D7_1338800	K49
PF3D7_1338300	K201		K40	K46	K301
PF3D7_1338300	K200
PF3D7_1338300	K191	191
PF3D7_1338200	K191
PF3D7_1337800	K391
PF3D7_1337800	K381
PF3D7_1337800	K380
PF3D7_1336800	K3
PF3D7_1335700	K352
PF3D7_1335700	K664
PF3D7_1335400	K1158
PF3D7_1335400	K197
PF3D7_1335400	K2765
PF3D7_1335000	K161
PF3D7_1334300	K54
PF3D7_1334200	K322
PF3D7_1334200	K241
PF3D7_1333700	K61
PF3D7_1333700	K41
PF3D7_1333700	K24	24
PF3D7_1333700	K27	27
PF3D7_1333600	K9
PF3D7_1332900	K450	450	K328	K464	K800	K1058	K1064	K1230
PF3D7_1332600	K532
PF3D7_1332600	K524
PF3D7_1332200	K733
PF3D7_1332200	K760
PF3D7_1332200	K731
PF3D7_1331400	K83
PF3D7_1330800	K293
PF3D7_1330800	K492
PF3D7_1330800	K282
PF3D7_1329100	K2125
PF3D7_1329100	K2128
PF3D7_1327500	K579
PF3D7_1327500	K580
PF3D7_1327300	K295		K1515
PF3D7_1327300	K1028
PF3D7_1327300	K1027
PF3D7_1327300	K812
PF3D7_1327300	K806
PF3D7_1326700	K156
PF3D7_1325900	K1261
PF3D7_1325400	K2050
PF3D7_1325400	K172
PF3D7_1325400	K2521
PF3D7_1325100	K131
PF3D7_1324900	K301		K91
PF3D7_1324900	K166
PF3D7_1324800	K20
PF3D7_1324800	K11
PF3D7_1324800	K8
PF3D7_1324300	K2105
PF3D7_1324300	K2111
PF3D7_1324300	K646
PF3D7_1324300	K2110
PF3D7_1323500	K52
PF3D7_1323400	K112
PF3D7_1323400	K107
PF3D7_1323300	K133	133	K310
PF3D7_1323200	K5
PF3D7_1323100	K120
PF3D7_1322200	K2629
PF3D7_1322200	K3329
PF3D7_1322200	K3338
PF3D7_1322000	K9
PF3D7_1322000	K553
PF3D7_1321300	K1691
PF3D7_1321300	K1156
PF3D7_1321000	K361
PF3D7_1321000	K362
PF3D7_1320800	K243
PF3D7_1320800	K242
PF3D7_1320800	K101
PF3D7_1320600	K4
PF3D7_1320000	K654	654	K645
PF3D7_1320000	K652	652
PF3D7_1320000	K683	683
PF3D7_1320000	K89
PF3D7_1320000	K645
PF3D7_1319400	K926
PF3D7_1318400	K1022
PF3D7_1318400	K1030
PF3D7_1318300	K12
PF3D7_1317100	K76
PF3D7_1317100	K270
PF3D7_1316900	K483
PF3D7_1316600	K31
PF3D7_1314200	K1011		K769
PF3D7_1314200	K2436
PF3D7_1314200	K560
PF3D7_1314200	K2437
PF3D7_1313100	K855
PF3D7_1313100	K663
PF3D7_1313100	K1848
PF3D7_1313100	K2394
PF3D7_1312800	K460
PF3D7_1312800	K2131
PF3D7_1312700	K217
PF3D7_1312700	K220
PF3D7_1312700	K205
PF3D7_1312700	K307
PF3D7_1311500	K10
PF3D7_1311500	K34	30
PF3D7_1311500	K48
PF3D7_1311300	K46
PF3D7_1309400	K916
PF3D7_1309400	K929
PF3D7_1309400	K917
PF3D7_1309100	K42
PF3D7_1309100	K27
PF3D7_1308900	K784
PF3D7_1308900	K731
PF3D7_1308900	K768
PF3D7_1308900	K797
PF3D7_1308900	K1077
PF3D7_1308900	K748
PF3D7_1308900	K1055
PF3D7_1308900	K795
PF3D7_1308400	K750
PF3D7_1308400	K766
PF3D7_1308400	K5110
PF3D7_1308400	K742
PF3D7_1308400	K758
PF3D7_1308400	K3207
PF3D7_1308200	K1437
PF3D7_1307800	K405
PF3D7_1307800	K406
PF3D7_1306800	K22
PF3D7_1306800	K130
PF3D7_1306800	K348
PF3D7_1306600	K215
PF3D7_1306500	K991
PF3D7_1306500	K1228
PF3D7_1306400	K8		K210
PF3D7_1305900	K127
PF3D7_1305900	K123
PF3D7_1305900	K126
PF3D7_1305900	K125
PF3D7_1305500	K130
PF3D7_1305300	K2164
PF3D7_1305300	K1074
PF3D7_1305300	K425
PF3D7_1305300	K1077
PF3D7_1304900	K9
PF3D7_1304400	K228
PF3D7_1304100	K674
PF3D7_1304100	K681
PF3D7_1304000	K909
PF3D7_1303800	K4991
PF3D7_1303800	K5292
PF3D7_1303800	K5005
PF3D7_1303800	K5291
PF3D7_1303800	K6951
PF3D7_1303800	K9257
PF3D7_1303800	K7930
PF3D7_1303800	K7933
PF3D7_1303800	K7929
PF3D7_1303800	K5952
PF3D7_1303800	K9005
PF3D7_1303800	K1264
PF3D7_1303800	K5951
PF3D7_1303800	K1296
PF3D7_1303500	K771
PF3D7_1303400	K308
PF3D7_1303400	K635
PF3D7_1303400	K655
PF3D7_1303400	K314
PF3D7_1302800	K90
PF3D7_1302800	K86
PF3D7_1302700	K312
PF3D7_1301800	K1895
PF3D7_1301800	K828
PF3D7_1301800	K460
PF3D7_1301800	K1902
PF3D7_1300300	K898
PF3D7_1300300	K2950
PF3D7_1255200	K75
PF3D7_1255200	K1462
PF3D7_1255200	K931
PF3D7_1255200	K1473
PF3D7_1255200	K1300
PF3D7_1255200	K71
PF3D7_1254000	K141
PF3D7_1254000	K113
PF3D7_1254000	K106
PF3D7_1254000	K110
PF3D7_1252800	K385
PF3D7_1252400	K1036
PF3D7_1252400	K2046
PF3D7_1252400	K1235
PF3D7_1252400	K1173
PF3D7_1252400	K1175
PF3D7_1252400	K1013
PF3D7_1251800	K631
PF3D7_1251800	K632
PF3D7_1251800	K633
PF3D7_1251500	K503
PF3D7_1250900	K203
PF3D7_1250800	K860
PF3D7_1250600	K413
PF3D7_1250600	K405
PF3D7_1250400	K282
PF3D7_1250400	K275
PF3D7_1250400	K274
PF3D7_1250400	K264
PF3D7_1249800	K2637
PF3D7_1249800	K1570
PF3D7_1249800	K740
PF3D7_1249800	K1915
PF3D7_1249800	K1572
PF3D7_1249800	K2640
PF3D7_1249800	K1893
PF3D7_1249800	K1200
PF3D7_1249300	K16
PF3D7_1249300	K9
PF3D7_1249300	K25
PF3D7_1249100	K18
PF3D7_1249100	K123	123	K93
PF3D7_1248900	K189		K252
PF3D7_1248900	K172
PF3D7_1248900	K169
PF3D7_1248700	K46
PF3D7_1248700	K1342
PF3D7_1248700	K567
PF3D7_1248700	K295
PF3D7_1247900	K5
PF3D7_1247500	K451
PF3D7_1247500	K438
PF3D7_1246900	K92
PF3D7_1246900	K103
PF3D7_1246900	K102
PF3D7_1246900	K91
PF3D7_1246700	K72
PF3D7_1246700	K215
PF3D7_1246700	K204
PF3D7_1246300	K46
PF3D7_1246200	K207		K69
PF3D7_1245600	K494
PF3D7_1245600	K101
PF3D7_1245600	K33
PF3D7_1245600	K233
PF3D7_1245600	K31
PF3D7_1245200	K984
PF3D7_1245200	K1043
PF3D7_1245200	K1044
PF3D7_1245100	K60
PF3D7_1245100	K292
PF3D7_1245100	K68
PF3D7_1245100	K1308
PF3D7_1245100	K272
PF3D7_1244800	K79
PF3D7_1244800	K22
PF3D7_1244100	K1251
PF3D7_1244100	K1243
PF3D7_1243900	K1154
PF3D7_1243900	K1171
PF3D7_1243900	K1158
PF3D7_1243900	K1179
PF3D7_1243900	K1161
PF3D7_1241900	K34
PF3D7_1241900	K35
PF3D7_1241900	K187
PF3D7_1241800	K778
PF3D7_1241700	K79
PF3D7_1241400	K1592
PF3D7_1241400	K13
PF3D7_1241400	K1357
PF3D7_1241400	K1348
PF3D7_1241200	K1678
PF3D7_1240400	K471
PF3D7_1240000	K81
PF3D7_1239900	K702
PF3D7_1239900	K695
PF3D7_1239800	K2116
PF3D7_1239800	K1962
PF3D7_1239800	K99
PF3D7_1239800	K2932
PF3D7_1239800	K106
PF3D7_1239800	K856
PF3D7_1239800	K3729
PF3D7_1239600	K268
PF3D7_1239600	K80
PF3D7_1239600	K73
PF3D7_1239200	K2110
PF3D7_1239200	K2323
PF3D7_1239200	K1655
PF3D7_1239200	K1645
PF3D7_1239200	K2104
PF3D7_1239200	K1094
PF3D7_1239200	K208
PF3D7_1238800	K355
PF3D7_1238500	K112		K17
PF3D7_1238500	K908
PF3D7_1238500	K1345
PF3D7_1238500	K96
PF3D7_1238100	K176
PF3D7_1238100	K160
PF3D7_1238100	K206
PF3D7_1238100	K195
PF3D7_1237900	K289
PF3D7_1237100	K2304
PF3D7_1237100	K2281
PF3D7_1237100	K220
PF3D7_1235700	K56
PF3D7_1235600	K313		K407
PF3D7_1235300	K498
PF3D7_1235300	K1052
PF3D7_1235200	K583
PF3D7_1234100	K2163
PF3D7_1234100	K2566
PF3D7_1234100	K2069
PF3D7_1233600	K2073
PF3D7_1233600	K2071
PF3D7_1233300	K183
PF3D7_1233100	K2
PF3D7_1233100	K10
PF3D7_1232100	K54
PF3D7_1232100	K167
PF3D7_1232100	K133
PF3D7_1232100	K150
PF3D7_1232100	K59
PF3D7_1230000	K61
PF3D7_1230000	K62
PF3D7_1230000	K1046
PF3D7_1230000	K1031
PF3D7_1229600	K735
PF3D7_1229600	K724
PF3D7_1229600	K818
PF3D7_1229600	K804
PF3D7_1229600	K736
PF3D7_1229500	K3
PF3D7_1229300	K135
PF3D7_1229300	K463
PF3D7_1229300	K754
PF3D7_1228800	K2446
PF3D7_1228800	K3001
PF3D7_1228800	K3003
PF3D7_1228800	K2445
PF3D7_1228600	K365
PF3D7_1228400	K754
PF3D7_1225600	K668
PF3D7_1225200	K1115
PF3D7_1225200	K334
PF3D7_1225200	K1126
PF3D7_1225200	K459
PF3D7_1225200	K1127
PF3D7_1225000	K84
PF3D7_1225000	K542
PF3D7_1225000	K85
PF3D7_1224700	K1455
PF3D7_1224700	K1456
PF3D7_1224300	K109
PF3D7_1224300	K435	435	K198
PF3D7_1224300	K766
PF3D7_1224000	K339
PF3D7_1223500	K1760
PF3D7_1223500	K1762
PF3D7_1223500	K1275
PF3D7_1223400	K1338
PF3D7_1223400	K1147
PF3D7_1223400	K1345
PF3D7_1223300	K774
PF3D7_1223300	K768
PF3D7_1223200	K7
PF3D7_1222600	K168
PF3D7_1222600	K2207
PF3D7_1222300	K508
PF3D7_1222300	K683
PF3D7_1222300	K535
PF3D7_1222300	K614
PF3D7_1222300	K113
PF3D7_1222300	K680
PF3D7_1222300	K693
PF3D7_1222000	K509
PF3D7_1221900	K318
PF3D7_1221900	K328
PF3D7_1220900	K59
PF3D7_1220900	K65
PF3D7_1220900	K91
PF3D7_1220300	K2483
PF3D7_1220300	K2508
PF3D7_1220300	K55
PF3D7_1219300	K1672
PF3D7_1219100	K1509
PF3D7_1219100	K101
PF3D7_1219100	K86
PF3D7_1219000	K2381
PF3D7_1219000	K1312
PF3D7_1219000	K2379
PF3D7_1219000	K1524
PF3D7_1218500	K645
PF3D7_1218200	K18
PF3D7_1218200	K451
PF3D7_1218200	K447
PF3D7_1217900	K20
PF3D7_1217900	K29
PF3D7_1217400	K138
PF3D7_1216900	K170
PF3D7_1216900	K159
PF3D7_1215700	K314
PF3D7_1215700	K310
PF3D7_1213500	K81
PF3D7_1213500	K62
PF3D7_1212900	K995
PF3D7_1212900	K1087
PF3D7_1212900	K297
PF3D7_1212900	K310	310
PF3D7_1212700	K267
PF3D7_1212700	K6
PF3D7_1212700	K293
PF3D7_1212700	K284
PF3D7_1211900	K81
PF3D7_1211900	K518
PF3D7_1211000	K94
PF3D7_1211000	K89
PF3D7_1210600	K79
PF3D7_1210600	K1045
PF3D7_1210600	K77
PF3D7_1209900	K181
PF3D7_1209100	K207
PF3D7_1208900	K519
PF3D7_1208500	K726
PF3D7_1208500	K727
PF3D7_1208400	K681
PF3D7_1208100	K1764
PF3D7_1207200	K2482
PF3D7_1207200	K2487
PF3D7_1207100	K334
PF3D7_1207000	K1150
PF3D7_1206900	K656
PF3D7_1206900	K284
PF3D7_1206800	K16		K309
PF3D7_1206300	K2676		K1854
PF3D7_1206300	K2691
PF3D7_1205800	K680
PF3D7_1205800	K681
PF3D7_1205600	K308	308
PF3D7_1205600	K291	291
PF3D7_1205600	K296
PF3D7_1203300	K686
PF3D7_1203300	K670
PF3D7_1203300	K702
PF3D7_1203300	K700
PF3D7_1202900	K63
PF3D7_1202900	K48	42
PF3D7_1202300	K1897
PF3D7_1202300	K1895
PF3D7_1202300	K5274
PF3D7_1201500	K490
PF3D7_1200600	K2113
PF3D7_1200600	K1052
PF3D7_1200600	K2102
PF3D7_1200600	K2581
PF3D7_1200300	K140
PF3D7_1200300	K177
PF3D7_1200300	K144
PF3D7_1150400	K921
PF3D7_1150400	K2720
PF3D7_1149800	K310
PF3D7_1149800	K305
PF3D7_1149000	K5264		K338
PF3D7_1149000	K5694
PF3D7_1149000	K5572
PF3D7_1149000	K5258
PF3D7_1147300	K82
PF3D7_1147300	K36
PF3D7_1147300	K29
PF3D7_1147300	K35
PF3D7_1147300	K84
PF3D7_1147300	K80
PF3D7_1147200	K689
PF3D7_1147200	K2489
PF3D7_1147200	K289
PF3D7_1147200	K2495
PF3D7_1147200	K2483
PF3D7_1147000	K468
PF3D7_1147000	K475
PF3D7_1146800	K459
PF3D7_1146000	K54
PF3D7_1146000	K52
PF3D7_1145500	K650
PF3D7_1145500	K640
PF3D7_1145200	K1636
PF3D7_1145200	K1635
PF3D7_1144600	K219
PF3D7_1144400	K327
PF3D7_1144000	K27
PF3D7_1144000	K48
PF3D7_1143400	K7
PF3D7_1143100	K139
PF3D7_1143100	K660
PF3D7_1143100	K657
PF3D7_1142700	K54
PF3D7_1142500	K60
PF3D7_1142400	K286
PF3D7_1142400	K292
PF3D7_1142100	K559
PF3D7_1141800	K19
PF3D7_1141800	K23
PF3D7_1141100	K788
PF3D7_1141100	K789
PF3D7_1140700	K700
PF3D7_1140700	K697
PF3D7_1140700	K770
PF3D7_1140600	K1199
PF3D7_1140600	K1198
PF3D7_1140600	K1001
PF3D7_1140600	K1003
PF3D7_1140200	K155
PF3D7_1140200	K90
PF3D7_1140200	K29
PF3D7_1138800	K8
PF3D7_1138700	K1380
PF3D7_1138500	K372
PF3D7_1138500	K9
PF3D7_1138500	K12
PF3D7_1138000	K1622
PF3D7_1138000	K2001
PF3D7_1138000	K1629
PF3D7_1138000	K1630
PF3D7_1137900	K495
PF3D7_1137900	K497
PF3D7_1136500.1	K8
PF3D7_1136500.1	K217
PF3D7_1136300	K798
PF3D7_1136300	K1010
PF3D7_1136300	K782
PF3D7_1136000	K2729
PF3D7_1136000	K2726
PF3D7_1134800	K169
PF3D7_1134800	K166
PF3D7_1134700	K1261
PF3D7_1134700	K1256
PF3D7_1134600	K1238
PF3D7_1134600	K662
PF3D7_1134600	K1236
PF3D7_1134000	K609
PF3D7_1133900	K29
PF3D7_1133900	K475
PF3D7_1133800	K69
PF3D7_1133700	K891
PF3D7_1133700	K892
PF3D7_1133200	K533
PF3D7_1133200	K626
PF3D7_1133200	K649
PF3D7_1133200	K648
PF3D7_1132300	K39
PF3D7_1132100	K894
PF3D7_1132100	K899
PF3D7_1132100	K892
PF3D7_1130700	K1348
PF3D7_1130700	K1329
PF3D7_1129600	K838
PF3D7_1129500	K161
PF3D7_1129400	K156
PF3D7_1129400	K11
PF3D7_1129200	K5
PF3D7_1128200	K67
PF3D7_1127900	K323
PF3D7_1127900	K405
PF3D7_1127800	K475
PF3D7_1127800	K479
PF3D7_1127000	K242
PF3D7_1125800	K461
PF3D7_1125800	K496
PF3D7_1125300	K111
PF3D7_1125300	K88
PF3D7_1124800	K78
PF3D7_1124800	K86
PF3D7_1124300	K113	113
PF3D7_1124300	K240
PF3D7_1124300	K270
PF3D7_1124300	K231
PF3D7_1124300	K8
PF3D7_1124300	K215	215
PF3D7_1123800	K493
PF3D7_1123500	K446		K115
PF3D7_1123500	K1165
PF3D7_1123500	K134
PF3D7_1123500	K402
PF3D7_1123500	K1003
PF3D7_1123500	K1157
PF3D7_1123500	K128	128
PF3D7_1123500	K537
PF3D7_1123500	K456	456
PF3D7_1123500	K539	539
PF3D7_1123500	K62
PF3D7_1123500	K429
PF3D7_1123500	K448
PF3D7_1123500	K412
PF3D7_1123500	K413
PF3D7_1123500	K516	516
PF3D7_1123500	K467	467
PF3D7_1122800	K601
PF3D7_1122800	K609
PF3D7_1122500	K378
PF3D7_1122500	K379
PF3D7_1121600	K36
PF3D7_1121600	K69
PF3D7_1121600	K37
PF3D7_1121600	K38
PF3D7_1121100	K899
PF3D7_1120600	K679
PF3D7_1120600	K2112
PF3D7_1120600	K2086
PF3D7_1120600	K2113
PF3D7_1120100	K113		K21	K33	K51	K100	K237
PF3D7_1120100	K43	43
PF3D7_1120000	K804
PF3D7_1120000	K803
PF3D7_1119400	K1933
PF3D7_1119400	K367
PF3D7_1119200	K83
PF3D7_1118600	K153	153
PF3D7_1118600	K428	428
PF3D7_1118600	K151	151
PF3D7_1118600	K145	145
PF3D7_1118600	K141
PF3D7_1118600	K164	164
PF3D7_1118600	K172	172
PF3D7_1118600	K26
PF3D7_1118600	K10	10
PF3D7_1118600	K178	178
PF3D7_1118600	K167	167
PF3D7_1118600	K15	15
PF3D7_1118600	K6
PF3D7_1118600	K123
PF3D7_1118600	K22	22
PF3D7_1118300	K273		K570
PF3D7_1118200	K587
PF3D7_1118200	K401
PF3D7_1117700	K36	37	K181
PF3D7_1117700	K70	70
PF3D7_1117700	K197	197
PF3D7_1117300	K117
PF3D7_1117100	K88		K212	K213	k214
PF3D7_1117100	K333
PF3D7_1117100	K166
PF3D7_1117100	K76
PF3D7_1117100	K72
PF3D7_1116800	K131
PF3D7_1116800	K329	329
PF3D7_1116100	K1177
PF3D7_1116100	K78
PF3D7_1116100	K1179
PF3D7_1116100	K1173
PF3D7_1116100	K1174
PF3D7_1114900	K1132
PF3D7_1114900	K1009
PF3D7_1114900	K1129
PF3D7_1114700	K247
PF3D7_1113400	K79	79
PF3D7_1112100	K1718
PF3D7_1112100	K535
PF3D7_1112100	K1311
PF3D7_1112100	K1309
PF3D7_1111500	K66
PF3D7_1110400	K840
PF3D7_1109100	K686
PF3D7_1109100	K682
PF3D7_1108600	K36	36	K66	K168	K209	K272
PF3D7_1108600	K300
PF3D7_1108400	K106
PF3D7_1108000	K35
PF3D7_1108000	K34
PF3D7_1108000	K36
PF3D7_1107800	K1798	1798
PF3D7_1107800	K1232
PF3D7_1107800	K1557
PF3D7_1107700	K448
PF3D7_1107600	K700
PF3D7_1107600	K472
PF3D7_1107600	K699
PF3D7_1107600	K701
PF3D7_1107600	K55
PF3D7_1107600	K481
PF3D7_1107600	K54
PF3D7_1107600	K489
PF3D7_1107300	K1403
PF3D7_1107300	K2211
PF3D7_1107300	K1421
PF3D7_1107300	K2202
PF3D7_1107300	K2201
PF3D7_1107200	K556
PF3D7_1106700	K361
PF3D7_1106700	K362
PF3D7_1106700	K485
PF3D7_1106500	K2009
PF3D7_1106500	K2008
PF3D7_1106500	K2007
PF3D7_1105800	K5
PF3D7_1105800	K25
PF3D7_1105600	K700
PF3D7_1105100	K101
PF3D7_1105100	K75
PF3D7_1105100	K113
PF3D7_1105100	K11
PF3D7_1105100	K65
PF3D7_1105100	K4
PF3D7_1105100	K8
PF3D7_1105000	K6	6
PF3D7_1105000	K9	9
PF3D7_1105000	K17	17
PF3D7_1105000	K13	13
PF3D7_1104200	K368
PF3D7_1104200	K919
PF3D7_1104200	K777
PF3D7_1103800	K2027
PF3D7_1103700	K8
PF3D7_1103100	K14
PF3D7_1102400	K287
PF3D7_1100800	K125
PF3D7_1100800	K119
PF3D7_1100200	K1383
PF3D7_1100200	K1388
PF3D7_1100200	K1381
PF3D7_1100100	K1126
PF3D7_1100100	K434
PF3D7_1100100	K1973
PF3D7_1100100	K687
PF3D7_1100100	K1123
PF3D7_1100100	K1938
PF3D7_1100100	K686
PF3D7_1039200	K144
PF3D7_1038000.1	K92
PF3D7_1037600	K23
PF3D7_1037000	K733
PF3D7_1037000	K1016
PF3D7_1036900	K1428		K221	K1131
PF3D7_1036900	K839
PF3D7_1036900	K1451
PF3D7_1036900	K1101
PF3D7_1035600	K245
PF3D7_1035600	K243
PF3D7_1035600	K34
PF3D7_1035400	K185
PF3D7_1035400	K176
PF3D7_1035400	K183
PF3D7_1035300	K261	261
PF3D7_1034900	K3
PF3D7_1034900	K623
PF3D7_1034400	K463
PF3D7_1033600	K146
PF3D7_1033600	K132
PF3D7_1033400	K261
PF3D7_1033300	K22
PF3D7_1033200	K141		K166
PF3D7_1033200	K275
PF3D7_1032900	K1112
PF3D7_1032800	K212
PF3D7_1032700	K67
PF3D7_1032100	K842
PF3D7_1032100	K943
PF3D7_1032100	K953
PF3D7_1032100	K944
PF3D7_1032100	K843
PF3D7_1032000	K311
PF3D7_1031600	K232
PF3D7_1031600	K227
PF3D7_1031400.2	K339
PF3D7_1031400.2	K338
PF3D7_1031300	K7
PF3D7_1031300	K249
PF3D7_1030500	K6
PF3D7_1030300	K1093
PF3D7_1030300	K1089
PF3D7_1030100	K1097
PF3D7_1030100	K594
PF3D7_1030100	K694
PF3D7_1029900	K522
PF3D7_1029400	K188
PF3D7_1028500	K118
PF3D7_1028500	K125
PF3D7_1028500	K143
PF3D7_1028400	K6
PF3D7_1027800	K150
PF3D7_1027800	K354	354
PF3D7_1027800	K375
PF3D7_1027700.1	K131
PF3D7_1027300	K314
PF3D7_1027300	K302
PF3D7_1027300	K16
PF3D7_1027300	K121
PF3D7_1027300	K309
PF3D7_1027300	K300
PF3D7_1027300	K288
PF3D7_1026600	K888
PF3D7_1026600	K887
PF3D7_1026600	K1629
PF3D7_1025600	K17
PF3D7_1025600	K7
PF3D7_1025600	K22
PF3D7_1025600	K21
PF3D7_1025600	K23
PF3D7_1025200	K50
PF3D7_1024400	K335
PF3D7_1024100	K98
PF3D7_1024100	K504
PF3D7_1024100	K1050
PF3D7_1024100	K1036
PF3D7_1023900	K538
PF3D7_1023900	K783
PF3D7_1023900	K1802
PF3D7_1023900	K2241
PF3D7_1023900	K499
PF3D7_1023900	K789
PF3D7_1023900	K834
PF3D7_1023900	K512
PF3D7_1023900	K680
PF3D7_1023900	K1914
PF3D7_1023900	K3294
PF3D7_1023100	K1784
PF3D7_1023100	K1785
PF3D7_1023100	K1312
PF3D7_1021900	K1666
PF3D7_1021900	K989
PF3D7_1021900	K1667
PF3D7_1021900	K1670
PF3D7_1021900	K1039
PF3D7_1021700	K3444
PF3D7_1021700	K3445
PF3D7_1021700	K3446
PF3D7_1021700	K3131
PF3D7_1021700	K894
PF3D7_1021700	K948
PF3D7_1021700	K5849
PF3D7_1021100	K1247
PF3D7_1021100	K1379
PF3D7_1020000	K10
PF3D7_1019700	K457
PF3D7_1019700	K295
PF3D7_1019700	K844	844
PF3D7_1019400	K25
PF3D7_1019400	K31
PF3D7_1019400	K35
PF3D7_1019300	K1718
PF3D7_1019300	K1724
PF3D7_1019300	K902
PF3D7_1019100	K1921
PF3D7_1019100	K849
PF3D7_1019100	K1924
PF3D7_1019100	K99
PF3D7_1019000	K1271
PF3D7_1019000	K1304
PF3D7_1018200	K1932
PF3D7_1017900	K184
PF3D7_1016700	K652
PF3D7_1016700	K284
PF3D7_1016500	K427
PF3D7_1016500	K130
PF3D7_1016500	K122
PF3D7_1015900	K343		K138	K201	K297	K440
PF3D7_1015900	K419
PF3D7_1015600	K113		K246
PF3D7_1014900	K1108
PF3D7_1014900	K144
PF3D7_1014900	K149
PF3D7_1014900	K154
PF3D7_1014600	K1874	1874
PF3D7_1014600	K1684	1684
PF3D7_1014600	K1032	1032
PF3D7_1014600	K2096
PF3D7_1014600	K1685	1685
PF3D7_1014600	K927
PF3D7_1014600	K1082	1082
PF3D7_1014600	K2005
PF3D7_1014600	K1871	1871
PF3D7_1014600	K1877	1877
PF3D7_1014600	K2505
PF3D7_1014600	K1682	1682
PF3D7_1014600	K2089
PF3D7_1014600	K1878	1878
PF3D7_1014500	K1047
PF3D7_1014500	K1153
PF3D7_1014500	K1155
PF3D7_1014300	K1670
PF3D7_1014300	K63
PF3D7_1013900	K212
PF3D7_1013900	K209
PF3D7_1013200	K112
PF3D7_1013200	K922
PF3D7_1013200	K909
PF3D7_1013200	K877
PF3D7_1013200	K873
PF3D7_1013100	K754
PF3D7_1013100	K452
PF3D7_1013100	K461
PF3D7_1012600	K71
PF3D7_1012600	K72
PF3D7_1012500	K569
PF3D7_1012500	K47
PF3D7_1012500	K592
PF3D7_1011800	K331
PF3D7_1011800	K328
PF3D7_1011700	K151
PF3D7_1011400	K121
PF3D7_1010600	K4
PF3D7_1009800	K1181
PF3D7_1009800	K1183
PF3D7_1009800	K1184
PF3D7_1008800	K444
PF3D7_1008800	K432
PF3D7_1008100	K3665		K397
PF3D7_1008100	K1175
PF3D7_1008100	K1225
PF3D7_1008100	K2099	2099	K1625
PF3D7_1008100	K2116	2116
PF3D7_1008100	K1819	1819
PF3D7_1008100	K1850
PF3D7_1008100	K2091
PF3D7_1008100	K2121	2121
PF3D7_1008100	K3656
PF3D7_1008100	K2103	2103
PF3D7_1008100	K1847
PF3D7_1008100	K3448
PF3D7_1008100	K1840
PF3D7_1008100	K763
PF3D7_1008100	K1831
PF3D7_1008100	K1839
PF3D7_1008100	K2076	2076
PF3D7_1008100	K751	751
PF3D7_1008100	K1822	1822
PF3D7_1008100	K2102	2102
PF3D7_1008100	K2149	2149
PF3D7_1008100	K2491
PF3D7_1008100	K3659
PF3D7_1008100	K3649
PF3D7_1008100	K1811	1811
PF3D7_1008100	K2079	2079
PF3D7_1008100	K2146
PF3D7_1008100	K2320	2320
PF3D7_1008100	K3756
PF3D7_1008100	K3658
PF3D7_1008100	K2314
PF3D7_1008100	K942	942
PF3D7_1008100	K2082
PF3D7_1008100	K3445	3445
PF3D7_1008100	K1834
PF3D7_1007700	K555
PF3D7_1007700	K284
PF3D7_1007700	K591
PF3D7_1005500	K412
PF3D7_1005500	K415
PF3D7_1005500	K416
PF3D7_1004700	K77
PF3D7_1004400	K729
PF3D7_1004200	K1357
PF3D7_1003800	K910
PF3D7_1003500	K26
PF3D7_1003500	K13
PF3D7_1003400	K1778
PF3D7_1003400	K1802
PF3D7_1002400.1	K110
PF3D7_1002100	K264
PF3D7_1002100	K314
PF3D7_1002100	K194
PF3D7_1002100	K310
PF3D7_1002100	K300
PF3D7_1002100	K311
PF3D7_1002100	K289
PF3D7_1002100	K268
PF3D7_1000100	K253
PF3D7_0937800	K710
PF3D7_0937800	K736
PF3D7_0937800	K741
PF3D7_0937600	K855
PF3D7_0937600	K869
PF3D7_0936000	K81
PF3D7_0935800	K68
PF3D7_0933200	K132	133	K182
PF3D7_0933000	K321
PF3D7_0932800	K7
PF3D7_0932100	K334
PF3D7_0932100	K1166
PF3D7_0932100	K1167
PF3D7_0931800	K59
PF3D7_0931400	K180
PF3D7_0931400	K261
PF3D7_0931400	K6
PF3D7_0931400	K186
PF3D7_0930400.1	K15
PF3D7_0930300	K1472
PF3D7_0930300	K1212
PF3D7_0930300	K527	527
PF3D7_0930300	K241
PF3D7_0929400	K148
PF3D7_0929400	K879
PF3D7_0929400	K862
PF3D7_0929400	K1362
PF3D7_0929400	K155
PF3D7_0928100	K382
PF3D7_0927600	K72
PF3D7_0927400	K806
PF3D7_0927200	K223
PF3D7_0927200	K213
PF3D7_0926800	K1083
PF3D7_0926800	K249
PF3D7_0926800	K1057
PF3D7_0926800	K1135
PF3D7_0926500	K1304
PF3D7_0926500	K1312
PF3D7_0926500	K1294
PF3D7_0926100	K1622
PF3D7_0926100	K416
PF3D7_0926100	K1645
PF3D7_0926100	K2352
PF3D7_0925900	K72
PF3D7_0925900	K79
PF3D7_0925800	K63
PF3D7_0925800	K64
PF3D7_0924700	K370		K524
PF3D7_0924600	K1208
PF3D7_0924600	K2029
PF3D7_0924600	K1061
PF3D7_0924600	K1209
PF3D7_0924400	K1153	1153
PF3D7_0924400	K695
PF3D7_0924400	K698
PF3D7_0923900	K15
PF3D7_0923800.1	K108
PF3D7_0923800.1	K110
PF3D7_0923800.1	K134
PF3D7_0923400	K825
PF3D7_0922800	K1270
PF3D7_0922800	K1283
PF3D7_0922700	K188
PF3D7_0922700	K190
PF3D7_0922500	K74	74	K130	K155
PF3D7_0922500	K5
PF3D7_0922500	K324
PF3D7_0922500	K148	148
PF3D7_0922400	K667
PF3D7_0922200	K305	305	K81	K182	K210	K230	K371
PF3D7_0922100	K673
PF3D7_0921900	K11
PF3D7_0921800	K55
PF3D7_0919900	K280
PF3D7_0919900	K1624
PF3D7_0919800	K986
PF3D7_0919800	K984
PF3D7_0918900	K179
PF3D7_0918700	K217
PF3D7_0918700	K207
PF3D7_0918400	K665
PF3D7_0917900	K347	323
PF3D7_0917900	K350
PF3D7_0917900	K161
PF3D7_0917900	K323
PF3D7_0916400	K1820
PF3D7_0916200	K319
PF3D7_0916200	K313
PF3D7_0916200	K325
PF3D7_0916200	K315
PF3D7_0915700	K174
PF3D7_0915500	K349
PF3D7_0915500	K356
PF3D7_0915400	K1279		K928
PF3D7_0915400	K271
PF3D7_0915400	K1079
PF3D7_0915100	K40
PF3D7_0914700	K267
PF3D7_0914500	K1532
PF3D7_0914100	K1027
PF3D7_0914100	K1022
PF3D7_0914100	K795
PF3D7_0914100	K905
PF3D7_0914100	K1023
PF3D7_0913300	K384		K138
PF3D7_0913300	K414
PF3D7_0913200	K171		K186
PF3D7_0912500	K254
PF3D7_0912500	K278
PF3D7_0912500	K276
PF3D7_0910100	K826
PF3D7_0910100	K813
PF3D7_0909900	K602
PF3D7_0909900	K582
PF3D7_0909400	K149		K178
PF3D7_0908800	K2
PF3D7_0908800	K190
PF3D7_0907400	K273
PF3D7_0905900	K68
PF3D7_0905900	K9
PF3D7_0905400	K525
PF3D7_0905300	K1524
PF3D7_0905300	K1550
PF3D7_0905300	K1530
PF3D7_0905000	K19
PF3D7_0904900	K1371
PF3D7_0904900	K2422
PF3D7_0904900	K1377
PF3D7_0904900	K2163
PF3D7_0904600	K507
PF3D7_0904600	K935
PF3D7_0904600	K513
PF3D7_0904600	K510
PF3D7_0904600	K936
PF3D7_0903800	K223
PF3D7_0903700	K163
PF3D7_0903700	K124
PF3D7_0903500	K1049
PF3D7_0903500	K1073
PF3D7_0903500	K1074
PF3D7_0903300	K1174
PF3D7_0903300	K2506
PF3D7_0903300	K1168
PF3D7_0903200	K21
PF3D7_0901900	K384
PF3D7_0833500	K776
PF3D7_0833500	K800
PF3D7_0833500	K806
PF3D7_0832500	K186
PF3D7_0830700	K203
PF3D7_0830700	K207
PF3D7_0830500	K633
PF3D7_0830500	K653
PF3D7_0830400	K83
PF3D7_0829000	K971
PF3D7_0829000	K982
PF3D7_0829000	K970
PF3D7_0828300	K314
PF3D7_0827200	K790
PF3D7_0826700	K6		K139
PF3D7_0826700	K189
PF3D7_0826700	K226
PF3D7_0826700	K234
PF3D7_0826500	K520
PF3D7_0826100	K7096
PF3D7_0826100	K3789
PF3D7_0826100	K3322
PF3D7_0826100	K3321
PF3D7_0826100	K3142
PF3D7_0826100	K3773
PF3D7_0825000	K619
PF3D7_0824200	K296
PF3D7_0824200	K306
PF3D7_0824000	K666
PF3D7_0824000	K665
PF3D7_0824000	K339
PF3D7_0824000	K326
PF3D7_0823900	K33
PF3D7_0823900	K20
PF3D7_0823900	K31
PF3D7_0823300	K384		K638	K709	K1326	K1345
PF3D7_0823300	K887
PF3D7_0823300	K663
PF3D7_0823300	K401
PF3D7_0823300	K1344	1344
PF3D7_0823300	K398
PF3D7_0823300	K637	637
PF3D7_0823300	K886
PF3D7_0823300	K1317	1317
PF3D7_0823200	K29
PF3D7_0823200	K8
PF3D7_0823200	K88
PF3D7_0823200	K16
PF3D7_0822700	K399
PF3D7_0822700	K275
PF3D7_0821700	K26
PF3D7_0821700	K100
PF3D7_0821700	K21
PF3D7_0821400	K49		K36
PF3D7_0821400	K20
PF3D7_0821400	K16
PF3D7_0821400	K15
PF3D7_0821400	K46
PF3D7_0821200	K12
PF3D7_0820900	K8
PF3D7_0819800	K899		K149	K364	K471
PF3D7_0818900	K258	258
PF3D7_0818900	K602
PF3D7_0818900	K8
PF3D7_0818900	K370
PF3D7_0818900	K537	537
PF3D7_0818900	K464
PF3D7_0818900	K67
PF3D7_0818900	K82
PF3D7_0818900	K5
PF3D7_0818800	K230
PF3D7_0818800	K227
PF3D7_0818200	K130	130	K81
PF3D7_0817900	K88	88
PF3D7_0815800	K757
PF3D7_0815800	K755
PF3D7_0815800	K754
PF3D7_0815600	K58
PF3D7_0814300	K259
PF3D7_0814000	K110
PF3D7_0814000	K27
PF3D7_0814000	K187	187
PF3D7_0813900	K96
PF3D7_0813900	K60	60
PF3D7_0813500	K5
PF3D7_0813500	K9
PF3D7_0813400	K426
PF3D7_0813300	K5
PF3D7_0813300	K297
PF3D7_0813300	K140
PF3D7_0813300	K304	304
PF3D7_0813300	K253
PF3D7_0813300	K275
PF3D7_0813300	K139
PF3D7_0813300	K269
PF3D7_0813300	K291
PF3D7_0813200	K5
PF3D7_0813200	K116
PF3D7_0813200	K117
PF3D7_0813000	K349
PF3D7_0813000	K586
PF3D7_0813000	K345
PF3D7_0812500	K317
PF3D7_0811900	K868		K551
PF3D7_0811900	K1005
PF3D7_0811600	K98		K359	K378
PF3D7_0811400	K503
PF3D7_0811400	K476
PF3D7_0811400	K469
PF3D7_0811200	K566
PF3D7_0811200	K567
PF3D7_0810800	K14
PF3D7_0810600	K924
PF3D7_0809600	K1786
PF3D7_0809600	K1791
PF3D7_0809600	K3796
PF3D7_0809600	K1110
PF3D7_0809600	K3797
PF3D7_0809600	K2085
PF3D7_0808300	K11
PF3D7_0808300	K12
PF3D7_0806800	K71	71
PF3D7_0806600	K30
PF3D7_0805300	K318
PF3D7_0805300	K806
PF3D7_0805300	K319
PF3D7_0804900	K153
PF3D7_0804700	K1284
PF3D7_0804700	K1282
PF3D7_0804500	K4091
PF3D7_0804500	K3728
PF3D7_0803800	K36	36
PF3D7_0803600	K1033
PF3D7_0803600	K1026
PF3D7_0803400	K957
PF3D7_0803200	K509
PF3D7_0803200	K502
PF3D7_0802600	K637
PF3D7_0802600	K652
PF3D7_0802600	K823
PF3D7_0802600	K641
PF3D7_0802100	K1744
PF3D7_0802100	K112
PF3D7_0802100	K979
PF3D7_0802100	K310
PF3D7_0802100	K1752
PF3D7_0802100	K113
PF3D7_0801900	K4369
PF3D7_0801900	K4363
PF3D7_0801800	K22
PF3D7_0801800	K110
PF3D7_0801000	K332
PF3D7_0800300	K1870
PF3D7_0800300	K1884
PF3D7_0800200	K799
PF3D7_0800200	K992
PF3D7_0800200	K2468
PF3D7_0733000	K1122
PF3D7_0733000	K15
PF3D7_0733000	K22
PF3D7_0733000	K1119
PF3D7_0730900	K1125
PF3D7_0730900	K16
PF3D7_0730900	K10
PF3D7_0730800.1	K262
PF3D7_0730800.1	K206
PF3D7_0730800.1	K144
PF3D7_0730800.1	K264
PF3D7_0730800.1	K116
PF3D7_0730800.1	K137
PF3D7_0730800.1	K260
PF3D7_0729900	K2084
PF3D7_0729900	K2085
PF3D7_0729900	K41
PF3D7_0729300	K83
PF3D7_0729300	K40
PF3D7_0729300	K75
PF3D7_0729100	K100
PF3D7_0728800	K179
PF3D7_0728800	K171
PF3D7_0728800	K167
PF3D7_0728700	K436
PF3D7_0728600	K1994
PF3D7_0728600	K1996
PF3D7_0728100	K970
PF3D7_0727900	K1057
PF3D7_0727900	K1070
PF3D7_0727800	K1522
PF3D7_0727800	K1550
PF3D7_0727800	K763
PF3D7_0727800	K1724
PF3D7_0727800	K1531
PF3D7_0727400	K223
PF3D7_0727200	K350
PF3D7_0726500	K565
PF3D7_0726100	K35
PF3D7_0726100	K28
PF3D7_0724700	K1442
PF3D7_0723800	K773
PF3D7_0723800	K1690
PF3D7_0723800	K995
PF3D7_0723800	K1689
PF3D7_0723800	K200
PF3D7_0723800	K1683
PF3D7_0723400	K1057
PF3D7_0723400	K194
PF3D7_0721100	K199	199
PF3D7_0721100	K113
PF3D7_0721100	K108
PF3D7_0720400	K369
PF3D7_0720400	K365
PF3D7_0720400	K387
PF3D7_0720400	K249
PF3D7_0720400	K255
PF3D7_0719900	K1608
PF3D7_0719900	K2048
PF3D7_0719900	K2046
PF3D7_0719900	K138
PF3D7_0719900	K1613
PF3D7_0719700	K3
PF3D7_0719700	K36
PF3D7_0719500	K382
PF3D7_0719300	K198
PF3D7_0719300	K203
PF3D7_0718300	K1880
PF3D7_0718100	K1455
PF3D7_0718000	K4
PF3D7_0718000	K4821
PF3D7_0718000	K2065
PF3D7_0717900	K76
PF3D7_0717900	K71
PF3D7_0717800	K989
PF3D7_0717600	K985
PF3D7_0717600	K965
PF3D7_0716100	K1053
PF3D7_0716000	K599
PF3D7_0715200	K1484
PF3D7_0715200	K2152
PF3D7_0714500	K357
PF3D7_0714500	K358
PF3D7_0714200	K500
PF3D7_0714000	K4	9
PF3D7_0714000	K14	14
PF3D7_0714000	K19	19
PF3D7_0714000	K15	15
PF3D7_0714000	K9
PF3D7_0713900	K238
PF3D7_0713900	K2873
PF3D7_0713900	K120
PF3D7_0713900	K236
PF3D7_0713900	K225
PF3D7_0713900	K672
PF3D7_0713900	K117
PF3D7_0712800	K1614
PF3D7_0712800	K1632
PF3D7_0712800	K1612
PF3D7_0711700	K35
PF3D7_0711500	K564
PF3D7_0711500	K484
PF3D7_0711000	K820
PF3D7_0710700	K16
PF3D7_0710200	K2540
PF3D7_0710200	K1244
PF3D7_0710200	K1780
PF3D7_0710200	K1254
PF3D7_0710200	K1252
PF3D7_0710200	K2210
PF3D7_0710000	K1999
PF3D7_0709400	K1028
PF3D7_0708400	K462		K178	K565	K601
PF3D7_0708400	K289	289
PF3D7_0708400	K333
PF3D7_0708400	K44
PF3D7_0708400	K290
PF3D7_0708400	K712
PF3D7_0708400	K426
PF3D7_0708400	K188	188
PF3D7_0707800	K664
PF3D7_0707800	K675
PF3D7_0707800	K661
PF3D7_0707800	K673
PF3D7_0707400	K70
PF3D7_0707400	K64
PF3D7_0707400	K350
PF3D7_0707400	K48
PF3D7_0707300	K657
PF3D7_0706500	K1595
PF3D7_0706500	K869
PF3D7_0706500	K1596
PF3D7_0706500	K846
PF3D7_0706500	K1378
PF3D7_0706500	K618
PF3D7_0706500	K1594
PF3D7_0706500	K868
PF3D7_0705700	K52
PF3D7_0705700	K51	51
PF3D7_0705500	K764
PF3D7_0705500	K1650
PF3D7_0705500	K1646
PF3D7_0705500	K765
PF3D7_0705500	K1651
PF3D7_0705500	K1658
PF3D7_0705500	K763
PF3D7_0704600	K2929
PF3D7_0704400	K328
PF3D7_0704100	K1376
PF3D7_0704100	K2645
PF3D7_0704000	K2087
PF3D7_0704000	K2086
PF3D7_0703900	K1469
PF3D7_0703900	K1470
PF3D7_0703900	K2652
PF3D7_0703900	K3625
PF3D7_0703900	K2653
PF3D7_0703600	K12
PF3D7_0703600	K6
PF3D7_0703500	K374		K853	K857
PF3D7_0703500	K1028
PF3D7_0703500	K361
PF3D7_0702400	K6
PF3D7_0702300	K437
PF3D7_0700200	K172
PF3D7_0700200	K176
PF3D7_0700200	K180
PF3D7_0632800	K1174
PF3D7_0632800	K592
PF3D7_0632800	K1176
PF3D7_0632800	K18
PF3D7_0632800	K593
PF3D7_0632800	K1173
PF3D7_0632500	K3197
PF3D7_0632500	K987
PF3D7_0632500	K1340
PF3D7_0632500	K3192
PF3D7_0632500	K3188
[truncated: 881 more rows]

## Sheet: #3 GO term+domain enrichment
	GO-term enrichment analysis											protein domain enrichment analysis
	GO-ID	GO-name	GO-space	prots	protsAcK	prob	effSize	pValue	qValue	sig		acc	name	clan	k	kAc	prob	effSize	pValue	qValue	E-value
	TOT	-	-	4408	1012	0.23	1	-	-	-		###	###	###	###	###	###	###	###	###	###
	TOT-AcK	-	-	4407	1012	0.23	1	0.77	-	-		TOT	-	-	485941	2862	0.00589	1	-	-	-
	GO:0016817	hydrolase activity, acting on acid anhydrides	MF	459	172	0.375	1.63	7.97e-14	2.66e-11	*		NO-DOM	-	-	394038	2282	0.00579	0.983	0.969	-	-
	GO:0097159	organic cyclic compound binding	MF	1424	417	0.293	1.28	6.75e-12	7.51e-10	*		IN-DOM	-	-	91903	580	0.00631	1.07	0.0345	-	-
	GO:1901363	heterocyclic compound binding	MF	1424	417	0.293	1.28	6.75e-12	7.51e-10	*		IN-DOM-AcK	-	-	43237	580	0.0134	2.13	1.47e-191	-	-
	GO:0097367	carbohydrate derivative binding	MF	849	264	0.311	1.35	6.54e-10	5.46e-08	*		###	###	###	###	###	###	###	###	###	###
	GO:0016459	myosin complex	CC	87	46	0.529	2.3	9.11e-10	6.08e-08	*		PF00183	HSP90	-	260	16	0.0615	4.59	5.77e-07	8.53e-05	8.53e-05
	GO:0043168	anion binding	MF	878	270	0.308	1.34	1.42e-09	7.93e-08	*		PF00125	Histone	Histone	42	7	0.167	12.4	1.35e-06	0.0001	0.0002
	GO:0036094	small molecule binding	MF	993	297	0.299	1.3	4.47e-09	2.13e-07	*		PF06589	CRA	-	31	5	0.161	12	5.44e-05	0.00246	0.00738
	GO:0005516	calmodulin binding	MF	77	41	0.532	2.32	5.81e-09	2.43e-07	*		PF01849	NAC	-	17	4	0.235	17.5	6.64e-05	0.00246	0.00984
	GO:0003779	actin binding	MF	102	49	0.48	2.09	1.7e-08	6.31e-07	*		PF05002	SGS	-	18	4	0.222	16.6	8.45e-05	0.0025	0.0125
	GO:0005634	nucleus	CC	465	149	0.32	1.4	1.25e-06	4.18e-05	*		PF02594	DUF167	-	8	3	0.375	28	0.000128	0.00315	0.0189
	GO:0044427	chromosomal part	CC	32	20	0.625	2.72	1.78e-06	5.41e-05	*		PF00828	Ribosomal_L18e	-	60	6	0.1	7.45	0.000154	0.00325	0.02275
	GO:0051276	chromosome organization	BP	43	24	0.558	2.43	2.95e-06	8.21e-05	*		PF05051	COX17	-	10	3	0.3	22.4	0.000269	0.00497	0.03976
	GO:0022610	biological adhesion	BP	87	39	0.448	1.95	4.44e-06	0.000114	*		PF00274	Glycolytic	-	27	4	0.148	11	0.00044	0.00724	0.06516
	GO:1990104	DNA bending complex	CC	8	8	1	4.35	7.57e-06	0.000169	*		PF10247	Romo1	-	3	2	0.667	49.7	0.000534	0.00766	0.0766
	GO:0044815	DNA packaging complex	CC	8	8	1	4.35	7.57e-06	0.000169	*		PF00044	Gp_dh_N	NADP_Rossmann	13	3	0.231	17.2	0.000621	0.00766	0.08426
	GO:0051701	interaction with host	BP	84	37	0.44	1.92	1.28e-05	0.000267	*		PF06337	DUSP	-	13	3	0.231	17.2	0.000621	0.00766	0.09192
	GO:0044445	cytosolic part	CC	69	32	0.464	2.02	1.36e-05	0.000267	*		PF01015	Ribosomal_S3Ae	-	39	4	0.103	7.65	0.00182	0.0207	0.2691
	GO:0020030	infected host cell surface knob	CC	51	25	0.49	2.13	3.75e-05	0.00066	*		PF13833	EF-hand_8	EF_hand	41	4	0.0976	7.27	0.00219	0.0232	0.3248
	GO:0035821	modification of morphology or physiology of other organism	BP	51	25	0.49	2.13	3.75e-05	0.00066	*		PF01249	Ribosomal_S21e	-	6	2	0.333	24.8	0.0026	0.0247	0.3705
	GO:0009405	pathogenesis	BP	76	33	0.434	1.89	5.35e-05	0.000868	*		PF03297	Ribosomal_S25	HTH	21	3	0.143	10.6	0.00267	0.0247	0.3952
	GO:0034110	regulation of homotypic cell-cell adhesion	BP	49	24	0.49	2.13	5.46e-05	0.000868	*		PF00012	HSP70	Actin_ATPase	394	13	0.033	2.46	0.00285	0.0248	0.4216
	GO:0050839	cell adhesion molecule binding	MF	55	26	0.473	2.06	5.82e-05	0.000884	*		PF02110	HK	Ribokinase	23	3	0.13	9.72	0.00348	0.0286	0.5148
	GO:0006096	glycolytic process	BP	20	12	0.6	2.61	0.000395	0.00565	*		PF05700	BCAS2	-	25	3	0.12	8.95	0.00443	0.0345	0.6555
	GO:0004872	receptor activity	MF	83	33	0.398	1.73	0.000406	0.00565	*		PF03807	F420_oxidored	NADP_Rossmann	8	2	0.25	18.6	0.00477	0.035	0.7
	GO:0071824	protein-DNA complex subunit organization	BP	13	9	0.692	3.01	0.000495	0.00661	*		PF15140	DUF4573	-	26	3	0.115	8.6	0.00496	0.035	0.735
	GO:1903047	mitotic cell cycle process	BP	18	11	0.611	2.66	0.00056	0.0072	*		PF00253	Ribosomal_S14	-	9	2	0.222	16.6	0.00608	0.0409	0.8998
	GO:0005730	nucleolus	CC	5	5	1	4.35	0.000634	0.00784	*		PF01294	Ribosomal_L13e	-	32	3	0.0938	6.99	0.00892	0.0574	1.3202
	GO:0051252	regulation of RNA metabolic process	BP	112	41	0.366	1.59	0.000665	0.00793	*		PF12037	DUF3523	-	34	3	0.0882	6.58	0.0106	0.0642	1.5408
	GO:0015934	large ribosomal subunit	CC	58	24	0.414	1.8	0.00127	0.0142	-		PF08154	NLE	-	12	2	0.167	12.4	0.0108	0.0642	1.605
	GO:0046789	host cell surface receptor binding	MF	22	12	0.545	2.38	0.00127	0.0142	-		PF03870	RNA_pol_Rpb8	OB	13	2	0.154	11.5	0.0127	0.0696	1.8096
	GO:0005694	chromosome	CC	20	11	0.55	2.4	0.00186	0.0201	-		PF02800	Gp_dh_C	GAD	13	2	0.154	11.5	0.0127	0.0696	1.8792
	GO:0006820	anion transport	BP	44	19	0.432	1.88	0.00222	0.0231	-		PF01048	PNP_UDP_1	PUP	14	2	0.143	10.6	0.0147	0.0777	2.1756
	GO:0000280	nuclear division	BP	16	9	0.562	2.45	0.00401	0.0406	-		PF09418	DUF2009	-	40	3	0.075	5.59	0.0164	0.0838	2.4302
	GO:0010468	regulation of gene expression	BP	144	47	0.326	1.42	0.00442	0.0418	-		PF07462	MSP1_C	-	74	4	0.0541	4.03	0.0176	0.087	2.61
	GO:0019867	outer membrane	CC	11	7	0.636	2.77	0.00451	0.0418	-		PF00505	HMG_box	HMG-box	46	3	0.0652	4.86	0.0238	0.114	3.534
	GO:0002682	regulation of immune system process	BP	11	7	0.636	2.77	0.00451	0.0418	-		PF00162	PGK	-	47	3	0.0638	4.76	0.0252	0.116	3.712
	GO:0006413	translational initiation	BP	60	23	0.383	1.67	0.0051	0.046	-		PF00300	His_Phos_1	His_phosphatase	84	4	0.0476	3.55	0.0267	0.12	3.96
	GO:0071103	DNA conformation change	BP	14	8	0.571	2.49	0.0059	0.0519	-		PF01068	DNA_ligase_A_M	DNA_clamp	20	2	0.1	7.45	0.0291	0.127	4.318
	GO:0010556	regulation of macromolecule biosynthetic process	BP	140	45	0.321	1.4	0.00723	0.0603	-		PF03441	FAD_binding_7	-	21	2	0.0952	7.1	0.0319	0.134	4.69
	GO:0031326	regulation of cellular biosynthetic process	BP	140	45	0.321	1.4	0.00723	0.0603	-		PF04597	Ribophorin_I	-	52	3	0.0577	4.3	0.0327	0.134	4.824
	GO:0009116	nucleoside metabolic process	BP	62	23	0.371	1.62	0.00808	0.0658	-		PF01246	Ribosomal_L24e	TRASH	22	2	0.0909	6.78	0.0348	0.139	5.143
	GO:0001071	nucleic acid binding transcription factor activity	MF	39	16	0.41	1.79	0.00876	0.0697	-		PF01261	AP_endonuc_2	TIM_barrel	24	2	0.0833	6.21	0.0408	0.155	5.89
	GO:0007018	microtubule-based movement	BP	27	12	0.444	1.94	0.0108	0.0841	-		PF00113	Enolase_C	Enolase_TIM	24	2	0.0833	6.21	0.0408	0.155	6.045
	GO:0072522	purine-containing compound biosynthetic process	BP	50	19	0.38	1.65	0.0116	0.0841	-		PF00883	Peptidase_M17	Peptidase_MH	26	2	0.0769	5.73	0.0472	0.167	6.68
	GO:0043650	dicarboxylic acid biosynthetic process	BP	3	3	1	4.35	0.0121	0.0841	-		PF05903	Peptidase_C97	-	26	2	0.0769	5.73	0.0472	0.167	6.847
	GO:1902554	serine/threonine protein kinase complex	CC	3	3	1	4.35	0.0121	0.0841	-		PF06513	DUF1103	-	146	5	0.0342	2.55	0.0475	0.167	7.014
	GO:0060590	ATPase regulator activity	MF	3	3	1	4.35	0.0121	0.0841	-		PF00181	Ribosomal_L2	OB	27	2	0.0741	5.52	0.0506	0.171	7.353
	GO:0051168	nuclear export	BP	3	3	1	4.35	0.0121	0.0841	-		PF00198	2-oxoacid_dh	CoA-acyltrans	62	3	0.0484	3.61	0.0508	0.171	7.524
	GO:1901659	glycosyl compound biosynthetic process	BP	51	19	0.373	1.62	0.0146	0.0992	-		PF00630	Filamin	E-set	64	3	0.0469	3.49	0.0549	0.177	7.965
	GO:0048583	regulation of response to stimulus	BP	13	7	0.538	2.34	0.0151	0.0992	-		PF01480	PWI	-	29	2	0.069	5.14	0.0575	0.177	8.142
	GO:0005581	collagen trimer	CC	13	7	0.538	2.34	0.0151	0.0992	-		PF00627	UBA	UBA	29	2	0.069	5.14	0.0575	0.177	8.319
	GO:0005875	microtubule associated complex	CC	26	11	0.423	1.84	0.0218	0.14	-		PF08555	DUF1754	-	29	2	0.069	5.14	0.0575	0.177	8.496
	GO:0042398	cellular modified amino acid biosynthetic process	BP	11	6	0.545	2.38	0.0228	0.144	-		PF01251	Ribosomal_S7e	-	30	2	0.0667	4.97	0.0611	0.184	9.016
	GO:0009168	purine ribonucleoside monophosphate biosynthetic process	BP	40	15	0.375	1.63	0.0267	0.163	-		PF04939	RRS1	-	31	2	0.0645	4.81	0.0647	0.189	9.45
	GO:0004713	protein tyrosine kinase activity	MF	61	21	0.344	1.5	0.027	0.163	-		PF08312	cwf21	-	5	1	0.2	14.9	0.0653	0.189	9.639
	GO:0046390	ribose phosphate biosynthetic process	BP	47	17	0.362	1.58	0.0274	0.163	-		PF01248	Ribosomal_L7Ae	PELOTA	72	3	0.0417	3.11	0.0727	0.207	10.764
	GO:0020007	apical complex	CC	6	4	0.667	2.9	0.0278	0.163	-		PF00702	Hydrolase	HAD	224	6	0.0268	2	0.0825	0.226	11.978
	GO:0009201	ribonucleoside triphosphate biosynthetic process	BP	37	14	0.378	1.65	0.0294	0.169	-		PF01916	DS	FAD_DHS	36	2	0.0556	4.14	0.084	0.226	12.204
	GO:0015405	P-P-bond-hydrolysis-driven transmembrane transporter activity	MF	58	20	0.345	1.5	0.0299	0.169	-		PF11262	Tho2	-	36	2	0.0556	4.14	0.084	0.226	12.43
	GO:0009205	purine ribonucleoside triphosphate metabolic process	BP	44	16	0.364	1.58	0.0303	0.169	-		PF00297	Ribosomal_L3	-	78	3	0.0385	2.87	0.0876	0.226	12.656
	GO:0005737	cytoplasm	CC	907	230	0.254	1.1	0.0308	0.169	-		PF02866	Ldh_1_C	LDH_C	37	2	0.0541	4.03	0.088	0.226	12.882
	GO:0009150	purine ribonucleotide metabolic process	BP	55	19	0.345	1.5	0.0332	0.178	-		PF00408	PGM_PMM_IV	-	7	1	0.143	10.6	0.0902	0.226	13.108
	GO:0005509	calcium ion binding	MF	48	17	0.354	1.54	0.0337	0.178	-		PF01448	ELM2	-	7	1	0.143	10.6	0.0902	0.226	13.334
	GO:0020003	symbiont-containing vacuole	CC	9	5	0.556	2.42	0.0346	0.181	-		PF04840	Vps16_C	-	40	2	0.05	3.73	0.1	0.244	14.64
	GO:0052192	movement in environment of other organism involved in symbiotic interaction	BP	18	8	0.444	1.94	0.0356	0.181	-		PF07542	ATP12	-	8	1	0.125	9.32	0.102	0.244	14.884
	GO:0051301	cell division	BP	12	6	0.5	2.18	0.0369	0.181	-		PF02773	S-AdoMet_synt_C	-	8	1	0.125	9.32	0.102	0.244	15.128
	GO:0005201	extracellular matrix structural constituent	MF	12	6	0.5	2.18	0.0369	0.181	-		PF13832	zf-HC5HC2H_2	zf-FYVE-PHD	41	2	0.0488	3.64	0.105	0.246	15.498
	GO:0009145	purine nucleoside triphosphate biosynthetic process	BP	38	14	0.368	1.6	0.037	0.181	-		PF01394	Clathrin_propel	TPR	9	1	0.111	8.28	0.114	0.261	16.704
	GO:1902589	single-organism organelle organization	BP	45	16	0.356	1.55	0.0373	0.181	-		PF07889	DUF1664	-	9	1	0.111	8.28	0.114	0.261	16.965
	GO:0006422	aspartyl-tRNA aminoacylation	BP	4	3	0.75	3.27	0.04	0.186	-		PF05221	AdoHcyase	FnI-like	44	2	0.0455	3.39	0.118	0.264	17.424
	GO:0004815	aspartate-tRNA ligase activity	MF	4	3	0.75	3.27	0.04	0.186	-		PF00225	Kinesin	P-loop_NTPase	306	7	0.0229	1.71	0.12	0.264	17.688
	GO:0003711	transcription elongation regulator activity	MF	4	3	0.75	3.27	0.04	0.186	-		PF02779	Transket_pyr	THDP-binding	45	2	0.0444	3.31	0.122	0.266	18.088
	GO:0006461	protein complex assembly	BP	42	15	0.357	1.56	0.0414	0.189	-		PF00670	AdoHcyase_NAD	NADP_Rossmann	10	1	0.1	7.45	0.126	0.271	18.699
	GO:0042221	response to chemical	BP	25	10	0.4	1.74	0.0422	0.191	-		PF02786	CPSase_L_D2	ATP-grasp	48	2	0.0417	3.11	0.136	0.28	19.6
	GO:0009408	response to heat	BP	22	9	0.409	1.78	0.0459	0.204	-		PF13793	Pribosyltran_N	-	11	1	0.0909	6.78	0.138	0.28	19.88
	GO:0034645	cellular macromolecule biosynthetic process	BP	430	113	0.263	1.14	0.0499	0.204	-		PF00708	Acylphosphatase	-	11	1	0.0909	6.78	0.138	0.28	20.16
	GO:0051240	positive regulation of multicellular organismal process	BP	2	2	1	4.35	0.0527	0.204	-		PF03946	Ribosomal_L11_N	-	11	1	0.0909	6.78	0.138	0.28	20.44
	GO:0005736	DNA-directed RNA polymerase I complex	CC	2	2	1	4.35	0.0527	0.204	-		PF00565	SNase	-	50	2	0.04	2.98	0.145	0.28	20.72
	GO:0006103	2-oxoglutarate metabolic process	BP	2	2	1	4.35	0.0527	0.204	-		PF00380	Ribosomal_S9	-	51	2	0.0392	2.92	0.149	0.28	21
	GO:0005854	nascent polypeptide-associated complex	CC	2	2	1	4.35	0.0527	0.204	-		PF14374	Ribos_L4_asso_C	-	12	1	0.0833	6.21	0.15	0.28	21.28
	GO:0004383	guanylate cyclase activity	MF	2	2	1	4.35	0.0527	0.204	-		PF03501	S10_plectin	-	12	1	0.0833	6.21	0.15	0.28	21.56
	GO:0004619	phosphoglycerate mutase activity	MF	2	2	1	4.35	0.0527	0.204	-		PF14050	Nudc_N	-	12	1	0.0833	6.21	0.15	0.28	21.84
	GO:0006354	DNA-templated transcription, elongation	BP	2	2	1	4.35	0.0527	0.204	-		PF12353	eIF3g	-	12	1	0.0833	6.21	0.15	0.28	22.12
	GO:0001817	regulation of cytokine production	BP	2	2	1	4.35	0.0527	0.204	-		PF00684	DnaJ_CXXCXGXG	-	13	1	0.0769	5.73	0.161	0.298	23.84
	GO:0004402	histone acetyltransferase activity	MF	2	2	1	4.35	0.0527	0.204	-		PF04921	XAP5	-	55	2	0.0364	2.71	0.168	0.308	24.948
	GO:0003682	chromatin binding	MF	7	4	0.571	2.49	0.0531	0.204	-		PF01853	MOZ_SAS	Acetyltrans	14	1	0.0714	5.32	0.172	0.311	25.502
	GO:0006730	one-carbon metabolic process	BP	7	4	0.571	2.49	0.0531	0.204	-		PF00406	ADK	P-loop_NTPase	108	3	0.0278	2.07	0.177	0.312	25.896
	GO:0034622	cellular macromolecular complex assembly	BP	41	14	0.341	1.49	0.0681	0.258	-		PF01321	Creatinase_N	AMP_N-like	15	1	0.0667	4.97	0.183	0.312	26.208
	GO:0005815	microtubule organizing center	CC	17	7	0.412	1.79	0.0727	0.273	-		PF08523	MBF1	-	15	1	0.0667	4.97	0.183	0.312	26.52
	GO:1901605	alpha-amino acid metabolic process	BP	31	11	0.355	1.55	0.0781	0.284	-		PF00347	Ribosomal_L6	-	15	1	0.0667	4.97	0.183	0.312	26.832
	GO:0006094	gluconeogenesis	BP	5	3	0.6	2.61	0.0831	0.284	-		PF01092	Ribosomal_S6e	-	15	1	0.0667	4.97	0.183	0.312	27.144
	GO:0008283	cell proliferation	BP	5	3	0.6	2.61	0.0831	0.284	-		PF00962	A_deaminase	Amidohydrolase	60	2	0.0333	2.48	0.192	0.32	28.16
	GO:0016799	hydrolase activity, hydrolyzing N-glycosyl compounds	MF	5	3	0.6	2.61	0.0831	0.284	-		PF01198	Ribosomal_L31e	-	16	1	0.0625	4.66	0.194	0.32	28.48
	GO:0030154	cell differentiation	BP	5	3	0.6	2.61	0.0831	0.284	-		PF01592	NifU_N	Succ_CoA_synth	16	1	0.0625	4.66	0.194	0.32	28.8
	GO:0006270	DNA replication initiation	BP	11	5	0.455	1.98	0.0843	0.284	-		PF07992	Pyr_redox_2	NADP_Rossmann	291	6	0.0206	1.54	0.198	0.322	29.302
	GO:0071705	nitrogen compound transport	BP	11	5	0.455	1.98	0.0843	0.284	-		PF01157	Ribosomal_L21e	KNTase_C	17	1	0.0588	4.39	0.205	0.327	30.084
	GO:0002440	production of molecular mediator of immune response	BP	8	4	0.5	2.18	0.0874	0.284	-		PF01929	Ribosomal_L14e	-	17	1	0.0588	4.39	0.205	0.327	30.411
	GO:0007049	cell cycle	BP	28	10	0.357	1.56	0.0874	0.284	-		PF00091	Tubulin	Tubulin-like	66	2	0.0303	2.26	0.222	0.342	32.148
	GO:0006812	cation transport	BP	50	16	0.32	1.39	0.0903	0.284	-		PF08660	Alg14	GT-B	19	1	0.0526	3.92	0.226	0.342	32.49
	GO:0005576	extracellular region	CC	73	22	0.301	1.31	0.0945	0.284	-		PF00349	Hexokinase_1	Actin_ATPase	19	1	0.0526	3.92	0.226	0.342	32.832
	GO:0009165	nucleotide biosynthetic process	BP	62	19	0.306	1.33	0.1	0.284	-		PF00036	EF-hand_1	EF_hand	19	1	0.0526	3.92	0.226	0.342	33.174
	GO:0005622	intracellular	CC	320	83	0.259	1.13	0.108	0.284	-		PF01776	Ribosomal_L22e	-	19	1	0.0526	3.92	0.226	0.342	33.516
	GO:0006281	DNA repair	BP	60	18	0.3	1.31	0.126	0.284	-		PF01269	Fibrillarin	NADP_Rossmann	20	1	0.05	3.73	0.237	0.354	35.046
	GO:0042803	protein homodimerization activity	MF	9	4	0.444	1.94	0.13	0.284	-		PF00365	PFK	PF	71	2	0.0282	2.1	0.247	0.355	35.5
	GO:0005905	coated pit	CC	3	2	0.667	2.9	0.134	0.284	-		PF01227	GTP_cyclohydroI	THBO-biosyn	21	1	0.0476	3.55	0.247	0.355	35.855
	GO:0016421	CoA carboxylase activity	MF	3	2	0.667	2.9	0.134	0.284	-		PF01680	SOR_SNZ	TIM_barrel	21	1	0.0476	3.55	0.247	0.355	36.21
	GO:0031965	nuclear membrane	CC	3	2	0.667	2.9	0.134	0.284	-		PF01158	Ribosomal_L36e	-	21	1	0.0476	3.55	0.247	0.355	36.565
	GO:0016585	chromatin remodeling complex	CC	3	2	0.667	2.9	0.134	0.284	-		PF00276	Ribosomal_L23	RRM	22	1	0.0455	3.39	0.257	0.359	37.336
	GO:0046777	protein autophosphorylation	BP	3	2	0.667	2.9	0.134	0.284	-		PF02861	Clp_N	-	22	1	0.0455	3.39	0.257	0.359	37.695
	GO:0016281	eukaryotic translation initiation factor 4F complex	CC	3	2	0.667	2.9	0.134	0.284	-		PF01780	Ribosomal_L37ae	Zn_Beta_Ribbon	22	1	0.0455	3.39	0.257	0.359	38.054
	GO:0009931	calcium-dependent protein serine/threonine kinase activity	MF	3	2	0.667	2.9	0.134	0.284	-		PF08153	NGP1NT	-	23	1	0.0435	3.24	0.267	0.363	38.841
	GO:0005850	eukaryotic translation initiation factor 2 complex	CC	3	2	0.667	2.9	0.134	0.284	-		PF00333	Ribosomal_S5	DSRM	23	1	0.0435	3.24	0.267	0.363	39.204
	GO:0005956	protein kinase CK2 complex	CC	3	2	0.667	2.9	0.134	0.284	-		PF00676	E1_dh	THDP-binding	76	2	0.0263	1.96	0.271	0.363	39.567
	GO:0000221	vacuolar proton-transporting V-type ATPase, V1 domain	CC	3	2	0.667	2.9	0.134	0.284	-		PF00856	SET	-	77	2	0.026	1.94	0.276	0.363	39.93
	GO:0005851	eukaryotic translation initiation factor 2B complex	CC	3	2	0.667	2.9	0.134	0.284	-		PF01159	Ribosomal_L6e	-	24	1	0.0417	3.11	0.277	0.363	40.293
	GO:0006890	retrograde vesicle-mediated transport, Golgi to ER	BP	3	2	0.667	2.9	0.134	0.284	-		PF02383	Syja_N	-	138	3	0.0217	1.62	0.283	0.363	40.656
	GO:0009317	acetyl-CoA carboxylase complex	CC	3	2	0.667	2.9	0.134	0.284	-		PF14551	MCM_N	-	79	2	0.0253	1.89	0.286	0.363	41.019
	GO:0019200	carbohydrate kinase activity	MF	3	2	0.667	2.9	0.134	0.284	-		PF10199	Adaptin_binding	-	25	1	0.04	2.98	0.287	0.363	41.382
	GO:0022613	ribonucleoprotein complex biogenesis	BP	23	8	0.348	1.51	0.136	0.284	-		PF03690	UPF0160	-	25	1	0.04	2.98	0.287	0.363	41.745
	GO:0005773	vacuole	CC	23	8	0.348	1.51	0.136	0.284	-		PF08576	DUF1764	-	25	1	0.04	2.98	0.287	0.363	42.108
	GO:0070646	protein modification by small protein removal	BP	6	3	0.5	2.18	0.138	0.284	-		PF00163	Ribosomal_S4	-	25	1	0.04	2.98	0.287	0.363	42.471
	GO:0005884	actin filament	CC	6	3	0.5	2.18	0.138	0.284	-		PF05496	RuvB_N	P-loop_NTPase	26	1	0.0385	2.87	0.296	0.367	43.306
	GO:0051087	chaperone binding	MF	6	3	0.5	2.18	0.138	0.284	-		PF00231	ATP-synt	-	26	1	0.0385	2.87	0.296	0.367	43.673
	GO:0020008	rhoptry	CC	16	6	0.375	1.63	0.139	0.284	-		PF00117	GATase	Glutaminase_I	82	2	0.0244	1.82	0.301	0.367	44.04
	GO:0005838	proteasome regulatory particle	CC	13	5	0.385	1.67	0.157	0.284	-		PF04652	DUF605	-	27	1	0.037	2.76	0.306	0.367	44.407
	GO:0016071	mRNA metabolic process	BP	55	16	0.291	1.27	0.176	0.284	-		PF00736	EF1_GNE	-	27	1	0.037	2.76	0.306	0.367	44.774
	GO:0048878	chemical homeostasis	BP	10	4	0.4	1.74	0.178	0.284	-		PF00227	Proteasome	NTN	210	4	0.019	1.42	0.311	0.367	45.141
	GO:0006897	endocytosis	BP	10	4	0.4	1.74	0.178	0.284	-		PF01264	Chorismate_synt	-	28	1	0.0357	2.66	0.315	0.367	45.508
	GO:0005829	cytosol	CC	32	10	0.312	1.36	0.18	0.284	-		PF02731	SKIP_SNW	-	28	1	0.0357	2.66	0.315	0.367	45.875
	GO:0005681	spliceosomal complex	CC	25	8	0.32	1.39	0.197	0.284	-		PF11931	DUF3449	C2H2-zf	28	1	0.0357	2.66	0.315	0.367	46.242
	GO:0006818	hydrogen transport	BP	25	8	0.32	1.39	0.197	0.284	-		PF00338	Ribosomal_S10	-	28	1	0.0357	2.66	0.315	0.367	46.609
	GO:0042540	hemoglobin catabolic process	BP	7	3	0.429	1.87	0.202	0.284	-		PF07218	RAP1	-	86	2	0.0233	1.73	0.321	0.369	47.232
	GO:0042559	pteridine-containing compound biosynthetic process	BP	7	3	0.429	1.87	0.202	0.284	-		PF00202	Aminotran_3	PLP_aminotran	29	1	0.0345	2.57	0.324	0.369	47.601
	GO:1901617	organic hydroxy compound biosynthetic process	BP	7	3	0.429	1.87	0.202	0.284	-		PF03224	V-ATPase_H_N	TPR	29	1	0.0345	2.57	0.324	0.369	47.97
	GO:0008649	rRNA methyltransferase activity	MF	7	3	0.429	1.87	0.202	0.284	-		PF00428	Ribosomal_60s	-	30	1	0.0333	2.48	0.333	0.374	48.994
	GO:0009986	cell surface	CC	18	6	0.333	1.45	0.215	0.284	-		PF08367	M16C_assoc	-	30	1	0.0333	2.48	0.333	0.374	49.368
	GO:0051082	unfolded protein binding	MF	69	19	0.275	1.2	0.219	0.284	-		PF03381	CDC50	-	90	2	0.0222	1.66	0.341	0.378	50.274
	GO:0008216	spermidine metabolic process	BP	4	2	0.5	2.18	0.228	0.284	-		PF01086	Clathrin_lg_ch	-	31	1	0.0323	2.4	0.342	0.378	50.652
	GO:0016814	hydrolase activity, acting on carbon-nitrogen (but not peptide) bonds, in cyclic amidines	MF	4	2	0.5	2.18	0.228	0.284	-		PF06705	SF-assemblin	-	91	2	0.022	1.64	0.345	0.379	51.165
	GO:0030127	COPII vesicle coat	CC	4	2	0.5	2.18	0.228	0.284	-		PF00425	Chorismate_bind	-	32	1	0.0312	2.33	0.351	0.382	51.952
	GO:0016778	diphosphotransferase activity	MF	4	2	0.5	2.18	0.228	0.284	-		PF01088	Peptidase_C12	Peptidase_CA	33	1	0.0303	2.26	0.36	0.387	53.019
	GO:0008603	cAMP-dependent protein kinase regulator activity	MF	4	2	0.5	2.18	0.228	0.284	-		PF00211	Guanylate_cyc	Nucleocapsid	160	3	0.0187	1.4	0.363	0.387	53.406
	GO:0045239	tricarboxylic acid cycle enzyme complex	CC	4	2	0.5	2.18	0.228	0.284	-		PF03030	H_PPase	-	95	2	0.0211	1.57	0.365	0.387	53.793
	GO:0042575	DNA polymerase complex	CC	4	2	0.5	2.18	0.228	0.284	-		PF00160	Pro_isomerase	Cyclophil-like	161	3	0.0186	1.39	0.367	0.387	54.18
	GO:0003983	UTP:glucose-1-phosphate uridylyltransferase activity	MF	1	1	1	4.35	0.23	0.284	-		PF07034	ORC3_N	-	34	1	0.0294	2.19	0.368	0.387	54.567
	GO:0004476	mannose-6-phosphate isomerase activity	MF	1	1	1	4.35	0.23	0.284	-		PF11987	IF-2	-	36	1	0.0278	2.07	0.385	0.399	56.658
	GO:0004417	hydroxyethylthiazole kinase activity	MF	1	1	1	4.35	0.23	0.284	-		PF10394	Hat1_N	-	36	1	0.0278	2.07	0.385	0.399	57.057
	GO:0043656	intracellular region of host	CC	1	1	1	4.35	0.23	0.284	-		PF12352	V-SNARE_C	Traffic	37	1	0.027	2.01	0.393	0.401	57.744
	GO:0015116	sulfate transmembrane transporter activity	MF	1	1	1	4.35	0.23	0.284	-		PF01571	GCV_T	FBD	38	1	0.0263	1.96	0.402	0.401	58.145
	GO:0042402	cellular biogenic amine catabolic process	BP	1	1	1	4.35	0.23	0.284	-		PF02127	Peptidase_M18	Peptidase_MH	38	1	0.0263	1.96	0.402	0.401	58.546
	GO:0040007	growth	BP	1	1	1	4.35	0.23	0.284	-		PF12710	HAD	HAD	311	5	0.0161	1.2	0.405	0.401	58.947
	GO:0000014	single-stranded DNA endodeoxyribonuclease activity	MF	1	1	1	4.35	0.23	0.284	-		PF00004	AAA	P-loop_NTPase	383	6	0.0157	1.17	0.408	0.401	59.348
	GO:0098552	side of membrane	CC	1	1	1	4.35	0.23	0.284	-		PF13864	Enkurin	-	39	1	0.0256	1.91	0.41	0.401	59.749
	GO:0003913	DNA photolyase activity	MF	1	1	1	4.35	0.23	0.284	-		PF07808	RED_N	-	39	1	0.0256	1.91	0.41	0.401	60.15
	GO:0043605	cellular amide catabolic process	BP	1	1	1	4.35	0.23	0.284	-		PF03144	GTP_EFTU_D2	P-loop_NTPase	106	2	0.0189	1.41	0.417	0.401	60.551
	GO:0000042	protein targeting to Golgi	BP	1	1	1	4.35	0.23	0.284	-		PF00071	Ras	P-loop_NTPase	175	3	0.0171	1.28	0.417	0.401	60.952
	GO:0019932	second-messenger-mediated signaling	BP	1	1	1	4.35	0.23	0.284	-		PF08017	Fibrinogen_BP	-	40	1	0.025	1.86	0.418	0.401	61.353
	GO:0004663	Rab geranylgeranyltransferase activity	MF	1	1	1	4.35	0.23	0.284	-		PF00364	Biotin_lipoyl	Hybrid	40	1	0.025	1.86	0.418	0.401	61.754
	GO:0046482	para-aminobenzoic acid metabolic process	BP	1	1	1	4.35	0.23	0.284	-		PF01778	Ribosomal_L28e	-	41	1	0.0244	1.82	0.425	0.404	62.62
	GO:0019210	kinase inhibitor activity	MF	1	1	1	4.35	0.23	0.284	-		PF00782	DSPc	Phosphatase	41	1	0.0244	1.82	0.425	0.404	63.024
	GO:0005819	spindle	CC	1	1	1	4.35	0.23	0.284	-		PF03343	SART-1	-	111	2	0.018	1.34	0.44	0.415	65.155
	GO:0045257	succinate dehydrogenase complex (ubiquinone)	CC	1	1	1	4.35	0.23	0.284	-		PF12230	PRP21_like_P	-	44	1	0.0227	1.69	0.448	0.42	66.36
	GO:0042773	ATP synthesis coupled electron transport	BP	1	1	1	4.35	0.23	0.284	-		PF00342	PGI	SIS	45	1	0.0222	1.66	0.456	0.424	67.416
	GO:0016303	1-phosphatidylinositol-3-kinase activity	MF	1	1	1	4.35	0.23	0.284	-		PF01434	Peptidase_M41	Peptidase_MA	46	1	0.0217	1.62	0.463	0.428	68.48
	GO:0051656	establishment of organelle localization	BP	1	1	1	4.35	0.23	0.284	-		PF02270	TFIIF_beta	-	47	1	0.0213	1.59	0.47	0.432	69.552
	GO:0016282	eukaryotic 43S preinitiation complex	CC	1	1	1	4.35	0.23	0.284	-		PF01459	Porin_3	-	49	1	0.0204	1.52	0.484	0.44	71.28
	GO:0006493	protein O-linked glycosylation	BP	1	1	1	4.35	0.23	0.284	-		PF13234	rRNA_proc-arch	-	49	1	0.0204	1.52	0.484	0.44	71.72
	GO:0004357	glutamate-cysteine ligase activity	MF	1	1	1	4.35	0.23	0.284	-		PF12774	AAA_6	P-loop_NTPase	122	2	0.0164	1.22	0.488	0.441	72.324
	GO:0006266	DNA ligation	BP	1	1	1	4.35	0.23	0.284	-		PF00578	AhpC-TSA	Thioredoxin	51	1	0.0196	1.46	0.498	0.447	73.755
	GO:0004347	glucose-6-phosphate isomerase activity	MF	1	1	1	4.35	0.23	0.284	-		PF04811	Sec23_trunk	vWA-like	52	1	0.0192	1.43	0.505	0.447	74.202
	GO:0004692	cGMP-dependent protein kinase activity	MF	1	1	1	4.35	0.23	0.284	-		PF13855	LRR_8	LRR	52	1	0.0192	1.43	0.505	0.447	74.649
	GO:0005087	Ran guanyl-nucleotide exchange factor activity	MF	1	1	1	4.35	0.23	0.284	-		PF03344	Daxx	-	54	1	0.0185	1.38	0.518	0.453	76.104
	GO:0003910	DNA ligase (ATP) activity	MF	1	1	1	4.35	0.23	0.284	-		PF00581	Rhodanese	-	54	1	0.0185	1.38	0.518	0.453	76.557
	GO:0006314	intron homing	BP	1	1	1	4.35	0.23	0.284	-		PF00152	tRNA-synt_2	tRNA_synt_II	205	3	0.0146	1.09	0.52	0.453	77.01
	GO:0004109	coproporphyrinogen oxidase activity	MF	1	1	1	4.35	0.23	0.284	-		PF00464	SHMT	PLP_aminotran	57	1	0.0175	1.31	0.537	0.465	79.515
	GO:0016801	hydrolase activity, acting on ether bonds	MF	1	1	1	4.35	0.23	0.284	-		PF00588	SpoU_methylase	SPOUT	58	1	0.0172	1.29	0.543	0.468	80.496
	GO:0005955	calcineurin complex	CC	1	1	1	4.35	0.23	0.284	-		PF09409	PUB	-	61	1	0.0164	1.22	0.561	0.48	83.04
	GO:0004178	leucyl aminopeptidase activity	MF	1	1	1	4.35	0.23	0.284	-		PF00642	zf-CCCH	CCCH_zf	62	1	0.0161	1.2	0.567	0.482	83.868
	GO:0004514	nicotinate-nucleotide diphosphorylase (carboxylating) activity	MF	1	1	1	4.35	0.23	0.284	-		PF05786	Cnd2	-	63	1	0.0159	1.18	0.573	0.482	84.35
	GO:0046497	nicotinate nucleotide metabolic process	BP	1	1	1	4.35	0.23	0.284	-		PF00224	PK	PK_TIM	63	1	0.0159	1.18	0.573	0.482	84.832
	GO:0008419	RNA lariat debranching enzyme activity	MF	1	1	1	4.35	0.23	0.284	-		PF00562	RNA_pol_Rpb2_6	LEF-8-like	145	2	0.0138	1.03	0.581	0.483	85.491
	GO:0004365	glyceraldehyde-3-phosphate dehydrogenase (NAD+) (phosphorylating) activity	MF	1	1	1	4.35	0.23	0.284	-		PF08282	Hydrolase_3	HAD	65	1	0.0154	1.15	0.585	0.483	85.974
	GO:0005080	protein kinase C binding	MF	1	1	1	4.35	0.23	0.284	-		PF00244	14-3-3	-	65	1	0.0154	1.15	0.585	0.483	86.457
	GO:0034708	methyltransferase complex	CC	1	1	1	4.35	0.23	0.284	-		PF10408	Ufd2P_core	-	66	1	0.0152	1.13	0.59	0.483	86.94
	GO:0032040	small-subunit processome	CC	1	1	1	4.35	0.23	0.284	-		PF02518	HATPase_c	His_Kinase_A	66	1	0.0152	1.13	0.59	0.483	87.423
	GO:0015020	glucuronosyltransferase activity	MF	1	1	1	4.35	0.23	0.284	-		PF00118	Cpn60_TCP1	-	465	6	0.0129	0.962	0.594	0.483	87.906
	GO:0016591	DNA-directed RNA polymerase II, holoenzyme	CC	1	1	1	4.35	0.23	0.284	-		PF05193	Peptidase_M16_C	Peptidase_MD	151	2	0.0132	0.987	0.603	0.488	89.304
	GO:0043649	dicarboxylic acid catabolic process	BP	1	1	1	4.35	0.23	0.284	-		PF00005	ABC_tran	P-loop_NTPase	395	5	0.0127	0.944	0.613	0.491	90.344
	GO:0016751	S-succinyltransferase activity	MF	1	1	1	4.35	0.23	0.284	-		PF00266	Aminotran_5	PLP_aminotran	71	1	0.0141	1.05	0.617	0.491	90.835
	GO:0030136	clathrin-coated vesicle	CC	1	1	1	4.35	0.23	0.284	-		PF04054	Not1	-	71	1	0.0141	1.05	0.617	0.491	91.326
	GO:0006998	nuclear envelope organization	BP	1	1	1	4.35	0.23	0.284	-		PF13589	HATPase_c_3	His_Kinase_A	73	1	0.0137	1.02	0.627	0.496	92.752
	GO:0030492	hemoglobin binding	MF	1	1	1	4.35	0.23	0.284	-		PF01496	V_ATPase_I	-	74	1	0.0135	1.01	0.632	0.496	93.248
	GO:0009343	biotin carboxylase complex	CC	1	1	1	4.35	0.23	0.284	-		PF13086	AAA_11	P-loop_NTPase	243	3	0.0123	0.92	0.635	0.496	93.744
	GO:0020039	pellicle	CC	1	1	1	4.35	0.23	0.284	-		PF05879	RHD3	P-loop_NTPase	75	1	0.0133	0.994	0.637	0.496	94.24
	GO:0004332	fructose-bisphosphate aldolase activity	MF	1	1	1	4.35	0.23	0.284	-		PF13499	EF-hand_7	EF_hand	246	3	0.0122	0.909	0.643	0.498	95.118
	GO:0004634	phosphopyruvate hydratase activity	MF	1	1	1	4.35	0.23	0.284	-		PF00009	GTP_EFTU	P-loop_NTPase	493	6	0.0122	0.907	0.65	0.499	95.808
	GO:0003964	RNA-directed DNA polymerase activity	MF	1	1	1	4.35	0.23	0.284	-		PF00112	Peptidase_C1	Peptidase_CA	331	4	0.0121	0.901	0.65	0.499	96.307
	GO:0008841	dihydrofolate synthase activity	MF	1	1	1	4.35	0.23	0.284	-		PF04408	HA2	-	81	1	0.0123	0.92	0.665	0.506	98.164
	GO:0004326	tetrahydrofolylpolyglutamate synthase activity	MF	1	1	1	4.35	0.23	0.284	-		PF09716	ETRAMP	-	170	2	0.0118	0.877	0.667	0.506	98.67
	GO:0019773	proteasome core complex, alpha-subunit complex	CC	1	1	1	4.35	0.23	0.284	-		PF00133	tRNA-synt_1	HUP	341	4	0.0117	0.874	0.673	0.506	99.176
	GO:0003954	NADH dehydrogenase activity	MF	1	1	1	4.35	0.23	0.284	-		PF14259	RRM_6	RRM	172	2	0.0116	0.867	0.673	0.506	99.682
	GO:0004516	nicotinate phosphoribosyltransferase activity	MF	1	1	1	4.35	0.23	0.284	-		PF01336	tRNA_anti-codon	OB	84	1	0.0119	0.887	0.679	0.507	100.386
	GO:0005310	dicarboxylic acid transmembrane transporter activity	MF	1	1	1	4.35	0.23	0.284	-		PF03159	XRN_N	PIN	88	1	0.0114	0.847	0.696	0.517	102.883
	GO:0004587	ornithine-oxo-acid transaminase activity	MF	1	1	1	4.35	0.23	0.284	-		PF13489	Methyltransf_23	NADP_Rossmann	90	1	0.0111	0.828	0.704	0.518	103.6
	GO:0009445	putrescine metabolic process	BP	1	1	1	4.35	0.23	0.284	-		PF01139	RtcB	-	90	1	0.0111	0.828	0.704	0.518	104.118
	GO:0046417	chorismate metabolic process	BP	1	1	1	4.35	0.23	0.284	-		PF01556	CTDII	-	94	1	0.0106	0.793	0.719	0.527	106.454
	GO:0004735	pyrroline-5-carboxylate reductase activity	MF	1	1	1	4.35	0.23	0.284	-		PF00632	HECT	Hect	95	1	0.0105	0.785	0.723	0.527	106.981
	GO:0004586	ornithine decarboxylase activity	MF	1	1	1	4.35	0.23	0.284	-		PF00076	RRM_1	RRM	555	6	0.0108	0.806	0.756	0.549	111.996
	GO:0006144	purine nucleobase metabolic process	BP	1	1	1	4.35	0.23	0.284	-		PF04998	RNA_pol_Rpb1_5	-	296	3	0.0101	0.756	0.761	0.549	112.545
	GO:0008923	lysine decarboxylase activity	MF	1	1	1	4.35	0.23	0.284	-		PF12739	TRAPPC-Trs85	-	107	1	0.00935	0.697	0.765	0.549	113.094
	GO:0004681	casein kinase I activity	MF	1	1	1	4.35	0.23	0.284	-		PF00850	Hist_deacetyl	Arginase	111	1	0.00901	0.672	0.777	0.556	115.092
	GO:0004651	polynucleotide 5'-phosphatase activity	MF	1	1	1	4.35	0.23	0.284	-		PF00637	Clathrin	TPR	114	1	0.00877	0.654	0.786	0.557	115.856
	GO:0000234	phosphoethanolamine N-methyltransferase activity	MF	1	1	1	4.35	0.23	0.284	-		PF02586	DUF159	-	114	1	0.00877	0.654	0.786	0.557	116.413
	GO:0042822	pyridoxal phosphate metabolic process	BP	1	1	1	4.35	0.23	0.284	-		PF00022	Actin	Actin_ATPase	346	3	0.00867	0.646	0.845	0.595	124.95
	GO:0005275	amine transmembrane transporter activity	MF	1	1	1	4.35	0.23	0.284	-		PF15447	NTS	-	355	3	0.00845	0.63	0.857	0.596	125.756
	GO:0006597	spermine biosynthetic process	BP	1	1	1	4.35	0.23	0.284	-		PF00557	Peptidase_M24	-	144	1	0.00694	0.518	0.857	0.596	126.352
	GO:0055037	recycling endosome	CC	1	1	1	4.35	0.23	0.284	-		PF00179	UQ_con	UBC	144	1	0.00694	0.518	0.857	0.596	126.948
	GO:0003951	NAD+ kinase activity	MF	1	1	1	4.35	0.23	0.284	-		PF02463	SMC_N	P-loop_NTPase	260	2	0.00769	0.573	0.865	0.597	127.758
	GO:0008177	succinate dehydrogenase (ubiquinone) activity	MF	1	1	1	4.35	0.23	0.284	-		PF00847	AP2	MBD-like	261	2	0.00766	0.571	0.867	0.597	128.355
	GO:1900750	oligopeptide binding	MF	1	1	1	4.35	0.23	0.284	-		PF00849	PseudoU_synth_2	-	153	1	0.00654	0.487	0.874	0.598	129.168
	GO:0016289	CoA hydrolase activity	MF	1	1	1	4.35	0.23	0.284	-		PF01926	MMR_HSR1	P-loop_NTPase	268	2	0.00746	0.556	0.876	0.598	129.766
	GO:0004618	phosphoglycerate kinase activity	MF	1	1	1	4.35	0.23	0.284	-		PF02889	Sec63	-	162	1	0.00617	0.46	0.888	0.603	131.454
	GO:0006273	lagging strand elongation	BP	1	1	1	4.35	0.23	0.284	-		PF00153	Mito_carr	-	297	2	0.00673	0.502	0.909	0.611	133.809
	GO:0030132	clathrin coat of coated pit	CC	1	1	1	4.35	0.23	0.284	-		PF12796	Ank_2	Ank	179	1	0.00559	0.416	0.911	0.611	134.42
	GO:0017017	MAP kinase tyrosine/serine/threonine phosphatase activity	MF	1	1	1	4.35	0.23	0.284	-		PF00122	E1-E2_ATPase	-	300	2	0.00667	0.497	0.912	0.611	135.031
	GO:0030150	protein import into mitochondrial matrix	BP	1	1	1	4.35	0.23	0.284	-		PF00176	SNF2_N	P-loop_NTPase	421	3	0.00713	0.531	0.923	0.615	136.53
	GO:0045283	fumarate reductase complex	CC	1	1	1	4.35	0.23	0.284	-		PF00493	MCM	P-loop_NTPase	242	1	0.00413	0.308	0.962	0.619	138.037
	GO:0051083	'de novo' cotranslational protein folding	BP	1	1	1	4.35	0.23	0.284	-		PF00400	WD40	Beta_propeller	604	4	0.00662	0.494	0.962	0.619	138.656
	GO:0004169	dolichyl-phosphate-mannose-protein mannosyltransferase activity	MF	1	1	1	4.35	0.23	0.284	-		PF03805	CLAG	-	611	4	0.00655	0.488	0.965	0.619	139.275
	GO:0005654	nucleoplasm	CC	1	1	1	4.35	0.23	0.284	-		PF00995	Sec1	-	251	1	0.00398	0.297	0.967	0.619	139.894
	GO:0004156	dihydropteroate synthase activity	MF	1	1	1	4.35	0.23	0.284	-		PF07690	MFS_1	MFS	276	1	0.00362	0.27	0.976	0.619	140.513
	GO:0004088	carbamoyl-phosphate synthase (glutamine-hydrolyzing) activity	MF	1	1	1	4.35	0.23	0.284	-		PF00270	DEAD	P-loop_NTPase	990	7	0.00707	0.527	0.98	0.619	141.132
	GO:0043274	phospholipase binding	MF	1	1	1	4.35	0.23	0.284	-		PF00063	Myosin_head	P-loop_NTPase	483	2	0.00414	0.309	0.989	0.619	141.751
	GO:0070006	metalloaminopeptidase activity	MF	1	1	1	4.35	0.23	0.284	-		PF07422	s48_45	-	389	1	0.00257	0.192	0.995	0.619	142.37
	GO:0008597	calcium-dependent protein serine/threonine phosphatase regulator activity	MF	1	1	1	4.35	0.23	0.284	-		PF01602	Adaptin_N	TPR	463	1	0.00216	0.161	0.998	0.619	142.989
	GO:0034450	ubiquitin-ubiquitin ligase activity	MF	1	1	1	4.35	0.23	0.284	-		PF00443	UCH	Peptidase_CA	475	1	0.00211	0.157	0.998	0.619	143.608
	GO:0004591	oxoglutarate dehydrogenase (succinyl-transferring) activity	MF	1	1	1	4.35	0.23	0.284	-		PF00501	AMP-binding	ANL	678	2	0.00295	0.22	0.999	0.619	144.227
	GO:0004813	alanine-tRNA ligase activity	MF	1	1	1	4.35	0.23	0.284	-		PF05424	Duffy_binding	-	3560	28	0.00787	0.586	1	0.619	144.846
	GO:0004014	adenosylmethionine decarboxylase activity	MF	1	1	1	4.35	0.23	0.284	-		PF09687	PRESAN	-	1183	2	0.00169	0.126	1	0.619	145.465
	GO:0003713	transcription coactivator activity	MF	1	1	1	4.35	0.23	0.284	-		PF02009	Rifin_STEVOR	-	6533	44	0.00674	0.502	1	0.619	146.084
	GO:0046184	aldehyde biosynthetic process	BP	1	1	1	4.35	0.23	0.284	-		PF03011	PFEMP	DBL	3908	19	0.00486	0.362	1	0.619	146.703
	GO:0004588	orotate phosphoribosyltransferase activity	MF	1	1	1	4.35	0.23	0.284	-		PF15445	ATS	-	2411	5	0.00207	0.155	1	0.619	147.322
	GO:0008023	transcription elongation factor complex	CC	1	1	1	4.35	0.23	0.284	-		PF00069	Pkinase	PKinase	2470	4	0.00162	0.121	1	0.619	147.941
	GO:0010501	RNA secondary structure unwinding	BP	1	1	1	4.35	0.23	0.284	-
	GO:0016602	CCAAT-binding factor complex	CC	1	1	1	4.35	0.23	0.284	-
	GO:0004107	chorismate synthase activity	MF	1	1	1	4.35	0.23	0.284	-
	GO:0005635	nuclear envelope	CC	1	1	1	4.35	0.23	0.284	-
	GO:0006419	alanyl-tRNA aminoacylation	BP	1	1	1	4.35	0.23	0.284	-
	GO:0015930	glutamate synthase activity	MF	1	1	1	4.35	0.23	0.284	-
	GO:0004198	calcium-dependent cysteine-type endopeptidase activity	MF	1	1	1	4.35	0.23	0.284	-
	GO:0045121	membrane raft	CC	1	1	1	4.35	0.23	0.284	-
	GO:0003922	GMP synthase (glutamine-hydrolyzing) activity	MF	1	1	1	4.35	0.23	0.284	-
	GO:0046487	glyoxylate metabolic process	BP	1	1	1	4.35	0.23	0.284	-
	GO:0008833	deoxyribonuclease IV (phage-T4-induced) activity	MF	1	1	1	4.35	0.23	0.284	-
	GO:0034518	RNA cap binding complex	CC	1	1	1	4.35	0.23	0.284	-
	GO:0004478	methionine adenosyltransferase activity	MF	1	1	1	4.35	0.23	0.284	-
	GO:0016530	metallochaperone activity	MF	1	1	1	4.35	0.23	0.284	-
	GO:0031119	tRNA pseudouridine synthesis	BP	1	1	1	4.35	0.23	0.284	-
	GO:0003921	GMP synthase activity	MF	1	1	1	4.35	0.23	0.284	-
	GO:0019013	viral nucleocapsid	CC	1	1	1	4.35	0.23	0.284	-
	GO:0003863	3-methyl-2-oxobutanoate dehydrogenase (2-methylpropanoyl-transferring) activity	MF	1	1	1	4.35	0.23	0.284	-
	GO:0019632	shikimate metabolic process	BP	1	1	1	4.35	0.23	0.284	-
	GO:0009306	protein secretion	BP	1	1	1	4.35	0.23	0.284	-
	GO:0015245	fatty acid transporter activity	MF	1	1	1	4.35	0.23	0.284	-
	GO:0000108	repairosome	CC	1	1	1	4.35	0.23	0.284	-
	GO:0000255	allantoin metabolic process	BP	1	1	1	4.35	0.23	0.284	-
	GO:0007050	cell cycle arrest	BP	1	1	1	4.35	0.23	0.284	-
	GO:0072348	sulfur compound transport	BP	1	1	1	4.35	0.23	0.284	-
	GO:0004075	biotin carboxylase activity	MF	1	1	1	4.35	0.23	0.284	-
	GO:0030014	CCR4-NOT complex	CC	1	1	1	4.35	0.23	0.284	-
	GO:0005839	proteasome core complex	CC	15	5	0.333	1.45	0.248	0.305	-
	GO:0004298	threonine-type endopeptidase activity	MF	15	5	0.333	1.45	0.248	0.305	-
	GO:0007275	multicellular organismal development	BP	8	3	0.375	1.63	0.271	0.331	-
	GO:0034399	nuclear periphery	CC	8	3	0.375	1.63	0.271	0.331	-
	GO:0005840	ribosome	CC	147	37	0.252	1.1	0.288	0.349	-
	GO:0036459	ubiquitinyl hydrolase activity	MF	12	4	0.333	1.45	0.289	0.349	-
	GO:1901681	sulfur compound binding	MF	12	4	0.333	1.45	0.289	0.349	-
	GO:0003735	structural constituent of ribosome	MF	160	40	0.25	1.09	0.295	0.354	-
	GO:0030145	manganese ion binding	MF	5	2	0.4	1.74	0.324	0.375	-
	GO:0015748	organophosphate ester transport	BP	5	2	0.4	1.74	0.324	0.375	-
	GO:0022832	voltage-gated channel activity	MF	5	2	0.4	1.74	0.324	0.375	-
	GO:0030955	potassium ion binding	MF	5	2	0.4	1.74	0.324	0.375	-
	GO:0009452	7-methylguanosine RNA capping	BP	5	2	0.4	1.74	0.324	0.375	-
	GO:0004806	triglyceride lipase activity	MF	5	2	0.4	1.74	0.324	0.375	-
	GO:0004693	cyclin-dependent protein serine/threonine kinase activity	MF	5	2	0.4	1.74	0.324	0.375	-
	GO:0051236	establishment of RNA localization	BP	5	2	0.4	1.74	0.324	0.375	-
	GO:0009073	aromatic amino acid family biosynthetic process	BP	5	2	0.4	1.74	0.324	0.375	-
	GO:0005853	eukaryotic translation elongation factor 1 complex	CC	5	2	0.4	1.74	0.324	0.375	-
	GO:0005548	phospholipid transporter activity	MF	5	2	0.4	1.74	0.324	0.375	-
	GO:0000287	magnesium ion binding	MF	33	9	0.273	1.19	0.339	0.381	-
	GO:0020005	symbiont-containing vacuole membrane	CC	9	3	0.333	1.45	0.342	0.381	-
	GO:0030029	actin filament-based process	BP	9	3	0.333	1.45	0.342	0.381	-
	GO:0045335	phagocytic vesicle	CC	13	4	0.308	1.34	0.348	0.381	-
	GO:0000377	RNA splicing, via transesterification reactions with bulged adenosine as nucleophile	BP	13	4	0.308	1.34	0.348	0.381	-
	GO:0005887	integral component of plasma membrane	CC	17	5	0.294	1.28	0.348	0.381	-
	GO:0051603	proteolysis involved in cellular protein catabolic process	BP	79	20	0.253	1.1	0.349	0.381	-
	GO:0015935	small ribosomal subunit	CC	46	12	0.261	1.14	0.36	0.381	-
	GO:0005886	plasma membrane	CC	76	19	0.25	1.09	0.378	0.381	-
	GO:0044766	multi-organism transport	BP	14	4	0.286	1.24	0.406	0.381	-
	GO:0009208	pyrimidine ribonucleoside triphosphate metabolic process	BP	2	1	0.5	2.18	0.407	0.381	-
	GO:0004791	thioredoxin-disulfide reductase activity	MF	2	1	0.5	2.18	0.407	0.381	-
	GO:0048870	cell motility	BP	2	1	0.5	2.18	0.407	0.381	-
	GO:0008612	peptidyl-lysine modification to peptidyl-hypusine	BP	2	1	0.5	2.18	0.407	0.381	-
	GO:0015299	solute:proton antiporter activity	MF	2	1	0.5	2.18	0.407	0.381	-
	GO:0032182	small conjugating protein binding	MF	2	1	0.5	2.18	0.407	0.381	-
	GO:0033036	macromolecule localization	BP	2	1	0.5	2.18	0.407	0.381	-
	GO:0008017	microtubule binding	MF	2	1	0.5	2.18	0.407	0.381	-
	GO:0045267	proton-transporting ATP synthase, catalytic core	CC	2	1	0.5	2.18	0.407	0.381	-
	GO:0031970	organelle envelope lumen	CC	2	1	0.5	2.18	0.407	0.381	-
	GO:0046834	lipid phosphorylation	BP	2	1	0.5	2.18	0.407	0.381	-
	GO:0006428	isoleucyl-tRNA aminoacylation	BP	2	1	0.5	2.18	0.407	0.381	-
	GO:0008614	pyridoxine metabolic process	BP	2	1	0.5	2.18	0.407	0.381	-
	GO:0009328	phenylalanine-tRNA ligase complex	CC	2	1	0.5	2.18	0.407	0.381	-
	GO:0016307	phosphatidylinositol phosphate kinase activity	MF	2	1	0.5	2.18	0.407	0.381	-
	GO:0016471	vacuolar proton-transporting V-type ATPase complex	CC	2	1	0.5	2.18	0.407	0.381	-
	GO:0004143	diacylglycerol kinase activity	MF	2	1	0.5	2.18	0.407	0.381	-
	GO:0004364	glutathione transferase activity	MF	2	1	0.5	2.18	0.407	0.381	-
	GO:0015085	calcium ion transmembrane transporter activity	MF	2	1	0.5	2.18	0.407	0.381	-
	GO:0004825	methionine-tRNA ligase activity	MF	2	1	0.5	2.18	0.407	0.381	-
	GO:0019184	nonribosomal peptide biosynthetic process	BP	2	1	0.5	2.18	0.407	0.381	-
	GO:0004816	asparagine-tRNA ligase activity	MF	2	1	0.5	2.18	0.407	0.381	-
	GO:0043094	cellular metabolic compound salvage	BP	2	1	0.5	2.18	0.407	0.381	-
	GO:0008250	oligosaccharyltransferase complex	CC	2	1	0.5	2.18	0.407	0.381	-
	GO:0010295	(+)-abscisic acid 8'-hydroxylase activity	MF	2	1	0.5	2.18	0.407	0.381	-
	GO:0005798	Golgi-associated vesicle	CC	2	1	0.5	2.18	0.407	0.381	-
	GO:0006305	DNA alkylation	BP	2	1	0.5	2.18	0.407	0.381	-
	GO:0004743	pyruvate kinase activity	MF	2	1	0.5	2.18	0.407	0.381	-
	GO:0004457	lactate dehydrogenase activity	MF	2	1	0.5	2.18	0.407	0.381	-
	GO:0006431	methionyl-tRNA aminoacylation	BP	2	1	0.5	2.18	0.407	0.381	-
	GO:0000045	autophagic vacuole assembly	BP	2	1	0.5	2.18	0.407	0.381	-
	GO:0004550	nucleoside diphosphate kinase activity	MF	2	1	0.5	2.18	0.407	0.381	-
	GO:0004372	glycine hydroxymethyltransferase activity	MF	2	1	0.5	2.18	0.407	0.381	-
	GO:0006487	protein N-linked glycosylation	BP	2	1	0.5	2.18	0.407	0.381	-
	GO:0008262	importin-alpha export receptor activity	MF	2	1	0.5	2.18	0.407	0.381	-
	GO:0004123	cystathionine gamma-lyase activity	MF	2	1	0.5	2.18	0.407	0.381	-
	GO:0005624	membrane fraction	CC	2	1	0.5	2.18	0.407	0.381	-
	GO:0006749	glutathione metabolic process	BP	2	1	0.5	2.18	0.407	0.381	-
	GO:0001906	cell killing	BP	2	1	0.5	2.18	0.407	0.381	-
	GO:0004359	glutaminase activity	MF	2	1	0.5	2.18	0.407	0.381	-
	GO:0004579	dolichyl-diphosphooligosaccharide-protein glycotransferase activity	MF	2	1	0.5	2.18	0.407	0.381	-
	GO:0008462	endopeptidase Clp activity	MF	2	1	0.5	2.18	0.407	0.381	-
	GO:0004594	pantothenate kinase activity	MF	2	1	0.5	2.18	0.407	0.381	-
	GO:0004482	mRNA (guanine-N7-)-methyltransferase activity	MF	2	1	0.5	2.18	0.407	0.381	-
	GO:0016655	oxidoreductase activity, acting on NAD(P)H, quinone or similar compound as acceptor	MF	2	1	0.5	2.18	0.407	0.381	-
	GO:0000118	histone deacetylase complex	CC	2	1	0.5	2.18	0.407	0.381	-
	GO:0004037	allantoicase activity	MF	2	1	0.5	2.18	0.407	0.381	-
	GO:0000910	cytokinesis	BP	2	1	0.5	2.18	0.407	0.381	-
	GO:0004820	glycine-tRNA ligase activity	MF	2	1	0.5	2.18	0.407	0.381	-
	GO:0006426	glycyl-tRNA aminoacylation	BP	2	1	0.5	2.18	0.407	0.381	-
	GO:0044728	DNA methylation or demethylation	BP	2	1	0.5	2.18	0.407	0.381	-
	GO:0006421	asparaginyl-tRNA aminoacylation	BP	2	1	0.5	2.18	0.407	0.381	-
	GO:0019239	deaminase activity	MF	2	1	0.5	2.18	0.407	0.381	-
	GO:0016986	transcription initiation factor activity	MF	2	1	0.5	2.18	0.407	0.381	-
	GO:0044764	multi-organism cellular process	BP	2	1	0.5	2.18	0.407	0.381	-
	GO:0007205	protein kinase C-activating G-protein coupled receptor signaling pathway	BP	2	1	0.5	2.18	0.407	0.381	-
	GO:0004822	isoleucine-tRNA ligase activity	MF	2	1	0.5	2.18	0.407	0.381	-
	GO:0046496	nicotinamide nucleotide metabolic process	BP	10	3	0.3	1.31	0.413	0.386	-
	GO:0003916	DNA topoisomerase activity	MF	6	2	0.333	1.45	0.417	0.386	-
	GO:0072525	pyridine-containing compound biosynthetic process	BP	6	2	0.333	1.45	0.417	0.386	-
	GO:0007059	chromosome segregation	BP	6	2	0.333	1.45	0.417	0.386	-
	GO:0001932	regulation of protein phosphorylation	BP	6	2	0.333	1.45	0.417	0.386	-
	GO:0033644	host cell membrane	CC	192	45	0.234	1.02	0.466	0.43	-
	GO:0000502	proteasome complex	CC	11	3	0.273	1.19	0.48	0.44	-
	GO:0046930	pore complex	CC	11	3	0.273	1.19	0.48	0.44	-
	GO:0043414	macromolecule methylation	BP	11	3	0.273	1.19	0.48	0.44	-
	GO:0005856	cytoskeleton	CC	24	6	0.25	1.09	0.484	0.442	-
	GO:0043632	modification-dependent macromolecule catabolic process	BP	76	18	0.237	1.03	0.485	0.442	-
	GO:0006007	glucose catabolic process	BP	7	2	0.286	1.24	0.503	0.446	-
	GO:1902593	single-organism nuclear import	BP	7	2	0.286	1.24	0.503	0.446	-
	GO:0009203	ribonucleoside triphosphate catabolic process	BP	7	2	0.286	1.24	0.503	0.446	-
	GO:0015849	organic acid transport	BP	7	2	0.286	1.24	0.503	0.446	-
	GO:0009146	purine nucleoside triphosphate catabolic process	BP	7	2	0.286	1.24	0.503	0.446	-
	GO:0071826	ribonucleoprotein complex subunit organization	BP	7	2	0.286	1.24	0.503	0.446	-
	GO:0016042	lipid catabolic process	BP	7	2	0.286	1.24	0.503	0.446	-
	GO:0000922	spindle pole	CC	7	2	0.286	1.24	0.503	0.446	-
	GO:0051537	2 iron, 2 sulfur cluster binding	MF	7	2	0.286	1.24	0.503	0.446	-
	GO:0043952	protein transport by the Sec complex	BP	7	2	0.286	1.24	0.503	0.446	-
	GO:0007010	cytoskeleton organization	BP	29	7	0.241	1.05	0.512	0.452	-
	GO:0042439	ethanolamine-containing compound metabolic process	BP	3	1	0.333	1.45	0.543	0.454	-
	GO:0043190	ATP-binding cassette (ABC) transporter complex	CC	3	1	0.333	1.45	0.543	0.454	-
	GO:0006438	valyl-tRNA aminoacylation	BP	3	1	0.333	1.45	0.543	0.454	-
	GO:0046939	nucleotide phosphorylation	BP	3	1	0.333	1.45	0.543	0.454	-
	GO:0009148	pyrimidine nucleoside triphosphate biosynthetic process	BP	3	1	0.333	1.45	0.543	0.454	-
	GO:0006401	RNA catabolic process	BP	3	1	0.333	1.45	0.543	0.454	-
	GO:0004832	valine-tRNA ligase activity	MF	3	1	0.333	1.45	0.543	0.454	-
	GO:0004407	histone deacetylase activity	MF	3	1	0.333	1.45	0.543	0.454	-
	GO:0004437	inositol or phosphatidylinositol phosphatase activity	MF	3	1	0.333	1.45	0.543	0.454	-
	GO:0019783	small conjugating protein-specific protease activity	MF	3	1	0.333	1.45	0.543	0.454	-
	GO:0008076	voltage-gated potassium channel complex	CC	3	1	0.333	1.45	0.543	0.454	-
	GO:0005253	anion channel activity	MF	3	1	0.333	1.45	0.543	0.454	-
	GO:0004835	tubulin-tyrosine ligase activity	MF	3	1	0.333	1.45	0.543	0.454	-
	GO:0003906	DNA-(apurinic or apyrimidinic site) lyase activity	MF	3	1	0.333	1.45	0.543	0.454	-
	GO:0009218	pyrimidine ribonucleotide metabolic process	BP	3	1	0.333	1.45	0.543	0.454	-
	GO:0003987	acetate-CoA ligase activity	MF	3	1	0.333	1.45	0.543	0.454	-
	GO:0048017	inositol lipid-mediated signaling	BP	3	1	0.333	1.45	0.543	0.454	-
	GO:0006855	drug transmembrane transport	BP	3	1	0.333	1.45	0.543	0.454	-
	GO:0020026	merozoite dense granule	CC	3	1	0.333	1.45	0.543	0.454	-
	GO:0000096	sulfur amino acid metabolic process	BP	3	1	0.333	1.45	0.543	0.454	-
	GO:0004222	metalloendopeptidase activity	MF	12	3	0.25	1.09	0.544	0.454	-
	GO:0005200	structural constituent of cytoskeleton	MF	12	3	0.25	1.09	0.544	0.454	-
	GO:0019904	protein domain specific binding	MF	8	2	0.25	1.09	0.58	0.476	-
	GO:0009187	cyclic nucleotide metabolic process	BP	8	2	0.25	1.09	0.58	0.476	-
	GO:0009063	cellular amino acid catabolic process	BP	8	2	0.25	1.09	0.58	0.476	-
	GO:1901658	glycosyl compound catabolic process	BP	8	2	0.25	1.09	0.58	0.476	-
	GO:0045261	proton-transporting ATP synthase complex, catalytic core F(1)	CC	8	2	0.25	1.09	0.58	0.476	-
	GO:0005759	mitochondrial matrix	CC	8	2	0.25	1.09	0.58	0.476	-
	GO:0004683	calmodulin-dependent protein kinase activity	MF	8	2	0.25	1.09	0.58	0.476	-
	GO:0009108	coenzyme biosynthetic process	BP	31	7	0.226	0.983	0.59	0.483	-
	GO:0005732	small nucleolar ribonucleoprotein complex	CC	13	3	0.231	1	0.603	0.492	-
	GO:0006099	tricarboxylic acid cycle	BP	18	4	0.222	0.968	0.621	0.493	-
	GO:0020033	antigenic variation	BP	180	40	0.222	0.968	0.625	0.493	-
	GO:0005783	endoplasmic reticulum	CC	60	13	0.217	0.944	0.645	0.493	-
	GO:0022406	membrane docking	BP	4	1	0.25	1.09	0.648	0.493	-
	GO:0032312	regulation of ARF GTPase activity	BP	4	1	0.25	1.09	0.648	0.493	-
	GO:0006467	protein disulfide isomerase activity	MF	4	1	0.25	1.09	0.648	0.493	-
	GO:0034032	purine nucleoside bisphosphate metabolic process	BP	4	1	0.25	1.09	0.648	0.493	-
	GO:0009245	lipid A biosynthetic process	BP	4	1	0.25	1.09	0.648	0.493	-
	GO:0033866	nucleoside bisphosphate biosynthetic process	BP	4	1	0.25	1.09	0.648	0.493	-
	GO:0030126	COPI vesicle coat	CC	4	1	0.25	1.09	0.648	0.493	-
	GO:0004814	arginine-tRNA ligase activity	MF	4	1	0.25	1.09	0.648	0.493	-
	GO:0006432	phenylalanyl-tRNA aminoacylation	BP	4	1	0.25	1.09	0.648	0.493	-
	GO:0016639	oxidoreductase activity, acting on the CH-NH2 group of donors, NAD or NADP as acceptor	MF	4	1	0.25	1.09	0.648	0.493	-
	GO:0005678	chromatin assembly complex	CC	4	1	0.25	1.09	0.648	0.493	-
	GO:0006420	arginyl-tRNA aminoacylation	BP	4	1	0.25	1.09	0.648	0.493	-
	GO:0019835	cytolysis	BP	4	1	0.25	1.09	0.648	0.493	-
	GO:0030130	clathrin coat of trans-Golgi network vesicle	CC	4	1	0.25	1.09	0.648	0.493	-
	GO:0004818	glutamate-tRNA ligase activity	MF	4	1	0.25	1.09	0.648	0.493	-
	GO:0033875	ribonucleoside bisphosphate metabolic process	BP	4	1	0.25	1.09	0.648	0.493	-
	GO:0008060	ARF GTPase activator activity	MF	4	1	0.25	1.09	0.648	0.493	-
	GO:0005852	eukaryotic translation initiation factor 3 complex	CC	4	1	0.25	1.09	0.648	0.493	-
	GO:0008213	protein alkylation	BP	4	1	0.25	1.09	0.648	0.493	-
	GO:0030133	transport vesicle	CC	4	1	0.25	1.09	0.648	0.493	-
	GO:0006424	glutamyl-tRNA aminoacylation	BP	4	1	0.25	1.09	0.648	0.493	-
	GO:0004725	protein tyrosine phosphatase activity	MF	4	1	0.25	1.09	0.648	0.493	-
	GO:0070258	inner membrane complex	CC	4	1	0.25	1.09	0.648	0.493	-
	GO:0004467	long-chain fatty acid-CoA ligase activity	MF	9	2	0.222	0.968	0.648	0.493	-
	GO:0005507	copper ion binding	MF	9	2	0.222	0.968	0.648	0.493	-
	GO:0006195	purine nucleotide catabolic process	BP	9	2	0.222	0.968	0.648	0.493	-
	GO:0009261	ribonucleotide catabolic process	BP	9	2	0.222	0.968	0.648	0.493	-
	GO:0016311	dephosphorylation	BP	19	4	0.211	0.917	0.666	0.505	-
	GO:0005874	microtubule	CC	19	4	0.211	0.917	0.666	0.505	-
	GO:0008270	zinc ion binding	MF	239	52	0.218	0.947	0.7	0.529	-
	GO:0031072	heat shock protein binding	MF	53	11	0.208	0.904	0.701	0.529	-
	GO:0006869	lipid transport	BP	10	2	0.2	0.871	0.707	0.53	-
	GO:0009110	vitamin biosynthetic process	BP	10	2	0.2	0.871	0.707	0.53	-
	GO:0008276	protein methyltransferase activity	MF	10	2	0.2	0.871	0.707	0.53	-
	GO:0005267	potassium channel activity	MF	5	1	0.2	0.871	0.729	0.53	-
	GO:0046112	nucleobase biosynthetic process	BP	5	1	0.2	0.871	0.729	0.53	-
	GO:0016278	lysine N-methyltransferase activity	MF	5	1	0.2	0.871	0.729	0.53	-
	GO:0031362	anchored component of external side of plasma membrane	CC	5	1	0.2	0.871	0.729	0.53	-
	GO:0070469	respiratory chain	CC	5	1	0.2	0.871	0.729	0.53	-
	GO:1901264	carbohydrate derivative transport	BP	5	1	0.2	0.871	0.729	0.53	-
	GO:0030522	intracellular receptor signaling pathway	BP	5	1	0.2	0.871	0.729	0.53	-
	GO:0090484	drug transporter activity	MF	5	1	0.2	0.871	0.729	0.53	-
	GO:0042393	histone binding	MF	5	1	0.2	0.871	0.729	0.53	-
	GO:0004239	methionyl aminopeptidase activity	MF	5	1	0.2	0.871	0.729	0.53	-
	GO:0004826	phenylalanine-tRNA ligase activity	MF	5	1	0.2	0.871	0.729	0.53	-
	GO:0003756	protein disulfide isomerase activity	MF	5	1	0.2	0.871	0.729	0.53	-
	GO:0005337	nucleoside transmembrane transporter activity	MF	5	1	0.2	0.871	0.729	0.53	-
	GO:0034220	ion transmembrane transport	BP	21	4	0.19	0.829	0.745	0.538	-
	GO:0044455	mitochondrial membrane part	CC	21	4	0.19	0.829	0.745	0.538	-
	GO:0007264	small GTPase mediated signal transduction	BP	26	5	0.192	0.837	0.746	0.538	-
	GO:0016859	cis-trans isomerase activity	MF	16	3	0.188	0.817	0.748	0.538	-
	GO:0009982	pseudouridine synthase activity	MF	16	3	0.188	0.817	0.748	0.538	-
	GO:0006352	DNA-templated transcription, initiation	BP	11	2	0.182	0.792	0.758	0.542	-
	GO:0008289	lipid binding	MF	11	2	0.182	0.792	0.758	0.542	-
	GO:0044262	cellular carbohydrate metabolic process	BP	11	2	0.182	0.792	0.758	0.542	-
	GO:0034062	RNA polymerase activity	MF	42	8	0.19	0.829	0.782	0.549	-
	GO:0004190	aspartic-type endopeptidase activity	MF	17	3	0.176	0.768	0.785	0.549	-
	GO:0072528	pyrimidine-containing compound biosynthetic process	BP	17	3	0.176	0.768	0.785	0.549	-
	GO:0044272	sulfur compound biosynthetic process	BP	17	3	0.176	0.768	0.785	0.549	-
	GO:0007154	cell communication	BP	6	1	0.167	0.726	0.791	0.549	-
	GO:0006772	thiamine metabolic process	BP	6	1	0.167	0.726	0.791	0.549	-
	GO:0015301	anion:anion antiporter activity	MF	6	1	0.167	0.726	0.791	0.549	-
	GO:0006206	pyrimidine nucleobase metabolic process	BP	6	1	0.167	0.726	0.791	0.549	-
	GO:0009132	nucleoside diphosphate metabolic process	BP	6	1	0.167	0.726	0.791	0.549	-
	GO:0006410	transcription, RNA-dependent	BP	6	1	0.167	0.726	0.791	0.549	-
	GO:0019787	small conjugating protein ligase activity	MF	6	1	0.167	0.726	0.791	0.549	-
	GO:0005788	endoplasmic reticulum lumen	CC	6	1	0.167	0.726	0.791	0.549	-
	GO:0005665	DNA-directed RNA polymerase II, core complex	CC	6	1	0.167	0.726	0.791	0.549	-
	GO:0008171	O-methyltransferase activity	MF	6	1	0.167	0.726	0.791	0.549	-
	GO:0050662	coenzyme binding	MF	38	7	0.184	0.802	0.803	0.557	-
	GO:0005789	endoplasmic reticulum membrane	CC	23	4	0.174	0.757	0.809	0.56	-
	GO:0006364	rRNA processing	BP	39	7	0.179	0.782	0.825	0.57	-
	GO:0030119	AP-type membrane coat adaptor complex	CC	13	2	0.154	0.67	0.836	0.572	-
	GO:0006888	ER to Golgi vesicle-mediated transport	BP	13	2	0.154	0.67	0.836	0.572	-
	GO:0033177	proton-transporting two-sector ATPase complex, proton-transporting domain	CC	7	1	0.143	0.622	0.839	0.572	-
	GO:0003702	RNA polymerase II transcription factor activity	MF	7	1	0.143	0.622	0.839	0.572	-
	GO:0043022	ribosome binding	MF	7	1	0.143	0.622	0.839	0.572	-
	GO:0015036	disulfide oxidoreductase activity	MF	7	1	0.143	0.622	0.839	0.572	-
	GO:0004252	serine-type endopeptidase activity	MF	14	2	0.143	0.622	0.866	0.589	-
	GO:0016018	cyclosporin A binding	MF	8	1	0.125	0.544	0.876	0.592	-
	GO:0000139	Golgi membrane	CC	8	1	0.125	0.544	0.876	0.592	-
	GO:0030528	transcription regulator activity	MF	8	1	0.125	0.544	0.876	0.592	-
	GO:0003887	DNA-directed DNA polymerase activity	MF	15	2	0.133	0.581	0.891	0.6	-
	GO:0006650	glycerophospholipid metabolic process	BP	21	3	0.143	0.622	0.892	0.6	-
	GO:0072330	monocarboxylic acid biosynthetic process	BP	27	4	0.148	0.645	0.898	0.6	-
	GO:0031163	metallo-sulfur cluster assembly	BP	9	1	0.111	0.484	0.905	0.6	-
	GO:0000175	3'-5'-exoribonuclease activity	MF	9	1	0.111	0.484	0.905	0.6	-
	GO:0006465	signal peptide processing	BP	9	1	0.111	0.484	0.905	0.6	-
	GO:0006779	porphyrin-containing compound biosynthetic process	BP	9	1	0.111	0.484	0.905	0.6	-
	GO:0016567	protein ubiquitination	BP	9	1	0.111	0.484	0.905	0.6	-
	GO:0044435	plastid part	CC	9	1	0.111	0.484	0.905	0.6	-
	GO:0097354	prenylation	BP	9	1	0.111	0.484	0.905	0.6	-
	GO:0009055	electron carrier activity	MF	44	7	0.159	0.693	0.908	0.6	-
	GO:0072655	establishment of protein localization to mitochondrion	BP	10	1	0.1	0.435	0.927	0.608	-
	GO:0004722	protein serine/threonine phosphatase activity	MF	10	1	0.1	0.435	0.927	0.608	-
	GO:0042168	heme metabolic process	BP	10	1	0.1	0.435	0.927	0.608	-
	GO:0046148	pigment biosynthetic process	BP	10	1	0.1	0.435	0.927	0.608	-
	GO:0060089	molecular transducer activity	MF	11	1	0.0909	0.396	0.944	0.617	-
	GO:0020009	microneme	CC	11	1	0.0909	0.396	0.944	0.617	-
	GO:0005794	Golgi apparatus	CC	19	2	0.105	0.458	0.953	0.621	-
	GO:0032313	regulation of Rab GTPase activity	BP	12	1	0.0833	0.363	0.957	0.621	-
	GO:0031966	mitochondrial membrane	CC	32	4	0.125	0.544	0.957	0.621	-
	GO:0019725	cellular homeostasis	BP	38	5	0.132	0.573	0.957	0.621	-
	GO:0005097	Rab GTPase activator activity	MF	13	1	0.0769	0.335	0.967	0.624	-
	GO:0005506	iron ion binding	MF	21	2	0.0952	0.415	0.97	0.624	-
	GO:0006979	response to oxidative stress	BP	14	1	0.0714	0.311	0.974	0.624	-
	GO:0000151	ubiquitin ligase complex	CC	14	1	0.0714	0.311	0.974	0.624	-
	GO:0060627	regulation of vesicle-mediated transport	BP	29	3	0.103	0.45	0.977	0.624	-
	GO:0016255	attachment of GPI anchor to protein	BP	29	3	0.103	0.45	0.977	0.624	-
	GO:0019866	organelle inner membrane	CC	29	3	0.103	0.45	0.977	0.624	-
	GO:0006631	fatty acid metabolic process	BP	37	4	0.108	0.471	0.983	0.624	-
	GO:0010564	regulation of cell cycle process	BP	24	2	0.0833	0.363	0.985	0.624	-
	GO:0016616	oxidoreductase activity, acting on the CH-OH group of donors, NAD or NADP as acceptor	MF	16	1	0.0625	0.272	0.985	0.624	-
	GO:0043687	post-translational protein modification	BP	17	1	0.0588	0.256	0.988	0.624	-
	GO:0020036	Maurer's cleft	CC	53	6	0.113	0.493	0.991	0.624	-
	GO:0005739	mitochondrion	CC	137	21	0.153	0.668	0.991	0.624	-
	GO:0031201	SNARE complex	CC	18	1	0.0556	0.242	0.991	0.624	-
	GO:0045017	glycerolipid biosynthetic process	BP	19	1	0.0526	0.229	0.993	0.624	-
	GO:0005484	SNAP receptor activity	MF	19	1	0.0526	0.229	0.993	0.624	-
	GO:0006118	electron transport	BP	20	1	0.05	0.218	0.995	0.624	-
	GO:0033043	regulation of organelle organization	BP	22	1	0.0455	0.198	0.997	0.625	-
	GO:0009536	plastid	CC	513	73	0.142	0.62	1	0.625	-

## Sheet: #4 RBC and compartmental Ac-K
	Human Erythrocyte Ac-K sites							P. falciparum acetylated proteins putatively exported to the host compartment
	Modification	Surrounding Sequence	Accession	Site	Localization Probability			[Gene ID]	Product Description	GO-term description
	Acetyl	VSKEGRkTSIKSH	sp|A0FGR8|ESYT2_HUMAN	K683	1			PF3D7_0101300	Pfmc-2TM Maurer's cleft two transmembrane protein (MC-2TM)	Maurer's cleft, integral to membrane
	Acetyl	KPGMEEkAQPPEA	sp|A0FGR8|ESYT2_HUMAN	K719	1			PF3D7_0102200	ring-infected erythrocyte surface antigen (RESA)	host cell plasma membrane, merozoite dense granule, symbiont-containing vacuole
	Acetyl	VIGGSDkPGMEEK	sp|A0FGR8|ESYT2_HUMAN	K713	1			PF3D7_0111400	conserved Plasmodium protein, unknown function (GEXP19)	cell surface, extracellular region, membrane
	Acetyl	GRKTSIkSHMSGS	sp|A0FGR8|ESYT2_HUMAN	K687	1			PF3D7_0114700	rifin (RIF)	host cell plasma membrane, membrane
	Acetyl	SSLALLkMLKHGR	sp|O00487|PSDE_HUMAN	K40	1			PF3D7_0115600	rifin (RIF)	host cell plasma membrane, membrane
	Acetyl	AAVLYHkMNNEKQ	sp|O43813|LANC1_HUMAN	K123	1			PF3D7_0115700	erythrocyte membrane protein 1, PfEMP1 (VAR)	host cell plasma membrane, infected host cell surface knob, integral to membrane, outer membrane
	Acetyl	GRVPNTkDLSLNK	sp|P00390|GSHR_HUMAN	K340	0.999995			PF3D7_0200100	erythrocyte membrane protein 1, PfEMP1 (VAR)	host cell plasma membrane, infected host cell surface knob, integral to membrane
	Acetyl	TLVVHEkADDLGK	sp|P00441|SODC_HUMAN	K123	1			PF3D7_0200500	rifin (RIF)	host cell plasma membrane
	Acetyl	KHDTSLkPISVSY	sp|P00915|CAH1_HUMAN	K46	1			PF3D7_0201200	rifin (RIF)	host cell plasma membrane
	Acetyl	ANPKLQkVLDALQ	sp|P00915|CAH1_HUMAN	K160	1			PF3D7_0202000	knob-associated histidine-rich protein (KAHRP)	host cell part
	Acetyl	DALQAIkTKGKRA	sp|P00915|CAH1_HUMAN	K169	0.999627			PF3D7_0202600.1	conserved Plasmodium protein, unknown function	extracellular region, membrane
	Acetyl	GKSYITkEDMKQA	sp|P02549|SPTA1_HUMAN	K2373	1			PF3D7_0222700	rifin (RIF)	host cell plasma membrane, membrane
	Acetyl	SAGNLLkKHQLLE	sp|P02549|SPTA1_HUMAN	K1647	0.994273			PF3D7_0223500	erythrocyte membrane protein 1, PfEMP1 (VAR)	host cell plasma membrane, infected host cell surface knob, integral to membrane
	Acetyl	CRFEALkEPLATR	sp|P02549|SPTA1_HUMAN	K779	1			PF3D7_0302200	cytoadherence linked asexual protein 3.2 (CLAG3.2)	host cell plasma membrane, membrane
	Acetyl	GDYANLkQFYRDL	sp|P02549|SPTA1_HUMAN	K1503	1			PF3D7_0305300	conserved Plasmodium membrane protein, unknown function	extracellular region, membrane
	Acetyl	ADDEDYkDIQNLK	sp|P02549|SPTA1_HUMAN	K611	0.999997			PF3D7_0400100	erythrocyte membrane protein 1, PfEMP1 (VAR)	host cell plasma membrane, infected host cell surface knob, integral to membrane, outer membrane
	Acetyl	PTNIQGkYQKHQS	sp|P02549|SPTA1_HUMAN	K90	1			PF3D7_0401300	rifin (RIF)	host cell plasma membrane, membrane
	Acetyl	TRRRLLkESLLLQ	sp|P02549|SPTA1_HUMAN	K579	1			PF3D7_0401600.1	rifin (RIF)	Maurer's cleft, membrane
	Acetyl	VMSDKVkELCAKA	sp|P02549|SPTA1_HUMAN	K321	0.427728			PF3D7_0420700	erythrocyte membrane protein 1, PfEMP1 (VAR)	host cell plasma membrane, infected host cell surface knob, integral to membrane
	Acetyl	LCAKAEkLTLSHP	sp|P02549|SPTA1_HUMAN	K329	1			PF3D7_0425800	erythrocyte membrane protein 1, PfEMP1 (VAR)	host cell plasma membrane, infected host cell surface knob, integral to membrane
	Acetyl	GVQNLLkKHKRLE	sp|P02549|SPTA1_HUMAN	K1753	0.988611			PF3D7_0426000	erythrocyte membrane protein 1, PfEMP1 (VAR)	host cell plasma membrane, infected host cell surface knob, integral to membrane
	Acetyl	DRWKALkAQLIDE	sp|P02549|SPTA1_HUMAN	K1486	1			PF3D7_0500100	erythrocyte membrane protein 1, PfEMP1 (VAR)	host cell plasma membrane, infected host cell surface knob, integral to membrane
	Acetyl	KQLPLQkAEDLFV	sp|P02549|SPTA1_HUMAN	K2040	0.999995			PF3D7_0504800	conserved Plasmodium protein, unknown function	cytoplasm, extracellular region
	Acetyl	IEALNEkTPSLAK	sp|P02549|SPTA1_HUMAN	K1909	1			PF3D7_0600300	rifin (RIF)	host cell plasma membrane, membrane
	Acetyl	KTPSLAkAIAAWK	sp|P02549|SPTA1_HUMAN	K1915	0.999848			PF3D7_0600500	rifin (RIF)	host cell plasma membrane, membrane
	Acetyl	FVEFAHkASALNN	sp|P02549|SPTA1_HUMAN	K2051	1			PF3D7_0617600	stevor	host cell plasma membrane, membrane
	Acetyl	NKEISSkIEALNE	sp|P02549|SPTA1_HUMAN	K1902	1			PF3D7_0619000.1	conserved Plasmodium protein, unknown function	collagen, cytoplasm, extracellular region
	Acetyl	HEPKFEkFLDAVD	sp|P02549|SPTA1_HUMAN	K2321	1			PF3D7_0632500	erythrocyte membrane protein 1, PfEMP1 (VAR)	host cell plasma membrane, infected host cell surface knob, integral to membrane
	Acetyl	LMSELEkTREERF	sp|P02549|SPTA1_HUMAN	K113	1			PF3D7_0632800	erythrocyte membrane protein 1, PfEMP1 (VAR)	host cell plasma membrane, infected host cell surface knob, integral to membrane, outer membrane
	Acetyl	LLSSINkDWWKVE	sp|P02549|SPTA1_HUMAN	K1012	0.967257			PF3D7_0703900	conserved Plasmodium membrane protein, unknown function	cytoplasm, extracellular region
	Acetyl	KKLQAVkLERDDL	sp|P02549|SPTA1_HUMAN	K1374	1			PF3D7_0711700	erythrocyte membrane protein 1, PfEMP1 (VAR)	host cell plasma membrane, infected host cell surface knob, integral to membrane
	Acetyl	PQIQEMkEDLVSS	sp|P02549|SPTA1_HUMAN	K345	1			PF3D7_0712800	erythrocyte membrane protein 1, PfEMP1 (VAR)	host cell plasma membrane, infected host cell surface knob, integral to membrane
	Acetyl	RYAALLkRWEQLL	sp|P02549|SPTA1_HUMAN	K2015	1			PF3D7_0723800	conserved Plasmodium protein, unknown function	cytoplasm, extracellular region
	Acetyl	MEQFPkETVVES	sp|P02549|SPTA1_HUMAN	K6	1			PF3D7_0733000	erythrocyte membrane protein 1, PfEMP1 (VAR)	host cell plasma membrane, infected host cell surface knob, integral to membrane, outer membrane
	Acetyl	QEESQNkEISSKI	sp|P02549|SPTA1_HUMAN	K1897	1			PF3D7_0800200	erythrocyte membrane protein 1, PfEMP1 (VAR)	host cell plasma membrane, infected host cell surface knob, integral to membrane
	Acetyl	PEITDLkDKLISA	sp|P02549|SPTA1_HUMAN	K1992	0.990023			PF3D7_0800300	erythrocyte membrane protein 1, PfEMP1 (VAR)	host cell plasma membrane, infected host cell surface knob, integral to membrane
	Acetyl	VSEETLkEFSTIY	sp|P02549|SPTA1_HUMAN	K2274	1			PF3D7_0827200	conserved Plasmodium protein, unknown function	collagen, cytoplasm, extracellular region
	Acetyl	KQQVFEkELAVNK	sp|P02549|SPTA1_HUMAN	K628	1			PF3D7_0830500	tryptophan/threonine-rich antigen (TryThrA)	host cell membrane
	Acetyl	RAQADFkCLLELD	sp|P02549|SPTA1_HUMAN	K2100	1			PF3D7_0904900	Cu2 -transporting ATPase, putative (CUP)	host cell plasma membrane, plasma membrane
	Acetyl	SSYFPGkLRRVIG	sp|P02730|B3AT_HUMAN	K600	1			PF3D7_0926800	conserved Plasmodium protein, unknown function	extracellular region
	Acetyl	YQSSPAkPDSSFY	sp|P02730|B3AT_HUMAN	K353	1			PF3D7_0936000	ring-exported protein 2 (REX2)	Maurer's cleft
	Acetyl	PDSSFYkGLDLNG	sp|P02730|B3AT_HUMAN	K360	1			PF3D7_0937800	erythrocyte membrane protein 1, PfEMP1 (VAR)	host cell plasma membrane, infected host cell surface knob, integral to membrane, outer membrane
	Acetyl	KCASLQkFGERAF	sp|P02768|ALBU_HUMAN	K229	1			PF3D7_1000100	erythrocyte membrane protein 1, PfEMP1 (VAR)	host cell plasma membrane, infected host cell surface knob, integral to membrane, outer membrane
	Acetyl	DRADLAkYICENQ	sp|P02768|ALBU_HUMAN	K286	1			PF3D7_1000500	rifin (RIF)	host cell plasma membrane, membrane
	Acetyl	QDSISSkLKECCE	sp|P02768|ALBU_HUMAN	K298	0.999619			PF3D7_1013200	conserved Plasmodium protein, unknown function	cytoplasm, extracellular region
	Acetyl	GNPVGDkLNVITV	sp|P04040|CATA_HUMAN	K38	1			PF3D7_1019700	conserved Plasmodium protein, unknown function	collagen, cytoplasm, extracellular region
	Acetyl	AQIFIQkKAVKNF	sp|P04040|CATA_HUMAN	K476	0.961929			PF3D7_1026600	conserved Plasmodium protein, unknown function	cytoplasm, extracellular region
	Acetyl	DGADFAkWRCVLK	sp|P04075|ALDOA_HUMAN	K147	1			PF3D7_1033200	early transcribed membrane protein 10.2 (ETRAMP10.2)	Maurer's cleft, symbiont-containing vacuole membrane
	Acetyl	ASTGAAkAVGKVI	sp|P04406|G3P_HUMAN	K215	1			PF3D7_1100100	erythrocyte membrane protein 1, PfEMP1 (VAR)	host cell plasma membrane, infected host cell surface knob, integral to membrane
	Acetyl	VDGPSGkLWRDGR	sp|P04406|G3P_HUMAN	K194	1			PF3D7_1100200	erythrocyte membrane protein 1, PfEMP1 (VAR)	host cell plasma membrane, infected host cell surface knob, integral to membrane
	Acetyl	DIKKVVkQASEGP	sp|P04406|G3P_HUMAN	K263	1			PF3D7_1100800	Pfmc-2TM Maurer's cleft two transmembrane protein (MC-2TM)	Maurer's cleft, integral to membrane
	Acetyl	IPELNGkLTGMAF	sp|P04406|G3P_HUMAN	K227	1			PF3D7_1149000	antigen 332, DBL-like protein (Pf332)	Maurer's cleft, host cell membrane, integral to membrane
	Acetyl	MAHMASkE	sp|P04406|G3P_HUMAN	K334	1			PF3D7_1149800	rifin (RIF)	host cell plasma membrane, membrane
	Acetyl	RLEKPAkYDDIKK	sp|P04406|G3P_HUMAN	K254	0.999961			PF3D7_1150400	erythrocyte membrane protein 1, PfEMP1 (VAR)	host cell plasma membrane, infected host cell surface knob, integral to membrane, nucleus
	Acetyl	TVSAEDkAAAERS	sp|P04899|GNAI2_HUMAN	K10	0.910502			PF3D7_1200300	rifin (RIF)	host cell plasma membrane, membrane
	Acetyl	RSKMIDkNLREDG	sp|P04899|GNAI2_HUMAN	K21	0.707865			PF3D7_1200600	erythrocyte membrane protein 1, PfEMP1 (VAR2CSA)	host cell plasma membrane, infected host cell surface knob, integral to membrane
	Acetyl	LPKVEAkFINYVK	sp|P06748|NPM_HUMAN	K267	1			PF3D7_1219300	erythrocyte membrane protein 1, PfEMP1 (VAR)	host cell plasma membrane, infected host cell surface knob, integral to membrane
	Acetyl	LLSISGkRSAPGG	sp|P06748|NPM_HUMAN	K141	1			PF3D7_1221900	conserved Plasmodium membrane protein, unknown function	extracellular region
	Acetyl	LQEIQLkEAKHIA	sp|P06753|TPM3_HUMAN	K149	0.999983			PF3D7_1240400	erythrocyte membrane protein 1, PfEMP1 (VAR)	host cell plasma membrane, infected host cell surface knob, integral to membrane
	Acetyl	KLEEAEkAADESE	sp|P06753|TPM3_HUMAN	K118	1			PF3D7_1254000	rifin (RIF)	host cell plasma membrane, membrane
	Acetyl	IQLKEAkHIAEEA	sp|P06753|TPM3_HUMAN	K152	0.608632			PF3D7_1255200	erythrocyte membrane protein 1, PfEMP1 (VAR)	host cell plasma membrane, infected host cell surface knob, integral to membrane
	Acetyl	LATALQkLEEAEK	sp|P06753|TPM3_HUMAN	K112	1			PF3D7_1300300	erythrocyte membrane protein 1, PfEMP1 (VAR)	host cell plasma membrane, infected host cell surface knob, integral to membrane
	Acetyl	SKTYGIkWKRPTE	sp|P07384|CAN1_HUMAN	K84	0.976339			PF3D7_1312700	probable protein, unknown function	collagen, cytoplasm, extracellular region
	Acetyl	SLTVQGkQHVVSV	sp|P07996|TSP1_HUMAN	K137	1			PF3D7_1318300	conserved Plasmodium protein, unknown function	extracellular region
	Acetyl	TLSAEDkAAVERS	sp|P08754|GNAI3_HUMAN	K10	1			PF3D7_1326700	conserved Plasmodium protein, unknown function	extracellular region, membrane
	Acetyl	FQDALEkLNMGIT	sp|P0C0L5|CO4B_HUMAN	K325	1			PF3D7_1358200	conserved Plasmodium protein, unknown function	extracellular region
	Acetyl	AEAYLGkKVTHAV	sp|P11021|GRP78_HUMAN	K163	0.996283			PF3D7_1359700	conserved Plasmodium protein, unknown function	extracellular region, membrane
	Acetyl	NTVFDAkRLIGRR	sp|P11142|HSP7C_HUMAN	K71	1			PF3D7_1400300	rifin (RIF)	host cell plasma membrane, membrane
	Acetyl	LIGDAAkNQVAMN	sp|P11142|HSP7C_HUMAN	K56	1			PF3D7_1445700	conserved Plasmodium protein, unknown function	Maurer's cleft
	Acetyl	MSKGPAvGIDLGT	sp|P11142|HSP7C_HUMAN	K3	1			PF3D7_1446500	conserved Plasmodium protein, unknown function	extracellular region
	Acetyl	HDLQEMkEESRQM	sp|P11166|GTR1_HUMAN	K245	1			PF3D7_1467600	conserved Plasmodium protein, unknown function	collagen, cytoplasm, extracellular region
	Acetyl	VVEKHAkGQDLLK	sp|P11171|41_HUMAN	K231	1			PF3D7_1479800	rifin (RIF)	host cell plasma membrane, membrane
	Acetyl	KGQDLLkRVCEHL	sp|P11171|41_HUMAN	K237	1
	Acetyl	KALQFLkEQRVHL	sp|P11277|SPTB1_HUMAN	K124	1
	Acetyl	IDFDKLkDSNARH	sp|P11277|SPTB1_HUMAN	K226	0.999885
	Acetyl	DGRMLIkLLEVLS	sp|P11277|SPTB1_HUMAN	K90	1
	Acetyl	TAYAGEkAEAIQN	sp|P11277|SPTB1_HUMAN	K1870	1
	Acetyl	YTPHDGkLVSDIN	sp|P11277|SPTB1_HUMAN	K387	1
	Acetyl	LVDTADkFRFFSM	sp|P11277|SPTB1_HUMAN	K1905	1
	Acetyl	ARNLHNkWLKHQA	sp|P11277|SPTB1_HUMAN	K1311	0.970526
	Acetyl	QIEARIkEVSAQW	sp|P11277|SPTB1_HUMAN	K719	1
	Acetyl	GNLYSDkIKEKVQ	sp|P11277|SPTB1_HUMAN	K1244	0.999938
	Acetyl	RITDLYkDLRDGR	sp|P11277|SPTB1_HUMAN	K80	1
	Acetyl	DLIDFDkLKDSNA	sp|P11277|SPTB1_HUMAN	K224	1.57613e-05
	Acetyl	AAVEAAkKKHEAI	sp|P11277|SPTB1_HUMAN	K461	0.994273
	Acetyl	TVLNSRkFANSLT	sp|P11277|SPTB1_HUMAN	K329	1
	Acetyl	LESSRAkLQISRD	sp|P11277|SPTB1_HUMAN	K1480	1
	Acetyl	HAIETEkMIEKYS	sp|P11277|SPTB1_HUMAN	K302	1
	Acetyl	ITAATLkFTEGKG	sp|P11277|SPTB1_HUMAN	K593	1
	Acetyl	DSHPEQkEDIGQR	sp|P11277|SPTB1_HUMAN	K1029	1
	Acetyl	AVEAAKkKHEAIE	sp|P11277|SPTB1_HUMAN	K462	0.5
	Acetyl	LSAEFGkHLLEVE	sp|P11277|SPTB1_HUMAN	K558	1
	Acetyl	LYSDKIkEKVQLI	sp|P11277|SPTB1_HUMAN	K1246	0.682169
	Acetyl	ELQATTkEKTQHL	sp|P11277|SPTB1_HUMAN	K1369	0.999788
	Acetyl	RSDDPGkDLTSVN	sp|P11277|SPTB1_HUMAN	K1409	1
	Acetyl	QKKTFTkWVNSHL	sp|P11277|SPTB1_HUMAN	K62	1
	Acetyl	RFAALEkPTTLEL	sp|P11277|SPTB1_HUMAN	K2070	1
	Acetyl	SKWITDkTKVVES	sp|P11277|SPTB1_HUMAN	K973	1
	Acetyl	SGDLAKkKIYPTI	sp|P11413|G6PD_HUMAN	K46	0.618983
	Acetyl	NLYINVkLKAAEE	sp|P11586|C1TC_HUMAN	K56	0.999989
	Acetyl	GSEDASkKDGAVE	sp|P13727|PRG2_HUMAN	K69	0.826685
	Acetyl	PLHVAAkYGKVRV	sp|P16157|ANK1_HUMAN	K545	1
	Acetyl	GHHRVAkVLLDKG	sp|P16157|ANK1_HUMAN	K355	1
	Acetyl	KFVIFAkMNDPRE	sp|P16157|ANK1_HUMAN	K1247	1
	Acetyl	KVNAKAkDDQTPL	sp|P16157|ANK1_HUMAN	K468	1
	Acetyl	PENAVTkRVKLAL	sp|P16157|ANK1_HUMAN	K1102	1
	Acetyl	GHLPIVkNLLQRG	sp|P16157|ANK1_HUMAN	K421	0.937325
	Acetyl	PNVSNVkVETPLH	sp|P16157|ANK1_HUMAN	K436	1
	Acetyl	EDAVFLkNEAQRM	sp|P16452|EPB42_HUMAN	K150	1
	Acetyl	EKMEREkDNGIRP	sp|P16452|EPB42_HUMAN	K460	1
	Acetyl	EGSLQEkEVLERV	sp|P16452|EPB42_HUMAN	K445	1
	Acetyl	SGKPGDkKKEKKS	sp|P20810|ICAL_HUMAN	K127	0.547499
	Acetyl	STEPKTkPQDMIS	sp|P20810|ICAL_HUMAN	K102	0.97811
	Acetyl	TAICSDkTGTLTM	sp|P23634|AT2B4_HUMAN	K466	1
	Acetyl	SVKKMMkDNNLVR	sp|P23634|AT2B4_HUMAN	K442	1
	Acetyl	KNYVNGkTFLEKR	sp|P25787|PSA2_HUMAN	K171	0.999982
	Acetyl	PLHRFKkPGSKNF	sp|P26599|PTBP1_HUMAN	K440	0.490433
	Acetyl	SPLHRFkKPGSKN	sp|P26599|PTBP1_HUMAN	K439	0.5287
	Acetyl	RLPDSFkDSPSKG	sp|P27105|STOM_HUMAN	K20	0.999999
	Acetyl	APTGPFkREELLD	sp|P28289|TMOD1_HUMAN	K63	1
	Acetyl	GSKDKEkDSEKEK	sp|P29144|TPP2_HUMAN	K1009	0.999887
	Acetyl	KNGSKDkEKDSEK	sp|P29144|TPP2_HUMAN	K1007	0.999929
	Acetyl	LKEKGNkALSVGN	sp|P31948|STIP1_HUMAN	K13	0.697898
	Acetyl	CYSEAIkLDPHNH	sp|P31948|STIP1_HUMAN	K32	0.143858
	Acetyl	VVDGAFkEVKLSD	sp|P32119|PRDX2_HUMAN	K26	1
	Acetyl	LFIIDGkGVLRQI	sp|P32119|PRDX2_HUMAN	K135	1
	Acetyl	KPAPDFkATAVVD	sp|P32119|PRDX2_HUMAN	K16	0.992562
	Acetyl	EDYGVLkTDEGIA	sp|P32119|PRDX2_HUMAN	K119	1
	Acetyl	EKVLIQkNLGPKS	sp|P35611|ADDA_HUMAN	K288	1
	Acetyl	DLKLDFkDVLLRP	sp|P36959|GMPR1_HUMAN	K13	1
	Acetyl	QASDLEkIHLDEK	sp|P37837|TALDO_HUMAN	K286	0.982252
	Acetyl	KIHLDEkSFRWLH	sp|P37837|TALDO_HUMAN	K292	0.0622182
	Acetyl	HYVCHIkKEGRWV	sp|P45974|UBP5_HUMAN	K824	0.296963
	Acetyl	TGDPPRkKPTRLA	sp|P45974|UBP5_HUMAN	K94	0.616188
	Acetyl	KCLATEkVKYTQR	sp|P45974|UBP5_HUMAN	K476	0.807157
	Acetyl	FDLSEEkFELDED	sp|P45974|UBP5_HUMAN	K113	0.650661
	Acetyl	LVEEKIkCLATEK	sp|P45974|UBP5_HUMAN	K470	1
	Acetyl	YVCHIKkEGRWVI	sp|P45974|UBP5_HUMAN	K825	0.703037
	Acetyl	GFSETAkCQAMKK	sp|P46459|NSF_HUMAN	K581	0.978307
	Acetyl	LMPDDFkAYSKIK	sp|P48426|PI42A_HUMAN	K67	1
	Acetyl	SKAEEAkKLAGRA	sp|P49247|RPIA_HUMAN	K82	0.904529
	Acetyl	LRLVGLkKSFYGS	sp|P49327|FAS_HUMAN	K1392	0.048
	Acetyl	TVGSAEkRAYLQA	sp|P49327|FAS_HUMAN	K1704	1
	Acetyl	GRDASGkRVMGLV	sp|P49327|FAS_HUMAN	K1611	0.912555
	Acetyl	TPEAVQkLLEQGL	sp|P49327|FAS_HUMAN	K436	1
	Acetyl	NSLAEEkLQASVR	sp|P49327|FAS_HUMAN	K1752	1
	Acetyl	IMLATGkLSPDAI	sp|P49327|FAS_HUMAN	K1582	0.720078
	Acetyl	KEGVFAkEVRTGG	sp|P49327|FAS_HUMAN	K673	1
	Acetyl	LNLYELkEGRQIK	sp|P49720|PSB3_HUMAN	K77	1
	Acetyl	DGVNTFkVLTRDK	sp|P50990|TCPQ_HUMAN	K400	1
	Acetyl	VVVTGGkVADMAL	sp|P50990|TCPQ_HUMAN	K296	0.81036
	Acetyl	LGQFSEkELAAEK	sp|P53004|BIEA_HUMAN	K269	1
	Acetyl	ASGADSkGDDLST	sp|P55072|TERA_HUMAN	K8	1
	Acetyl	VIADNVkDWSKVV	sp|P60174|TPIS_HUMAN	K193	1
	Acetyl	KLRGWLkSNVSDA	sp|P60174|TPIS_HUMAN	K231	1
	Acetyl	IDFARQkLDPKIA	sp|P60174|TPIS_HUMAN	K92	0.744582
	Acetyl	WKMNGRkQSLGEL	sp|P60174|TPIS_HUMAN	K56	0.680926
	Acetyl	IADRMQkEITALA	sp|P60709|ACTB_HUMAN	K315	0.333333
	Acetyl	AANWKYkYGYEIP	sp|P60900|PSA6_HUMAN	K104	1
	Acetyl	SVLLNHkVHAVIG	sp|P62191|PRS4_HUMAN	K155	0.92887
	Acetyl	TVMKVEkAPQETY	sp|P62191|PRS4_HUMAN	K178	0.582076
	Acetyl	SASQDGkLIIWDS	sp|P62873|GBB1_HUMAN	K78	0.958118
	Acetyl	RKEAVKkVIAAMT	sp|P63010|AP2B1_HUMAN	K36	0.404735
	Acetyl	AAMTVGkDVSSLF	sp|P63010|AP2B1_HUMAN	K45	0.819569
	Acetyl	MDKNELvQKAKLA	sp|P63104|1433Z_HUMAN	K3	1
	Acetyl	SSVAAMkKVVQQL	sp|P63218|GBG5_HUMAN	K11	0.5
	Acetyl	GAGKVTkSAQKAQ	sp|P68104|EF1A1_HUMAN	K453	0.499989
	Acetyl	GHVDSGkSTTTGH	sp|P68104|EF1A1_HUMAN	K20	1
	Acetyl	TIEKFEkEAAEMG	sp|P68104|EF1A1_HUMAN	K44	0.994611
	Acetyl	SELHCDkLHVDPE	sp|P68871|HBB_HUMAN	K96	1
	Acetyl	MGNPKVkAHGKKV	sp|P68871|HBB_HUMAN	K62	0.846036
	Acetyl	VTALWGkVNVDEV	sp|P68871|HBB_HUMAN	K18	1
	Acetyl	ANALAHkYH	sp|P68871|HBB_HUMAN	K145	1
	Acetyl	AVMGNPkVKAHGK	sp|P68871|HBB_HUMAN	K60	0.95734
	Acetyl	VQAAYQkVVAGVA	sp|P68871|HBB_HUMAN	K133	1
	Acetyl	VKAHGKkVLGAFS	sp|P68871|HBB_HUMAN	K67	1
	Acetyl	AHLDNLkGTFATL	sp|P68871|HBB_HUMAN	K83	1
	Acetyl	LAHHFGkEFTPPV	sp|P68871|HBB_HUMAN	K121	0.999935
	Acetyl	HLTPEEkSAVTAL	sp|P68871|HBB_HUMAN	K9	1
	Acetyl	VKAAWGkVGAHAG	sp|P69905|HBA_HUMAN	K17	1
	Acetyl	STVLTSkYR	sp|P69905|HBA_HUMAN	K140	1
	Acetyl	VHASLDkFLASVS	sp|P69905|HBA_HUMAN	K128	1
	Acetyl	LSFPTTkTYFPHF	sp|P69905|HBA_HUMAN	K41	1
	Acetyl	SDLHAHkLRVDPV	sp|P69905|HBA_HUMAN	K91	1
	Acetyl	ADKTNVkAAWGKV	sp|P69905|HBA_HUMAN	K12	1
	Acetyl	VLSPADkTNVKAA	sp|P69905|HBA_HUMAN	K8	0.99973
	Acetyl	SCSPFGkKKKYKD	sp|Q00013|EM55_HUMAN	K247	0.920972
	Acetyl	PFGKKKkYKDKYL	sp|Q00013|EM55_HUMAN	K250	0.110158
	Acetyl	EGQLGCkPEVTIE	sp|Q00796|DHSO_HUMAN	K243	1
	Acetyl	TPLFTTkLRIHDT	sp|Q02094|RHAG_HUMAN	K321	1
	Acetyl	EDKDEKkKGEDED	sp|Q06323|PSME1_HUMAN	K90	0.856579
	Acetyl	KEDKDEkKKGEDE	sp|Q06323|PSME1_HUMAN	K89	0.927337
	Acetyl	SLEETSkLIIEET	sp|Q12955|ANK3_HUMAN	K4312	0.179663
	Acetyl	TVKSPSkKVLYRE	sp|Q12955|ANK3_HUMAN	K2926	1
	Acetyl	RGDINLkDFLPEK	sp|Q12955|ANK3_HUMAN	K2373	1
	Acetyl	GHYKVAkVLLDKK	sp|Q12955|ANK3_HUMAN	K384	1
	Acetyl	IKEMTVkSPSKKV	sp|Q12955|ANK3_HUMAN	K2922	1
	Acetyl	PLHVAAkYGKLEV	sp|Q12955|ANK3_HUMAN	K574	1
	Acetyl	GVRPHEkHDFQKD	sp|Q12955|ANK3_HUMAN	K3778	0.328236
	Acetyl	LGGSIVkGGPVQV	sp|Q13228|SBP1_HUMAN	K357	1
	Acetyl	LEDEELkSQPEPL	sp|Q13228|SBP1_HUMAN	K370	1
	Acetyl	KAEAYQkYGDAAK	sp|Q14254|FLOT2_HUMAN	K350	0.999995
	Acetyl	LITILEkTVSPDR	sp|Q14974|IMB1_HUMAN	K9	1
	Acetyl	PTELQTkGKNGDG	sp|Q16881|TRXR1_HUMAN	K20	0.817835
	Acetyl	EIKEKFkVETRTI	sp|Q53GQ0|DHB12_HUMAN	K99	0.999276
	Acetyl	LIYNMFkKVPTSN	sp|Q5T4S7|UBR4_HUMAN	K5108	0.994725
	Acetyl	IYEAADkALKTFQ	sp|Q5T4S7|UBR4_HUMAN	K5140	0.710551
	Acetyl	AGKDSGkAKAKAV	sp|Q71UI9|H2AV_HUMAN	K12	0.999978
	Acetyl	MAGGKAgKDSGKA	sp|Q71UI9|H2AV_HUMAN	K5	1
	Acetyl	KDSGKAkAKAVSR	sp|Q71UI9|H2AV_HUMAN	K14	0.00269613
	Acetyl	AGGKAGkDSGKAK	sp|Q71UI9|H2AV_HUMAN	K8	1
	Acetyl	RGNVIEkMLTDRR	sp|Q8IY17|PLPL6_HUMAN	K1256	0.989214
	Acetyl	RMSDAGkYTVVAG	sp|Q8WZ42|TITIN_HUMAN	K3126	0.97775
	Acetyl	PIDPPGkPVPLNI	sp|Q8WZ42|TITIN_HUMAN	K22289	0.999834
	Acetyl	KEEVVLkSVLRKR	sp|Q8WZ42|TITIN_HUMAN	K11877	0.999998
	Acetyl	SDSVLMkDAAYPP	sp|Q8WZ42|TITIN_HUMAN	K21594	0.560657
	Acetyl	IQIMAGkTLRIPA	sp|Q8WZ42|TITIN_HUMAN	K16047	1
	Acetyl	IADTQMkVSGLDE	sp|Q8WZ42|TITIN_HUMAN	K26574	1
	Acetyl	ASLVINkVDHSDV	sp|Q8WZ42|TITIN_HUMAN	K8008	1
	Acetyl	TATFEAhISGFPV	sp|Q8WZ42|TITIN_HUMAN	K28	0.526045
	Acetyl	AYKMQFkNNVASL	sp|Q8WZ42|TITIN_HUMAN	K7998	1
	Acetyl	LWSKANkILIADT	sp|Q8WZ42|TITIN_HUMAN	K26565	1
	Acetyl	HGESLDkASIEST	sp|Q8WZ42|TITIN_HUMAN	K22831	0.720227
	Acetyl	VTPVGSkLEIRNA	sp|Q8WZ42|TITIN_HUMAN	K18200	1
	Acetyl	RNTATIkWEKPES	sp|Q8WZ42|TITIN_HUMAN	K26242	1
	Acetyl	AHISGFpVPEVSW	sp|Q8WZ42|TITIN_HUMAN	K33	0.729194
	Acetyl	NIAGIGkCSKSCE	sp|Q8WZ42|TITIN_HUMAN	K26598	1
	Acetyl	NMAGKSkPSKPSE	sp|Q8WZ42|TITIN_HUMAN	K22270	0.500083
	Acetyl	GVTSISkDSVSLT	sp|Q8WZ42|TITIN_HUMAN	K27315	1
	Acetyl	QDTLGPkDPGLEP	sp|Q92508|PIEZ1_HUMAN	K1381	1
	Acetyl	TMAAEIkKQMGPG	sp|Q92928|RAB1C_HUMAN	K170	0.730809
	Acetyl	GERPNLkIDSTPV	sp|Q92928|RAB1C_HUMAN	K187	0.513294
	Acetyl	TLPKFDkDHDVML	sp|Q93009|UBP7_HUMAN	K681	1
	Acetyl	SGATLPkFDKDHD	sp|Q93009|UBP7_HUMAN	K678	1
	Acetyl	MAATGVkELAQRS	sp|Q96RL7|VP13A_HUMAN	K1198	1
	Acetyl	ALDINIkAPVVVI	sp|Q96RL7|VP13A_HUMAN	K1214	1
	Acetyl	PKGEMIkMNIDSI	sp|Q96RL7|VP13A_HUMAN	K1723	0.942867
	Acetyl	VPEEDLkRTMMAC	sp|Q99832|TCPH_HUMAN	K320	1
	Acetyl	HKDLAGkYRQILE	sp|Q9BT78|CSN4_HUMAN	K25	0.174436
	Acetyl	KPTREKkFLDDIK	sp|Q9C0C9|UBE2O_HUMAN	K852	1
	Acetyl	SGVPLAkGTLITH	sp|Q9H583|HEAT1_HUMAN	K175	1
	Acetyl	AFSCPQkELPDLE	sp|Q9HC38|GLOD4_HUMAN	K224	1
	Acetyl	DLEDLMkRENQKI	sp|Q9HC38|GLOD4_HUMAN	K234	1
	Acetyl	LELQGVkGGVDHA	sp|Q9HC38|GLOD4_HUMAN	K205	1
	Acetyl	AKNFITkMAKEGA	sp|Q9NYU2|UGGG1_HUMAN	K832	0.248424
	Acetyl	NDMEPSkAVPLNA	sp|Q9P0L0|VAPA_HUMAN	K146	0.420997
	Acetyl	DMEAVWkEAKPDE	sp|Q9P0L0|VAPA_HUMAN	K114	0.170532
