# Supplementary material for: Proteome-wide analysis reveals widespread lysine acetylation of major protein complexes in the malaria parasite
Source: Sci Rep. 2016 Jan 27;6:19722. doi: 10.1038/srep19722 (PMC4728587; doi:10.1038/srep19722)
Supplement: Supplemental Table 5 [file srep19722-s4.xls]

## Sheet: SILAC Summary Tables
Tricostatin A (TSA)										Sir2A										Sir2B									Acetate Pulse
Gene ID	Product Description	H/L Ratio	Sequences in Proteins	Positions in Master Proteins	Acetyl-lysine Sites					Gene ID	Product Description	H/L Ratio	Sequences in Proteins	Positions in Master Proteins	Acetyl-lysine Sites					Gene ID	Product Description	H/L Ratio	Sequences in Proteins	Positions in Master Proteins	Acetyl-lysine Sites				Gene ID	Product Description	H/L Ratio	Sequences in Proteins	Positions in Master Proteins	Acetyl-lysine Sites
		Up										Up										Up									Up
PF3D7_0207000	merozoite surface protein 4 (MSP4)	100	[R].ILGEEKPNVDGVSTSNTPGGNESSSASPNLSDAAEK.[K]	PF3D7_0207000 [43-78]	78	48				PF3D7_0101300	Pfmc-2TM Maurer's cleft two transmembrane protein (MC-2TM)	100	[K].KNPDAEISDLVNLVDNMNITQEK.[K]	PF3D7_0101300 [75-97]; PF3D7_0700800 [75-97]	75					PF3D7_0206500	conserved Plasmodium protein, unknown function	100	[K].INLGKNILNNNK.[I]	PF3D7_0206500 [877-888]	881	888			PF3D7_0108300	conserved Plasmodium protein, unknown function	100	[R].IEEEELQLKGK.[T]	PF3D7_0108300 [1364-1374]	1374	1372
PF3D7_0207900	serine repeat antigen 2 (SERA2)	100	[R].TPSIVSPTAAEK.[S]	PF3D7_0207900 [1008-1019]	1019					PF3D7_0821100	protein kinase 1 (PK1)	100	[R].DIKPQNILIFLNK.[T]	PF3D7_0821100 [347-359]	349					PF3D7_0804900	GTPase-activating protein, putative	100	[K].KMEINQNNNNNNNNSNVFVPTHFIDEK.[V]	PF3D7_0804900 [220-246]	220	246			PF3D7_0212100	conserved Plasmodium protein, unknown function	100	[K].INNAGNNLNGEFSKR.[I]	PF3D7_0212100 [1138-1152]	1151
PF3D7_0823300	histone acetyltransferase GCN5 (GCN5)	100	[K].QMMFMNNNMNIHGKTNK.[L]	PF3D7_0823300 [385-401]	398	401				PF3D7_1120100	phosphoglycerate mutase, putative (PGM1)	100	[K].GEEEAIAAGKYLK.[E]	PF3D7_1120100 [34-46]	43					PF3D7_1035700	duffy binding-like merozoite surface protein (DBLMSP)	100	[K].KNQDSLTTTSLSTSINSVR.[D]	PF3D7_1035700 [456-474]	456				PF3D7_0305500	conserved Plasmodium protein, unknown function	100	[K].VGFKNEIVDR.[K]	PF3D7_0305500 [971-980]	974
PF3D7_1008100	conserved Plasmodium protein, unknown function	100	[R].GRPPGSTKLSKLLLQNNFPIK.[S]	PF3D7_1008100 [2139-2159]	2146	2149				PF3D7_1028700	merozoite TRAP-like protein (MTRAP)	15.6387	[K].CLSDSSIKDETLVCTK.[C]	PF3D7_1028700 [47-62]	54					PF3D7_1107300	polyadenylate-binding protein-interacting protein 1, putative (PAIP1)	100	[K].IAKMNPNNNNNNNNNNNNNNK.[K]	PF3D7_1107300 [1401-1421]	1403	1421			PF3D7_0317800	proteasome regulatory protein, putative	100	[K].NVGMKGNLIDSEGFPR.[N]	PF3D7_0317800 [34-49]	38
PF3D7_1008100	conserved Plasmodium protein, unknown function	100	[K].LSKLLLQNNFPIK.[S]	PF3D7_1008100 [2147-2159]	2149					PF3D7_0930300	merozoite surface protein 1 (MSP1)	7.09306	[K].TKVPNPLTISTTEMEK.[F]	PF3D7_0930300 [986-1001]	987					PF3D7_1120100	phosphoglycerate mutase, putative (PGM1)	100	[K].GEEEAIAAGKYLK.[E]	PF3D7_1120100 [34-46]	43				PF3D7_0320900	histone H2A variant, putative (H2A.Z)	100	[K].ATIAGGGVIPHIHKALMNK.[V]	PF3D7_0320900 [126-144]	139	144
PF3D7_1014600	transcriptional coactivator ADA2 (ADA2)	100	[K].KSISSTSTVILNK.[N]	PF3D7_1014600 [2505-2517]	2505					PF3D7_1311500	26S protease regulatory subunit 7, putative (RPT1)	4.68834	[-].MEEETNTQSKPLDDEDINILK.[S]	PF3D7_1311500 [1-21]	10					PF3D7_1211000	kinesin-7, putative	100	[-].MELNKNEDINK.[I]	PF3D7_1211000 [1-11]	5				PF3D7_0422500	pre-mRNA-splicing helicase BRR2, putative (BRR2)	100	[K].QSEFSKIIR.[K]	PF3D7_0422500 [478-486]	483
PF3D7_1014600	transcriptional coactivator ADA2 (ADA2)	100	[K].HKTSQLNSSANQGDINNNAK.[Q]	PF3D7_1014600 [926-945]	927					PF3D7_0402000	Plasmodium exported protein (PHISTa), unknown function	4.23015	[K].IIFLQTTTEIPIDGTIYDTSKK.[D]	PF3D7_0402000 [288-309]	308					PF3D7_1357800	TCP-1/cpn60 chaperonin family, putative	100	[K].MIEDGKGGVIITNDGATILK.[E]	PF3D7_1357800 [49-68]	54				PF3D7_0513300	purine nucleoside phosphorylase (PNP)	100	[K].VKTGGILIVDGCPFK.[W]	PF3D7_0513300 [197-211]	198	211
PF3D7_1023900	chromodomain-helicase-DNA-binding protein 1 homolog, putative (CHD1)	100	[R].GESFNTKGIIGNNAESMIFK.[T]	PF3D7_1023900 [493-512]	499					PF3D7_1301700	Plasmodium exported protein (hyp8), unknown function (GEXP07)	2.72803	[K].VETEQSTPAKPEPTEFVNNDIHQNK.[N]	PF3D7_1301700 [54-78]	63					PF3D7_1311500	26S protease regulatory subunit 7, putative (RPT1)	5.68236	[-].MEEETNTQSKPLDDEDINILK.[S]	PF3D7_1311500 [1-21]	10				PF3D7_0513600	deoxyribodipyrimidine photo-lyase, putative	100	[K].ETNLFQKSEVIK.[K]	PF3D7_0513600 [21-32]	27
PF3D7_1023900	chromodomain-helicase-DNA-binding protein 1 homolog, putative (CHD1)	100	[K].GIIGNNAESMIFKTYNK.[N]	PF3D7_1023900 [500-516]	512	516				PF3D7_1435500	conserved Plasmodium protein, unknown function	2.61596	[K].SNLSSPIKENR.[M]	PF3D7_1435500 [117-127]	124					PF3D7_0500800	mature parasite-infected erythrocyte surface antigen,erythrocyte membrane protein 2 (MESA)	4.70337	[K].NENKDNVIVQEIMNEDVNEK.[D]	PF3D7_0500800 [1021-1040]	1024	1040			PF3D7_0624600	SNF2 helicase, putative (ISWI)	100	[K].SIIQNYLNKMK.[N]	PF3D7_0624600 [2342-2352]	2350	2352
PF3D7_1030100	pre-mRNA-splicing factor ATP-dependent RNA helicase PRP22, putative (PRP22)	100	[R].TIAEALKNIGK.[N]	PF3D7_1030100 [588-598]	594					PF3D7_0302200	cytoadherence linked asexual protein 3.2 (CLAG3.2)	2.35486	[K].LKEITSDLLIK.[Y]	PF3D7_0302200 [1256-1266]; PF3D7_0302500 [1257-1267]	1257					PF3D7_1335100	merozoite surface protein 7 (MSP7)	4.61336	[K].NEQEISTQGQEVQKPAQGGESTFQK.[D]	PF3D7_1335100 [185-209]	198	209			PF3D7_0624601	SNF2 helicase, putative (ISWI)	100	[K].LIKDTHNANFIR.[D]	PF3D7_0624600 [2203-2214]	2205
PF3D7_1107800	transcription factor with AP2 domain(s) (ApiAP2)	100	[R].ILSNTLGISNKYIR.[N]	PF3D7_1107800 [1788-1801]	1798					PF3D7_0817500	protein kinase c inhibitor-like protein, putative	2.1913	[R].ALEAAGKDENGDSIFGK.[I]	PF3D7_0817500 [63-79]	69					PF3D7_0930300	merozoite surface protein 1 (MSP1)	4.55245	[K].TKVPNPLTISTTEMEK.[F]	PF3D7_0930300 [986-1001]	987	1001			PF3D7_0703500	erythrocyte membrane-associated antigen	100	[R].SSKILEDPNSYNNALK.[N]	PF3D7_0703500 [359-374]	361
PF3D7_1348200	step II splicing factor, putative	100	[K].IGNKSASFINHK.[H]	PF3D7_1348200 [6-17]	9					PF3D7_1105000	histone H4 (H4)	2.07452	[R].KTVTAMDIVYSLK.[R]	PF3D7_1105000 [80-92]	80					PF3D7_0820700	2-oxoglutarate dehydrogenase E1 component	2.89481	[R].SGKYCTDIAK.[C]	PF3D7_0820700 [460-469]	462	469			PF3D7_0717500	calcium-dependent protein kinase 4 (CDPK4)	100	[K].EVDQNNDGEIDFK.[E]	PF3D7_0717500 [504-516]	516
PF3D7_1368900	conserved Plasmodium protein, unknown function	100	[R].QEENIPIYKRPFVPK.[N]	PF3D7_1368900 [220-234]	228					PF3D7_0919900	regulator of chromosome condensation, putative	2.04268	[K].VNISLDPNKDNK.[D]	PF3D7_0919900 [1292-1303]	1300	1303				PF3D7_1206800	conserved Plasmodium protein, unknown function	2.41141	[R].LLILNDVK.[N]	PF3D7_1206800 [9-16]	16				PF3D7_0723800	conserved Plasmodium protein, unknown function	100	[K].IVNDESNKFYR.[N]	PF3D7_0723800 [766-776]	773
PF3D7_1402800	conserved Plasmodium protein, unknown function	100	[K].NKYNQLNCNIK.[E]	PF3D7_1402800 [1278-1288]	1279					PF3D7_0730900	EMP1-trafficking protein (PTP4)	2.0355	[K].EAVKPNIDTIK.[D]	PF3D7_0730900 [192-202]	195							Down							PF3D7_0813300	conserved Plasmodium protein, unknown function	100	[K].HSNVFKFDTEGQIVSLK.[-]	PF3D7_0813300 [299-315]	304
PF3D7_1407800	plasmepsin IV (PM4)	100	[M].ALTVKEEEFSNTLIK.[N]	PF3D7_1407800 [2-16]	6							Down								PF3D7_0826100	E3 ubiquitin-protein ligase, putative	0.482385	[K].KDDLEVIENPK.[F]	PF3D7_0826100 [4019-4029]	4019				PF3D7_0904800	replication protein A1, small fragment (RPA1)	100	[R].VSIANPKYNTVK.[H]	PF3D7_0904800 [83-94]	89
PF3D7_1433400	conserved Plasmodium membrane protein, unknown function	100	[R].NAMNKMLSNPINVDNK.[M]	PF3D7_1433400 [1637-1652]	1641					PF3D7_0401800	Plasmodium exported protein (PHISTb), unknown function (PfD80)	0.468013	[R].KLYSLINENEK.[E]	PF3D7_0401800 [453-463]	453					PF3D7_0830400	conserved Plasmodium protein, unknown function	0.439753	[K].ELYQKDNELNIVR.[K]	PF3D7_0830400 [79-91]	83				PF3D7_0924400	conserved Plasmodium protein, unknown function	100	[K].QDFINNNQHMYYSVKSISSGDLLNK.[T]	PF3D7_0924400 [1139-1163]	1153
PF3D7_1433400	conserved Plasmodium membrane protein, unknown function	100	[K].YVSEKYPMNTKMIQNNNMVTNR.[D]	PF3D7_1433400 [1806-1827]	1810	1816				PF3D7_1201100	RESA-like protein with PHIST and DnaJ domains	0.272326	[R].KVDEETMTELGNPIDTR.[M]	PF3D7_1201100 [410-426]	410					PF3D7_1367500	NADH-cytochrome b5 reductase, putative	0.333942	[K].NKDTLILLCGPPPMTSSIK.[S]	PF3D7_1367500 [329-347]	330				PF3D7_0931400	conserved Plasmodium protein, unknown function	100	[K].FGIEYKIGNEK.[K]	PF3D7_0931400 [181-191]	186
PF3D7_1473700	nucleoporin NUP116/NSP116, putative (NUP116)	100	[K].LHANSLIKPIPCKK.[T]	PF3D7_1473700 [249-262]	261	262				PF3D7_0310200	phd finger protein, putative	0.18965	[K].TPCPDKCINNDNNIIK.[T]	PF3D7_0310200 [3997-4012]	4002					PF3D7_0625400	conserved Plasmodium protein, unknown function	0.0526957	[K].NSISEKDMDEIK.[H]	PF3D7_0625400 [107-118]	118	112			PF3D7_1023900	chromodomain-helicase-DNA-binding protein 1 homolog, putative (CHD1)	100	[R].YNAYKNMENIK.[N]	PF3D7_1023900 [676-686]	680
PF3D7_0823300	histone acetyltransferase GCN5 (GCN5)	87.7091	[K].NLHSNKQMMFMNNNMNIHGKTNK.[L]	PF3D7_0823300 [379-401]	384	398	401			PF3D7_0202000	knob-associated histidine-rich protein (KAHRP)	0.146875	[K].EALAIKDK.[L]	PF3D7_0202000 [226-233]	231														PF3D7_1023901	chromodomain-helicase-DNA-binding protein 1 homolog, putative (CHD1)	100	[K].YEPPANLKSNIYNDSTK.[A]	PF3D7_1023900 [1907-1923]	1914
PF3D7_0324100	Pfmc-2TM Maurer's cleft two transmembrane protein (MC-2TM)	85.0315	[K].KKNPDDQISSLVSLVDNMNITQEK.[K]	PF3D7_0324100 [74-97]; PF3D7_0601200 [74-97]	74	75				PF3D7_0511500	RNA pseudouridylate synthase, putative	0.01	[K].SLANNTNNVIQNDMNKEEK.[V]	PF3D7_0511500 [1600-1618]	1618	1615													PF3D7_1023902	chromodomain-helicase-DNA-binding protein 1 homolog, putative (CHD1)	100	[K].GNIEMMKDSSANVSK.[N]	PF3D7_1023900 [532-546]	538
PF3D7_1023900	chromodomain-helicase-DNA-binding protein 1 homolog, putative (CHD1)	79.4809	[R].YNAYKNMENIK.[N]	PF3D7_1023900 [676-686]	680	686				PF3D7_1404900	conserved Plasmodium protein, unknown function	0.01	[R].TESKNILNTVK.[N]	PF3D7_1404900 [25-35]	28														PF3D7_1027100	U3 small nucleolar ribonucleoprotein protein MPP10, putative (MPP10)	100	[R].YNFGSEISKALK.[M]	PF3D7_1027100 [753-764]	764	761
PF3D7_1007700	transcription factor with AP2 domain(s) (ApiAP2)	32.5671	[R].KAVDAAITNDLLR.[S]	PF3D7_1007700 [591-603]	591																								PF3D7_1031300	conserved Plasmodium protein, unknown function	100	[R].IENLYKISNK.[L]	PF3D7_1031300 [244-253]	249
PF3D7_1000500	rifin,PIR protein (RIF)	27.6496	[K].GCLRCGGVFGGGVAPGVGLLGGIGQLGLDVWKAAAIK.[A]	PF3D7_1000500 [137-173]	168	173																							PF3D7_1036900	conserved Plasmodium protein, unknown function	100	[K].QQLNKNINDLQLQTSTQSLK.[Q]	PF3D7_1036900 [1424-1443]	1428
PF3D7_1118600	histone acetyltransferase (MYST)	21.6592	[K].VNVIKGAGSIGKYIMK.[E]	PF3D7_1118600 [11-26]	15	22	26																						PF3D7_1118600	histone acetyltransferase (MYST)	100	[K].NENKVNVIKGAGSIGKYIMK.[E]	PF3D7_1118600 [7-26]	10	26	15	22
PF3D7_0703600	conserved Plasmodium protein, unknown function	20.4383	[-].MEELNKSGIYSK.[Q]	PF3D7_0703600 [1-12]	6	12																							PF3D7_1128200	multiprotein bridging factor type 1, putative (MBF1)	100	[K].IEQETENFKIDR.[V]	PF3D7_1128200 [59-70]	67
PF3D7_0617900	histone H3 variant, putative (H3.3)	10.4284	[R].KSAPVSTGIKKPHR.[Y]	PF3D7_0617900 [28-41]	28																								PF3D7_1205600	conserved Plasmodium protein, unknown function	100	[K].AEVTKITVSTVNNEEHVAK.[K]	PF3D7_1205600 [304-322]	308
PF3D7_1014600	transcriptional coactivator ADA2 (ADA2)	7.05532	[R].SSYSIAQKLPR.[H]	PF3D7_1014600 [1025-1035]	1032																								PF3D7_1208900	conserved Plasmodium protein, unknown function	100	[K].GKYISLYK.[D]	PF3D7_1208900 [518-525]	519
PF3D7_1008100	conserved Plasmodium protein, unknown function	5.40945	[K].NLLDPSSLYNNDYSNNNNIHKYIK.[L]	PF3D7_1008100 [3425-3448]	3448	3445																							PF3D7_1213700	RNA polymerase subunit 8c, putative	100	[R].FVISSVDNSKFEK.[V]	PF3D7_1213700 [11-23]	20	23
PF3D7_0108500	conserved Plasmodium protein, unknown function	4.43815	[K].INVGEKHQAK.[I]	PF3D7_0108500 [14-23]	19	23																							PF3D7_1225200	conserved Plasmodium protein, unknown function	100	[K].SSNLLYKNIK.[M]	PF3D7_1225200 [328-337]	334
PF3D7_0617900	histone H3 variant, putative (H3.3)	4.33656	[R].KSAPVSTGIK.[K]	PF3D7_0617900 [28-37]	28	37	38																						PF3D7_1239200	transcription factor with AP2 domain(s) (ApiAP2)	100	[K].NYVYDKDIENR.[D]	PF3D7_1239200 [91-101]	96
PF3D7_0310200	phd finger protein, putative	3.96974	[K].NKYNYDINIFNNVPVDIQKR.[N]	PF3D7_0310200 [2248-2267]	2266																								PF3D7_1239201	transcription factor with AP2 domain(s) (ApiAP2)	100	[R].IFSVNKYGFEGAR.[K]	PF3D7_1239200 [2318-2330]	2323
PF3D7_0610400	histone H3 (H3)	3.88144	[R].KSAPISAGIKKPHR.[Y]	PF3D7_0610400 [28-41]	28																								PF3D7_1240900	erythrocyte membrane protein 1, PfEMP1 (VAR)	100	[K].ETGFDGGSGIGVAKEQK.[T]	PF3D7_1240900 [793-809]	806
PF3D7_0823300	histone acetyltransferase GCN5 (GCN5)	3.8704	[K].GAALHPSTIPGLLEVGWKK.[E]	PF3D7_0823300 [1327-1345]	1344	1345																							PF3D7_1244800	cytoplasmic translation machinery associated protein, putative	100	[K].LLLNSIYQKTEK.[V]	PF3D7_1244800 [71-82]	79	82
PF3D7_1433400	conserved Plasmodium membrane protein, unknown function	3.75497	[K].LLNENIDSKK.[N]	PF3D7_1433400 [3500-3509]	3508	3509																							PF3D7_1303800	conserved Plasmodium protein, unknown function	100	[R].YILNSTDSIK.[V]	PF3D7_1303800 [213-222]	222
PF3D7_0610400	histone H3 (H3)	3.59822	[R].KSAPISAGIK.[K]	PF3D7_0610400 [28-37]	28	37	38																						PF3D7_1317100	DNA replication licensing factor MCM4 (MCM4)	100	[R].YLNQSNAGSQFIKYGHTPLAIR.[R]	PF3D7_1317100 [64-85]	76
PF3D7_1124300	conserved Plasmodium protein, unknown function	3.2475	[R].IKFDNNNNNNNKIEIR.[K]	PF3D7_1124300 [204-219]	215																								PF3D7_1317400	conserved Plasmodium protein, unknown function	100	[R].IDVIGGGGFIPSIKINNNTNNK.[S]	PF3D7_1317400 [93-114]	106
PF3D7_0627800	acetyl-CoA synthetase, putative (ACS)	2.42699	[K].ISYSEKSYSK.[E]	PF3D7_0627800 [450-459]	455	459																							PF3D7_1355700	NLI interacting factor-like phosphatase, putative (NIF3)	100	[K].NNQGFKSLPHAESALYTNNFNDNNNLELINGLYK.[L]	PF3D7_1355700 [668-701]	673
PF3D7_1134600	zinc finger protein, putative	2.31121	[M].SQSKPNQEISSR.[N]	PF3D7_1134600 [2-13]	5																								PF3D7_1408500	conserved Plasmodium protein, unknown function	100	[K].IYKLSSEVINK.[I]	PF3D7_1408500 [180-190]	182
PF3D7_1414300	60S ribosomal protein L10, putative	2.03368	[R].IISDGVSCKFIR.[E]	PF3D7_1414300 [190-201]	198																								PF3D7_1408501	conserved Plasmodium protein, unknown function	100	[K].VGNMTVIKDISK.[L]	PF3D7_1408500 [157-168]	164	168
		Down																											PF3D7_1426100	basic transcription factor 3b, putative	100	[K].IDINKLFEGLK.[G]	PF3D7_1426100 [105-115]	109
PF3D7_0320900	histone H2A variant, putative (H2A.Z)	0.451401	[-].MEVPGKVIGGKVGGKVGGK.[V]	PF3D7_0320900 [1-19]	6	11	19	15																					PF3D7_1429800	coatamer beta subunit, putative	100	[K].IGDTYKYISNK.[S]	PF3D7_1429800 [346-356]	351
PF3D7_1239700	ATP-dependent zinc metalloprotease FTSH 1 (FTSH1)	0.43376	[K].SSNNSLDKNNTQGSIDEK.[G]	PF3D7_1239700 [778-795]	785																								PF3D7_1433400	conserved Plasmodium membrane protein, unknown function	100	[K].VLFEGLIEESNAKGYNK.[L]	PF3D7_1433400 [3512-3528]	3524
PF3D7_0320900	histone H2A variant, putative (H2A.Z)	0.407417	[K].VIGGKVGGKVGGK.[V]	PF3D7_0320900 [7-19]	11	15																							PF3D7_1441400	FACT complex subunit SSRP1, putative (FACT-S)	100	[K].NINIQDDANDLEKK.[Q]	PF3D7_1441400 [436-449]	448	449
PF3D7_0320900	histone H2A variant, putative (H2A.Z)	0.396651	[K].VIGGKVGGKVGGKVLGLGK.[G]	PF3D7_0320900 [7-25]	11	15	19	25																					PF3D7_1460500	conserved Plasmodium protein, unknown function	100	[K].SMIEKFPK.[E]	PF3D7_1460500 [1330-1337]	1337	1334
PF3D7_0818900	heat shock protein 70 (HSP70)	0.161949	[K].SIKNAVITVPAYFNDSQR.[Q]	PF3D7_0818900 [150-167]	152																								PF3D7_1468100	conserved Plasmodium protein, unknown function	100	[K].NIESYKMNNIK.[N]	PF3D7_1468100 [780-790]	790	785
PF3D7_0610400	histone H3 (H3)	0.01	[K].RVTIMPKDIQLAR.[R]	PF3D7_0610400 [117-129]; PF3D7_0617900 [117-129]	123																								PF3D7_1468100	conserved Plasmodium protein, unknown function	100	[K].AAADISNLLKYAK.[N]	PF3D7_1468100 [645-657]	657	654
PF3D7_0626800	pyruvate kinase (PyrK)	0.01	[K].VFLAQKLMISKCNLQGKPIITATQMLESMTK.[N]	PF3D7_0626800 [291-321]	296	321																							PF3D7_1468100	conserved Plasmodium protein, unknown function	100	[R].VSLDNDKILSSK.[A]	PF3D7_1468100 [633-644]	639
PF3D7_0724000	Rab GTPase activator and protein kinase, putative	0.01	[K].NNQTNKHNAMDPSNNENISSTSLNVSEK.[K]	PF3D7_0724000 [511-538]	516																								PF3D7_1469300	small subunit rRNA processing KH domain protein, putative	100	[K].IFNKLNILAK.[R]	PF3D7_1469300 [247-256]	250
PF3D7_0911400	conserved Plasmodium protein, unknown function	0.01	[K].GNHPFLTVLSCYYLHDSKVINCKDNGYFLEEVFMK.[W]	PF3D7_0911400 [97-131]	114	119																							PF3D7_1473700	nucleoporin NUP116/NSP116, putative (NUP116)	100	[K].NILQQQLFPKEK.[T]	PF3D7_1473700 [706-717]	715
PF3D7_1143800	conserved Plasmodium protein, unknown function	0.01	[R].FQTIPIGGSIEIISKDEK.[N]	PF3D7_1143800 [832-849]	846	849																							PF3D7_1474500	splicing factor 3A subunit 1, putative (SF3A1)	100	[R].ISNGLNIKDK.[L]	PF3D7_1474500 [512-521]	519
																													PF3D7_1474900	trailer hitch homolog, putative (CITH)	100	[K].SLKVNNNLISSNDR.[N]	PF3D7_1474900 [119-132]	121
																													PF3D7_0624602	SNF2 helicase, putative (ISWI)	26.6418	[R].FAKEIFK.[N]	PF3D7_0624600 [2415-2421]	2417
																													PF3D7_0500800	mature parasite-infected erythrocyte surface antigen,erythrocyte membrane protein 2 (MESA)	23.2059	[].VKGPEIITEEVK.[]	PF3D7_0500800 [618-629][651-662]	619
																													PF3D7_1108600	endoplasmic reticulum-resident calcium binding protein (ERC)	11.5644	[R].YPEDFKLDIGK.[N]	PF3D7_1108600 [290-300]	295
																													PF3D7_1328300	conserved Plasmodium protein, unknown function	9.28247	[K].VQVNDLNKTIFK.[E]	PF3D7_1328300 [7-18]	14
																													PF3D7_0320800	ATP-dependent RNA helicase DDX6 (DOZI)	9.08724	[K].ILEPLKDLR.[Y]	PF3D7_0320800 [40-48]	45
																													PF3D7_1036901	conserved Plasmodium protein, unknown function	6.49478	[K].NINDLQLQTSTQSLKQNLHTHNK.[N]	PF3D7_1036900 [1429-1451]	1451	1443
																													PF3D7_1202900	high mobility group protein B1 (HMGB1)	6.15644	[K].MIGEAWNKLGEK.[E]	PF3D7_1202900 [56-67]	67	63
																													PF3D7_1008101	conserved Plasmodium protein, unknown function	4.76417	[K].LSKLLLQNNFPIK.[S]	PF3D7_1008100 [2147-2159]	2149
																													PF3D7_1109900	60S ribosomal protein L36 (RPL36)	4.54845	[R].EEIQKVVILQR.[R]	PF3D7_1109900 [95-105]	99
																													PF3D7_1118600	histone acetyltransferase (MYST)	4.43486	[K].IQGKGSVSYKSKEK.[T]	PF3D7_1118600 [142-155]	145	151	153
																													PF3D7_1212900	bromodomain protein, putative	4.37754	[K].ELIAEGYDAKI.[-]	PF3D7_1212900 [1078-1088]	1087
																													PF3D7_0500801	mature parasite-infected erythrocyte surface antigen,erythrocyte membrane protein 2 (MESA)	4.23431	[K].VIGQEVIKGDVNEEGPENKDK.[V]	PF3D7_0500800 [833-853]	840	851
																													PF3D7_1118600	histone acetyltransferase (MYST)	3.87795	[K].VNVIKGAGSIGKYIMK.[E]	PF3D7_1118600 [11-26]	15	22	26
																													PF3D7_1421200	40S ribosomal protein S25 (RPS25)	3.70169	[K].SLHSKILECK.[N]	PF3D7_1421200 [45-54]	49
																													PF3D7_1349600	conserved Plasmodium protein, unknown function	3.30937	[K].NSLTTNVISK.[I]	PF3D7_1349600 [64-73]	73
																													PF3D7_0823300	histone acetyltransferase GCN5 (GCN5)	3.30455	[K].QMMFMNNNMNIHGKTNK.[L]	PF3D7_0823300 [385-401]	401	398
																													PF3D7_1414300	60S ribosomal protein L10, putative	3.26261	[R].IISDGVSCKFIR.[E]	PF3D7_1414300 [190-201]	198
																													PF3D7_1304500	small heat shock protein, putative	3.13688	[K].MDVPGLNKEDVQINLDDGK.[L]	PF3D7_1304500 [119-137]	137
																													PF3D7_1433401	conserved Plasmodium membrane protein, unknown function	3.0703	[K].LLNENIDSKKNK.[V]	PF3D7_1433400 [3500-3511]	3508	3509	3511
																													PF3D7_0516900	60S ribosomal protein L2 (RPL2)	3.0625	[K].LLNENIDSKKNK.[V]	PF3D7_0516900 [55-64]	60
																													PF3D7_1222400	transcription factor with AP2 domain(s) (ApiAP2)	3.05557	[R].GAPLAKVIFK.[R]	PF3D7_1222400 [1685-1696]	1693
																													PF3D7_0517000	60S ribosomal protein L12, putative	3.03067	[K].ITLTNESNKNIR.[N]	PF3D7_0517000 [41-54]	41
																													PF3D7_1014600	transcriptional coactivator ADA2 (ADA2)	2.8926	[K].NFQSDISEKK.[E]	PF3D7_1014600 [1025-1035]	1032
																													PF3D7_1212901	bromodomain protein, putative	2.86146	[R].SSYSIAQKLPR.[H]	PF3D7_1212900 [283-298]	297
																													PF3D7_0817900	high mobility group protein B2 (HMGB2)	2.80028	[K].NLSCSLSNSIYDAGKR.[K]	PF3D7_0817900 [86-94]	88
																													PF3D7_0521700	DEAD/DEAH box ATP-dependent RNA helicase, putative	2.77701	[R].YSKEIEEYR.[K]	PF3D7_0521700 [753-768]	768
																													PF3D7_1007700	transcription factor with AP2 domain(s) (ApiAP2)	2.76915	[K].TINDMLEVPIHVLDSK.[Y]	PF3D7_1007700 [591-603]	591
																													PF3D7_0627800	acetyl-CoA synthetase, putative (ACS)	2.61108	[K].EEEINTYNNTHSSTTINMKK.[K]	PF3D7_0627800 [450-459]	459	455
																													PF3D7_1118600	histone acetyltransferase (MYST)	2.56353	[K].ISYSEKSYSK.[E]	PF3D7_1118600 [7-22]	10	15
																													PF3D7_1138500	protein phosphatase 2C (PP2C)	2.48341	[K].NENKVNVIKGAGSIGK.[Y]	PF3D7_1138500 [350-363]	363
																													PF3D7_1008103	conserved Plasmodium protein, unknown function	2.44561	[K].ALIEGAMGESIDEK.[G]	PF3D7_1008100 [3425-3448]	3448	3445
																													PF3D7_1118600	histone acetyltransferase (MYST)	2.41279	[K].NLLDPSSLYNNDYSNNNNIHKYIK.[L]	PF3D7_1118600 [117-141]	123
																													PF3D7_1433403	conserved Plasmodium membrane protein, unknown function	2.29235	[K].SDNYNNKIGDVSNIPSTNTSTVSNK.[I]	PF3D7_1433400 [4505-4513]	4508	4511
																													PF3D7_1433404	conserved Plasmodium membrane protein, unknown function	2.29173	[K].NSLKYNKIR.[N]	PF3D7_1433400 [3500-3509]	3508	3509
																													PF3D7_0107000	centrin-1 (CEN1)	2.23968	[K].LLNENIDSKK.[N]	PF3D7_0107000 [117-123]	120
																													PF3D7_1008104	conserved Plasmodium protein, unknown function	2.20071	[K].ISFKNLK.[R]	PF3D7_1008100 [2073-2082]	2076	2079	2082
																													PF3D7_0932800	conserved Plasmodium protein, unknown function	2.19771	[K].DFDKGNKMIK.[E]	PF3D7_0932800 [50-62]	62
																													PF3D7_0919900	regulator of chromosome condensation, putative	2.18253	[K].LIMYPYNENNENK.[N]	PF3D7_0919900 [2894-2912]	2912
																													PF3D7_1433405	conserved Plasmodium membrane protein, unknown function	2.1716	[K].MNQSEINNSVSNMGNDTIK.[R]	PF3D7_1433400 [3899-3906]	3903
																													PF3D7_1433406	conserved Plasmodium membrane protein, unknown function	2.14617	[K].VITESNNELENKK.[I]	PF3D7_1433400 [3844-3855]	3854	3855
																													PF3D7_1027800	60S ribosomal protein L3 (RPL3)	2.06954	[K].KVGSDDLNTTTISFTVPDNLENEVK.[V]	PF3D7_1027800 [346-361]	354
																													PF3D7_1027700.1	centrin-3 (CEN3)	2.04709	[K].KVQNLCGDDTADHAVNIVGYGNYVNSEGEK.[K]	PF3D7_1027700.1 [128-134]	131
																													PF3D7_1368300	conserved Plasmodium protein, unknown function	2.03163	[K].ISLKNLR.[R]	PF3D7_1368300 [46-59]	59
																													PF3D7_1027801	60S ribosomal protein L3 (RPL3)	2.01334	[K].LEPLGFIVNNELIK.[G]	PF3D7_1027800 [173-188]	186	188
																															Down
																													PF3D7_0310200	phd finger protein, putative	0.448889	[K].EQNEEVKNVIK.[T]	PF3D7_0310200 [3986-3996]	3991
																													PF3D7_1310100	conserved Plasmodium protein, unknown function	0.0137567	[K].GYIKGLVK.[D]	PF3D7_1310100 [956-983]	963	983
																													PF3D7_1219100	clathrin heavy chain, putative	0.01	[K].KTNEMNKFINTTNSANLQLIGDR.[L]	PF3D7_1219100 [1503-1525]	1509

## Sheet: Sites missed
	TSA SILAC Experiment
												TSA Treatment Enriched 1						TSA Treatment Unenriched 1						TSA Treatment Unenriched 2						TSA Treatment Enriched 2						TSA Treatment Unenriched 3					TSA Treatment Enriched 1			TSA Treatment Unenriched 1			TSA Treatment Unenriched 2
Sequence	# PSMs	# Proteins	# Protein Groups	Protein Accessions	Modifications (only PTMs, all positions)	# Missed Cleavages	MH+ [Da]	PEP	q-value	Ions Score	DeltaScore	RT [min]	Charge	m/z [Da]	DeltaM [ppm]	Ions Score	DeltaScore	RT [min]	Charge	m/z [Da]	DeltaM [ppm]	Ions Score	DeltaScore	RT [min]	Charge	m/z [Da]	DeltaM [ppm]	Ions Score	DeltaScore	RT [min]	Charge	m/z [Da]	DeltaM [ppm]	Ions Score	DeltaScore	RT [min]	Charge	m/z [Da]	DeltaM [ppm]	Heavy/Light	Heavy/Light Count	Heavy/Light Variability [%]	Heavy/Light	Heavy/Light Count	Heavy/Light Variability [%]	Heavy/Light	Heavy/Light Count	Heavy/Light Variability [%]	Heavy/Light
SSNNSLDKNNTQGSIDEK	7	1	1	PF3D7_1239700	1×Acetyl[K8]	1	1950.9	0.00571147	0.000802519							41.12	1	13.0606	3	650.971	-0.591233	41.12	1	13.0606	3	650.971	-0.591233							31	0.5484	13.7942	3	650.973	2.41219				0.318718	2	19.1701	0.280387	1
VKGPEIITEEVK	8	1	1	PF3D7_0500800	1×Acetyl[K2]	1	1383.77	0.00055326	0.00010413							19.06	0.3158	92.0129	2	692.393	3.75751	18.38	0.2778	91.003	2	692.391	1.11104							49.21	0.7959	26.3508	2	671.385	-0.532845
NKDVCTEGSNPLVFLETIEEK	2	1	1	PF3D7_0207700	2×Acetyl[K2; K21]	1	2429.2	6.35889e-06	0																									57.29	0.807	58.8065	3	810.404	0.251598
KKNPDDQISSLVSLVDNMNITQEK	5	2	1	PF3D7_0324100; PF3D7_0601200	2×Acetyl[K1; K2]	2	2730.42	5.54041e-05	0							27.92	0.5357	87.3053	3	910.807	-3.52427	27.92	0.5357	87.3053	3	910.807	-3.52427							60.16	0.7167	55.0307	3	910.811	0.700596				100	1		100	1
	Sir2A- SILAC Experiment
												Sir2A - Enriched						Sir2A Unenriched					Sir2A - Enriched			Sir2A Unenriched		Sir2A - Enriched	Sir2A Unenriched			1.08928
Sequence	# PSMs	# Proteins	# Protein Groups	Protein Accessions	Modifications (only PTMs, all positions)	# Missed Cleavages	MH+ [Da]	PEP	q-value	Ions Score	DeltaScore	RT [min]	Charge	m/z [Da]	DeltaM [ppm]	Ions Score	DeltaScore	RT [min]	Charge	m/z [Da]	DeltaM [ppm]	Heavy/Light	Heavy/Light Count	Heavy/Light Variability [%]	Heavy/Light	Heavy/Light Count	Heavy/Light Variability [%]	Normalized	Normalize	Mean	1/Mean	Sequences in Proteins	Positions in Master Proteins			Normalizing Factor
KNQDSLTTTSLSTSINSVR	3	1	1	PF3D7_1035700	1×Acetyl[K1]	1	2052.06	2.95644e-12	0							138.94	0.8633	68.9703	2	1026.53	1.24386				0.01	1			0.01	0.01	100	[K].KNQDSLTTTSLSTSINSVR.[D]	PF3D7_1035700 [456-474]
CLSDSSIKDETLVCTK	3	1	1	PF3D7_1028700	1×Acetyl[K8]	1	1855.88	6.88363e-08	0							74.34	0.8378	57.1063	2	928.443	0.100177				0.0587029	2	60.8235		0.063944	0.063944	15.6387	[K].CLSDSSIKDETLVCTK.[C]	PF3D7_1028700 [47-62]
IEKEDKNTILSAVK	5	1	1	PF3D7_0917900	1×Acetyl[K6]	2	1601.93	0.00669967	0.000707664							59.22	0.7119	44.6678	2	801.471	3.19657				0.169686	1			0.184836	0.184836	5.4102	[K].IEKEDKNTILSAVK.[D]	PF3D7_0917900 [582-595]
IIFLQTTTEIPIDGTIYDTSKK	4	1	1	PF3D7_0402000	1×Acetyl[K21]	1	2497.34	0.000510792	5.26222e-05	12.21	0	62.759	3	858.817	-1.17712	47.39	0.6383	133.605	3	833.12	0.697061				0.217022	4	14.2434		0.236398	0.236398	4.23015	[K].IIFLQTTTEIPIDGTIYDTSKK.[D]	PF3D7_0402000 [288-309]
LKEITSDLLIK	13	2	2	PF3D7_0302200; PF3D7_0302500	1×Acetyl[K2]	1	1272.78	0.000284444	2.72408e-05							55.96	0.5893	76.9896	2	636.893	0.863216				0.389847	9	11.2565		0.424653	0.424653	2.35486	[K].LKEITSDLLIK.[Y]	PF3D7_0302200 [1256-1266]; PF3D7_0302500 [1257-1267]
ALEAAGKDENGDSIFGK	5	1	1	PF3D7_0817500	1×Acetyl[K7]	1	1721.83	4.28411e-05	0							94.53	1	53.491	2	861.422	1.83326				0.418946	4	73.3981		0.456351	0.456351	2.1913	[R].ALEAAGKDENGDSIFGK.[I]	PF3D7_0817500 [63-79]
KTVTAMDIVYSLK	30	1	1	PF3D7_1105000	1×Acetyl[K1]	1	1484.8	7.14506e-05	0							99.79	0.82	76.5872	2	742.906	1.52686				0.442528	18	48.8441		0.482038	0.482038	2.07452	[R].KTVTAMDIVYSLK.[R]	PF3D7_1105000 [80-92]
KLYSLINENEK	5	1	1	PF3D7_0401800	1×Acetyl[K1]	1	1350.73	0.00169247	0.00019596							68.72	0.1884	48.3391	2	675.868	2.23318				1.96156	4	6.24051		2.13669	2.13669	0.468013	[R].KLYSLINENEK.[E]	PF3D7_0401800 [453-463]
KVDEETMTELGNPIDTR	4	1	1	PF3D7_1201100	1×Acetyl[K1]	1	1954.95	6.57076e-10	0							102.63	0.7961	71.6989	2	977.981	2.77584				3.37109	3	23.0786		3.67207	3.67207	0.272326	[R].KVDEETMTELGNPIDTR.[M]	PF3D7_1201100 [410-426]
	Sir2B- SILAC Experiment
												Sir2B- Enriched						Sir2B- Unenriched					Sir2B- Enriched			Sir2B- Unenriched
Sequence	# PSMs	# Proteins	# Protein Groups	Protein Accessions	Modifications (only PTMs, all positions)	# Missed Cleavages	MH+ [Da]	PEP	q-value	Ions Score	DeltaScore	RT [min]	Charge	m/z [Da]	DeltaM [ppm]	Ions Score	DeltaScore	RT [min]	Charge	m/z [Da]	DeltaM [ppm]	Heavy/Light	Heavy/Light Count	Heavy/Light Variability [%]	Heavy/Light	Heavy/Light Count	Heavy/Light Variability [%]	Mean	1/Mean	Sequences in Proteins	Positions in Master Proteins
KNQDSLTTTSLSTSINSVR	2	1	1	PF3D7_1035700	1×Acetyl[K1]	1	2052.06	1.87886e-06	0							112.1	0.8036	67.9266	2	1026.54	4.93204				0.01	2	0	0.01	100	[K].KNQDSLTTTSLSTSINSVR.[D]	PF3D7_1035700 [456-474]
MELNKNEDINK	2	1	1	PF3D7_1211000	1×Acetyl[K5]	1	1347.66	0.0330611	0.0031019	10.76	1	92.3869	2	674.331	-1.24219	18.2	0	124.007	2	674.331	-1.24219				0.01	2	0	0.01	100	[-].MELNKNEDINK.[I]	PF3D7_1211000 [1-11]
KTHVVGGLSQSIPDPGDVEK	3	1	1	PF3D7_0817700	1×Acetyl[K1]	1	2063.08	7.80085e-08	0							78.96	0.8228	62.8833	2	1032.04	1.46397				0.01	2	0	0.01	100	[R].KTHVVGGLSQSIPDPGDVEK.[S]	PF3D7_0817700 [80-99]
NENKDNVIVQEIMNEDVNEK	16	1	1	PF3D7_0500800	2×Acetyl[K4; K20]	1	2374.12	8.91345e-08	0							130.63	0.855	90.2474	2	1187.57	3.69231				0.212613	11	15.9439	0.212613	4.70337	[K].NENKDNVIVQEIMNEDVNEK.[D]	PF3D7_0500800 [1021-1040]
NEQEISTQGQEVQKPAQGGESTFQK	32	1	1	PF3D7_1335100	2×Acetyl[K14; K25]	0	2748.31	2.85305e-07	0							83.13	1	43.8877	3	916.778	4.13176				0.216762	12	9.13258	0.216762	4.61336	[K].NEQEISTQGQEVQKPAQGGESTFQK.[D]	PF3D7_1335100 [185-209]
KSELNDDGYEEIDK	2	1	1	PF3D7_0705400	2×Acetyl[K1; K14]	1	1661.76	0.00109957	0.000174319							54.03	0.5741	40.8695	2	831.386	1.56484				2.01384	1		2.01384	0.496563	[K].KSELNDDGYEEIDK.[T]	PF3D7_0705400 [614-627]
KDDLEVIENPK	2	1	1	PF3D7_0826100	1×Acetyl[K1]	1	1306.7	0.00315286	0.000444564							47.21	0.3191	45.5513	2	653.853	1.42529				2.07303	2	31.5538	2.07303	0.482385	[K].KDDLEVIENPK.[F]	PF3D7_0826100 [4019-4029]					Acetate Pulse Unnriched 3				Acetate Pulse Enriched 1			Acetate Pulse Enriched 2			Acetate Pulse Unnriched 1			Acetate Pulse Unnriched 2
	Acetate PulseSILAC Experiment																															m/z [Da]	DeltaM [ppm]	Ions Score	DeltaScore	RT [min]	Charge	m/z [Da]	DeltaM [ppm]	Heavy/Light Count	Heavy/Light Variability [%]	Heavy/Light	Heavy/Light Count	Heavy/Light Variability [%]	Heavy/Light	Heavy/Light Count	Heavy/Light Variability [%]	Heavy/Light	Heavy/Light Count
												Acetate Pulse Enriched 1						Acetate Pulse Enriched 2						Acetate Pulse Unnriched 1						Acetate Pulse Unnriched 2		1127.81	0.99698	13.24		57.4726	4	1127.81	0.99698						100	1
Sequence	# PSMs	# Proteins	# Protein Groups	Protein Accessions	Modifications (only PTMs, all positions)	# Missed Cleavages	MH+ [Da]	PEP	q-value	Ions Score	DeltaScore	RT [min]	Charge	m/z [Da]	DeltaM [ppm]	Ions Score	DeltaScore	RT [min]	Charge	m/z [Da]	DeltaM [ppm]	Ions Score	DeltaScore	RT [min]	Charge	m/z [Da]	DeltaM [ppm]	Ions Score	DeltaScore	RT [min]	Charge	479.763	1.99204	28.75	0.2759	51.2053	2	479.763	1.99204									100	1
VKTGGILIVDGCPFK	3	1	1	PF3D7_0513300	2×Acetyl[K2; K15]	1	1617.92	0.00409163	0.00079881													17.28	0.1765	28.8981	3	563.312	6.83566	28.28	0.5714	68.0026	3	671.385	0.376931	52.41	0.4231	50.1163	2	671.385	0.376931									23.4664	2
VKGPEIITEEVK	15	1	1	PF3D7_0500800	1×Acetyl[K2]	1	1341.76	0.000605692	8.48905e-05													58.07	0.7069	28.2001	2	671.385	0.285953	52.41	0.4231	50.1163	2	1224.55	0.456567	64.55	0.7385	59.6266	4	913.4	2.5395						1.01598	2	1.79243	1.11119	3
YPEDFKLDIGK	4	1	1	PF3D7_1108600	1×Acetyl[K6]	1	1331.7	0.0102834	0.00133787													22.98	0.0435	39.2932	3	444.57	-1.03501	40.31	0.4	60.7441	2	413.234	-0.129741	42.46	0.6429	20.9152	2	413.235	1.34907						1.04614	3	9.8887	0.941031	4
DNMPMNSSSNNNININNINVNNNNNNNYNNNK	9	1	1	PF3D7_1423700	1×Acetyl[K32]	0	3671.62	7.81402e-06	0													64.35	0.7188	43.1178	3	1217.53	0.01856	80.36	0.8125	60.4906	3	771.072	2.2118	62.26	0.7903	46.0063	3	766.395	3.67151						0.980135	12	2.5233	0.971638	4
GGVIMDVK	9	1	1	PF3D7_0621200	1×Acetyl[K8]	0	825.461	0.00402538	0.000748624							16.1	1	68.6727	2	442.237	1.06814	49.39	0.7143	18.9549	2	413.234	-1.23885	45.77	1	46.9524	2	538.802	1.47475	35.75	0.4722	44.8397	2	538.801	0.340891						5.38656	3	32.67	1.85295	2
VIGQEVIKGDVNEEGPENKDK	30	1	1	PF3D7_0500800	2×Acetyl[K8; K19]	2	2311.2	1.18586e-05	0													74.26	0.8514	24.6833	3	771.072	1.73645	76.32	0.75	46.1623	3														2.8631	3	274.603
NSLTTNVISK	11	1	1	PF3D7_1349600	1×Acetyl[K10]	0	1076.59	0.00187933	0.0002969													52.64	0.7358	26.9022	2	538.8	-1.13312	56.44	0.6786	45.5514	2	537.954	1.52808	33.39	0.697	45.2915	3	537.954	0.732883									2.898	2
KVGDDIAKETQSWK	4	1	1	PF3D7_0517000	1×Acetyl[K1]	2	1611.85	0.00441576	0.000898942													22.22	0.3636	58.5597	3	551.958	2.51902	47.08	0.7447	45.9714	3	644.808	1.84459	57.47	0.7368	41.4353	2	644.808	1.84459						5.47257	1		1.15563	3
TINDMLEVPIHVLDSK	3	1	1	PF3D7_0521700	1×Acetyl[K16]	0	1837.99	0.00109888	0.000164572													40.74	0.6098	72.8115	3	613.335	-0.38108					731.859	1.11155	68.16	0.7794	59.4575	2	731.859	1.11155						0.374575	4	66.2613	3.07715	6
FENNSINMNAK	6	1	1	PF3D7_1350500	1×Acetyl[K11]	0	1288.61	0.00199535	0.000321338													19.69	0.05	24.4899	2	649.296	0.351442	57.47	0.7368	41.4353	2	832.893	5.77031												2.01998	4	16533.4
ALIEGAMGESIDEK	16	1	1	PF3D7_1138500	1×Acetyl[K14]	0	1462.71	0.000126871	5.08231e-05													81.75	0.8293	37.5768	2	731.859	1.44537	68.16	0.7794	59.4575	2	718.651	-2.51707	13.98	0.0714	28.2231	3	718.651	-2.51707						2.00603	2	8.89056
LIMYPYNENNENK	8	1	1	PF3D7_0932800	1×Acetyl[K13]	0	1648.77	0.00110793	0.000197313													61.31	0.7541	30.8913	2	824.891	0.447038	16.42	0.3125	43.3721	2	915.132	2.68206	23.5	0.25	77.656	3	912.789	-2.05729									1.88378	2
MNQSEINNSVSNMGNDTIK	2	1	1	PF3D7_0919900	1×Acetyl[K19]	0	2111.93	5.30277e-05	0							14.6	1	59.8858	3	704.645	-5.97455	91.13	0.8571	36.9829	2	1055.49	-0.817279	13.98	0.0714	28.2231	3	799.965	4.06477	34.26	0.6471	95.2802	2	799.965	4.06477									1.86734	1
LEPLGFIVNNELIK	2	1	1	PF3D7_1368300	1×Acetyl[K14]	0	1598.92	0.0510216	0.00425829							13.65	0.1429	47.704	2	820.962	-5.52777							34.26	0.6471	95.2802	2	558.306	-0.696817												0.01	4	0
AHIMEVQINGGSMKEK	10	1	1	PF3D7_1027800	2×Acetyl[K14; K16]	1	1787.88	0.000739801	8.48905e-05													18.43	0.4444	28.4081	4	447.728	6.68221	44.84	0.6889	47.3879	3	765.065	1.94618	17.78	0.2222	57.3379	3	765.065	1.94618						0.01	3	0
[truncated: 9 more columns]
