# Supplementary material for: Proteome-wide analysis reveals widespread lysine acetylation of major protein complexes in the malaria parasite
Source: Sci Rep. 2016 Jan 27;6:19722. doi: 10.1038/srep19722 (PMC4728587; doi:10.1038/srep19722)
Supplement: Supplemental Table 6 [file srep19722-s5.xls]

## Sheet: Table of Contents
	Experimental Conditions
	Heavy Isoleucine =		Tricostatin A treated (1µM 3 hours)
	Light Isoleucine =		untreated
	P. falciparum-infected erythrocytes				trophozoite stage
								Summary-
	Saponin-isolated		washed and protein extracted					Contains all Plasmodium Ac-K peptides with a determined H/L ratio
								at an FDR <1% / q-value <1%
	Data were collected as decribed in the methods section							after curating the dataset to removing data-points with only 1 peptide spectral match and a H/L variability >75%
	1	Ac-K Peptides Plasmo						2	HL Ratio Ac-K Peptide Plasmo						3	Ac-K Plasmo PSM >1 Curated
	Raw data collected from each 'Tricostatin A treatment SILAC'							The complete set of acetyl-lysine peptides							Peptides that contained only one
	Sequence for peptides containing acetyl-lysine residue							detected during the 'Acetate Pulse SILAC' experiment							peptide spectral match (PSM) and/or
								where a SILAC ratio was determined							had a H/L SILAC ratio % variability >75%
															FDR <1% Cutoff / q-value <1%
	4	Non-Acetyl Peptides						5	Non-Ac-K Peptide Distribution						6	Human Acetyl-Peptides					7	Total Protein Comparison
	Raw data collected from each 'Tricostatin A treatment SILAC'							The distirubtion of non-acetylated peptides							Raw data collected from each 'TSA treatment SILAC'						Ac-K peptides that were considered 'of interest'
	sequence for non-acetylated peptides							non-curated datasets derived from tabs 2 and 4							sequence for peptides that were ambiguously						(I.e. >2 H/L ratio)
								with/without extreme ratios (default 0.01 and 100, non-values)							assigned to either the H. sapiens erythroctye						The SILAC ratio of each Ac-K peptide was compared
	This 'control' data set is used as a comparison for the							FDR<1% / q-value <1% / human peptides removed							proteome or the P. falciparum proteome						to the H/L ratio of each non-acetylated peptide
	spread of H/L ratios quantified in the Ac-K SILAC dataset							Each distribution and metrics are present in Supp. figure 3													thereby indicate if the total protein abundance was altered
	Column headings legend
	Sequence	Identified peptide sequence by database search (Mascot)
	# PSMs	Number of peptide spectral matches to the sequence, aka, spectral count (ProteomeDiscoverer)
	# Proteins	Number of individual protein entries to which the matched peptide sequence can be mapped (ProteomeDiscoverer)
	# Protein Groups	Number of protein groups that contain the indivdual mapped proteins (ProteomeDiscoverer)
	Modifications	Post-translational and chemical modifications identified to be present on the matched peptide (Mascot)
	# Missed Cleavages	Number of missed tryptic cleavage sites present in the matched peptide (Mascot)
	MH+ [Da]	Protonated mass value of the peptide ion, derived from the emperical m/z (ProteomeDiscoverer)
	[Experiment]: Heavy/Light	Heavy: Light SILAC ratios, derived from the intensities of the found pairs of heavy and light isoleucine-containing peptides (ProteomeDiscoverer)
	[Experiment]: Heavy/Light Count	Number of times the SILAC ratio was measured (ProteomeDiscoverer)
	[Experiment]: Heavy/Light Variability [%]	Variability in SILAC ratio measurement, if measured multiple times (ProteomeDiscoverer)
	q-Value	q-value statistic of the peptide assignment (ProteomeDiscoverer)
	PEP	Posterior error probability statistic of the peptide assignment (ProteomeDiscoverer)
	IonScore [Experiment]	Mascot score (Mascot)
	Exp Value [Experiment]	Mascot expect value statistic (Mascot)
	RT [min]	Chromatographic retention time of peptide (ProteomeDiscoverer))	DeltaScore A9
	Charge	Charge of peptide ion (ProteomeDiscoverer)
	m/z	Emperical m/z value of peptide ion (ProteomeDiscoverer)
	DeltaM [ppm]	Error between the emperical and theoretical mass values of the identified peptide (ProteomeDiscoverer)
	Sequences in Proteins	Sequence context of the identified peptide within the protein(s) to which it is mapped (ProteomeDiscoverer)
	Positions in Master Proteins	Amino acid interval of the identified peptide in the context of the protein(s) to which it is mapped (ProteomeDiscoverer)

## Sheet: Summary
												TSA Treatment Enriched 1						TSA Treatment Unenriched 1						TSA Treatment Unenriched 2						TSA Treatment Enriched 2						TSA Treatment Unenriched 3					TSA Treatment Enriched 1			TSA Treatment Unenriched 1			TSA Treatment Unenriched 2
Sequence	# PSMs	# Proteins	# Protein Groups	Protein Accessions	Modifications (only PTMs, all positions)	# Missed Cleavages	MH+ [Da]	PEP	q-value	Ions Score	DeltaScore	RT [min]	Charge	m/z [Da]	DeltaM [ppm]	Ions Score	DeltaScore	RT [min]	Charge	m/z [Da]	DeltaM [ppm]	Ions Score	DeltaScore	RT [min]	Charge	m/z [Da]	DeltaM [ppm]	Ions Score	DeltaScore	RT [min]	Charge	m/z [Da]	DeltaM [ppm]	Ions Score	DeltaScore	RT [min]	Charge	m/z [Da]	DeltaM [ppm]	Heavy/Light	Heavy/Light Count	Heavy/Light Variability [%]	Heavy/Light	Heavy/Light Count	Heavy/Light Variability [%]	Heavy/Light	Heavy/Light Count	Heavy/Light Variability [%]	Heavy/Light
QEENIPIYKRPFVPK	4	1	1	PF3D7_1368900	1×Acetyl[K9]	1	1914.07	0.107597	0.00982885																			34.22	0.3824	51.7741	3	638.694	-0.352076																100
ILGEEKPNVDGVSTSNTPGGNESSSASPNLSDAAEK	2	1	1	PF3D7_0207000	1×Acetyl[K36; K6]	0	3607.7	0.0561287	0.00697408																			19.48	0.2632	49.2333	5	720.936	-8.05207	23.29	0.2174	64.2746	3	1203.24	-0.656321
TIAEALKNIGK	2	1	1	PF3D7_1030100	1×Acetyl[K7]	1	1213.73	0.0560767	0.00591862																			36	0.6667	55.7615	2	607.371	0.408845																88.4615
NKYNQLNCNIK	4	1	1	PF3D7_1402800	1×Acetyl[K2]	1	1457.73	0.0560767	0.00570445																			34.81	0.5143	32.3239	2	729.368	0.522041																96.8204
NAMNKMLSNPINVDNK	5	1	1	PF3D7_1433400	1×Acetyl[K5]	1	1867.91	0.0362215	0.00378186							15.6	0.3125	73.9436	3	623.313	6.22329	15.6	0.3125	73.9436	3	623.313	6.22329	52.54	0.6604	55.3613	2	926.463	1.0337																100
IGNKSASFINHK	4	1	1	PF3D7_1348200	1×Acetyl[K4]	1	1371.76	0.03036	0.00347423																			33.76	1	32.8133	3	457.924	1.20292																100
LHANSLIKPIPCKK	5	1	1	PF3D7_1473700	1×Acetyl[K13; K14]	1	1674.99	0.0302471	0.00347423																			29.31	1	37.0819	4	419.503	-0.0721181																100
GRPPGSTKLSKLLLQNNFPIK	5	1	1	PF3D7_1008100	2×Acetyl[K8; K11]	2	2399.39	0.0159684	0.00148525																			54.27	0.7963	76.3523	3	800.468	1.00689																100
QMMFMNNNMNIHGKTNK	13	1	1	PF3D7_0823300	1×Acetyl[K14; K17]	1	2101.95	0.0138594	0.00131741																			69.68	0.1	47.8348	3	701.323	0.801991																100
YVSEKYPMNTKMIQNNNMVTNR	11	1	1	PF3D7_1433400	2×Acetyl[K5; K11]	2	2766.31	0.0108567	0.00124833							12.31	1	24.1289	3	925.761	-7.24815	12.31	1	24.1289	3	925.761	-7.24815	46.07	1	54.8246	3	922.775	-0.289114																100
GESFNTKGIIGNNAESMIFK	5	1	1	PF3D7_1023900	1×Acetyl[K7]	1	2220.13	0.00800253	0.0010781																			41.86	0.5476	70.3026	3	740.714	0.592552																100
GIIGNNAESMIFKTYNK	3	1	1	PF3D7_1023900	1×Acetyl[K13; K17]	1	1963.03	0.00710204	0.000941946																			29.51	0.4	65.3339	3	655.014	1.35608	11.99	1	71.1359	2	990.015	1.26904										100
ILSNTLGISNKYIR	18	1	1	PF3D7_1107800	1×Acetyl[K11]	1	1654.98	0.00382168	0.000524203																			55.99	0.8036	59.7338	2	827.993	0.49033																100
TPSIVSPTAAEK	3	1	1	PF3D7_0207900	1×Acetyl[K12]	0	1207.66	0.00269099	0.000401106							40.4	0.7	45.8746	2	604.336	0.882283	35.52	1	44.9534	2	604.337	1.58984																94.927	2	7.73022	100	1
ALTVKEEEFSNTLIK	13	1	1	PF3D7_1407800	1×Acetyl[K5]	1	1770.96	0.0026426	0.000379572							42.13	0.6429	76.818	2	885.986	2.94367	35.19	0.3143	75.6708	2	885.985	1.22045							29.05	1	45.2401	2	885.985	1.28938				100	5	0	100	1
KSISSTSTVILNK	3	1	1	PF3D7_1014600	1×Acetyl[K1]	1	1433.84	0.00122041	0.000170107							61.36	0.7377	56.9638	2	717.424	0.719426	61.36	0.7377	56.9638	2	717.424	0.719426																100	2	0	100	1
LSKLLLQNNFPIK	27	1	1	PF3D7_1008100	1×Acetyl[K3]	1	1569.94	0.000897044	0.00010413							44.68	0.7556	83.9793	2	788.981	1.25028	43.32	0.7209	82.7513	2	788.981	0.321373	61.31	0.7869	71.166	2	785.472	0.60331	47.96	0.6458	52.2552	2	788.981	0.863236				100	3	0	100	2	0	69.3715
HKTSQLNSSANQGDINNNAK	5	1	1	PF3D7_1014600	1×Acetyl[K2]	1	2190.06	7.64031e-06	0							61.61	0.8226	32.848	3	730.694	2.65893	55.13	0.7636	31.7955	3	730.692	0.317916																100	3	0
NLHSNKQMMFMNNNMNIHGKTNK	10	1	1	PF3D7_0823300	2×Acetyl[K6; K20; K23]	2	2837.32	0.0648661	0.00781115							15.62	0.25	23.6267	4	703.315	-7.69105							55.75	0.0179	49.6043	4	710.085	0.714603																69.1057
KKNPDDQISSLVSLVDNMNITQEK	5	2	1	PF3D7_0324100; PF3D7_0601200	2×Acetyl[K1; K2]	2	2730.42	5.54041e-05	0							27.92	0.5357	87.3053	3	910.807	-3.52427	27.92	0.5357	87.3053	3	910.807	-3.52427							60.16	0.7167	55.0307	3	910.811	0.700596				100	1		100	1
YNAYKNMENIK	2	1	1	PF3D7_1023900	1×Acetyl[K5; K11]	1	1436.7	0.0560767	0.00583382							11.45	1	36.7285	3	498.908	6.25264							29.5	0.5	38.5478	2	718.851	-1.01421																62.6227
KAVDAAITNDLLR	18	1	1	PF3D7_1007700	1×Acetyl[K1]	1	1448.82	2.80123e-06	0							62.13	0.8226	61.282	2	703.909	2.04513	48.41	0.7083	60.3102	2	700.399	0.102617	63.4	1	60.0484	2	724.913	0.423024	70.98	0.8028	34.5817	2	700.4	2.10836				0.874755	4	24.3835	0.972667	3	50.9789	100
GCLRCGGVFGGGVAPGVGLLGGIGQLGLDVWKAAAIK	3	1	1	PF3D7_1000500	1×Acetyl[K32; K37]	2	3636.97	0.052854	0.00463908							31.93	0.3125	83.2954	4	909.998	0.590058	26.32	0.0385	82.5932	4	909.996	-1.7594							24.26	0.25	53.2447	5	728.197	-3.69302				23.275	1		20.295	1
VNVIKGAGSIGKYIMK	35	1	1	PF3D7_1118600	2×Acetyl[K5; K12; K16]	2	1783.04	0.000544788	8.14764e-05							15.91	0.125	44.1753	3	600.351	-0.137002							119.95	0.35	69.8617	2	892.027	0.817073																17.0652
MEELNKSGIYSK	4	1	1	PF3D7_0703600	1×Acetyl[K6; K12]	1	1505.73	0.0125007	0.00127902							49.17	0.0612	78.5406	2	753.366	-1.54048	49.17	0.0612	78.5406	2	753.366	-1.54048							50.68		52.4011	2	745.37	0.355791				16.1033	1		16.1033	1
KSAPVSTGIKKPHR	27	1	1	PF3D7_0617900	2×Acetyl[K1; K10; K11]	2	1596.93	0.000544788	8.14764e-05							69.47	0.1014	38.5961	3	532.981	0.217535	57.26	0.1228	37.6078	3	532.981	0.217535	40.31	0.2	23.2773	3	532.981	0.217535										8.21114	11	23.2022	7.97263	5	18.6886	8.46564
SSYSIAQKLPR	41	1	1	PF3D7_1014600	1×Acetyl[K8]	1	1298.72	0.00100568	0.00010413							72.34	0.7778	59.757	2	649.863	1.14229	72.34	0.7778	59.757	2	649.863	1.14229	58.07	0.6724	22.6192	2	649.863	0.202359																5.55886
NLLDPSSLYNNDYSNNNNIHKYIK	25	1	1	PF3D7_1008100	1×Acetyl[K24; K21]	1	2909.43	0.018964	0.00207979																			54.45	0.0185	87.9916	3	970.48	0.0140065																4.26208
INVGEKHQAK	7	1	1	PF3D7_0108500	1×Acetyl[K6; K10]	1	1172.65	0.0578007	0.00737065																			39.33	0.3846	16.8581	3	391.555	-0.320393																3.4968
KSAPVSTGIK	64	1	1	PF3D7_0617900	1×Acetyl[K1]	1	994.601	0.00289779	0.000401106							57.3	0.8246	29.3199	2	497.804	-0.08533	54.33	0.7963	39.7357	2	518.809	0.383455	13.47	1	25.6294	2	515.301	0.458094	44.97	0.6	20.8847	2	515.302	1.99939										4.14277
NKYNYDINIFNNVPVDIQKR	4	1	1	PF3D7_0310200	1×Acetyl[K19]	2	2530.33	0.0136321	0.00131741																			35.65	0.6111	99.1145	3	844.116	-0.206505																3.12774
KSAPISAGIKKPHR	38	1	1	PF3D7_0610400	1×Acetyl[K1; K10; K11]	2	1545.94	1.04491e-05	0							83	0.8313	34.3286	2	773.475	1.00279	83	0.8313	34.3286	2	773.475	1.00279	45.77	0.1739	28.96	3	529.988	-1.57274	31.34	0.6129	15.282	4	387.24	-1.3045				1.75318	9	11.2542	1.73106	4	2.16354	7.14219
GAALHPSTIPGLLEVGWKK	18	1	1	PF3D7_0823300	1×Acetyl[K18; K19]	1	2016.13	0.0161054	0.00148525							17.21	0.3529	95.6177	2	1029.58	5.99623							46.6	0.1277	72.1558	3	672.714	0.0930198																3.04947
LLNENIDSKK	12	1	1	PF3D7_1433400	1×Acetyl[K9; K10]	1	1215.66	0.0167567	0.00168874							11.59		16.3402	3	408.232	4.15495	11.59		16.3402	3	408.232	4.15495	63.3	0.6349	32.3164	2	608.333	-0.0919561	24	0.1667	29.2294	2	611.844	4.34066										2.95852
KSAPISAGIK	69	1	1	PF3D7_0610400	1×Acetyl[K1]	1	1013.6	0.00128734	0.000250769							54.46	1	44.3751	2	514.321	1.30091	51.25	0.7843	44.7748	2	514.321	0.825754	42.93	1	32.1018	2	507.303	-0.582113	55.99	0.7143	19.8034	2	507.303	-0.160599				2.80526	18	16.9708	2.74465	9	20.3955	2.88867
IKFDNNNNNNNKIEIR	6	1	1	PF3D7_1124300	1×Acetyl[K12]	2	2023.06	0.0588643	0.00747249																			28.52	0.6552	50.0659	3	675.025	-0.286196																2.5587
ISYSEKSYSK	6	1	1	PF3D7_0627800	1×Acetyl[K6; K10]	1	1233.6	0.0560767	0.00652778																			41.72	0.3333	24.7255	2	617.303	-0.0967301																1.91222
SQSKPNQEISSR	4	1	1	PF3D7_1134600	1×Acetyl[K4]	0	1409.71	0.0105515	0.00122613							10.16	1	28.1677	2	705.358	-0.110843													27.81	0.1786	13.6768	2	705.359	0.495305				1.59085	1
IISDGVSCKFIR	9	1	1	PF3D7_1414300	1×Acetyl[K9]	1	1457.81	0.0106153	0.00122613																			43.4	1	49.7335	2	729.409	1.1591																1.60233
NSSNPVDENNHIIDSTKK	6	1	1	PF3D7_0911900	2×Acetyl[K17; K18]	1	2011.97	0.0560767	0.00560638							24.78	0.52	38.1437	3	671.328	1.08186	24.78	0.52	38.1437	3	671.328	1.08186							20.77	0.0952	66.34	3	704.015	3.0673				1.65794	3	18.7807	1.46228	1
IETVKTLPNGTVER	6	1	1	PF3D7_1211400	1×Acetyl[K5]	1	1605.89	0.0173067	0.00179811																			41.75	0.6429	52.7264	2	803.451	1.11846																1.55139
CNILAITGNK	3	1	1	PF3D7_1012900	1×Acetyl[K10]	0	1117.62	0.0626771	0.00766948							28.19	0.4286	55.9903	2	552.299	3.10698													36.87	0.6757	29.5584	2	559.314	-1.76134				1.54117	1
VNTTNNAPNEIK	8	1	1	PF3D7_0730900	1×Acetyl[K12]	0	1321.68	0.000273298	4.3081e-05							10.39	1	43.4588	3	452.897	0.414401	10.39	1	43.4588	3	452.897	0.414401							62.15	0.8065	16.0666	2	661.347	3.06235
GLNSNVENIKNENNGADK	2	1	1	PF3D7_0628200	1×Acetyl[K18]	1	1936.94	0.00109639	0.00010413							40.69	0.6829	38.1683	3	646.32	1.76833	14.58		83.63	2	968.975	-0.398989							11.4		50.948	2	968.975	-0.1469				1.5232	1
KANDKPGNGQNNQDGQNDQDGQDGQDGQNNQDGQNNQDIK	2	1	1	PF3D7_0613800	3×Acetyl[K1; K5; K40]	1	4317.83	0.00835325	0.0010942																									58.19	0.6897	12.028	4	1080.21	-0.736305
MLNNNLNTPPNNINNTNNINNINNINNNVNIVK	11	1	1	PF3D7_0611800	1×Acetyl[K33]	0	3751.94	9.58848e-09	0							81.82	0.8049	71.217	3	1239.62	0.718965	59.11	0.5763	71.1005	3	1239.62	-0.463361							60.83	0.5082	43.0829	3	1251.32	1.91483				1.42954	2	5.67617	1.48528	1
NILNTVKNDVK	12	1	1	PF3D7_1404900	2×Acetyl[K7; K11]	1	1264.73	0.0373046	0.00379833							48.99	1	52.2435	2	632.872	3.26476	40.73	0.6098	51.7808	2	632.871	1.14135																1.58236	5	21.571	1.38389	2	43.0072
ECLLISNEEVLGK	2	1	1	PF3D7_1333000	1×Acetyl[K13]	0	1503.77	0.00585105	0.000802519							15.66	1	80.0721	2	773.394	-1.78637	15.66	1	80.0721	2	773.394	-1.78637							22.8	0.2174	40.8885	2	752.392	2.26705
ISTLINSLDK	52	1	1	PF3D7_0524000	1×Acetyl[K10]	0	1117.67	0.00109762	0.00010413							52.08	0.7115	61.4945	2	552.32	1.94703	50.56	0.7647	26.7181	2	552.319	0.509124							45.69	1	33.1681	2	559.336	0.370032				1.22729	11	51.6685	1.15816	6	45.4924
MSPPITSIQVFSSMSDEK	6	1	1	PF3D7_0902800	1×Acetyl[K18]	0	1983.94	1.69911e-09	0							81.5	0.8415	84.7287	2	999.492	0.874214	29.66	0.3	83.3825	2	999.493	1.85177							37.98	0.5789	50.6951	2	992.477	3.29327				1.56779	3	13.2892	1.56779	1
KTNNAISFESNSGSLEK	10	1	1	PF3D7_0207600	1×Acetyl[K1]	1	1832.91	7.35789e-13	0							52.76	0.717	46.4868	3	611.644	3.39652	33.18	0.4848	43.9954	3	611.641	-4.0066e-05							104.77	0.8095	20.3904	2	916.958	-0.558797				1.33384	4	3.23546	1.36033	1
LPSNFALKTIR	15	1	1	PF3D7_0418600	1×Acetyl[K8]	1	1301.76	0.0197261	0.00231066																			56.61	0.7895	58.9621	2	651.383	1.09429																1.31314
NVNILGTNNNIK	2	1	1	PF3D7_1103800	1×Acetyl[K12]	0	1369.76	0.0139921	0.00131741							23.07	0.1739	52.9759	2	664.38	0.141053	23.07	0.1739	52.9759	2	664.38	0.141053	11.01	1	79.2354	3	457.261	3.77642										1.3122	1		1.3122	1
NGILHVEAEDKGTGK	22	1	1	PF3D7_0917900	1×Acetyl[K15]	1	1574.82	0.000351376	4.3081e-05							62.61	0.7619	38.4431	2	784.408	0.234485	62.61	0.7619	38.4431	2	784.408	0.234485							74.5	0.7973	18.7137	2	787.919	3.28689				1.44877	2	59.2794	1.44877	2	59.2794
LQMNNSTPSITSNGNKK	4	1	1	PF3D7_0406500	1×Acetyl[K16; K17]	1	1840.93	0.0192151	0.00211953							25.59	0.6154	39.5871	3	614.315	0.278426	25.59	0.6154	39.5871	3	614.315	0.278426	10.02	1	69.9421	2	967.467	-1.29549	13.17	0	49.0733	2	949.972	0.669636				1.28001	2	4.76149	1.28001	2	4.76149
TTTPNVINSISMESMNDGVMYPNVSK	18	1	1	PF3D7_1107800	1×Acetyl[K26]	0	2829.31	1.13819e-10	0							60	1	82.1918	2	1415.16	0.0435349	60	1	82.1918	2	1415.16	0.0435349	20.05	0.25	164.02	3	973.123	3.47079	111.23	0.8919	50.9512	2	1415.15	-3.23548				1.2686	3	1.04613	1.25969	1
LNCFIAAK	7	1	1	PF3D7_1461900	1×Acetyl[K8]	0	936.497	0.00267893	0.000401106							36.08	0.0833	47.6965	2	468.752	-1.45129	24.42	0.5	44.2243	2	468.753	2.00293							36.18	0.7222	22.5963	2	468.753	0.829798				1.49273	3	1.51228	1.50803	1
TSGKVINSLSK	13	1	1	PF3D7_1118600	2×Acetyl[K4; K11]	1	1224.69	0.000801732	0.00010413							67.03	0.7761	46.3826	2	591.845	1.4307	66.76	0.7761	45.4638	2	591.844	0.604983	49.51	0.68	39.5657	2	591.844	0.398553	12.71	0.0769	33.5978	2	612.852	4.51654										1.27731
EGGDLLIKGNNVDK	3	1	1	PF3D7_1124300	1×Acetyl[K8]	1	1513.79	0.0131243	0.00129929							13.25	1	31.937	3	507.607	2.79639	13.25	1	31.937	3	507.607	2.79639	37.85	1	43.1017	2	757.396	-0.680897																1.27508
SSNNSIFFKTLSK	5	1	1	PF3D7_1433400	1×Acetyl[K13; K9]	1	1521.8	0.0566619	0.00718138																			34.64	0.4286	60.2465	2	761.406	1.77873																1.26223
NNSNTNIIFLSGTMNPK	2	1	1	PF3D7_1417200	1×Acetyl[K17]	0	1864.92	0.000546379	0.00010413							26.22	0.5	73.4541	2	932.967	2.50744	26.22	0.5	73.4541	2	932.967	2.50744							14.95	0.2	57.8477	2	961.965	-2.8938				1.26215	1		1.26215	1
NTENNEFENIKR	5	1	1	PF3D7_0823300	1×Acetyl[K11]	1	1514.73	0.00908494	0.00114057							28.28	0.5357	38.2	3	505.582	1.10299	28.28	0.5357	38.2	3	505.582	1.10299	54.43	0.8148	36.7878	2	775.366	0.618791										0.819939	1		0.819939	1		2.08763
FTPLGDIDIESGQQQVLK	2	1	1	PF3D7_1332000	1×Acetyl[K18]	0	2002.07	5.23806e-11	0							26.61	0.1111	81.8369	3	677.358	7.4895	26.61	0.1111	81.8369	3	677.358	7.4895							93.25	0.7849	47.2019	2	1001.54	1.09719
TSVQETSKSIKNHNVTTGR	12	1	1	PF3D7_1008100	2×Acetyl[K8; K11]	2	2178.12	0.0250351	0.00300195							23.28	0.5217	45.245	3	726.713	0.482481							52.14	0.7308	31.9499	3	726.712	0.0621525										1.26061	1					1.19548
MGDGVINYK	5	1	1	PF3D7_1107800	1×Acetyl[K9]	0	996.482	0.002179	0.000323167							37.86	0.5263	43.201	2	498.744	-0.633724	37.86	0.5263	43.201	2	498.744	-0.633724																1.23074	2	1.60372	1.2175	1
NNIISNNVEEK	11	1	1	PF3D7_0206400	1×Acetyl[K11]	0	1273.64	0.0263826	0.00316295							43.88	0.7727	42.2139	2	644.341	1.80563	42.37	0.5238	41.8851	2	644.341	1.42643							32.98	0.3333	19.5414	2	637.324	2.42119				1.30084	2	10.1451	1.21501	1
GEDIQSEITLK	18	1	1	PF3D7_0409400	1×Acetyl[K11]	0	1232.64	0.00401314	0.000547779							68.6	0.6957	54.9285	2	616.821	-2.21349	68.6	0.6957	54.9285	2	616.821	-2.21349							44.64	0.5111	31.4189	2	616.823	1.25263				1.25067	5	27.3732	1.32699	3	33.529
GGINEVAQKNLHR	27	1	1	PF3D7_1333700	1×Acetyl[K9]	1	1484.8	0.016412	0.00155138																			47.18	0.7447	31.99	2	742.905	-0.893219																1.21059
LYIEENKTSVQETSKSIKNHNVTTGR	15	1	1	PF3D7_1008100	3×Acetyl[K7; K15; K18]	3	3116.6	0.00201638	0.000299931																			84.96	0.8235	50.3422	3	1039.54	0.418997																1.20009
KKMVDIMTAEASK	2	1	1	PF3D7_0322900	1×Acetyl[K13]	2	1458.78	0.0368593	0.00378186							32.69	0.6061	43.12	3	486.931	0.616851	32.69	0.6061	43.12	3	486.931	0.616851	13.97	1	25.1052	3	511.599	2.40001										1.19958	1		1.19958	1
LTESIDNILVK	51	1	1	PF3D7_0207600	1×Acetyl[K11]	0	1286.72	2.47109e-05	0	11.63		43.8487	2	643.859	-7.78228	66.46	0.8182	70.5907	2	629.876	0.223234	64.88	0.7385	68.4786	2	629.876	0.999057							68.35	0.7059	38.2655	2	629.876	0.126256				1.24615	14	6.49796	1.16932	7	8.35082
KTMDEEIGDQGSVAEK	2	1	1	PF3D7_1149000	1×Acetyl[K1]	1	1794.81	0.00043389	4.3081e-05	10.06		45.4186	2	897.912	5.92868	61.03	0.7541	39.3348	3	581.946	2.57916	13.74	1	104.98	2	897.91	3.61623							81.58	0.5854	16.6161	2	868.907	3.16715				0.713183	1
ITGLITQAGK	6	1	1	PF3D7_0104100	1×Acetyl[K10]	0	1001.6	7.75954e-05	0							48.49	0.7083	47.8133	2	501.303	-0.157531	46.65	0.7021	46.8608	2	501.304	0.939347							20.66	0.0476	21.5111	2	522.306	-4.48473				1.18154	4	7.37636	1.18154	2	2.43344
IPSGSFFNSPQNFQGTLK	5	1	1	PF3D7_0731100	1×Acetyl[K18]	0	1976	3.04254e-07	0							85.43	0.8588	73.7757	2	988.504	0.647889	85.43	0.8588	73.7757	2	988.504	0.647889							57.94	0.5172	43.4651	2	988.503	0.0301242				1.11668	1		1.11668	1
KIGCELNTNDTVNK	4	1	1	PF3D7_1364100	2×Acetyl[K1; K14]	1	1612.81	0.0398171	0.00393104							27.59	0.2143	38.2506	3	538.274	0.502429	23.06	0.5217	37.375	3	538.274	-0.292296							15.65	0.1875	70.4849	2	845.415	6.95364				1.11656	2	15.6461	1.24005	1
TESFSLYIFKVLK	3	1	1	PF3D7_0714000	2×Acetyl[K10; K13]	1	1574.88	0.0571311	0.00722853																			36.67	0.6486	115.692	3	525.634	2.94311	13	0.1538	28.1443	3	555.976	-4.30373										1.16121
IYKPSSQNDYSNER	14	1	1	PF3D7_1460500	1×Acetyl[K3]	0	1700.79	3.92939e-07	0							57.27	0.807	31.6085	2	850.898	1.31066	57.27	0.807	31.6085	2	850.898	1.31066							10.57	1	38.7147	2	875.409	-2.2948				1.13524	5	3.87972	1.16074	3	13.487
LTISYNPK	3	1	1	PF3D7_0904900	1×Acetyl[K8]	0	935.52	0.0202676	0.00239112							28.21	0.3571	46.8644	2	468.264	0.477665	10.55	1	45.1116	2	468.263	-2.06677																1.06592	2	19.876	1.21726	1
VNVNNLITQK	23	1	1	PF3D7_0606000	1×Acetyl[K10]	0	1142.65	0.000513552	4.3081e-05							59.86	0.6667	50.9333	2	571.831	1.42234	55.71	0.7143	51.9871	2	571.83	0.460867							41.08	0.5854	25.8295	2	571.829	-2.10307				1.11353	6	31.8912	1.18062	3	24.8828
NGTFGVTSSIEK	12	1	1	PF3D7_0904800	1×Acetyl[K12]	0	1246.64	0.000544788	4.3081e-05							55.23	0.6727	49.1974	2	623.824	1.22817	53.39	0.3396	47.7786	2	623.822	-1.1219							41.13	0.4146	24.6105	2	623.823	-0.730218				0.556152	5	20.1617	0.594881	4	11.829
KHISTTCNASSGNVFLR	13	1	1	PF3D7_1129100	1×Acetyl[K1]	1	1898.96	3.17547e-05	0							42.68	0.6977	42.5737	3	633.659	0.858163	42.68	0.6977	42.5737	3	633.659	0.858163							48.15	0.75	18.7969	3	633.658	-0.588197				1.15244	3	4.55233	1.09458	2	7.64846
ILSNTLGISNK	16	1	1	PF3D7_1107800	1×Acetyl[K11]	0	1159.67	5.03391e-05	0							93.52	0.7766	52.2043	2	580.338	0.822375	65.91	0.6515	51.3058	2	580.338	0.296059							68.76	0.7971	29.453	2	587.355	0.790183				1.16767	5	2.42145	1.1369	2	3.96175
LNEDSDINNK	3	1	1	PF3D7_0813000	1×Acetyl[K10]	0	1210.57	0.00125794	0.000226216							10.39	1	42.2726	2	605.784	-4.06219	10.39	1	42.2726	2	605.784	-4.06219							66.53	0.6716	13.6756	2	584.783	2.22129
VNELNMDILNK	24	1	1	PF3D7_1239200	1×Acetyl[K11]	0	1309.69	2.95566e-07	0							86.15	0.6977	67.7004	2	655.348	-0.0508873	85.17	0.6824	67.1486	2	655.349	0.881168							66.88	0.4328	38.9715	2	651.84	0.380595				1.08452	6	5.93928	1.0741	3	8.06713
INNNINISVVEK	12	1	1	PF3D7_0309300	1×Acetyl[K12]	0	1356.75	0.000544788	4.3081e-05							65.67	0.5758	55.2308	2	678.878	-0.356026	65.67	0.5758	55.2308	2	678.878	-0.356026							76.44	0.75	32.6081	2	678.88	2.88299				1.12157	4	2.78106	1.04276	2	12.8858
LNQILIGMLK	72	1	1	PF3D7_1404900	1×Acetyl[K10]	0	1142.7	0.000618036	0.00010413							68.97	0.6522	81.5324	2	578.869	-0.497109	53.48	0.5472	79.7813	2	571.853	1.65628	52.9	0.2453	68.5619	2	571.852	-0.0529433	60.22	0.5333	48.9684	2	571.853	1.54945				1.08418	12	7.63938	1.07477	7	8.30027	1.15928
MLNPTEEILK	8	1	1	PF3D7_1366500	1×Acetyl[K10]	0	1187.63	0.00466836	0.000643381							31.43	0.1935	67.5091	2	594.321	0.599447	30.26	0.2333	65.8656	2	594.321	0.599447							38.47	0.2895	38.609	2	594.321	0.291094				1.20929	4	6.88923	1.13212	2	3.65962
NKNNSQYISTNVENENLNKNEQK	12	1	1	PF3D7_1021900	1×Acetyl[K23]	2	2729.32	9.15167e-12	0							100.23	0.84	40.628	3	910.446	1.26885	78.08	0.7692	39.3053	3	910.445	0.597971							71.8	0.8056	17.164	3	910.446	1.67138				1.00093	6	2.15538	1.0691	2	11.7583
LINSCNTSMNPNETNK	2	1	1	PF3D7_1326500	1×Acetyl[K16]	0	1843.84	0.00107598	0.00010413	12.48	1	70.1268	2	947.917	-0.232008	41.38	1	39.4463	2	922.424	1.10451	41.38	1	39.4463	2	922.424	1.10451							11.09	1	13.4499	3	632.277	-6.19823				1.08269	1		1.08269	1
KLESVPISHMGK	4	1	1	PF3D7_1008400	1×Acetyl[K1]	1	1325.72	0.000544788	8.14764e-05							33.7	0.5294	41.0528	3	442.579	-1.08778	33.7	0.5294	41.0528	3	442.579	-1.08778							36.64	0.5946	20.4485	3	442.581	2.08892				1.21297	2	67.6074	0.801914	1
INMQKLYDENNFLNK	6	1	1	PF3D7_1323300	1×Acetyl[K5; K15]	1	1932.96	0.0562676	0.00711694							14.78	1	61.5636	2	992.478	0.0208755	14.78	1	61.5636	2	992.478	0.0208755	35.21	1	63.7263	2	966.984	0.102556																1.0791
NNTTNIIPENNK	8	1	1	PF3D7_1423700	1×Acetyl[K12]	0	1385.72	0.000900351	0.00010413							43.72	0.7273	42.6297	2	693.364	0.506433	43.72	0.7273	42.6297	2	693.364	0.506433							54.52	0.6909	21.6723	2	686.349	2.57758							1.26439	1
NFSLISNSMTSNELLEMK	29	1	1	PF3D7_0523000	1×Acetyl[K18]	0	2065.01	1.5869e-16	0							133.42	0.8271	88.0172	2	1033.01	2.46021	109.69	0.8364	86.7083	2	1033.01	1.15971							118.68	0.7143	54.716	2	1033.01	1.39616							0.926996	5	12.1878
NVQQETPIKHLPNEEENMK	3	1	1	PF3D7_1021900	1×Acetyl[K19]	1	2285.13	0.00122998	0.000170107							27.15	0.6296	45.4245	3	762.383	1.48742													16.86	1	20.7951	3	762.385	4.93297				0.898828	1
AGQIILLDDGNLK	17	1	1	PF3D7_1037100	1×Acetyl[K13]	0	1383.8	2.92955e-07	0							58.32	0.6724	70.7803	2	692.407	2.25362	55.95	0.5893	70.7903	2	692.406	1.10685	18.3	0.1111	49.4361	2	706.398	6.15755	66.85	0.4627	41.6312	2	685.387	-1.44706				1.27177	5	40.3512	1.11563	2	19.6042
LKCPNCLIDK	7	1	1	PF3D7_0828900	2×Acetyl[K2; K10]	1	1351.68	0.000410556	4.3081e-05							48.03	0.4167	41.7959	3	420.886	-0.140686	48.03	0.4167	41.7959	3	420.886	-0.140686	11.35	1	89.175	3	451.23	-5.1393										1.06457	3	36.0765	1.08434	2	39.0874
NIMDVLNEFSSSNGMNENFDELK	2	1	1	PF3D7_1021900	1×Acetyl[K23]	0	2654.18	8.70972e-08	0							85.38	1	99.5913	2	1327.6	4.89974													14.24	1	21.2152	3	907.732	5.95721				1.06686	1
QLLDNIILLNSLSK	22	1	1	PF3D7_1239200	1×Acetyl[K14]	0	1597.97	2.26958e-10	0							92.21	0.8587	95.8553	2	799.49	1.2458	88.48	1	94.6318	2	799.49	1.55137							109.34	1	60.8759	2	799.49	1.39859				1.06996	5	4.52946	1.10313	3	9.74259
ADIIGFKK	25	1	1	PF3D7_0705700	1×Acetyl[K7; K8]	1	933.54	0.0277389	0.00321492	47.04	0.2979	37.282	2	467.274	-0.189101													38.55	0.1282	45.5152	2	467.274	-0.646763	43.26	0.6977	21.2622	2	453.285	-2.30679	1.24278	3	3.09772							1.09008
NNNITSMSLK	15	1	1	PF3D7_0624600	1×Acetyl[K10]	0	1121.56	0.00230692	0.000323167							43.37	0.5116	45.5299	2	561.285	1.15796	38.43	0.5	44.8153	2	561.285	0.50492							46.8	0.617	24.22	2	561.285	0.613759				0.897388	6	29.7048	1.3415	2	37.9525
NPLSDMMNIFGVPQTGK	14	1	1	PF3D7_1436300	1×Acetyl[K17]	0	1855.92	1.58252e-13	0							13.38	0.0769	111.794	3	643.976	-1.36125	13.38	0.0769	111.794	3	643.976	-1.36125							104.48	0.875	64.5249	2	928.463	1.40261
VICPLVDLANNEKDGVDL	14	1	1	PF3D7_1132800	1×Acetyl[K13]	1	1984.01	4.31492e-05	0							14.29	0.1429	85.4187	2	992.508	1.34731	14.29	0.1429	85.4187	2	992.508	1.34731							58.81	0.6441	53.2379	2	992.509	2.94702				1.04014	1		1.04014	1
NINEEKEELSPEVIK	35	1	1	PF3D7_1423700	1×Acetyl[K6]	1	1770.91	8.99002e-10	0							82.89	0.7108	50.7463	2	885.96	0.255171	82.89	0.7108	50.7463	2	885.96	0.255171							100.42	0.61	25.7916	2	885.961	1.42699				1.06989	5	11.5267	1.07491	3	12.3868
KKEEGMDNTINNNNNIVPTNVVQK	6	1	1	PF3D7_0604500	1×Acetyl[K24]	2	2713.36	0.00129887	0.000250769							46.82	0.6596	52.7716	3	905.127	3.11371	33.81	0.4412	51.686	3	909.803	1.074																0.96903	2	20.1647	1.10871	1
AGKFPSLITHNDKINDK	5	1	1	PF3D7_1441200	1×Acetyl[K3]	2	1898.01	0.00124453	0.000226216																			16.78	0.2941	43.4353	4	489.27	-0.567449	41.72	0.6429	21.3899	3	633.342	-0.335074										1.40765
LLNNMNNVNLINAEPYKNILSDNNNLK	29	1	1	PF3D7_0604500	1×Acetyl[K27; K17]	1	3099.59	1.89476e-10	0							104.34	0.875	83.2375	3	1038.55	1.14371	71.52	0.5694	32.9167	3	1033.87	0.448466							52.75	0.717	49.7673	3	1033.87	1.2755				1.13186	9	31.5097	1.03919	4	27.6277
SAALAAGTIAAIAKR	10	1	1	PF3D7_0624000	1×Acetyl[K14]	1	1384.83	0.00017782	0	11.31	0	67.2459	3	476.285	2.17099	70.07	0.8143	60.5125	2	692.919	2.31694	70.07	0.8143	60.5125	2	692.919	2.31694																1.10933	4	12.0065	0.953406	2	14.3697
NHNLKNNNSSTIQNGCTIKGNEQNVK	14	1	1	PF3D7_0904600	1×Acetyl[K26]	2	2968.43	0.00133723	0.000250769	17.37	0.2353	36.6067	4	742.86	-3.11606	50.96	0.7647	31.9872	4	735.869	0.147758	50.96	0.7647	31.9872	4	735.869	0.147758																0.957701	6	22.1202	1.09714	3	20.4298
EVSDAEEVLGQEGSMNEEILEK	23	1	1	PF3D7_1149000	1×Acetyl[K22]	0	2435.11	1.96364e-16	0	18.59	0.3684	33.0195	3	834.044	-7.03445	122.83	0.8374	72.3401	2	1218.06	1.0796	39.43	1	71.5017	3	814.718	3.38993							131.67	0.8409	42.8884	2	1218.06	-0.825307				1.03093	5	9.36225	1.09938	1
DSADKMPLETQLAIEEIK	77	1	1	PF3D7_0406200	1×Acetyl[K18]	1	2031.03	9.17351e-13	0							89.54	0.6556	76.2009	3	677.683	1.39616	81.55	0.6098	75.5537	3	677.681	-0.947842							92.35	0.587	45.3799	2	1016.02	2.69499				1.01218	15	3.64977	1.01019	8	2.88473
WVGDNDIVDETK	13	2	1	PF3D7_1435700.1; PF3D7_1435700.2	1×Acetyl[K12]	0	1397.67	1.72075e-05	0							72.91	1	52.9503	2	699.337	0.583977	72.91	1	52.9503	2	699.337	0.583977																1.02228	5	16.4312	1.02228	3	16.4312
IINEDDESLLNMKK	3	1	1	PF3D7_0824400	2×Acetyl[K13; K14]	1	1661.84	0.0560767	0.00641594							16.81	0.0588	55.5456	3	554.619	0.682508	16.81	0.0588	55.5456	3	554.619	0.682508							14.05	0.0714	28.8763	3	554.618	-1.19059				1.08534	1		1.08534	1
ANRNPVPCVFIQGGFKK	3	1	1	PF3D7_1468100	2×Acetyl[K16; K17]	2	1932.03	0.00707476	0.000941946							31.73	0.5938	60.6829	3	644.681	1.28052	31.73	0.5938	60.6829	3	644.681	1.28052							29.63	1	31.3529	3	644.68	-0.235855				1.02778	1		1.02778	1
KQNVEMNDQMDEQKEDDNIHISNK	2	1	1	PF3D7_0726500	1×Acetyl[K14]	2	2916.33	0.000410556	4.3081e-05							18.07	0.2778	96.1797	3	997.447	-1.27238													41.97	0.6905	18.7343	4	729.838	-0.0436793
EQLVGGSSMLISK	24	1	1	PF3D7_0911900	1×Acetyl[K13]	0	1348.71	5.39168e-10	0							81.29	0.8025	61.404	2	678.37	1.30153	74.21	0.7838	60.5328	2	678.37	0.761289							74.45	0.8649	34.5334	2	674.862	2.35888				1.02042	8	6.42972	0.997546	4	1.83533
GVNPDEAVALGAAIQGGVLK	167	1	1	PF3D7_1134000	1×Acetyl[K20]	0	1879.03	2.25041e-18	0							147.6	0.8716	33.9099	2	940.018	0.659588	116.17	0.8103	81.8228	2	940.018	0.529659	26.85	0.5185	70.4582	3	627.015	0.782361	119.52	0.8667	52.9359	2	943.528	1.7181				0.796793	30	4.7982	0.799664	15	4.7634	1.65787
DKVIGQEVIK	6	1	1	PF3D7_0500800	1×Acetyl[K10]	1	1142.7	0.0240669	0.0028349																									32.58	0.6061	20.4901	2	571.852	0.0118773
GKEEGNGDNEKNGTSNMMNNDNNNNNNNNNNIGDSK	4	1	1	PF3D7_1023900	2×Acetyl[K2; K11]	2	3895.58	0.0148189	0.00135424							31.92	1	31.1221	4	974.651	0.0567329	26.29	0.6154	29.9397	4	976.406	0.287863	10.95	1	79.3549	3	1337.87	-0.680513	13.58	0.0714	12.7626	5	803.129	5.71817				1.01011	1
NVEENNIGNCSK	2	1	1	PF3D7_1123100	1×Acetyl[K12]	0	1384.62	0.00613447	0.000802519																									49.54	1	14.0091	2	692.818	4.26313
ITDICTPTK	3	1	1	PF3D7_1208900	1×Acetyl[K9]	0	1062.57	0.0107481	0.00124833							37.84	0.6579	39.8555	2	531.788	0.764474	37.84	0.6579	39.8555	2	531.788	0.764474							19.06	1	18.5629	2	531.789	1.224				1.0509	2	12.679	0.965095	1
KIEGVNVLTSVIESAQDVADLK	6	1	1	PF3D7_0503400	2×Acetyl[K1; K22]	1	2342.3	0.00122808	0.000170107							43.3	0.6977	102.424	3	781.438	-0.775451	43.3	0.6977	102.424	3	781.438	-0.775451							47.2	0.7021	66.8758	3	781.438	-0.228238				1.0248	2	1.18214	1.0248	2	1.18214
NNNNINNDNNNNNNNNNKGDDQVK	3	1	1	PF3D7_1423700	1×Acetyl[K18]	1	2777.19	4.80777e-05	0							16.31	0.0625	47.5559	2	1389.09	-6.0411	16.31	0.0625	47.5559	2	1389.09	-6.0411							37.11	1	10.4843	3	912.4	1.24957
DTITSSKTNK	3	1	1	PF3D7_1008100	1×Acetyl[K7]	1	1143.6	0.00594925	0.000802519																									49.68	0.38	14.6627	2	572.303	2.28087
ILDLLEEGNTLTESVDDNK	3	1	1	PF3D7_0220000	1×Acetyl[K19]	0	2125.06	1.15629e-13	0																			18.96	0.0526	10.6354	5	434.221	0.375293	85.66	0.7209	52.5037	2	1063.04	2.50116
EGIFDGECGDQLNHAVMLVGFGMK	12	1	1	PF3D7_1115700	1×Acetyl[K24]	0	2631.21	1.86871e-09	0							45.6	1	91.8093	3	877.744	2.41688	45.6	1	91.8093	3	877.744	2.41688	11.67	1	67.7692	3	897.071	-6.77695	55.98	0.7857	58.4899	3	877.743	1.51221				1.05107	2	35.1233	1.05107	2	35.1233
NFPSPNENTLLTVVSSTSNNGNINK	26	1	1	PF3D7_1231800	1×Acetyl[K25]	0	2661.31	2.38451e-11	0							87.14	0.8736	80.7784	2	1331.16	1.28798	87.14	0.8736	80.7784	2	1331.16	1.28798							46.67	0.7447	50.8976	3	887.779	3.73689				0.982917	9	19.6951	1.00755	5	30.8314
TIKNFGGADNEIVQNILK	6	1	1	PF3D7_1436300	1×Acetyl[K3]	1	1974.07	0.000902003	0.00010413							53.73	0.3704	75.8156	3	658.694	1.65115	31.65	0.375	74.6957	3	665.711	0.604451							13.03	0.1538	35.1747	2	1008.54	-5.28205				0.971917	3	7.05052	1.00488	2	4.9473
NSYNNRPSTSIHSATVVSSGGNNNTSSSFK	19	1	1	PF3D7_1423700	1×Acetyl[K30]	0	3121.46	1.71522e-15	0							128.1	0.8828	43.3487	3	1041.16	1.5493	92.95	1	42.0962	3	1038.82	2.32131							20.68	0.2381	79.0088	3	1052.82	-4.0732				0.991598	11	10.6232	0.985067	6	7.41115
DGSGKNPLSDMMNIFGVPQTGK	26	1	1	PF3D7_1436300	1×Acetyl[K5]	1	2300.11	4.47352e-09	0							53	0.6792	96.9528	3	767.377	1.20959	45.24	0.7111	95.728	3	765.036	-0.218301							69.83	0.7286	61.8636	2	1150.56	4.21397				1.04602	4	29.1391	0.948849	2	33.7979
CAQNLGGLVPGMGLIGGTAVYAAAVK	19	1	1	PF3D7_0700200	1×Acetyl[K26]	0	2495.32	1.00232e-13	0							47.88	0.6667	97.6132	2	1248.17	3.01055													75.28	0.8133	62.0899	3	832.446	0.999452				1.01886	2	10.5537
KGTKPVGEHGTEPMSTIEK	9	1	1	PF3D7_0617600	1×Acetyl[K1]	1	2026.03	0.00124802	0.000226216							24.31	0.3333	34.6918	4	507.263	0.489524	24.31	0.3333	34.6918	4	507.263	0.489524							29.77	0.6	16.6064	4	507.264	3.14057				1.03625	2	6.77258	1.03625	2	6.77258
LTGNNSTTINTNSTENTSATK	28	1	1	PF3D7_0702300	1×Acetyl[K21]	0	2176.04	5.76381e-17	0							115.59	0.9052	36.1458	2	1088.53	1.09597	110.31	1	35.426	2	1088.53	1.09597							137.66	0.8986	17.2782	2	1085.02	2.25928				1.06625	8	4.89022	1.05144	4	4.38609
FENNSINMNAK	2	1	1	PF3D7_1350500	1×Acetyl[K11]	0	1281.59	0.00827205	0.0010942							27.31	0.4074	41.2549	2	641.3	2.3888	27.31	0.4074	41.2549	2	641.3	2.3888							10.07	1	41.9258	2	670.306	7.39818				0.984764	1		0.984764	1
INSNNNNINNNNLNMNGK	3	1	1	PF3D7_1433400	1×Acetyl[K18]	0	2029.97	4.80758e-06	0							64.74	0.8	39.8006	2	1015.49	1.28472	64.74	0.8	39.8006	2	1015.49	1.28472																0.984044	1		0.984044	1
VIENTTVGTNKK	3	1	1	PF3D7_1036900	1×Acetyl[K11; K12]	1	1310.74	0.0148814	0.00135424							13.66	0.2857	28.1147	3	437.584	-1.85583	16.83	0.3529	35.2812	3	449.249	0.82835							30.11	0.5	11.7451	3	435.246	1.30433				1.11578	1
QSLMYDIK	15	1	1	PF3D7_1454400	1×Acetyl[K8]	0	997.502	0.00314769	0.000427087							47	0.4468	52.0267	2	499.255	1.01473	47	0.4468	52.0267	2	499.255	1.01473	22.27	1	40.2331	2	499.255	-0.392592	57.45	0.5789	27.02	2	499.254	-1.18804				1.136	3	47.9329	1.3243	2	23.0356	0.42084
VLQNNDILLNNLPIDNYVLCNAPSNQHKK	30	1	1	PF3D7_1025000	2×Acetyl[K28; K29]	1	3361.73	5.20433e-10	0							117.24	0.8205	87.3104	3	1121.25	1.16722	87.61	0.7841	85.3891	3	1121.25	2.47444	11.83	0.0833	67.7908	3	1153.93	-2.65211	49.51	0.5	52.8775	4	841.192	4.37681				1.04985	10	17.4279	1.0426	5	15.6352
NIVSEVKNPR	4	1	1	PF3D7_1312700	1×Acetyl[K7]	1	1162.67	0.0527837	0.00463908							38.77	0.7179	38.8668	2	581.836	-0.258638	38.77	0.7179	38.8668	2	581.836	-0.258638																0.978883	2	11.7889	0.978883	2	11.7889
YSVHYPSSSNNQDTTTMSISNKK	12	1	1	PF3D7_0817300	1×Acetyl[K22]	1	2589.19	1.22971e-06	0							49	1	45.3171	3	863.736	1.74498	31.76	0.5625	43.9937	4	648.054	2.06981							43.43	0.5814	20.475	4	649.808	1.18932				0.873947	6	23.745	1.08331	2	6.5065
KSMADPEIQQIISDPQFQIILQK	12	1	1	PF3D7_1434300	1×Acetyl[K1]	1	2670.42	0.000981849	0.00010413							59.77	0.5833	92.0139	3	890.812	2.06797	54.47	0.6296	91.1317	3	890.811	0.970881	10.06		81.5934	3	910.151	5.56331	52.3	0.6154	58.0174	3	890.812	2.13654				0.846789	4	17.268	0.846789	2	5.39249
MIQLLQNK	6	1	1	PF3D7_1405900	1×Acetyl[K8]	0	987.566	0.0105221	0.00120286							40.05	0.275	57.783	2	494.286	-1.06276	36.16	0.3056	56.6853	2	497.795	-0.147936							18.25	0.2222	17.0919	3	349.198	6.93493				0.993347	4	6.43541	0.955879	1
INPLSSDNTSSIILNSNNMNK	23	1	1	PF3D7_0704300	1×Acetyl[K21]	0	2297.17	1.45776e-16	0							144.89	0.8414	70.0609	2	1149.09	2.3078	115.49	0.8174	69.1849	2	1149.09	1.03245							136.35	0.8824	42.3739	2	1138.56	1.56879				0.955887	8	4.90707	0.936506	6	19.285
VQEEEEFVTGELSEEDIINEK	17	1	1	PF3D7_1149000	1×Acetyl[K21]	0	2466.14	1.40798e-16	0							128.77	0.7752	75.4511	2	1233.57	0.772228													135.99	0.8015	44.8739	2	1233.57	-0.019748				0.997481	4	3.84315
INMNTNTNTSTNNDIKK	5	1	1	PF3D7_1322300	1×Acetyl[K17]	1	1922.92	0.0572319	0.00722853							34.39	0.5882	34.5491	3	641.646	0.242419	34.39	0.5882	34.5491	3	641.646	0.242419																0.940687	2	9.04492	0.999738	1
TLIENLNSDKTFLENNQYTDEGVK	161	1	1	PF3D7_1343000	1×Acetyl[K10; K24]	1	2785.35	1.03296e-10	0							98.59	0.8788	72.0909	2	1393.18	2.30389	89.59	0.7889	70.9888	2	1393.18	1.69033	50.81	0.6471	59.1369	3	929.122	-0.659175	127.13	0.9134	42.1118	2	1396.69	2.09669				0.972612	29	4.42079	0.966329	15	3.80355	0.977136
NSVSASSIGMINPGHMNSSHSGSIMNK	2	1	1	PF3D7_1248700	1×Acetyl[K27]	0	2765.31	4.34939e-08	0																									62.35	0.8226	29.6714	3	922.443	2.92772
IMNSNISSFK	20	1	1	PF3D7_1149200	1×Acetyl[K10]	0	1140.57	0.00124896	0.000226216							62.12	0.5968	48.9792	2	570.79	0.859398	57.08	0.6316	47.5348	2	570.79	0.00319357	11.67		36.5016	3	404.878	5.97083	19.96	0.1	27.7915	2	577.805	-2.13407				0.963939	7	28.0654	0.963939	3	23.0002
SKNVQQETPIKHLPNEEENMK	4	1	1	PF3D7_1021900	1×Acetyl[K21]	2	2500.26	0.0357841	0.00375014							26.31	0.3846	43.023	4	624.066	0.609927	17.81	0.2778	42.1421	4	625.818	-2.64377							10.36	1	80.7086	2	1276.12	-7.80937				1.00666	3	1.7406	0.918487	1
EVIIEEVKEEVK	26	1	1	PF3D7_0500800	1×Acetyl[K8]	1	1443.79	3.65485e-05	0							74.05	0.5541	59.9931	2	722.402	1.30684	65.8	0.7273	58.3389	2	722.402	1.39139							76.96	0.6883	31.4388	2	722.401	1.05319				0.976389	6	8.48842	0.980671	3	6.43353
AIGAGAGAGAGAGSASASGGQLMK	16	1	1	PF3D7_1414100	1×Acetyl[K24]	0	1924.96	2.06843e-17	0							132.27	0.8864	47.6399	2	962.986	1.6261	99.22	0.899	48.8576	2	962.986	1.56269	11.57	1	92.826	2	988.473	-6.34103	121.39	0.8678	25.2145	2	962.99	5.24073				0.920492	4	11.2471	0.912806	1
FPLGMNDEDEEGKEALAIK	14	1	1	PF3D7_0202000	2×Acetyl[K13; K19]	1	2106.01	2.78124e-09	0																									56.29	0.6071	38.0617	3	702.673	-0.644557
TPSGKPIQTMYVLNR	25	1	1	PF3D7_1437200	1×Acetyl[K5]	0	1704.91	2.63567e-06	0							48.12	0.5417	56.2612	3	568.976	2.34465	39.39	0.6923	54.2649	3	568.975	-0.0181227							40.76	1	28.3815	3	568.976	2.12986				0.995308	6	5.34309	0.932787	3	10.7091
SLSDEINKCDMK	65	1	1	PF3D7_0936800	1×Acetyl[K8]	1	1446.67	0.000544788	8.14764e-05							72.66	0.7945	43.9182	2	723.838	1.29537	71.99	0.7778	42.2188	2	723.838	1.1266							72.13	1	19.6097	2	720.328	-1.02098				0.956496	19	5.97767	0.959286	9	4.76897
NKIVFQDLSK	18	1	1	PF3D7_0401800	1×Acetyl[K2]	1	1191.67	0.000544788	0.00010413							43.97	0.1591	50.3483	2	599.85	2.59762	43.57	0.4545	49.3819	3	397.896	-0.460437							23.45	0.1739	27.2296	2	599.851	3.92149				0.96363	6	6.97492	0.95539	4	16.4707
YSNIMENTNNHVNNNSNHMNDNNIK	12	1	1	PF3D7_0604500	1×Acetyl[K25]	0	2945.27	1.05748e-08	0	17.36	0.1176	82.3361	3	996.432	2.45568	66.12	1	40.9693	3	982.431	4.8966	66.12	1	40.9693	3	982.431	4.8966																0.95481	4	1.33911	0.95481	4	1.33911
MSVFHNNNMSNIPSGCAMQNDEDNMVLLGNENMLFK	6	1	1	PF3D7_0108300	1×Acetyl[K36]	0	4170.79	5.79853e-11	0	12.38	1	70.0071	3	1397.27	1.48139	17.56	0.2778	83.2426	3	1390.94	3.72999	13.22	0.1538	82.0508	3	1390.94	5.48606							73.63	0.8108	56.1555	3	1374.94	-1.88092
VSESQELIDLVKEK	8	1	1	PF3D7_1029600	1×Acetyl[K12]	1	1623.89	0.00124509	0.000226216							38.24	0.4737	68.5018	3	541.969	0.191792	16.02	0.125	67.7198	3	541.969	0.642821							28.64	0.3103	41.0966	3	539.631	2.69216				1.05288	3	11.7373	0.973004	1
TNNLQNLNVQEFFIK	36	1	1	PF3D7_1028300	1×Acetyl[K15]	0	1828.97	3.16577e-09	0							84.57	0.7412	87.7184	2	914.988	1.06517	81.31	0.7037	85.605	2	914.989	1.99957							88.18	0.75	53.9536	2	914.988	0.731455				0.914526	10	3.98521	0.935406	7	6.71516
QINNISNTMSNNK	6	1	1	PF3D7_1446500	1×Acetyl[K13]	0	1491.74	0.000196938	0							55.75	0.7679	40.0509	2	746.375	1.89616	55.75	0.7679	40.0509	2	746.375	1.89616							65.86	0.803	19.8757	2	746.377	3.69643				0.99698	2	1.52658	0.986768	1
SVNNNMKESDNFKKPTGGEATIK	7	1	1	PF3D7_1115800	3×Acetyl[K7; K13; K23]	2	2509.24	0.000900351	0.00010413							36.21	0.5278	39.0724	4	628.065	1.55631	28.06	1	38.0806	4	628.064	-0.876111							10.6	1	81.5384	2	1326.13	-1.325				0.94753	5	2.01425	0.952143	2	11.5875
KQVEDGIKENDTEGNDKVK	14	1	1	PF3D7_0500800	3×Acetyl[K1; K8; K17]	3	2153.08	0.000211469	0							11.53		101.172	3	758.038	2.09179													65.75	0.7879	13.3849	3	718.365	0.42365
QSGDILLSSQHNSLMNVK	4	1	1	PF3D7_1105600	1×Acetyl[K18]	0	1978.01	0.000147759	0																			12.17	0	73.5159	3	679.345	0.336069	51.3	0.7647	33.7934	3	660.01	0.740407
QGGIENQSLEESK	3	1	1	PF3D7_1235300	1×Acetyl[K13]	0	1418.68	0.0166842	0.00162054							25.39	1	36.7701	2	709.842	-0.00877667	25.39	1	36.7701	2	709.842	-0.00877667							42.92	0.5349	18.07	2	713.351	1.65169				0.947142	1		0.947142	1
AQSLGIGAQFGGK	6	1	1	PF3D7_0927300	1×Acetyl[K13]	0	1240.68	0.000727596	0.00010413							60.11	1	54.8684	2	620.843	2.3481	24.42	0.4583	54.9158	2	617.334	1.13522							48.21	0.75	31.7221	2	617.335	2.71842				0.953261	3	4.3274	0.953261	1
NYDDIENLGDNNNSSNDMLK	4	1	1	PF3D7_1138500	1×Acetyl[K20]	0	2284.96	2.17297e-07	0							12.23	1	112.278	3	776.328	-0.936419	12.23	1	112.278	3	776.328	-0.936419							98.72	0.7475	35.4721	2	1142.98	-1.0253
NNANLSNFIDNPK	22	1	1	PF3D7_0510100	1×Acetyl[K13]	0	1467.73	9.23333e-08	0							84.04	0.7976	59.5059	2	734.371	3.30822	80.89	0.8025	57.2906	2	734.369	0.563632							74.05	0.7432	33.4227	2	734.371	2.5597				0.980779	7	6.68132	0.95895	4	9.44485
TINILNAGK	5	1	1	PF3D7_1116800	1×Acetyl[K9]	0	943.557	0.00124896	0.000226216							39.54	0.1	55.1546	2	472.283	0.802948													42.52	0.093	21.1231	2	472.282	0.0267127				0.959023	1
SASAAAILEEDDSKDDMEFK	33	1	1	PF3D7_1410400	1×Acetyl[K20]	1	2178.98	1.90979e-13	0							86.08	0.8837	62.7217	2	1086.49	0.5068	86.08	0.8837	62.7217	2	1086.49	0.5068							125.84	0.9127	34.7805	2	1090	1.1434				0.913077	3	0.600747	0.935269	2	4.16293
NILNNNSNITQPYK	5	1	1	PF3D7_0306100	1×Acetyl[K14]	0	1688.88	1.49648e-05	0							71.36	0.4507	52.7753	2	823.936	-1.95486	71.36	0.4507	52.7753	2	823.936	-1.95486							22.42	1	42.5281	2	844.945	1.81263				0.951529	2	3.3635	0.930191	1
FPLGMNDEDEEGKEALAIKDK	13	1	1	PF3D7_0202000	1×Acetyl[K19; K21; K13]	2	2349.13	2.20846e-05	0																			33.05	0.1212	54.0788	3	800.057	-0.307689	70.67	0.6901	35.4367	4	588.039	2.8321										0.940973
QEHQEEQIYLPETFALNNQSEQK	15	1	1	PF3D7_0903200	1×Acetyl[K23]	0	2810.33	3.36647e-13	0							67.41	0.806	72.3168	3	935.108	-2.54044													71.8	0.6667	40.7939	3	937.451	1.89173				0.971645	1
IGIFNKNK	4	1	1	PF3D7_0616500	1×Acetyl[K6]	1	975.562	0.0235045	0.00280043							40.92	0.2927	61.2157	2	488.284	-0.932185	40.92	0.2927	61.2157	2	488.284	-0.932185							18.6	0.2632	37.4971	2	488.286	1.63294
MDILITTPYDKEVCEIGEITNK	2	1	1	PF3D7_0410400	1×Acetyl[K11]	1	2624.28	0.0222126	0.00269035							31.24	0.4194	97.4637	3	875.433	0.341672	31.24	0.4194	97.4637	3	875.433	0.341672																0.936249	1		0.936249	1
IFINKDVVGGCDDLVKENDEGK	7	1	1	PF3D7_0306300	2×Acetyl[K16; K22; K5]	2	2478.24	0.000544788	0.00010413							44.79	0.6444	58.7613	3	826.747	-4.27797	44.79	0.6444	58.7613	3	826.747	-4.27797							58.6	1	31.2441	3	826.749	-1.24867				0.865624	2	11.0019	0.932094	1
SNINNKDSSTEWNCK	9	1	1	PF3D7_1149000	1×Acetyl[K6]	1	1838.8	0.0414407	0.00402441							23.61	0.5833	39.9457	2	919.904	2.0474	20.78	0.3333	39.2281	2	919.903	0.852456																0.938794	4	2.98057	0.929619	2	7.3628
INIVLNEEMNMPNVVNCTNTPTVLNDAK	4	1	1	PF3D7_0105700	1×Acetyl[K28]	0	3171.57	0.0542826	0.0047461							11.42	0	104.101	3	1077.85	1.01866	11.42	0	104.101	3	1077.85	1.01866							37.8	0.6316	54.2406	3	1057.86	-3.54146				0.775898	1		0.775898	1
NENKDNVIVQEIMNEDVNEK	7	1	1	PF3D7_0500800	1×Acetyl[K4]	1	2388.15	1.14335e-09	0																									81.12	0.7654	41.3795	3	796.725	2.70837
YKADISTISDKQK	5	1	1	PF3D7_0506100	2×Acetyl[K2; K13]	2	1496.8	0.000658367	0.00010413							57.92	0.7069	37.9558	3	499.603	-0.80547	36.6	0.4595	37.0025	3	499.604	0.784841							14.52	1	48.602	2	790.912	0.551096				0.980901	2	15.7044	0.882882	1
GESNQMNNTNIMNVNK	2	1	1	PF3D7_0609000	1×Acetyl[K16]	0	1807.81	2.0022e-10	0							96.51	0.8041	47.4254	2	904.406	-0.495545	96.51	0.8041	47.4254	2	904.406	-0.495545							13.68	0.2857	33.759	3	627.941	0.442093				0.931195	1		0.931195	1
ITNPFEDMLKGK	12	1	1	PF3D7_1436300	1×Acetyl[K10; K12]	1	1434.73	0.0194439	0.00225116																			56.32	0.3393	72.5923	2	717.869	0.665066																0.927485
SLGGSTSNINLNNINSMNELNNLK	23	1	1	PF3D7_0811300	1×Acetyl[K24]	0	2575.3	5.96436e-13	0							103.12	0.8641	77.6758	2	1288.16	2.78157	97.9	0.7449	76.9235	2	1281.14	1.8062							114.35	0.9035	47.962	2	1288.15	1.83356				0.909546	7	11.5863	0.90918	4	0.503868
ESDNFKKPTGGEATIK	25	1	1	PF3D7_1115800	1×Acetyl[K6]	1	1728.89	0.0017819	0.000299931							58.69	0.7119	35.4261	2	864.95	3.26964	54.55	0.7455	34.4986	2	861.44	1.62458							26.77	1	16.5912	3	576.969	2.30868				0.942756	7	7.77992	0.96778	4	4.80066
LGLKAIPNVHK	6	1	1	PF3D7_0621800	1×Acetyl[K4]	1	1231.75	0.0162633	0.00155138																			39.49	0.641	46.4683	3	411.255	-0.871955																0.919674
METVICVESIK	5	1	1	PF3D7_1332900	1×Acetyl[K11]	0	1322.69	0.00409439	0.000547779							32.83	0.4848	64.821	2	661.849	1.45747	21.06	0.0952	63.5842	2	661.848	0.626862							34.5	0.5588	37.7711	2	661.849	1.73434				0.901424	1
YKGTNLMPSIGYGSNK	26	1	1	PF3D7_0903900	1×Acetyl[K2]	1	1729.86	1.13061e-14	0							76.14	0.7105	57.297	2	865.434	1.54922	68.17	0.8235	55.6612	2	868.942	0.586606	18.76	1	33.0562	3	582.622	-0.62927	129.86	0.8231	29.0993	2	865.432	-0.285513				0.738943	7	9.63104	0.914663	1		1.21412
EIMKEDVNEKDTANKDK	10	1	1	PF3D7_0500800	4×Acetyl[K4; K10; K15; K17]	3	2013.99	0.0062878	0.0008509																									45.4	0.7778	13.5069	3	672.001	0.591433
IVEVPQIK	7	3	2	PF3D7_0525800; PF3D7_0304100; PF3D7_1003600	1×Acetyl[K8]	0	925.572	0.0561529	0.00703004							34.79	1	53.9558	2	463.289	-0.0415179	34.79	1	53.9558	2	463.289	-0.0415179							16.33	1	54.499	2	484.295	0.96345				0.96844	3	9.12778	0.868011	2	25.753
IQNMNTMIDDKEDNPFYNVMNNNIDLEK	11	1	1	PF3D7_0927600	2×Acetyl[K11; K28]	1	3372.52	4.71618e-14	0																									92.56	0.7204	53.0845	3	1124.84	-0.789672
ALFDTFSMFGNILSCK	38	1	1	PF3D7_1224300	1×Acetyl[K16]	0	1873.89	6.92831e-15	0							67.47	1	107.777	2	925.944	-0.135095	67.47	1	107.777	2	925.944	-0.135095	94.43	0.8723	162.237	2	929.454	1.27098	108.99	1	63.7265	2	937.453	2.60573				0.964886	1		0.964886	1		0.894703
ANIEITNFNNANK	26	1	1	PF3D7_1021900	1×Acetyl[K13]	0	1462.73	2.66661e-11	0							98.37	0.7857	53.0587	2	731.867	-0.903004	88.76	0.7753	52.1687	2	738.885	-0.00292426							95.66	0.7292	27.7722	2	731.868	0.348804				0.887467	6	5.73129	0.855538	3	4.9764
LINTSNINMLNVK	28	1	1	PF3D7_0704300	1×Acetyl[K13]	0	1487.84	3.09727e-09	0							81.74	0.6707	69.4427	2	744.427	2.64446	77.24	0.5974	67.7608	2	737.408	-0.128646							84.24	0.631	40.0693	2	744.426	0.01902				0.927793	7	2.05548	0.903078	4	4.49135
SIFLNNVSNSNETETTTMTNVDNNITYNSKK	10	1	1	PF3D7_1317400	2×Acetyl[K30; K31]	1	3507.67	1.01821e-10	0							109.99	1	68.0872	3	1169.89	-2.43561	79.82	0.8125	67.6267	3	1165.22	0.601959																0.850067	5	16.4227	0.975489	2	13.2751
LVLITGSPEAK	41	1	1	PF3D7_0605100	1×Acetyl[K11]	0	1134.68	0.000320943	4.3081e-05	13.58	1	18.7818	2	585.341	-2.62308	59.84	0.7667	57.8327	2	567.846	0.301944	50.07	0.68	55.2568	2	567.847	1.37775	41.96	0.5	45.1483	2	567.845	-0.773864	61.25	0.6885	31.5786	2	567.847	1.91566				0.837653	9	4.37518	0.82126	4	5.6277	1.066
ESAVLTLGAIAK	4	1	1	PF3D7_0627700	1×Acetyl[K12]	0	1172.69	0.00438005	0.000592666							31.92	0.6562	69.5524	2	590.357	0.716507													41.1	0.5366	38.7271	2	586.848	0.471747				0.893427	1
NVGHMGATQGTIMNNNMFLNANNAK	21	1	1	PF3D7_0703500	1×Acetyl[K25]	0	2669.25	1.56125e-12	0							98.72	0.8384	65.9629	3	888.084	3.23502	52.26	0.6346	64.6833	3	888.082	1.37799							82.67	1	35.6356	2	1335.13	-0.889255				0.935234	5	3.85456	0.872054	2	10.398
VLQMIVEK	3	1	1	PF3D7_0207800	1×Acetyl[K8]	0	966.577	0.0096859	0.00118452							30.01	1	54.3378	2	483.792	0.0749604	19.05	0.4211	38.7741	2	501.285	-7.05039							12.66	1	20.0024	2	501.286	-5.16126				1.45749	2	16.7145
MDGTLNETPIKDFEWSGFPTIFFVK	15	1	1	PF3D7_0827900	2×Acetyl[K11; K25]	1	2935.42	4.84117e-06	0																			88.05	0.8295	162.501	3	979.146	0.662344	54.14	0.6667	71.4246	3	979.146	0.7871										0.848226
LSLTNNNNMMNNNNNNNNNNNNNNNTFINSYDNK	17	1	1	PF3D7_1011800	1×Acetyl[K34]	0	3951.68	8.50303e-09	0							84.72	0.8	63.857	3	1315.56	-0.288339	61.59	0.4516	63.8912	3	1317.9	2.62803							83.42	0.7952	37.0126	3	1317.9	2.7207				0.903651	5	1.31029	0.899667	2	0.655122
TKNNPILLGDPGVGK	3	1	1	PF3D7_0816600	1×Acetyl[K15]	1	1571.89	0.0193247	0.00220794							86.5	0.7209	50.6493	2	761.93	-3.55263	86.5	0.7209	50.6493	2	761.93	-3.55263	11.09		48.369	2	786.45	4.1566										0.87904	2	8.27372	0.929402	1
NPDMANIQAYLK	52	1	1	PF3D7_0306300	1×Acetyl[K12]	0	1377.68	7.39121e-08	0							76.87	0.7662	69.9744	2	689.349	4.86007	72.48	0.7083	68.4569	2	689.346	1.22724	10.77	1	57.5259	2	692.854	0.726687	82	0.7561	39.7461	2	689.346	0.518399				0.81236	12	9.6095	0.81236	6	8.16985	1.21851
QLFNPYGEITSMIVK	93	1	1	PF3D7_1224300	1×Acetyl[K15]	0	1753.94	6.4787e-11	0							81.97	0.5854	94.8272	2	877.473	0.81612	81.97	0.5854	94.8272	2	877.473	0.81612							86.6	0.6782	61.131	2	877.474	1.92969				0.921168	21	8.93686	0.903295	11	13.7565
CIGGICSCSVGSFLLTMFGLHAAKVAAVAAVLSTYGK	2	1	1	PF3D7_0324600	2×Acetyl[K24; K37]	1	3914.99	0.0949261	0.00930091							25.43	0.56	104.436	4	979.502	0.0126696													19.52	0.35	67.6687	3	1305.67	0.935922				0.986984	1
MGTGTTSNTAINTNTTTNTTTTNNNNNNNK	10	1	1	PF3D7_0903500	1×Acetyl[K30]	0	3137.41	6.13392e-16	0							62.48	0.7903	39.2158	3	1046.48	2.9438	33.13	0.6364	39.2181	3	1044.14	1.49227							78.45	0.8077	19.3065	3	1044.14	0.0884413				0.941205	2	11.8647	0.869062	1
KPDPNEIK	22	1	1	PF3D7_0517000	2×Acetyl[K1; K8]	0	947.527	0.0298997	0.00347423							27.54	1	23.5421	2	474.267	-0.912538	27.54	1	23.5421	2	474.267	-0.912538							36.01	0.5278	12.6315	2	470.758	-0.191541				0.820321	4	8.23227	1.06964	2	58.8928
SITVEMEEK	21	1	1	PF3D7_0617200	1×Acetyl[K9]	0	1072.53	0.0505645	0.00456655							26.58	1	43.6449	2	533.261	1.2996	22.19	0	42.3409	2	536.768	-0.826723							28.02	0.4286	20.7677	2	533.261	2.10155				0.844472	9	20.9173	0.905945	3	20.4764
SSLTVTGNLIAQNNK	4	1	1	PF3D7_1468800	1×Acetyl[K15]	0	1601.85	0.00039287	4.3081e-05							51.79	0.6538	58.2479	2	780.426	4.05111	38.24	0.5263	56.8458	2	783.93	-1.93536	11.63	1	57.2916	2	780.424	1.70336	23.03	0.1304	54.6247	2	801.429	1.15965				0.905454	2	3.22191	0.885994	1
WGIHGNMSEGPIVVAAAK	36	1	1	PF3D7_1211900	1×Acetyl[K18]	0	1836.94	1.32091e-13	0							86.4	0.7558	64.5696	2	925.994	1.72927	86.4	0.7558	64.5696	2	925.994	1.72927							87.84	0.8068	36.3059	2	918.977	1.75677				0.956921	8	8.99907	0.901682	5	3.7491
GYAILMK	2	1	1	PF3D7_1360800	1×Acetyl[K7]	0	795.443	0.0816003	0.00868023							18.2	0.3889	54.5443	2	398.226	0.671267	11.54	1	48.6839	2	427.227	-3.22079							15.63	1	30.877	2	398.226	1.05492				0.951997	1
MIDLILNNGNK	2	1	1	PF3D7_0510100	1×Acetyl[K11]	0	1244.67	0.00123683	0.000170107							53.86	0.2407	67.1069	2	622.837	0.289681	53.86	0.2407	67.1069	2	622.837	0.289681							39.4	0.1795	47.9323	2	643.84	-4.13595				0.89234	1		0.89234	1
VIDNDIQQVPEGGAEK	17	1	1	PF3D7_1231800	1×Acetyl[K16]	0	1725.88	3.91214e-12	0							96.87	0.8557	47.8817	2	863.446	-0.0338946	96.87	0.8557	47.8817	2	863.446	-0.0338946							72.85	0.6575	23.5876	2	856.43	1.97781				0.871812	4	0.728822	0.867536	2	0.0613239
NMNTANNTVSYVPLNNNNNNNNFVNTISNPLK	16	1	1	PF3D7_0410800	1×Acetyl[K32]	0	3563.69	0.00368652	0.000524203							39.42	0.641	80.7641	3	1188.57	1.27615	39.42	0.641	80.7641	3	1188.57	1.27615							37.05	0.4595	50.6158	3	1190.91	2.14172				0.866117	4	6.10487	0.900381	2	12.3201
KLFHPEEISSMVLQK	9	1	1	PF3D7_0818900	1×Acetyl[K15]	1	1792.97	1.77514e-08	0																			13.28	0.1538	109.993	2	926	7.08058	79.14	0.7975	37.0802	3	598.33	0.00996991
KNDNKAVNPSISSTMYR	9	1	1	PF3D7_0202500	1×Acetyl[K1; K5]	2	1973.98	0.0586976	0.00743766																			46.67	0.0426	37.4933	3	658.666	0.955301																0.888762
GGNSAEPMSTIEK	7	1	1	PF3D7_1040200	1×Acetyl[K13]	0	1320.61	1.96024e-05	0							35.41	0.5429	42.4623	2	660.809	0.240693	35.41	0.5429	42.4623	2	660.809	0.240693							41.1	0.6098	20.1416	2	664.319	2.66611				0.907446	2	2.19107	0.920954	1
NPGIMVGMEEK	126	1	1	PF3D7_1246200	1×Acetyl[K11]	0	1204.57	0.000544788	8.14764e-05							78.17	0.6667	55.8143	2	602.789	0.992355	72.02	0.5972	50.4006	2	606.298	1.22766	35.03	0.2857	41.1776	2	602.789	1.09369	76.83	0.5844	29.8168	2	602.789	1.09369				0.818322	29	8.28233	0.830804	15	7.41955	1.09361
KEEELFPDLIQSK	7	1	1	PF3D7_0921900	1×Acetyl[K13]	1	1575.83	3.62493e-06	0							80.88	0.8395	71.491	2	791.927	1.90921							13.62	0.1429	93.947	3	542.289	-1.57034	82.85	0.6024	41.15	2	788.417	0.570416				0.875271	2	16.8556
KTPTNINTSYASVVNGNIMK	27	1	1	PF3D7_1036900	2×Acetyl[K1; K20]	1	2166.14	1.19455e-13	0							122.87	0.8699	61.0377	2	1083.57	-0.981324	122.87	0.8699	61.0377	2	1083.57	-0.981324							104.67	1	33.0215	2	1076.56	2.37103				0.877151	8	10.4596	0.879109	5	11.6294
MAVTFVGNSTAIQEMFK	67	1	1	PF3D7_1008700	1×Acetyl[K17]	0	1873.92	4.15475e-17	0							113.45	0.8496	89.3828	2	940.973	1.31147	113.45	0.8496	89.3828	2	940.973	1.31147	13.02	1	109.608	3	627.65	-0.0261024	128.26	0.8438	56.6147	2	937.466	3.17992				0.879158	14	6.06436	0.883908	5	8.15479
LNTIGNLFEGEKYNILEDTQK	29	1	1	PF3D7_0424600	1×Acetyl[K12]	1	2439.24	1.65508e-11	0							53.82	0.7778	82.8812	3	818.432	2.86599	43.3	0.7209	81.9304	3	813.753	2.06751	67.74	0.5147	119.964	3	832.435	2.1794	105.15	0.8571	50.7267	2	1220.12	0.496621				0.877663	4	1.80058	0.916639	2	7.55006	0.898727
LIGDAAKNQVAR	5	1	1	PF3D7_0818900	1×Acetyl[K7]	1	1297.72	0.0591941	0.00748656																			36.53	0.3243	32.5545	2	649.365	-0.382935	16.42	1	15.9331	2	628.361	2.76836										0.801878
YIIVTGGNMSGLGK	12	1	1	PF3D7_1410200	1×Acetyl[K14]	0	1409.75	0.000490579	4.3081e-05							49.74	0.54	64.1337	2	705.379	3.02629	42.15	0.619	63.9029	2	712.394	0.834608	66.68	0.8358	50.8933	2	705.377	0.515171										0.793257	3	2.27914	0.787184	2	1.13946	1.06509
LTVFGIGSEK	3	1	1	PF3D7_1135400	1×Acetyl[K10]	0	1050.58	0.0116969	0.00127902							30.98	1	66.8776	2	525.794	-2.31043	14.07	1	55.6167	2	546.797	-6.30498							26.24	1	37.2806	2	525.796	1.87252				1.06096	1
VTDNNNSIMYK	7	1	1	PF3D7_0729000	1×Acetyl[K11]	0	1305.62	0.00276029	0.000401106																									67.17	0.806	16.9635	2	653.314	-0.174431
DNPLIFEK	10	1	1	PF3D7_1424400	1×Acetyl[K8]	0	975.515	0.0284126	0.00329553							30.61	0.4516	58.5669	2	491.77	0.746034	10.39	1	58.1209	2	491.769	-0.185771	15.27	0.0667	105.766	2	509.263	-6.29066	45.44	0.4444	32.928	2	488.26	-2.23837				0.920705	2	1.33706	0.929045	1
DLMGISSPLGNNNIK	10	1	1	PF3D7_1244100	1×Acetyl[K15]	0	1572.81	0.000547518	0.00010413							32.4	0.3125	73.3478	2	786.907	0.776137	32.4	0.3125	73.3478	2	786.907	0.776137							47.08	0.3617	44.8286	2	786.908	1.78511				0.860071	1		0.860071	1
NVDKGNVVAILGAQWGDEGK	5	1	1	PF3D7_1354500	1×Acetyl[K20]	1	2070.06	0.000823151	0.00010413							64.3	0.625	76.3156	3	690.694	2.18008							30.88	0.4194	33.9162	4	528.773	-1.13796	32.31	0.625	46.3935	3	690.695	3.59534				0.857353	1
FSTGIQNVSK	61	1	1	PF3D7_1439900	1×Acetyl[K10]	0	1087.59	0.00159983	0.000276304							64.15	0.7656	41.8386	2	544.297	0.798172	64.15	0.7656	41.8386	2	544.297	0.798172	39.48	0.641	35.9665	2	544.297	1.13489	54.45	0.7037	22.4976	2	544.298	2.25729				0.878073	14	10.2109	0.87195	7	9.23922	0.841285
LNDDQVKDILGLK	50	1	1	PF3D7_1108600	1×Acetyl[K7]	1	1470.82	1.39155e-08	0							99.52	0.75	71.4481	2	735.915	4.99362	95.76	0.7396	70.6615	2	735.913	1.09286	17.17	1	59.5884	3	493.283	0.0784806	92.38	0.6848	40.9988	2	735.912	0.262908				0.919439	9	8.3502	0.865203	3	0.249196
STSQIDADKENQISAVINFLNNNEEVNVLDTK	17	1	1	PF3D7_1020000	1×Acetyl[K9]	1	3625.81	2.79792e-05	0							68.17	0.6912	101.355	3	1202.26	2.94376	52.3	0.7308	100.429	3	1209.28	0.340283							63.04	0.8254	65.4869	3	1209.27	-1.98274				0.846009	3	9.67514	0.902922	1
NETYCIFPK	6	1	1	PF3D7_0906600	1×Acetyl[K9]	0	1213.56	0.00445856	0.000592666							40.49	0.7	58.5113	2	589.784	-1.44477	40.49	0.7	58.5113	2	589.784	-1.44477	10.31	0	44.9884	2	607.277	-7.63369	33.14	0.1818	24.0229	2	607.277	-7.5331				0.875918	4	12.434	0.875918	2	12.2513
VIEQFLPFSANDPNVTSENDNTVSNNESTVNMLKK	12	1	1	PF3D7_0302800	2×Acetyl[K34; K35]	1	3902.88	2.23579e-13	0							113.13	0.8142	80.6987	3	1299.29	-0.41955	113.13	0.8142	80.6987	3	1299.29	-0.41955							119.07	0.8487	50.2641	3	1301.63	-0.0937496				0.780391	5	14.3601	0.733413	3	23.8196
NELELMNIK	6	1	1	PF3D7_0707400	1×Acetyl[K9]	0	1110.59	0.00953176	0.00118452							36.45	0.5	66.1694	2	555.801	0.0470908	34.73	0.4857	65.6088	2	555.801	0.376834							11.64	0.1667	36.7273	2	555.8	-1.71154				0.852477	4	6.57374	0.897801	2	11.2283
SSTEKNEVINSNDTR	36	1	1	PF3D7_0614300	1×Acetyl[K5]	1	1742.83	1.08948e-05	0							87.08	0.7816	35.7933	2	871.919	1.84712	75.19	0.8133	35.144	2	871.917	0.376249							74.07	0.7162	17.3998	2	868.41	1.68634				0.839877	12	3.01023	0.852001	6	0.428542
VANSLLAFGSSPAMIDNPK	30	1	1	PF3D7_1239600	1×Acetyl[K19]	0	1931.99	1.31641e-12	0							84.77	0.8118	80.9473	2	966.501	2.86414	78.57	0.7722	79.3578	2	966.499	0.526341							99.85	0.75	50.2354	2	970.01	3.31917				0.928947	7	14.6579	0.977006	3	7.48876
LTNVDTPECIEK	26	1	1	PF3D7_0706500	1×Acetyl[K12]	0	1418.68	0.000245079	4.3081e-05							68.88	0.7391	45.6328	2	713.355	1.68835	65.83	0.7273	44.2523	2	709.844	-2.20908							66.99	0.7164	24.6705	2	709.847	2.86756				0.85077	6	1.196	0.853767	3	0.827335
DKDTTFAPEQISAMVLEK	110	1	1	PF3D7_0917900	1×Acetyl[K18]	1	2023.01	1.31238e-12	0							106.26	0.783	80.5301	2	1012.01	4.02077	102.07	0.8529	79.5743	2	1015.52	0.181992	20.06	0.4	67.6074	3	675.006	-0.330437	100.24	0.8	49.9158	2	1012.01	3.4777				0.871564	18	3.82558	0.894982	9	7.15136	0.857715
QDPSLIVAK	41	1	1	PF3D7_1471100	1×Acetyl[K9]	0	970.557	0.000544788	0.00010413							56.29	0.6786	46.7663	2	485.783	1.18351	56.29	0.6786	46.7663	2	485.783	1.18351	14.55	1	34.3538	2	489.29	-0.461728	54.62	0.6909	24.1242	2	489.292	2.4103				0.825224	10	4.2286	0.815612	5	3.00118	1.01239
NYSSQMASCTFLPEQNNITLTNQK	23	1	1	PF3D7_0306100	1×Acetyl[K24]	0	2796.3	3.57233e-10	0							78.36	0.859	71.3569	2	1398.66	0.642456	78.36	0.859	71.3569	2	1398.66	0.642456	15.67	0.3125	62.4234	4	710.337	4.25556	74.53	1	43.2803	2	1395.15	-0.0295656				0.857032	7	19.0516	0.857032	3	8.23812
LLQSMINSDNLLK	2	1	1	PF3D7_0507800	1×Acetyl[K13]	0	1546.81	1.94907e-06	0							66.49	0.7424	75.3892	2	744.909	0.586255							16.51	0.0588	57.6794	3	516.273	-6.30171										0.866696	2	20.9377
FKQISEAYEVLSDPK	3	1	1	PF3D7_1211400	1×Acetyl[K15]	1	1795.91	0.000222642	0							13.73	0.0714	77.6452	2	898.461	1.41413	13.73	0.0714	77.6452	2	898.461	1.41413							57.48	0.7018	36.0531	2	877.454	-0.114605
NGDVNLNGNTNNEGLLINVDTNK	19	1	1	PF3D7_1317400	1×Acetyl[K23]	0	2442.19	6.54378e-14	0							111.59	1	67.2465	2	1225.11	2.04392	106.2	0.8585	66.5105	2	1221.6	1.08048																0.815708	7	15.3435	0.916201	4	3.1904
NILPCSDYLTEK	3	1	1	PF3D7_1107700	1×Acetyl[K12]	0	1459.72	0.102807	0.00955815							24.71	0.04	63.1657	2	726.856	0.301508	24.71	0.04	63.1657	2	726.856	0.301508							11.04	1	35.4703	2	730.365	0.500134				0.808851	1		0.808851	1
LSKEQIEK	15	1	1	PF3D7_0917900	1×Acetyl[K3]	1	974.552	0.10457	0.00959421							51.36	0.2941	25.9003	2	487.778	-2.1786	49.56	0.28	24.9281	2	487.78	0.890223							21.36	0.2857	5.34813	2	487.776	-7.3768				0.900351	8	11.2806	0.828509	4	16.7079
LGFFIKK	2	1	1	PF3D7_0813300	1×Acetyl[K6]	1	852.534	0.0560767	0.00628775																			40.45	0.6	54.9939	2	426.771	-0.219486																0.863329
SLLGNVGFIK	50	1	1	PF3D7_1236100	1×Acetyl[K10]	0	1054.64	0.000519667	4.3081e-05							70.93	0.8028	75.7915	2	527.822	0.543761	70.93	0.8028	75.7915	2	527.822	0.543761	25.31	1	64.6698	2	527.822	-0.150717	81.7	0.8415	45.4912	2	527.822	0.312269				0.855919	10	1.21083	0.857132	5	1.69831	0.874196
VLTNNITNEQK	9	1	1	PF3D7_1366300	1×Acetyl[K11]	0	1273.67	0.00165128	0.000276304							55.24	0.6909	38.842	2	637.342	0.885272	55.24	0.6909	38.842	2	637.342	0.885272							44.74	0.6889	19.2268	2	640.851	1.48973				0.768745	2	1.57424	0.776951	1
DLDSNSDKDGIVSESYK	13	1	1	PF3D7_1149000	1×Acetyl[K8]	1	1878.87	3.74152e-12	0							117.56	0.7542	44.449	2	939.939	1.8075	96.4	0.8125	43.4879	2	939.937	-1.05119							117.28	0.906	20.9012	2	936.427	-2.385				0.779261	4	25.4116	0.90158	2	74.9
SLKSEPIPEDDKNAPVK	21	1	1	PF3D7_0827900	1×Acetyl[K3]	2	1866.98	6.48072e-07	0							64.12	0.6406	40.4123	3	623	2.07984	56.34	0.5357	39.1553	3	622.998	-0.077822																0.842795	8	7.36341	0.878258	4	7.86495
STGKESSKAYADIESR	15	1	1	PF3D7_1347200	1×Acetyl[K8; K4]	2	1770.85	0.000451071	4.3081e-05							60.76	0.2295	38.8532	3	590.957	2.67807	54.75	0.3455	37.886	3	590.956	1.74747																0.877932	6	6.74549	0.842899	3	1.40087
VMPLNTGEPFVVQDIDAMSVLPK	71	1	1	PF3D7_0730400	1×Acetyl[K23]	0	2500.28	1.07302e-16	0							112.76	0.8584	102.528	2	1250.65	2.84017	73.17	0.8219	101.123	2	1254.15	1.04995	12.13	1	50.783	3	861.101	-5.00237	117.82	0.8644	65.9526	2	1250.65	0.496682				0.85796	14	8.5164	0.866013	7	13.1315
IVVVDTNTFFDASK	14	1	1	PF3D7_1033100	1×Acetyl[K14]	0	1562.82	4.74794e-11	0							98.44	0.8673	76.646	2	781.913	1.29273	82.38	0.8415	75.2555	2	781.912	-0.894322							68.67	1	46.8678	2	781.914	2.38626				0.893743	7	3.91814	0.917668	3	0.283833
KATTSSILEEKPVNK	25	1	1	PF3D7_1011800	1×Acetyl[K1]	1	1644.92	2.67439e-09	0							119.92	0.6917	39.1428	2	822.964	2.69854	119.92	0.6917	39.1428	2	822.964	2.69854							61.95	0.7097	16.5984	3	548.978	0.909312				0.870113	5	6.97344	0.845758	2	4.21094
KMASEVPQVVSLDPTSIPIEYNTPIHDIK	26	1	1	PF3D7_1446200	1×Acetyl[K1]	1	3221.68	1.93599e-12	0	14.84		80.8789	3	1093.89	-5.47241	83.78	0.75	84.4218	3	1074.57	1.54836	52.73	1	83.2258	3	1074.56	0.411647							77.48	0.8052	51.6494	3	1074.56	0.86633				0.890653	6	2.49552	0.883694	2	2.49552
NIGDINNVVLLK	9	1	1	PF3D7_0926100	1×Acetyl[K12]	0	1311.76	0.000322302	4.3081e-05							63.98	0.6406	75.0583	2	656.386	1.37134	48.13	0.4792	73.8211	2	656.386	1.4644							49.68	0.46	43.4028	2	656.386	1.18523				0.829912	4	13.0421	0.823331	2	17.5214
LALGINENNEVKPNMSK	35	1	1	PF3D7_1367600	1×Acetyl[K17]	0	1870.97	4.23599e-05	0							77.59	1	53.3283	2	935.988	-0.35695	77.59	1	53.3283	2	935.988	-0.35695	11.4	1	51.2806	3	646.003	0.846125	56.63	0.5439	27.1382	2	939.497	0.124902				0.863056	10	7.70684	0.844016	5	7.53224
KLVVGENPEFIK	8	1	1	PF3D7_1126000	1×Acetyl[K1]	1	1372.78	3.40333e-06	0							79.65	0.7875	56.6723	2	686.897	2.53762	75.79	0.7368	55.6311	2	686.895	-0.752484							34.06	0.5	28.6275	2	686.896	0.937029				0.902879	3	0.780604	0.890539	2	2.82141
DIVVDGVVNNDDSK	14	1	1	PF3D7_1023900	1×Acetyl[K14]	0	1495.73	5.04101e-14	0							90.36	1	51.4217	2	744.862	-0.178996	90.36	1	51.4217	2	744.862	-0.178996							59.87	0.7333	28.5689	2	748.372	0.751612				0.925162	5	20.0584	0.809169	3	20.0584
GADNINNINSNMINVK	17	1	1	PF3D7_1239200	1×Acetyl[K16]	0	1730.85	3.57118e-11	0							94.83	0.6737	59.5613	2	865.93	2.65419	89.49	0.7865	58.5305	2	865.929	0.467871							77.21	1	32.2349	2	876.453	-0.918956				0.868388	6	24.8035	0.831075	3	32.0704
EDKNTILSAVK	40	1	1	PF3D7_0917900	1×Acetyl[K3]	1	1224.69	0.00171228	0.000276304							72.05	0.8056	48.2889	2	612.851	3.11293	54.8	0.6182	46.0331	2	609.342	1.78829							59.08	0.6949	21.4147	2	609.341	0.886047				0.882715	8	11.5118	0.896624	3	8.42276
VAQIMNHDLESTAEQK	5	1	1	PF3D7_0830500	1×Acetyl[K16]	0	1820.89	0.00036708	4.3081e-05							83.22	0.7108	45.8069	2	910.949	-1.13848	81.1	0.6667	44.3895	2	910.949	-0.937366							52.16	0.6731	20.6999	2	910.951	1.00676				0.892931	2	6.88742	0.852445	1
LANIFNVNNMNNLNPNKENSLK	2	1	1	PF3D7_1419000	1×Acetyl[K22]	1	2515.27	0.0406287	0.00398546							15.12	0.1333	72.6404	3	839.096	-0.113106	15.12	0.1333	72.6404	3	839.096	-0.113106	19.26	0.3158	122.545	4	645.829	-0.517574										0.853965	1		0.853965	1
HKEIIQNNNNNKQTNQNNNLQQEQEGK	6	1	1	PF3D7_1227100	2×Acetyl[K2; K27]	2	3219.55	0.00233324	0.000323167							31.63	0.5312	27.6508	4	805.643	0.0172262	31.63	0.5312	27.6508	4	805.643	0.0172262	14.8		37.0285	3	1106.55	5.06857										0.853713	1		0.853713	1
SKIDDEGQFEK	36	1	1	PF3D7_0813300	1×Acetyl[K2]	1	1295.61	0.00148993	0.000276304							46.63	0.5532	33.3075	2	648.31	1.35494	46.63	0.5532	33.3075	2	648.31	1.35494							76.95	0.5844	16.5004	2	648.312	4.18149				0.900319	5	9.72621	0.803488	4	22.0074
QIEEEGEEGKELGSQTIAK	49	1	1	PF3D7_1205600	1×Acetyl[K10]	1	2075.01	5.73956e-16	0	15.69	0.25	35.9624	3	697.017	-5.81716	111.47	0.8378	42.9385	2	1038.01	-1.30757	111.47	0.8378	42.9385	2	1038.01	-1.30757							125.12	1	19.8261	2	1038.01	-0.248657				0.869054	12	3.67196	0.858863	6	5.40651
NMNIGSPLFK	7	1	1	PF3D7_1141300	1×Acetyl[K10]	0	1127.6	0.0240047	0.0028349							36.82	0.6216	67.1074	2	564.304	1.30209	36.82	0.6216	67.1074	2	564.304	1.30209							19.95	0.1	67.0855	2	589.799	2.14844				0.836776	4	6.88129	0.862856	3	7.15819
HLLIGSSLKK	2	1	1	PF3D7_1366900	2×Acetyl[K9; K10]	1	1095.69	0.0110846	0.00126751																			42.27	0.6429	34.5799	3	365.901	-0.548456																0.849275
VQIKDKDTTFAPEQISAMVLEK	91	1	1	PF3D7_0917900	1×Acetyl[K6; K22]	2	2505.35	9.56538e-15	0							90.51	0.8022	75.7269	2	1253.18	1.3808	75.91	0.8553	74.005	2	1253.18	0.698669	19.72	0.25	48.986	4	634.089	5.09737	104.04	0.8846	45.7697	2	1253.18	4.79148				0.850819	19	4.51837	0.862602	8	4.46227
NTQIQQQQQLLLK	11	1	1	PF3D7_1419000	1×Acetyl[K13]	0	1582.89	1.65404e-07	0							87.48	0.6782	57.5263	2	791.95	1.221	87.48	0.6782	57.5263	2	791.95	1.221							83.27	0.8072	31.517	2	795.459	1.93675				0.848844	4	4.33455	0.847296	2	4.33455
NMVILSDGTNLSTLGK	30	1	1	PF3D7_0704600	1×Acetyl[K16]	0	1669.89	1.61178e-11	0							93.19	0.8172	74.4727	2	835.451	2.16972	80.77	0.8395	73.1326	2	835.45	1.00011							83.15	0.8313	45.0954	2	831.942	1.70961				0.863645	6	23.2406	0.734513	3	45.5526
LTNIFSK	13	1	1	PF3D7_1433500	1×Acetyl[K7]	0	822.472	0.0134629	0.00131741							41.85	0.3571	52.5198	2	411.74	0.545196	40.92	0.6829	52.0946	2	415.248	-0.431796							24.98	0	26.3949	2	411.739	-1.0132				0.786081	3	3.41728	0.804404	1
MCIPSILNDYNTICISQTGSGK	5	1	1	PF3D7_1021500	1×Acetyl[K22]	0	2472.16	2.31515e-16	0																									117.79	0.9153	54.127	2	1236.58	0.669684
LLGLTNEEDKTIR	50	1	1	PF3D7_1027300	1×Acetyl[K10]	1	1501.82	0.000544788	8.14764e-05							80.87	0.642	54.9142	2	751.417	2.81008	71.12	0.662	53.6877	2	751.415	-0.034769	46.83	0.7872	52.9051	2	775.929	0.426325	73.58	0.6622	28.0538	2	754.923	-0.811886				0.832034	11	3.49345	0.819208	7	3.83539	0.903268
MDVYKEENSDLLNHQEEEISR	11	1	1	PF3D7_0305300	1×Acetyl[K5]	1	2620.18	6.65965e-08	0							58.07	0.7241	65.4618	3	874.069	3.54278													60.94	0.7213	36.6349	3	874.067	1.23665				0.819249	3	6.483
EMLSDSLNNSNNIASK	21	1	1	PF3D7_1206200	1×Acetyl[K16]	0	1743.83	4.76501e-07	0							82.63	0.8313	53.7394	2	872.42	2.49359	63.4	0.8095	51.0129	2	872.421	3.2636	12.2	0.0833	55.6096	2	897.911	-0.997245	69.77	0.6	29.8125	2	868.912	3.03835				0.899521	4	3.07955	0.8508	2	8.26472
AQLAENTVLDESIQKVEVLNHNGETTSFYNEVEK	11	1	1	PF3D7_1027300	1×Acetyl[K15]	1	3890.89	0.000544788	0.00010413							39.75	0.25	92.5794	3	1297.64	3.34803	39.62	0.525	91.5714	3	1297.64	1.46563																0.844091	6	1.17084	0.846913	3	0.8315
AKFDEAIAETK	77	1	1	PF3D7_1324900	1×Acetyl[K2]	1	1222.63	0.000513835	4.3081e-05							72.28	0.75	41.3376	2	615.329	1.97071	72.03	0.7639	40.0429	2	611.82	0.844562	32.28	0.2188	26.992	3	408.215	-1.28808	73.42	0.7534	17.8334	2	611.82	1.84298				0.846427	14	6.58681	0.855522	8	8.01096	0.866201
SLNIPVEK	8	1	1	PF3D7_1416500	1×Acetyl[K8]	0	899.52	0.0174467	0.00183922							28.16	0.3214	50.1925	2	450.264	0.406695	28.16	0.3214	50.1925	2	450.264	0.406695							25.39	0.12	26.3244	2	450.263	-0.13613				0.865211	4	9.79926	0.955727	2	19.4971
KSISMNHNNTDNNNNNNNNNNNNINNNNNNVK	9	1	1	PF3D7_1107300	2×Acetyl[K1; K32]	1	3667.62	0.00262417	0.000379572							22.12	0.2727	12.2308	4	917.66	-0.131078	22.12	0.2727	12.2308	4	917.66	-0.131078							52.52	0.7925	13.0159	4	917.661	1.26682				0.779915	2	24.346	0.66337	1
FLAGVTFASGGVLPNIHNVLLPK	94	1	1	PF3D7_0617800	1×Acetyl[K23]	0	2371.36	1.16463e-16	0							60.22	0.8167	97.7242	3	791.127	2.1974	57.18	0.7895	96.2569	3	788.787	1.12525	77.04	0.8312	158.07	3	791.127	1.73411	115.36	0.7913	62.1047	2	1186.19	2.79505				0.839474	8	12.8832	0.827839	4	2.06946	0.864354
NMMLNLNNNSSISNVNNLNNMMNSNNDLIK	3	1	1	PF3D7_0811300	1×Acetyl[K30]	0	3482.6	0.000144425	0							12.28	0.0833	27.9598	4	871.401	-4.18681	12.28	0.0833	27.9598	4	871.401	-4.18681	10.84	0	54.9543	5	689.31	-6.81307	51.68	0.7308	54.4458	3	1136.87	-1.6331
MDISDKEALMDMSTR	5	1	1	PF3D7_1133800	1×Acetyl[K6]	1	1791.8	0.0509708	0.00456655																									26.73	1	42.7357	2	896.405	-0.257905
IDDDKMTDLTEEQKETLK	12	1	1	PF3D7_1203700	3×Acetyl[K5; K14; K18]	2	2152.03	1.37047e-09	0							37.12	0.5676	49.024	3	718.017	1.61971	37.12	0.5676	49.024	3	718.017	1.61971							62.93	0.6825	24.4384	3	718.016	0.173265				0.865955	2	4.26739	0.865955	2	4.26739
KTEGPKPAAMIK	13	1	1	PF3D7_1426000	1×Acetyl[K1]	1	1270.72	0.000544788	0.00010413							28.78	0.3448	33.9387	3	424.244	-0.0528423	28.78	0.3448	33.9387	3	424.244	-0.0528423							56.01	0.3571	16.3587	2	635.865	3.03179				0.880834	3	1.07172	0.880834	3	1.07172
YQEITDKSNTVDDASKNK	34	1	1	PF3D7_1457000	1×Acetyl[K16]	2	2055.98	2.38036e-07	0							75.47	0.8533	32.2344	4	514.751	-0.207516	75.47	0.8533	32.2344	4	514.751	-0.207516							17.8	0.0556	41.9325	2	1053	-4.60622				0.820599	15	6.09894	0.855027	7	3.65634
AKFDEAIAETKR	13	1	1	PF3D7_1324900	1×Acetyl[K11]	2	1385.75	6.9858e-07	0							82.64	0.8434	38.5171	2	693.379	0.658597	82.64	0.8434	38.5171	2	693.379	0.658597	11.84	1	52.4259	2	710.874	-1.58648	44.23	0.6591	18.7527	2	693.38	2.77275				0.812161	4	4.72457	0.805074	3	9.46496
TILIQNYGGIDMVNQK	12	1	1	PF3D7_1021900	1×Acetyl[K16]	0	1806.94	3.03154e-09	0							94.37	0.7447	73.1399	2	903.979	4.33513	73.13	0.7534	72.403	2	903.976	1.70044							75.38	0.6667	44.1624	2	914.503	3.09505				0.794448	4	12.202	0.775771	2	12.202
NIIQMIDNK	2	1	1	PF3D7_1363400	1×Acetyl[K9]	0	1109.63	0.0283571	0.00329553							40.26	0.4	63.9547	2	555.318	0.936196	40.26	0.4	63.9547	2	555.318	0.936196																0.835602	1		0.835602	1
NEMGDINNDEENLQISDK	3	1	1	PF3D7_1438500	1×Acetyl[K18]	0	2077.9	2.4063e-15	0																									121.73	0.8852	30.716	2	1039.46	4.24207
GQKYIAR	3	1	1	PF3D7_1309100	1×Acetyl[K3]	1	877.489	0.0561427	0.00703004																			52.25	0.7692	19.6391	2	439.249	0.9099																0.830011
TTYKENVGISNK	10	1	1	PF3D7_0112200	1×Acetyl[K4]	1	1395.71	0.0247006	0.00287406							41.44	0.5122	42.0707	2	701.868	0.64124	35.11	0.6	41.2271	2	701.869	1.42445							30.28	0.5333	21.3402	2	698.36	1.57221				0.822422	3	8.36809	0.865503	2	7.58067
SDQMVLPVPCLNVINGGSHAGNK	111	1	1	PF3D7_1015900	1×Acetyl[K23]	0	2414.2	1.37397e-14	0	16.39	0.25	80.08	3	822.398	-5.08286	97.09	0.8351	83.0061	2	1207.61	0.290605	96.32	0.8542	81.1789	2	1204.1	1.4379							105.75	0.8113	49.1425	2	1207.61	1.403				0.83448	29	7.3434	0.825963	14	6.48711
GLNNISSFSEMLLQSK	39	1	1	PF3D7_0415000	1×Acetyl[K16]	0	1774.91	2.95388e-13	0							99.82	0.75	89.2119	2	887.962	2.46772	89.73	0.7889	88.3103	2	887.961	1.09222							88.66	0.7079	55.7534	2	887.962	2.67405				0.817395	9	4.47936	0.826199	5	6.78443
NKLPDIGSPATNNVK	16	1	1	PF3D7_0513600	2×Acetyl[K2; K15]	1	1567.84	0.000182702	0							52.26	0.6346	47.0309	2	784.425	-0.546051	50.39	0.7	45.2932	2	784.426	-0.00104024							69.22	0.6957	20.4471	2	787.934	0.339436				0.862376	4	3.85986	0.812548	2	10.5691
IGMNDVIDQLK	11	1	1	PF3D7_1219600	1×Acetyl[K11]	0	1259.69	0.00542445	0.000710526							34.01	0.6471	73.3533	2	630.347	0.547212	34.01	0.6471	73.3533	2	630.347	0.547212							33.21	0.5152	44.0956	2	630.347	1.90389				0.933962	4	6.56128	0.915893	3	5.79773
QVQAEMGQIDSDKDGFISLNELNDAFAQNLDAK	166	1	1	PF3D7_1108600	1×Acetyl[K13]	1	3624.71	1.89458e-15	0							121.75	0.7951	90.1712	3	1214.24	-0.730976	107.45	0.8411	91.3299	3	1208.91	0.860203							115.84	0.8017	55.969	3	1218.92	1.46909				0.821541	31	4.98253	0.830061	14	3.44255
YKGTNLMPSIGYGSNKK	32	1	1	PF3D7_0903900	2×Acetyl[K2; K16]	2	1864.97	5.07427e-08	0							92.53	0.828	52.1246	2	932.992	4.14668	44.79	0.6889	50.9056	3	619.989	0.417179	45.42	0.6667	38.3264	3	619.99	1.30415	85.21	0.8235	24.479	2	929.479	-0.593957				0.77831	5	4.22496	0.890082	2	20.0933	0.85098
LTHGFNQNNLETNIPNVIDNSINMGIK	16	1	1	PF3D7_1103800	1×Acetyl[K27]	0	3038.57	2.33024e-06	0							63.63	0.7969	85.0318	3	1013.53	2.65455	63.63	0.7969	85.0318	3	1013.53	2.65455							53.86	0.7222	53.1711	3	1004.17	0.993708				0.826233	3	11.9402	0.826233	3	11.9402
IGNNEFDFNGSK	3	1	1	PF3D7_1235700	1×Acetyl[K12]	0	1348.62	0.0560767	0.00680295							69.39	0.7536	50.6545	2	674.818	2.71381	38.1	1	49.4227	2	674.817	1.17506																0.833846	2	3.22457	0.815911	1
VLSVGAGAINTK	49	1	1	PF3D7_1333000	1×Acetyl[K12]	0	1129.66	0.000140736	0							73.31	0.6438	50.7107	2	565.334	2.40305	71.16	0.662	47.8393	2	565.332	-1.05486	37.04	1	37.2098	2	568.841	-0.576625	71.05	0.6338	27.9494	2	565.334	3.5917				0.806976	12	5.66883	0.817179	6	4.65725	0.873196
NNNNDDDDDGGGGGGGANTSGNNTSKVNVNIGNIDLK	3	1	1	PF3D7_0624600	2×Acetyl[K26; K37]	1	3603.58	6.30393e-11	0							91.66	0.8043	60.9051	3	1201.87	1.18799	91.66	0.8043	60.9051	3	1201.87	1.18799																0.824388	1		0.824388	1
SVDPSKVEEIK	7	1	1	PF3D7_0621200	2×Acetyl[K6; K11]	1	1237.67	0.0315443	0.00353972							31.69	0.4062	40.9595	3	413.23	1.48229	31.69	0.4062	40.9595	3	413.23	1.48229																0.811346	3	5.37405	0.837245	2	10.0541
LVCVGKDELIK	10	2	1	PF3D7_1419800.1; PF3D7_1419800.2	1×Acetyl[K6]	1	1273.72	0.0560958	0.00692164							45.44	0.0667	51.9911	2	637.364	2.0504	37.16	0.6216	51.3497	2	637.364	0.996187							23.1	0.1304	25.367	2	640.872	1.31408				0.820172	4	15.2909	0.820172	2	12.2411
VNTNLQVILNGGGK	3	1	1	PF3D7_0731600	1×Acetyl[K14]	0	1426.8	6.53627e-06	0							16.1	0.125	40.6575	2	734.915	6.93267													75.54	0.5921	38.5547	2	713.906	1.96485
TKTSPNLTTCGSSQPNKNTYNVGITDYKK	8	1	1	PF3D7_1116700	1×Acetyl[K29]	3	3224.6	0.000544788	8.14764e-05							43.25	0.5814	46.611	4	805.152	2.28041	37.78	0.7368	45.2031	4	806.905	0.0568021	12.36	0.0833	157.508	4	815.653	-0.390993	37.91	0.6579	20.7523	4	806.906	1.11677				0.816476	4	10.0669	0.791529	2	19.4258
ELISNAADALEK	72	1	1	PF3D7_1222300	1×Acetyl[K12]	0	1280.68	4.83396e-06	0							84.67	0.7529	60.7101	2	640.845	1.37844	78.82	0.8101	57.7689	2	640.844	0.520593	51.34	1	45.9466	2	637.335	-0.280893	84.31	0.7143	33.4054	2	640.845	2.33161				0.769439	16	11.7102	0.772301	9	14.0755	0.912256
IKDSNNNSNNNMIIMTNEMNSIDLHK	3	1	1	PF3D7_0703500	1×Acetyl[K26]	1	3004.39	0.000167571	0							10.42	1	105.439	2	1510.7	0.999215													69.97	0.6857	38.852	4	751.852	-2.36279
VIGQEIIIEEIKK	12	1	1	PF3D7_0500800	2×Acetyl[K12; K13]	1	1511.9	1.16293e-05	0							28.2	1	68.5385	3	516.335	0.0699827	25.65	1	67.7729	3	516.336	1.49033							75.18	0.6267	39.1617	2	756.456	-0.199065				0.773434	3	10.2042	0.871545	1
NLNESIDETNEQQTK	5	1	1	PF3D7_0917000	1×Acetyl[K15]	0	1762.81	3.90963e-11	0							93.82	0.7979	38.9874	2	881.909	1.29656	82.99	0.7349	38.1761	2	881.908	0.0501075	11.21	0	67.6785	3	604.615	-2.79888										0.816111	2	1.80276	0.826095	1
NNNISNISNNDLDKK	21	1	1	PF3D7_1107300	1×Acetyl[K15]	1	1716.87	0.000544788	0.00010413							83.42	0.8434	39.9263	2	858.94	1.74214	74.14	0.8108	38.8797	2	858.939	0.249033	16.93	0.1765	76.1068	3	586.967	3.49398	27.17	0.5185	16.7064	3	568.284	0.581189				0.877964	7	3.65681	0.847347	3	0.599385
GYGFINFENQQSAINAVAGMNGFNAGNK	59	1	1	PF3D7_1360900	1×Acetyl[K28]	0	2933.36	8.45022e-17	0							123.87	0.871	89.3365	3	983.141	3.04548	89.28	0.8315	88.3729	3	978.46	0.509707	14.96	0.0667	97.2578	3	1002.47	2.30059	108.34	1	56.2035	2	1467.19	2.13725				0.84019	10	6.99722	0.861965	5	8.65163
IDELVSKPALK	4	1	1	PF3D7_0905100	1×Acetyl[K11]	0	1212.72	0.00120802	0.000170107							38.74	0.4359	48.8537	3	404.912	1.48593	24.91	0.12	47.4083	3	404.912	1.33495																0.765058	2	19.5313	0.871711	1
ILLNYYLSK	25	1	1	PF3D7_1436000	1×Acetyl[K9]	0	1133.67	0.00188647	0.000299931							67.35	0.7164	70.8048	2	567.339	1.64954	67.19	0.7164	69.7997	2	567.338	0.0343826	32.17	0.5312	58.6057	2	563.829	-0.116279	56.57	0.7368	39.8945	2	567.338	1.00348				0.786347	4	7.05009	0.798257	3	4.45949	0.893998
MDELNKEEIVDNINNEQAK	36	1	1	PF3D7_1028400	1×Acetyl[K6]	1	2288.07	0.000429708	4.3081e-05							62.44	0.629	67.4111	3	763.363	1.70934	62.44	0.629	67.4111	3	763.363	1.70934							53.23	0.8113	40.4434	3	768.041	1.28983				0.815388	9	10.2735	0.78821	4	5.97899
ISPSVKEGDVVVLPEYGGSSLK	18	1	1	PF3D7_1215300	1×Acetyl[K6]	1	2260.21	1.01581e-07	0							107.22	1	67.0744	2	1130.6	-2.00291	107.22	1	67.0744	2	1130.6	-2.00291																0.77834	7	10.6565	0.853464	4	3.07242
SNMSISGLNTPFTLSGYNTPLSASNVSGYNTPLFNNTHK	10	1	1	PF3D7_1110200	1×Acetyl[K39]	0	4145.99	1.07481e-18	0																			16.61	1	42.3226	6	702.673	-1.69836	157.62	0.9241	59.2308	3	1382.67	1.78844
IMNNECMSNLQK	22	1	1	PF3D7_1019000	1×Acetyl[K12]	0	1488.67	3.46459e-06	0							75.42	1	45.6513	2	744.842	2.72696	75.4	0.84	43.3449	2	744.84	0.594974							73.55	0.8243	20.1049	2	744.838	-1.61901				0.816623	6	6.70241	0.813318	3	3.65711
KMWISDSFNSESGSVVLNDTSK	2	1	1	PF3D7_0624000	2×Acetyl[K1; K22]	1	2538.18	0.0163723	0.00155138																			10.75	0	80.894	3	846.736	6.00789	39.54	0.5	43.132	3	813.398	7.45296
NIESIQNK	3	1	1	PF3D7_1228600	1×Acetyl[K8]	0	945.5	0.0143946	0.00133719							18.78		76.9549	2	480.273	5.27962	17.96	0.1111	111.997	2	494.26	1.56582							37.51	0.5	15.6394	2	473.254	0.286028
QIFQNNPSK	13	1	1	PF3D7_1134000	1×Acetyl[K9]	0	1082.57	0.0227727	0.00278362							33.7	0.5294	36.2751	2	538.281	0.705968	30.73	0.4839	35.2666	2	541.788	-0.945744	11.55	1	22.2764	2	541.788	-0.832984	28.44	0.2857	17.8801	2	541.789	1.19669				0.832392	2	0.513194	0.829516	1
ASIPASELPECEK	6	1	1	PF3D7_1103100	1×Acetyl[K13]	0	1430.68	0.000279051	4.3081e-05							39.57	0.575	49.8791	2	715.846	0.532794	39.57	0.575	49.8791	2	715.846	0.532794							15.46	0	84.5571	2	740.359	-0.405182				0.830824	2	6.13755	0.797163	1
ADKLTEEQISEFK	40	1	1	PF3D7_1434200	1×Acetyl[K3]	1	1579.79	0.000543184	4.3081e-05							70.61	0.7324	64.7423	2	790.398	1.86428	59.47	0.7119	62.8405	2	790.395	-1.53561							70.44	0.7286	38.2031	2	790.397	1.63247				0.799476	10	13.9017	0.813119	5	31.9737
SSYDGLNCFDNVYIK	12	1	1	PF3D7_1364100	1×Acetyl[K15]	0	1801.82	4.5237e-06	0							43.05	1	70.6412	2	901.413	0.346058	43.05	1	70.6412	2	901.413	0.346058							62.83	0.5873	41.6737	2	901.412	0.0750641				0.790163	2	19.6534	0.790163	2	19.6534
DLELTNSIK	52	1	1	PF3D7_1222300	1×Acetyl[K9]	0	1032.56	0.00125002	0.000226216							54.59	0.4727	55.5681	2	516.782	0.202745	54.59	0.4727	55.5681	2	516.782	0.202745	20.3	0.2	42.7998	2	516.782	-0.0336979	52.92	0.4906	31.0935	2	516.783	2.09429				0.803352	13	3.13792	0.786532	7	1.68847	0.879259
NKGYGFVSFNNPESALNAIK	39	1	1	PF3D7_0823200	2×Acetyl[K2; K20]	1	2170.09	2.65017e-17	0							144.45	1	79.0291	2	1085.54	-4.95483	122.85	1	78.1784	2	1085.55	0.44528	12.01	0.0833	93.5074	3	726.376	0.964306	139.89	0.9214	47.0416	2	1085.55	0.332778				0.892509	10	4.65754	0.909092	4	1.57525	0.574755
TKVPNPLTISTTEMEK	22	1	1	PF3D7_0930300	1×Acetyl[K2; K16]	1	1795.96	1.94102e-07	0							27.49	0.5556	63.9666	3	599.325	1.14595	27.49	0.5556	63.9666	3	599.325	1.14595	12.56	0.1538	104.164	3	630.324	0.130963	75.05	0.7867	34.8803	2	898.482	-0.817681				0.730892	3	5.1978	0.703503	1
NLEIPVEPTMK	10	1	1	PF3D7_1219600	1×Acetyl[K11]	0	1270.67	0.0203284	0.00240686							40.1	0.6	67.4759	2	635.839	0.0715741	32.14	0.2812	66.6478	2	635.839	0.359777							28.3	0.6429	38.3478	2	639.348	-0.0823983				0.782141	2	9.8447	0.835706	1
IIEELKNPSPK	20	1	1	PF3D7_1308200	1×Acetyl[K6]	1	1267.73	0.00210765	0.000323167							45.71	0.6957	42.4454	3	423.247	0.473428	42.16	0.5238	41.4089	3	423.247	0.112337																0.797493	7	2.73057	0.825194	4	6.43402
LMQESTNISNDKAGDGTSSTALMTATITKK	16	1	1	PF3D7_1232100	2×Acetyl[K12; K29; K30]	2	3114.53	2.21283e-07	0	11.63	1	34.5731	3	1068.2	6.01859	80	0.7875	56.3948	3	1038.85	-2.10271	80	0.7875	56.3948	3	1038.85	-2.10271							17.47	0.2941	29.747	4	782.899	3.76624				0.802463	6	3.72064	0.816403	4	24.8584
KMVDIMTAEASK	11	1	1	PF3D7_0322900	1×Acetyl[K1]	1	1323.66	5.40512e-06	0							93.25	0.7634	49.711	2	662.338	2.54379	89.75	0.7444	48.9231	2	662.337	1.34491							76.39	0.7368	23.622	2	662.336	0.514913				0.811619	4	7.5194	0.81614	2	7.5194
NGETSIEKDADATNYPK	15	1	1	PF3D7_0918000	1×Acetyl[K17]	1	1859.87	1.9073e-07	0							91.7	0.7717	40.3627	2	930.444	3.76867	91.7	0.7717	40.3627	2	930.444	3.76867							56.31	0.7143	17.9028	2	926.93	-2.2382				0.90185	6	9.82148	0.84586	4	19.4816
SVGIAPLNPKPFLNSLAGNR	32	1	1	PF3D7_1126900	1×Acetyl[K10]	0	2072.17	7.57482e-14	0							82.19	0.6585	83.5835	2	1036.59	-0.305332	82.19	0.6585	83.5835	2	1036.59	-0.305332	27.76	0.4286	71.1777	3	689.057	0.166349	49.82	0.72	50.545	3	691.395	-1.34273				0.77822	8	2.55004	0.782213	4	0.382076	0.935777
VIILGDSGVGK	51	1	1	PF3D7_0903200	1×Acetyl[K11]	0	1057.63	6.64495e-05	0							53.44	0	25.3237	2	529.317	0.615332	51.54	0.0769	54.4458	2	529.316	-0.654279	31.16	0.0645	44.3435	2	529.316	0.153655	61.32	0.2131	31.3322	2	529.317	1.53869				0.763128	13	4.92972	0.755593	6	4.5322	0.950873
ILKDEETEDVKAEDPSK	45	1	1	PF3D7_0815600	3×Acetyl[K3; K11; K17]	2	1945.96	2.91265e-05	0							98.7	0.8081	37.1351	2	973.485	1.36429	50.83	0.6863	36.0289	3	649.326	1.01236							55.31	0.7818	16.3444	3	649.325	0.541888				0.80696	13	5.94343	0.81716	6	4.39062
TNLKPDMIK	6	1	1	PF3D7_0830700	1×Acetyl[K9]	0	1059.59	0.00149319	0.000276304							27.74	0.3571	41.441	3	353.867	-0.0157686	27.74	0.3571	41.441	3	353.867	-0.0157686							12.14	0.1667	75.4267	2	562.813	7.73094				0.808233	2	13.8082	0.808233	2	13.8082
ALKGKDIQSLLSNLSVGSAPAAAAQVTTEKPSEDKK	2	1	1	PF3D7_1103100	4×Acetyl[K3; K5; K30; K36; K35]	3	3821.02	0.00961563	0.00118452							19.27	1	74.6566	5	732.806	2.54652	19.27	1	74.6566	5	732.806	2.54652							16.04	0.375	56.7355	4	956.017	7.71123				0.807838	1		0.807838	1
ILVEPPSVDMTVK	71	1	1	PF3D7_1116800	1×Acetyl[K13]	0	1443.78	5.34241e-07	0							70.28	0.6286	71.1755	2	714.396	1.81675	69.79	0.6286	70.3492	2	714.395	1.04728	11.39	0	57.4912	2	714.394	-0.833646	66.16	0.4697	36.0423	2	722.393	1.76756				0.807516	20	9.57861	0.809276	10	3.11615	0.780438
EIEEESATEQHSEQELSINK	4	1	1	PF3D7_1149000	1×Acetyl[K20]	0	2330.06	1.23008e-08	0																									75.84	0.8289	21.0274	2	1165.54	-0.137147
YNMFSPIEVNGDNTHPLFK	4	1	1	PF3D7_1212000	1×Acetyl[K19]	0	2223.05	0.00055808	0.00010413							28.72	0.4138	81.3565	3	741.69	0.406404													35.12	0.6	50.1663	3	741.692	2.95977				0.757476	1
KTHIVCTLGPACK	41	1	1	PF3D7_0626800	2×Acetyl[K1; K13]	1	1484.77	6.02767e-06	0							65.37	0.7846	37.3207	2	742.889	-0.405327	65.37	0.7846	37.3207	2	742.889	-0.405327	28.75	1	22.9368	3	495.595	-0.0649703	81.59	0.8415	17.7426	2	742.892	3.12991				0.799192	5	5.60869	0.80761	4	4.3578	0.864538
TNIKDGESGEFLK	49	1	1	PF3D7_0905400	2×Acetyl[K4; K13]	1	1437.72	2.93198e-06	0							85.33	0.7765	44.5188	2	719.365	0.694682	70.6	0.7324	43.0385	2	719.366	1.37392	30.52	0.6129	30.5298	3	479.912	-0.524572	75.77	0.6184	19.3046	2	719.365	0.779587				0.80902	13	18.6564	0.791462	6	10.4865	0.916806
EMTTALLNIIK	14	1	1	PF3D7_1032100	1×Acetyl[K11]	0	1260.74	0.0170556	0.00170754							33.42	0.5455	86.3103	2	630.877	3.14728	27.89	0.3571	85.3206	2	630.875	0.0489062							34.3	0.6176	52.8219	2	630.876	1.69492				0.803822	4	4.63485	0.770368	1
CGNFIDLCLGPHIK	4	1	1	PF3D7_1126000	1×Acetyl[K14]	0	1643.8	0.000586261	0.00010413							32.65	0.6667	74.8132	3	548.605	-1.22619	16.98	0.3529	87.9491	2	843.413	2.32073							35.29	1	43.4639	3	548.605	-2.4515				0.833634	1
DIQSLLSNLSVGSAPAAAAQVTTEKPSEDK	58	1	1	PF3D7_1103100	1×Acetyl[K25]	0	3034.57	7.23525e-18	0							116.64	1	89.0511	3	1009.86	1.38429	88.23	1	87.7142	3	1009.85	0.416617							101.76	1	56.1996	3	1012.2	1.79915				0.804579	14	5.35612	0.821886	7	6.57542
TTIKENEFLCDEEIYK	34	1	1	PF3D7_0512700	1×Acetyl[K4]	1	2073.97	1.27928e-05	0							90.75	0.8022	69.9797	2	1037.49	2.33657	90.75	0.8022	69.9797	2	1037.49	2.33657							80.4	0.7375	43.3252	2	1037.49	2.21885				0.81054	9	10.7669	0.868024	5	15.2921
ESSSSLLYNNNNNNNMNNINNNIHKK	4	1	1	PF3D7_1435500	2×Acetyl[K25; K26]	1	3004.39	1.75532e-11	0							74.06	0.7973	47.9638	3	1002.14	2.19472	45.25	1	46.9152	3	1002.14	4.14499							11.18	0	30.5971	3	1030.15	7.03231				0.830003	2	9.99318	0.776032	1
SALSFAGQNMDASNNYNQGDISGNNNIMK	3	1	1	PF3D7_1445600	1×Acetyl[K29]	0	3075.35	0.00107268	0.00010413							28.79	1	68.1536	3	1025.79	4.92952	23.17	1	67.2747	3	1025.79	1.83346																0.791322	2	4.19109	0.814	1
EGDKCCILPSVDNADLPK	15	1	1	PF3D7_0802200	2×Acetyl[K4; K18]	1	2030.95	2.27401e-05	0							74.52	0.7067	63.5332	2	1019.49	1.72951	64.77	0.8	62.2513	2	1015.98	-0.15136							67.81	0.8088	34.1936	2	1015.98	1.29116				0.833543	4	2.03904	0.852676	1
IFLQTDNEIFIDK	12	1	1	PF3D7_1308200	1×Acetyl[K13]	0	1616.88	0.000226468	4.3081e-05							68.22	0.7206	78.4204	2	808.947	2.5613	31.9	0.2812	77.2342	2	798.421	2.35203							55.86	0.7679	47.3898	2	808.947	1.80633				0.846505	2	6.37213	0.810928	1
LINSPDVDINEQK	19	1	1	PF3D7_1312700	1×Acetyl[K13]	0	1484.76	2.98945e-07	0							81.73	0.622	53.2973	2	749.9	0.0783299	81.73	0.622	53.2973	2	749.9	0.0783299							63.65	0.7656	28.495	2	742.885	2.89207				0.808287	5	4.28543	0.777297	2	1.51294
DISLAPFGK	57	1	1	PF3D7_0520900	1×Acetyl[K9]	0	954.537	0.00294122	0.000401106							46.85	0.5532	29.7599	2	474.263	-0.655113	38.85	0.7436	29.4511	2	474.263	-0.0753716							44.92	0.7111	41.0258	2	477.772	0.0393208				0.793061	12	5.22065	0.797992	6	0.926091
DATNEHAYESLNELILDGKK	2	1	1	PF3D7_1427900	2×Acetyl[K19; K20]	1	2260.11	1.67397e-06	0							13.62	1	114.042	2	1172.58	7.5062													48.34	0.6667	41.8592	3	754.043	1.84335
NLVLQTIK	32	1	1	PF3D7_1357900	1×Acetyl[K8]	0	935.6	0.0248864	0.00295935							29.97	0.6667	56.6129	2	468.305	2.59208	27.99	1	56.795	2	468.304	0.113098							25.66	0.4615	27.7249	2	464.795	0.45673				0.815127	11	13.7797	0.753626	6	2.4242
NNLLNDNINNLINENNESTEK	2	1	1	PF3D7_1229300	1×Acetyl[K21]	0	2429.15	0.00138511	0.000250769																									22.37	0.4091	44.7826	2	1215.09	4.06506
FLACAGSDIK	7	1	1	PF3D7_1329100	1×Acetyl[K10]	0	1081.53	0.0560767	0.00652778							53.51	0.6667	46.267	2	541.271	0.564586	28.98	0.3793	44.7204	2	541.271	0.113115	14.36	1	55.5629	2	544.78	0.0442621	24.54	0.36	37.9156	2	541.272	1.24179				0.79914	4	13.0317	0.79914	2	8.4915
KKENVTDIDADKGSNNHMNEK	2	1	1	PF3D7_1124300	1×Acetyl[K12]	3	2387.13	0.0215733	0.00261188																									39.4	1	13.3087	4	597.537	0.179311
IGDPHTVPMKVSGK	27	1	1	PF3D7_1447000	2×Acetyl[K10; K14]	1	1465.78	3.3418e-05	0							47.28	0.6383	39.0828	4	367.201	-0.761437	47.28	0.6383	39.0828	4	367.201	-0.761437	10.34	1	66.9778	2	786.908	-5.50824										0.795795	10	3.51756	0.802406	5	2.2085
KNNEVCLIGDGMVSQGTMIVK	2	1	1	PF3D7_1230400	1×Acetyl[K1; K21]	1	2307.17	0.000544788	8.14764e-05							40.21	0.575	71.9462	3	769.729	1.90576	17.6	0.4444	99.1155	3	779.059	6.70095							41.01	0.2927	41.7803	3	765.051	2.08856				0.755253	1
GEGDQTSPMSNPGDLVFTIK	4	1	1	PF3D7_0201800	1×Acetyl[K20]	0	2092.99	8.71783e-11	0																									92.14	0.8152	50.3064	2	1047	-0.596612
NIMGQMKPTGGTLVNVK	28	1	1	PF3D7_1447700	1×Acetyl[K7; K17]	0	1787.95	0.000544788	0.00010413							49.48	0.2857	58.8324	2	894.479	0.199168	49.48	0.2857	58.8324	2	894.479	0.199168							61.32	0.6721	31.7098	2	894.48	0.950181				0.804958	8	20.6629	0.821027	5	33.3227
ICLFSGSIFKHPNASK	17	1	1	PF3D7_1347500	1×Acetyl[K16]	1	1819.97	1.53993e-06	0							23.55	1	68.0924	4	452.239	-1.00672	21.35	0.4762	67.0181	4	452.24	0.480347	44.89	0.6444	69.1496	4	452.24	-0.33078	46.67	0.7021	37.9345	4	455.747	-1.88532				0.84973	2	5.0422	0.879106	1		0.733334
IYITVHIPFSK	10	1	1	PF3D7_0821700	1×Acetyl[K11]	0	1338.81	0.00373687	0.000524203																			58.96	1	89.9205	2	669.908	0.61412	25.27	0.44	45.5135	3	439.923	-1.39437										0.795735
YTYIIPSK	73	2	2	PF3D7_1104400; PF3D7_0317700	1×Acetyl[K8]	0	984.54	0.00125966	0.000226216	10.81	1	37.7742	3	347.535	4.92725	36.61	0.4324	50.8277	2	492.775	1.87541	36.61	0.4324	50.8277	2	492.775	1.87541	32.27	1	40.0082	2	496.282	0.433143	33.3	1	30.2851	2	496.282	-0.428625				0.749692	6	3.97843	0.76746	2	9.28681	0.910931
IQSDQNSVVGTNYQK	5	1	1	PF3D7_1219000	1×Acetyl[K15]	0	1687.84	1.5786e-09	0							80.49	1	38.1938	2	844.423	1.24123	80.49	1	38.1938	2	844.423	1.24123							16.71	0.0588	28.9349	3	577.283	-6.42136				0.834796	2	14.5137	0.757333	1
KTANQAVINVAAEE	36	1	1	PF3D7_0507100	1×Acetyl[K1]	1	1457.76	0.000233929	4.3081e-05							70.85	0.5352	49.9421	2	732.893	1.5654	59.61	0.5833	21.3293	2	729.384	0.200255	11.09		36.1053	2	732.891	-1.01805	64.83	0.4462	24.0343	2	729.382	-1.80946				0.809628	10	2.0489	0.80256	5	3.11257
LMTSTISIKEEK	64	1	1	PF3D7_0617200	1×Acetyl[K9]	1	1379.75	0.000544788	8.14764e-05							89.57	0.4667	48.7284	2	690.378	2.33907	84.45	0.5595	47.8412	2	690.377	1.01197	58.5	0.2931	45.2251	2	718.398	-0.197696	60.82	0.5902	22.0072	2	697.393	0.0195469				0.735504	15	12.9376	0.653891	8	22.6336	1.06809
YISLGPNQHK	3	1	1	PF3D7_1118300	1×Acetyl[K10]	0	1156.61	0.0197404	0.00231066							10.95	0	65.1371	2	603.322	-2.00079	10.95	0	65.1371	2	603.322	-2.00079							27.72	0.5	16.8661	2	578.81	1.41372
ENHSTNNNNYNNNYINKDNNK	5	1	1	PF3D7_1004400	1×Acetyl[K17; K21]	1	2538.1	0.0266809	0.00318164							17.94	0.3889	12.8708	4	635.281	1.10869													20.93	1	13.5947	4	635.281	1.49346				0.815125	1
NEKNENNMLDTTNQKDQEGISKNNNK	4	1	1	PF3D7_1419200	1×Acetyl[K26]	3	3020.4	0.000544788	0.00010413							60.99	0.7541	33.7065	4	755.855	-0.134376	60.99	0.7541	33.7065	4	755.855	-0.134376							18.83	0.1053	12.7528	4	770.357	1.18101				0.795215	2	15.6487	0.795215	2	15.6487
STKEETFNNENDIEGNTEEIVDTFDALGLNEK	84	1	1	PF3D7_1468700	1×Acetyl[K3]	1	3671.69	2.0197e-11	0							70.56	0.7606	99.3933	3	1224.57	1.24229	53.04	0.5094	98.4088	3	1224.57	0.943076							93.04	0.8065	64.0234	3	1224.57	2.04021				0.790228	17	10.8251	0.790994	7	10.0515
MKLNISNPLNNVQK	107	1	1	PF3D7_1342000	1×Acetyl[K2; K14]	1	1612.88	2.96486e-06	0							86.98	0.5632	26.8678	2	806.946	0.497199	86.98	0.5632	26.8678	2	806.946	0.497199	32.37	0.5312	46.3892	3	543.632	2.14448	87.29	0.6782	34.5147	2	806.946	1.02699				0.774294	20	3.83264	0.781071	10	3.19478	0.83363
EVNVMTPEQILK	60	1	1	PF3D7_1346300	1×Acetyl[K12]	0	1407.76	0.000544788	0.00010413							54.42	0.5556	73.3163	2	704.386	1.04448	51.39	0.5882	72.35	2	704.386	1.39133							57.02	0.5263	44.1863	2	704.387	2.95215				0.790349	16	4.67419	0.81901	9	8.38452
ENILEESQVNDDIFNSLVK	30	1	1	PF3D7_0220000	1×Acetyl[K19]	0	2220.12	4.80007e-18	0							130.52	0.8931	90.4906	2	1110.57	2.00845	130.52	0.8931	90.4906	2	1110.57	2.00845							155.26	0.871	57.6456	2	1110.57	2.55829				0.765881	3	2.80776	0.773166	2	1.40367
LDNQMIFK	13	1	1	PF3D7_0604500	1×Acetyl[K8]	0	1015.54	0.0145167	0.00135424							38.08	0.3684	53.9382	2	508.273	3.01859	37.7	0.5263	52.1461	2	504.762	-1.06273							30.95	0.3548	28.5433	2	508.271	-0.106688				0.707818	4	20.9965	0.805027	3	39.5911
MSFDNNIPSNK	15	1	1	PF3D7_0813000	1×Acetyl[K11]	0	1266.58	0.00154673	0.000276304	12.28	1	20.8137	2	654.794	-6.0799	49.16	0.2857	47.0131	2	633.793	0.614144	43.32	0.4651	47.2213	2	637.302	0.36084							39.49	0.2821	22.3565	2	633.793	0.999656				0.725947	6	9.04335	0.740316	3	10.0197
KIVNSFNGTLTGK	6	1	1	PF3D7_1416500	2×Acetyl[K1; K13]	1	1378.77	0.00900486	0.00111854							52.07	1	45.8025	2	689.889	1.34051	52.07	1	45.8025	2	689.889	1.34051							20.3	0.05	24.8866	2	735.402	-6.60791				0.754543	2	14.0029	0.828902	1
LQNIGGGVAAAPAGAAAVETAEAK	87	1	1	PF3D7_0309600	1×Acetyl[K24]	0	2144.14	8.23059e-22	0							158.35	0.8924	60.9233	2	1072.57	-0.31261	158.35	0.8924	60.9233	2	1072.57	-0.31261	89.57	0.8333	47.4283	2	1072.58	1.39535	155.42	0.8774	33.7431	2	1072.57	-1.67898				0.789189	8	3.1041	0.825715	4	8.4319	0.769635
DVTTTEEIFNVASISANGDK	7	1	1	PF3D7_1015600	1×Acetyl[K20]	0	2111.01	9.24728e-14	0							108.65	0.7982	81.1048	2	1056.01	-0.124029	10.13	1	92.0913	2	1084.03	-4.72655							61.84	0.7581	49.0841	2	1056.01	0.916829				0.839389	2	1.82907
KNILGIHVAEYMK	2	1	1	PF3D7_1424100	1×Acetyl[K1]	1	1515.84	0.017946	0.00199338																			34.88	0.4857	62.6135	3	505.949	-1.72582	20.41	0	28.6892	3	525.282	-5.47378										0.791049
NFDNLSNSNSQITEMTNEQGVIPLREK	54	1	1	PF3D7_1124600	1×Acetyl[K27]	1	3078.48	6.00689e-16	0							121.64	0.7541	71.3634	3	1026.83	3.06308	121.64	0.7541	71.3634	3	1026.83	3.06308							124.69	0.848	42.0642	3	1031.51	0.553905				0.784946	11	6.11378	0.767447	6	7.14444
YGLIYHATLVGQTAPK	50	1	1	PF3D7_1008800	1×Acetyl[K16]	0	1731.94	1.88842e-14	0							91.38	0.7582	62.0983	2	866.477	2.20652	90.06	0.8	61.5341	2	866.476	0.514962	63.56	0.8281	49.9813	3	577.986	0.57768	62.22	0.7903	35.817	3	580.326	2.77902				0.818318	9	4.9035	0.831954	4	4.06121	0.755806
LAYDIK	38	1	1	PF3D7_1012400	1×Acetyl[K6]	0	729.426	0.0429573	0.00412338							36.31	0.3611	18.8932	2	365.217	1.44767	31.33	0.3226	18.7451	2	361.708	-0.125381	21.03	0.1429	31.296	2	361.708	0.466038	41.46	0.4878	18.1696	2	365.217	0.778269				0.786563	4	5.98976	0.775218	2	6.52701	0.837372
QQSNISNSNQDTLLSTSSK	17	1	1	PF3D7_1145400	1×Acetyl[K19]	0	2051.98	1.85023e-15	0							134.05	1	47.034	2	1026.5	-0.40907	115.15	0.8435	48.2551	2	1030.01	1.57204							126.03	1	25.6109	2	1026.5	3.99311				0.802978	5	11.4712	0.769519	2	6.31647
VIDLDDENYMNDNVMEMVNQNK	9	1	1	PF3D7_1336800	1×Acetyl[K22]	0	2643.14	9.73985e-13	0							12.17	1	46.337	3	906.389	5.1485													108.01	0.8611	51.3767	2	1322.08	2.58377
NVILFK	13	2	1	PF3D7_0802000; PF3D7_1007800	1×Acetyl[K6]	0	740.478	0.058166	0.0074066							21.75	0.2727	55.7604	2	370.743	0.668242	21.75	0.2727	55.7604	2	370.743	0.668242							39.99	0.35	29.1972	2	367.234	-0.139629				0.783828	3	9.81682	0.783828	1
LGVLLVGIGGNNATTMLGGICANAK	75	1	1	PF3D7_0511800	1×Acetyl[K25]	0	2414.29	5.7376e-17	0							110.55	0.9009	96.1431	2	1207.65	2.24255	92.79	0.8817	94.2531	2	1214.67	2.16852	78.46	1	81.8812	3	805.437	2.26226	120.91	0.876	61.113	2	1207.65	2.95042				0.768223	16	9.55184	0.79444	7	13.5597	0.816523
NSCDTAISTMNNQTIDGDTITIILGK	19	1	1	PF3D7_0929200	1×Acetyl[K26]	0	2796.34	3.50007e-09	0							65.24	0.7692	88.669	3	932.785	0.902116	44.89	0.6222	86.6834	3	932.784	-1.12778							15.28		60.1166	3	952.119	-0.544282				0.707086	9	18.3019	0.869441	3	36.0368
ALTMDGMICK	8	1	1	PF3D7_1326300	1×Acetyl[K10]	0	1146.54	0.0200143	0.00237047							26.33	1	57.6092	2	573.776	2.15295	14.92	1	56.373	2	573.776	0.768869							32.51	1	32.7106	2	570.266	-0.339682				0.786667	3	6.97512	0.900351	1
ETVVEVPNVKWDDIGGLDEVK	2	1	1	PF3D7_0619400	1×Acetyl[K21; K10]	1	2341.19	0.000545108	0.00010413							32.73	0.6364	81.8944	3	781.07	1.42685	10.76	1	105.274	3	797.406	-6.85831							14.7	0.1333	50.149	3	781.067	-2.01441				0.753322	1
VNNNLLNSIEK	35	1	1	PF3D7_0912400	1×Acetyl[K11]	0	1257.68	2.91265e-05	0							65.13	0.7385	57.2791	2	629.344	0.925913	65.13	0.7385	57.2791	2	629.344	0.925913							72.69	0.7808	30.7514	2	629.344	0.537673				0.780028	9	1.34951	0.786802	5	2.63184
KSMNIMNSFLVDTFEK	10	1	1	PF3D7_1105100	2×Acetyl[K1; K16]	1	1903.93	7.34417e-15	0							13.16	0.1538	56.072	2	1010.48	4.38279	13.16	0.1538	56.072	2	1010.48	4.38279	26.46	0.4615	106.574	3	637.654	0.963959	111.37	0.8198	54.3848	2	952.469	0.532662										0.790896
LMVSCVFNGGETIQEK	40	1	1	PF3D7_0929400	1×Acetyl[K16]	0	1818.88	2.47386e-14	0							112.59	0.8053	68.8086	2	909.947	1.31332	93.01	0.6237	67.9128	2	906.436	-1.47032							110.81	0.8829	40.5831	2	909.946	0.105285				0.767214	12	7.71093	0.759102	5	5.77762
HMTEIFIK	2	1	1	PF3D7_1335100	1×Acetyl[K8]	0	1018.54	0.0560767	0.00665626																			31.88	0.6875	49.8819	2	509.773	-0.191786																0.787149
NIPCNNTQDNKNVLKPSNEK	12	1	1	PF3D7_1118300	2×Acetyl[K11; K15]	1	2334.16	0.00121876	0.000170107							28.54	0.5172	36.2255	3	778.725	1.05705	26.82	0.3704	35.2621	3	778.726	2.31218																0.792819	5	4.70987	0.781328	2	9.23724
METYKGIQFFSNK	9	1	1	PF3D7_0511800	1×Acetyl[K5]	1	1634.79	0.0174106	0.00183922							32.09	0.625	77.4094	2	817.901	4.11383	29.6	0.5667	76.5491	2	817.897	-1.03843																0.793413	6	18.9798	0.780267	3	4.95731
SKLGANAILAISMAVCR	13	1	1	PF3D7_1015900	1×Acetyl[K2]	1	1789	0.000231437	4.3081e-05							10.75		56.538	3	611.66	-2.932							113.18	0.9027	99.564	2	895.005	1.14369																0.786535
AASIDPVEPDK	3	1	1	PF3D7_0406400	1×Acetyl[K11]	0	1141.57	0.00122775	0.000170107							10.08	1	87.2501	2	592.296	-0.0188038	10.08	1	87.2501	2	592.296	-0.0188038							48.29	0.6667	22.1319	2	571.291	1.10847
LMTSTISIK	36	1	1	PF3D7_0617200	1×Acetyl[K9]	0	993.565	0.00571147	0.000802519							49.33	0.3469	52.6152	2	497.286	0.232305	38.59	0.3846	51.0372	2	497.285	-1.54918	37.95	0.6316	52.5063	2	497.286	-0.259138	36.84	0.2973	28.3059	2	497.286	0.723749				0.805575	8	11.3845	0.778645	4	6.31314
IINEPTAAAIAYGLHKK	24	1	1	PF3D7_0818900	1×Acetyl[K17; K16]	1	1810.02	1.90355e-12	0							118.34	0.8051	58.839	2	905.516	0.900547	90.06	1	58.1316	2	905.517	2.51914	20.94	0.3333	56.5419	3	625.033	0.219752	15.17	0.2667	30.7323	3	611.03	0.49469				0.825559	4	11.6213	0.768348	3	8.77707	0.768452
MDKQNELLFTAINVNDAVTK	40	1	1	PF3D7_0520900	1×Acetyl[K20]	1	2264.16	4.02838e-15	0							112.51	0.7965	79.9544	2	1132.58	0.433957	101.11	0.8218	78.4192	2	1132.58	-0.752155	14.19	0.2143	65.6317	3	774.73	4.36556	124.41	0.8468	47.5368	2	1132.59	2.05138				0.803511	11	5.97276	0.803511	5	5.97276
DIVTMEEFAVK	7	2	1	PF3D7_1136500.1; PF3D7_1136500.2	1×Acetyl[K11]	0	1281.64	0.0144034	0.00133719							29.29	0.5517	74.5705	2	641.322	-2.39466													23.41	0.3913	43.8708	2	644.833	1.44463				0.795014	3	17.2521
ATIRPVANVYSTNGKNVVGEVEIPVVFQTPIR	21	1	1	PF3D7_0507100	1×Acetyl[K15]	1	3530.96	7.57597e-05	0							69.14	0.8406	94.7457	3	1170.65	4.30057	59.82	0.7667	93.5657	3	1170.64	1.48349							36.19	0.6389	61.0642	3	1177.66	-3.15178				0.773398	7	7.71281	0.791557	4	5.19878
LMQESTNISNDKAGDGTSSTALMTATITK	17	1	1	PF3D7_1232100	1×Acetyl[K29; K12]	1	2986.43	3.46593e-15	0							95.8	1	61.8857	3	1000.83	4.78564	86.51	0.8391	60.5971	3	996.15	0.0345445	18.91	0.1579	26.5919	4	761.38	6.25789	79.65	0.8375	35.567	3	996.153	3.34541				0.763519	6	8.81833	0.779555	3	11.4771
IDGMLNNISTESLPFQK	65	1	1	PF3D7_0213700	1×Acetyl[K17]	0	1906.96	1.94799e-10	0							112.91	0.6903	80.7542	2	953.983	0.807021	94.45	0.6702	79.5984	2	953.983	0.102877							112.7	0.708	49.9737	2	961.002	2.24901				0.73773	16	10.9518	0.737778	8	9.05981
IDQIIMSKPAGGPKPR	11	1	1	PF3D7_0214000	1×Acetyl[K8]	0	1729.01	8.03464e-09	0							71.57	0.8194	43.8177	3	577.008	0.0196965	71.57	0.8194	43.8177	3	577.008	0.0196965							39.3	1	19.3874	3	577.008	0.337402				0.876508	4	51.476
NLDLVEPYILK	67	1	1	PF3D7_0813900	1×Acetyl[K11]	0	1316.75	0.000578926	0.00010413							67.2	0.5522	82.9213	2	658.877	0.694546	64.38	0.5625	81.7422	2	662.385	0.173772	33.58	0.5882	69.2885	2	658.877	0.13831	56.54	0.3333	49.9281	2	662.386	1.18813				0.77817	16	2.86209	0.768604	8	1.95185	0.847745
KAIADQLEAK	7	1	1	PF3D7_0614500	2×Acetyl[K1; K10]	1	1086.62	0.0175551	0.00183922																									47.9	0.6667	16.5981	2	543.812	0.330342
MGPPINVK	6	1	1	PF3D7_1449800	1×Acetyl[K8]	0	862.493	0.00872572	0.0010942							36.7	0.4865	49.3169	2	431.75	-0.352455	34.19	0.4706	48.3308	2	431.75	-0.352455							10.46	0	28.3915	2	457.243	-1.84078				0.768468	2	4.31992	0.791178	1
NVGDANMVNSNVNYNNISTDNYANILK	6	1	1	PF3D7_0410800	1×Acetyl[K27]	0	2971.39	0.0015194	0.000276304							60.17	0.7	74.7821	2	1486.2	3.34047	60.17	0.7	74.7821	2	1486.2	3.34047							39.61	0.75	46.034	2	1486.2	2.68316				0.747959	2	5.6628	0.747959	2	5.6628
LKELGVTAIHIK	14	1	1	PF3D7_0516200	1×Acetyl[K2]	1	1321.82	5.03202e-10	0							52.54	0.717	54.8834	2	668.432	1.60777	52.54	0.717	54.8834	2	668.432	1.60777	50.05	0.7	54.9279	3	441.278	-0.512617	67.98	0.5588	27.8103	3	441.278	-0.443354				0.826575	3	0.0803749	0.777051	2	9.26027	0.757952
AIEVMNGKEINGK	5	1	1	PF3D7_1360900	1×Acetyl[K8]	1	1432.77	0.0192491	0.00211953							59.64	0.6	43.0575	2	701.873	1.86185	13.58	1	42.023	3	468.25	-0.0404825							20.25	0.45	72.9517	2	716.889	3.73481				0.802203	4	13.5333	0.756066	1
TAIQGVK	15	1	1	PF3D7_0710600	1×Acetyl[K7]	0	716.43	0.00818774	0.0010781	16.33	0.3125	40.982	2	379.725	3.54764	45.59	0.6087	28.3422	2	362.227	-0.171604	45.59	0.6087	28.3422	2	362.227	-0.171604							40.98	0.122	14.3406	2	358.718	-1.26249				0.778208	5	0.59032	0.812599	3	0.294024
NMNLPNVKVDLPIISEK	35	1	1	PF3D7_0626800	1×Acetyl[K17]	1	1924.06	7.91476e-10	0							85.9	0.7558	84.6497	2	969.551	1.93242	78.01	0.6795	83.8983	2	962.533	0.881606	10.94	1	57.6647	3	661.361	2.70329	43.33	0.6977	51.311	3	642.025	2.23867				0.783015	10	6.39116	0.749341	5	7.29739
AGSCGSLQPDLIK	55	1	1	PF3D7_0513300	1×Acetyl[K13]	0	1345.68	1.11089e-06	0							95.15	0.6947	54.011	2	673.344	2.30712	78.47	0.5641	51.1245	2	673.342	-1.13997	36.53	0.4054	41.8038	2	673.343	0.67429	71.11	0.5493	20.2701	2	673.344	2.30712				0.76296	13	14.9295	0.791478	7	17.0672	0.780785
LTIHVVK	11	1	1	PF3D7_0710600	1×Acetyl[K7]	0	809.524	0.0454386	0.00427292																			28.26	1	29.7121	2	405.266	-0.202316	30.9	1	18.5421	2	405.265	-1.25786										0.773282
GKPTDLSIHETAWGLAR	9	1	1	PF3D7_1444800	1×Acetyl[K2]	0	1858.99	4.55221e-13	0																			42.17	1	60.5517	3	617.995	0.0466146	88.11	0.8068	32.1875	2	929.998	0.0137812										0.75709
GKDIQSLLSNLSVGSAPAAAAQVTTEKPSEDKK	75	1	1	PF3D7_1103100	1×Acetyl[K27]	2	3347.78	2.20819e-18	0							130.34	1	76.0206	3	1114.26	1.86214	126.52	1	74.4189	3	1116.6	-1.48206							124.67	0.912	44.3398	3	1114.26	-1.31681				0.779242	20	9.45769	0.772457	10	10.0175
CNISFPIKDGIPNMLTGNEK	10	1	1	PF3D7_1407500	1×Acetyl[K20]	1	2248.11	6.67091e-05	0							47.53	0.6458	80.3188	3	750.041	-0.2549	47.53	0.6458	80.3188	3	750.041	-0.2549	10.58	1	99.8638	2	1164.09	-1.40572	55.34	0.7091	49.1731	3	750.042	-0.0920023				0.821505	3	15.7301	0.779313	2	7.82897
TNVESNKHDHNISSNNQMSTNQNQSSTQK	6	1	1	PF3D7_0506800	1×Acetyl[K7]	1	3330.46	0.00146875	0.000250769							15.39	1	77.3678	4	833.365	-7.08223	15.39	1	77.3678	4	833.365	-7.08223							34.83	0.4286	12.42	4	818.871	1.25584
GTNLMPSIGYGSNK	29	1	1	PF3D7_0903900	1×Acetyl[K14]	0	1438.7	1.80055e-06	0							60.83	0.7377	59.587	2	719.854	1.3292	60.83	0.7377	59.587	2	719.854	1.3292							63.55	0.6562	22.4528	2	723.364	2.28468				0.776803	8	7.96291	0.804967	4	5.32408
KKIQDNADISK	12	1	1	PF3D7_0307200	3×Acetyl[K1; K2; K11]	2	1259.7	0.00619722	0.000826176							46.92	0.3617	24.4196	2	630.351	-0.266209	41.63	0.619	23.5441	3	425.248	-0.00692418							60.84	0.7049	12.4506	3	425.248	0.568097				0.799518	4	4.19557	0.723002	2	18.5358
IKPPSMDEQAEPSAMLMNMMK	21	1	1	PF3D7_1238100	2×Acetyl[K2; K21]	0	2479.1	1.78723e-13	0	13.84	1	42.8013	2	1240.06	6.91277	69.31	0.7536	81.7642	3	793.701	0.344834	69.31	0.7536	81.7642	3	793.701	0.344834							77.59	0.8333	51.7522	3	793.703	2.8077				0.775214	5	3.3843	0.760813	2	2.78061
LNIINLLESK	23	1	1	PF3D7_1139800	1×Acetyl[K10]	0	1170.73	0.0560767	0.00583382							39.52	0	78.7497	2	578.851	0.84411	39.14	0	77.6641	2	578.851	0.84411							39.47	0	46.6193	2	585.868	1.22865				0.774914	1
LQQIIDDNNKNYMIQYNK	2	1	1	PF3D7_0317300	2×Acetyl[K10; K18]	1	2255.11	0.00124795	0.000226216							36.12	0.2222	57.3453	3	752.376	0.280266	36.12	0.2222	57.3453	3	752.376	0.280266							13.84	1	30.5994	3	785.719	5.32503				0.774354	1		0.774354	1
LSLNQTNSETTLSGAMKPLCIPLDQPPMPPNMK	92	1	1	PF3D7_1213800	1×Acetyl[K17]	0	3623.79	9.11457e-17	0							106.13	0.9057	35.165	3	1208.6	-1.12066	102.84	0.7767	87.4504	3	1208.61	2.21423							110.21	0.8545	30.7559	3	1208.6	1.60789				0.762903	14	6.17506	0.790772	6	14.4366
QQITIQSSGGLSKEEIEK	26	1	1	PF3D7_1134000	2×Acetyl[K13; K18]	1	2059.06	1.04272e-06	0							104.48	0.7981	49.4314	2	988.023	2.1825	76.3	0.8158	47.6294	2	998.546	-0.153542							25.19	0.04	60.4811	2	1030.04	5.11121				0.786739	13	7.95362	0.76187	7	5.42375
KVIMSAPPKDDTPIYVMGINHHQYDTK	33	1	1	PF3D7_1462800	2×Acetyl[K1; K9]	2	3098.54	9.97764e-09	0							71.88	0.7778	59.939	3	1033.52	-0.667431	66.6	1	59.2908	3	1033.52	1.10539	31.48	0.3548	60.9702	5	624.725	-0.0776485	80.28	0.7375	31.3497	3	1033.52	0.869014				0.753658	10	10.6133	0.755061	5	8.02572	0.885057
KGIGGIPADADKNTIKEFR	4	1	1	PF3D7_0814000	2×Acetyl[K1; K12]	3	2030.1	0.00124896	0.000226216							41.8	0.5714	50.2736	4	508.281	-0.833571	41.8	0.5714	50.2736	4	508.281	-0.833571							60.79	0.8197	25.1787	4	508.28	-1.61526				0.738415	1		0.738415	1
KITCGDNHTAILLENGK	3	1	1	PF3D7_0711500	1×Acetyl[K17]	1	1883.96	0.00456096	0.000592666							33.72	0.5	46.6403	3	628.662	3.69081	20.29	0.3	45.5655	3	628.66	0.677876																0.762084	2	4.27749	0.784381	1
FTMLKGQTLPEFIQDPNAAK	7	1	1	PF3D7_1104400	2×Acetyl[K5; K20]	1	2249.16	0.00124427	0.000203898							36.61	0.5946	77.5291	3	750.396	4.13683	24.33	0.3333	76.355	3	750.393	0.717593																0.736677	4	18.6402	0.809644	1
TNKTNKTNEANKANETNETNETIENSASSPTEGK	5	1	1	PF3D7_1124700	3×Acetyl[K3; K6; K12]	3	3666.7	0.00141547	0.000250769							68.11	0.8235	33.5988	4	919.186	2.54612	22.56	0.3913	32.9185	4	917.429	-0.425027							17.96	0.2222	78.8693	3	1267.25	-0.912683				0.766978	4	5.57717	0.779305	1
FGIVEGLMTTVHASTANQLVVDGPSK	514	1	1	PF3D7_1462800	1×Acetyl[K26]	0	2678.39	3.32017e-17	0							118.23	0.8559	89.5145	2	1339.7	2.30973	87.84	0.875	88.2083	2	1339.7	0.760146	46.2	0.7391	156.086	3	891.133	2.90972	125.15	1	56.486	2	1339.7	3.4947				0.765812	45	24.7067	0.841606	20	29.7102	0.732119
KGSVSSTISK	13	1	1	PF3D7_1027300	1×Acetyl[K10; K1]	1	1000.57	0.00276678	0.000401106	11.18	1	36.7316	3	348.202	4.59503	65.54	0.7576	21.8622	2	500.791	0.537302	65.54	0.7576	21.8622	2	500.791	0.537302							17.79	1	46.0129	2	518.287	-1.47782				0.8072	5	12.9485	0.737662	2	25.4806
ITLPNGNK	10	1	1	PF3D7_0520900	1×Acetyl[K8]	0	863.506	0.00810835	0.0010781							28.87	0.5517	40.5049	2	432.257	-0.127847	33.48	0.697	40.323	2	432.256	-0.90536	25.05	1	25.9028	2	432.256	-0.622628	30.12	1	21.0968	2	432.257	0.437617				0.697491	2	3.60832				0.87486
SKLGACLMGGVGNMPIKPGSK	26	1	1	PF3D7_1407100	3×Acetyl[K2; K17; K21]	1	2109.11	5.61086e-14	0							58.4	0.6724	62.7639	3	703.71	2.90656	58.4	0.6724	62.7639	3	703.71	2.90656	16.83	0.3529	71.2483	3	720.703	-1.9251	68.22	0.7353	34.0792	3	701.369	0.831958				0.782734	5	10.4719
EATNILTAELK	60	1	1	PF3D7_0322900	1×Acetyl[K11]	0	1209.68	1.11849e-05	0							76.56	0.7662	65.7225	2	605.344	0.254679	67.32	0.7164	63.5329	2	605.344	1.16288	23.66	1	52.4221	2	601.834	-0.900175	71.86	0.7222	36.7436	2	605.343	-0.552611				0.80786	14	4.45315	0.80239	7	2.35926	0.686668
INKNQMPNKITETK	11	1	1	PF3D7_1238100	1×Acetyl[K3]	2	1658.89	0.0147812	0.00135424	10.33	1	61.7279	2	865.973	5.2589	32.79	0.5758	14.7117	4	415.478	1.1374	22.09	0.1364	33.948	4	415.478	0.401549							14.72	0.2	14.9168	3	553.635	0.152105				0.775141	6	5.65001	0.765009	4	6.55368
NILSLPLSGKK	43	1	1	PF3D7_1428300	1×Acetyl[K10]	1	1169.73	0.00525219	0.000687513							53.45	0.6604	64.9144	2	588.875	-0.083392	34.99	0.3714	63.1301	3	390.58	0.254993							40.29	0.475	34.524	3	390.579	-1.31038				0.780047	10	6.85432	0.779082	5	5.38826
YKNSLVMIPLKK	8	1	1	PF3D7_0814000	1×Acetyl[K12]	2	1440.87	0.00125781	0.000226216							27.65	1	56.1728	3	480.962	0.32406	27.65	1	56.1728	3	480.962	0.32406	29.93	1	57.5573	3	480.962	-0.692577	14.22	0.1429	32.4012	4	359.22	1.24061				0.682325	1		0.682325	1		0.894885
LNDQNLIEK	42	1	1	PF3D7_0831400	1×Acetyl[K9]	0	1086.58	0.00124521	0.000226216							62.11	0.2742	44.7099	2	543.793	-0.210155	62.11	0.2742	44.7099	2	543.793	-0.210155							52	0.5	19.6526	2	547.301	-1.05798				0.73077	17	20.2551	0.748422	8	34.2562
AAGGDDDDDNDIDLFGDDDDNTKDSASNLLLEK	57	1	1	PF3D7_0913200	1×Acetyl[K33]	1	3505.5	9.89e-20	0							179.5	0.8889	78.485	3	1166.83	-0.278095	136.41	0.8456	77.3161	3	1169.17	-0.0201122							146.13	0.8014	47.0563	3	1166.83	-0.0687406				0.771182	12	2.93962	0.768815	6	6.19494
SDNINVNNDVTNNKK	13	1	1	PF3D7_0706500	1×Acetyl[K14; K15]	1	1688.82	0.000500573	4.3081e-05							45.57	0.587	14.7876	3	563.613	2.66084	27.1	0.3704	14.65	3	563.612	1.46819							52.52	0.4906	14.9354	2	844.915	1.94598				0.753761	2	3.43571	0.736499	1
SYDIPPPKLDK	26	1	1	PF3D7_1120100	1×Acetyl[K8]	1	1279.7	0.0134204	0.00131741							30.02	0.5667	48.7958	2	636.845	-0.0660745	30.02	0.5667	48.7958	2	636.845	-0.0660745							37.43	0.5676	23.594	2	640.353	-1.17295				0.778046	3	4.12335	0.778046	3	4.12335
IVDVFAMPQSGNSVSVEAVDPVYQTNMLEELKK	41	1	1	PF3D7_1368100	2×Acetyl[K32; K33]	1	3644.83	6.44885e-14	0							105.18	0.8667	94.4883	3	1213.28	2.44137	103.65	0.7308	93.4667	3	1215.61	-0.0285494	26.3	0.0385	161.348	3	1246.61	-1.39403	112.86	0.8761	59.7985	3	1215.62	1.47856				0.778289	6	3.44228	0.770363	3	0.707886
IFNFPIPSAEGTVSK	5	1	1	PF3D7_0936300	1×Acetyl[K15]	0	1648.86	0.0012103	0.000170107							47.3	0.3617	80.9403	2	803.929	1.501	47.3	0.3617	80.9403	2	803.929	1.501							15.28	0.0667	20.5316	3	550.287	-7.24789				0.769344	3	1.73503	0.764856	2	0.867468
NSLPNNICSGGTIMPNVMSK	16	1	1	PF3D7_1433400	1×Acetyl[K20]	0	2134.01	6.12604e-15	0							113.21	0.8673	71.4059	2	1074.53	3.00692	85.85	1	70.6382	2	1067.51	1.60893							103.23	0.8447	43.3172	2	1074.53	2.32497				0.749742	5	3.16713	0.765399	3	0.101941
SNNISSNSSSSSTSSSNSGGSNNSSSSSSCGGSPK	4	1	1	PF3D7_1344900	1×Acetyl[K35]	0	3271.31	1.12816e-06	0	10.53	1	70.1109	3	1107.45	0.527522	53.9	1	22.7513	3	1091.11	0.802456													29.71	1	11.9558	3	1093.45	1.85795				0.799642	1
EGLILKKPQK	4	1	1	PF3D7_0614500	3×Acetyl[K6; K7; K10]	1	1153.73	0.0445054	0.00423692																									33.89	0.2353	17.2964	2	577.37	2.55057
IDPNSNCPIHISLDIDSVDNVFAPGTGTVAK	22	1	1	PF3D7_0906500	1×Acetyl[K31]	0	3266.6	2.10053e-14	0							77.67	0.7821	91.211	3	1089.54	3.2926	64.93	0.6308	90.0951	3	1089.54	0.489903							66.09	0.6667	57.3409	3	1089.54	1.38676				0.787685	4	8.28954	0.73853	2	4.26754
IESGTLYGNNMNCTLMPNKVK	19	1	1	PF3D7_1123400	1×Acetyl[K21; K19]	1	2384.14	2.33531e-07	0							54.46	0.7407	60.8502	3	795.386	1.39793	52.16	0.7115	59.4045	3	795.385	0.169104							36.5	0.4444	32.8355	3	795.387	1.85874				0.748122	5	6.60768	0.812535	2	5.6493
QIAGLLIK	35	1	1	PF3D7_0815200	1×Acetyl[K8]	0	855.566	0.00709521	0.000941946							56.84	0.6667	63.1671	2	428.287	0.867104	45.07	0.7778	61.7985	2	428.287	0.367732	12.75	1	63.2598	2	435.304	-0.510631	39.8	0.725	34.2897	2	435.304	0.752745				0.707528	9	4.64605	0.702547	5	14.7058	0.948596
VQVYDIK	31	1	1	PF3D7_1446200	1×Acetyl[K7]	0	864.483	0.0204217	0.00240686							44.44	0.4545	44.8868	2	432.746	2.35332	41.7	0.5	43.9833	2	432.745	0.164624	23.58	1	32.3491	2	436.253	-0.342	46.04	0.413	20.907	2	432.745	-0.0471856				0.736055	5	2.17069	0.756724	3	4.10753	0.835151
LLDLSQDELIK	77	1	1	PF3D7_1317800	1×Acetyl[K11]	0	1286.72	1.42732e-05	0							83.1	0.6867	73.7949	2	647.374	1.91728	72.69	0.6986	72.7583	2	643.864	0.372594	40.44	0.425	60.5589	2	643.864	0.94181	70.18	0.6	44.0346	2	643.864	0.562332				0.766638	16	2.07061	0.757948	8	1.29416	0.764715
NLCNISSETVNDKK	13	1	1	PF3D7_1447200	1×Acetyl[K14]	1	1621.79	0.0084809	0.0010942							40.03	0.725	40.3115	3	541.266	-0.230104	28.97	0.6207	39.2439	3	541.267	-0.00429648							12.79	0.0769	16.9088	3	541.268	2.14087				0.724326	4	7.00227	0.783245	2	8.21726
VHNPMINTNQQK	71	1	1	PF3D7_1242700	1×Acetyl[K12]	0	1430.73	0.000268927	4.3081e-05	11.46	1	15.7163	3	494.575	-4.74008	57.19	0.7544	15.1443	2	715.869	1.39573	52.83	0.7358	14.9247	2	712.36	1.62618	11.24	1	19.8882	3	477.581	-0.213427	62.33	0.7742	15.2021	3	477.581	1.06638				0.750726	19	6.08467	0.747594	10	8.12503	0.824217
AKQMNVSVINAK	27	1	1	PF3D7_0903900	1×Acetyl[K2]	1	1309.74	0.00124858	0.000226216							74.07	0.8514	18.5858	2	655.374	2.82878	60.48	0.8333	18.4125	2	655.373	1.05794							71.31	0.7465	17.4015	2	655.373	1.05794				0.772385	5	7.0556	0.772385	3	7.0556
NLEGHTGVLNTVTISPDGSLCASGGK	112	1	1	PF3D7_0826700	1×Acetyl[K26]	0	2584.27	5.58093e-17	0							130.71	0.8931	66.4945	2	1296.15	1.42564	123.89	0.7823	65.4266	2	1292.64	0.70243							134.35	0.791	37.4937	2	1292.64	5.70944				0.74904	21	4.04372	0.767891	11	3.39229
YIFLGAPGSGKGTQSLNLK	33	1	1	PF3D7_1008900	2×Acetyl[K11; K19]	1	1958.08	3.46079e-13	0							101.63	0.7647	68.489	2	979.546	1.29461	90.01	0.7667	67.5533	2	979.546	1.04524																0.770641	12	5.34246	0.752511	6	4.4356
AKKPDPNEIK	34	1	1	PF3D7_0517000	1×Acetyl[K3; K2]	1	1181.65	0.0560767	0.00680295							35.09		31.0356	3	394.556	-0.383847	35.09		31.0356	3	394.556	-0.383847							27.46	0.037	14.2337	3	396.895	0.454614				0.764511	13	6.92563	0.761957	7	6.04599
STDKNVNMEYIK	31	1	1	PF3D7_1446200	2×Acetyl[K4; K12]	1	1448.72	0.000419651	4.3081e-05							69.96	0.7429	40.8063	2	721.354	1.47759	69.96	0.7429	40.8063	2	721.354	1.47759							81.86	0.6951	18.6271	2	724.863	1.25073				0.795646	8	5.32699	0.76903	4	3.26494
KFQIPPLVQSNNKK	6	1	1	PF3D7_1007900	2×Acetyl[K1; K14; K13]	2	1647.97	0.00189208	0.000299931							35.73	0.6944	56.0806	3	549.994	0.557343	35.73	0.6944	56.0806	3	549.994	0.557343							22.35	1	32.1395	3	549.993	-0.109318				0.764588	2	4.03763	0.744055	1
ICSTEIYGDAFLSK	17	1	1	PF3D7_0602200	1×Acetyl[K14]	0	1603.77	1.94945e-11	0							101.72	0.7745	68.3805	2	802.388	1.34775	76.23	1	67.5675	2	809.407	2.97984							88.9	1	38.9405	2	809.405	1.01802				0.779219	4	8.62083	0.696883	2	9.47338
ANAAVVEMELATLMVIGTLRK	2	1	1	PF3D7_0513300	1×Acetyl[K21]	1	2288.24	0.0384036	0.00385346																			58.58	0.8136	168.569	3	746.423	2.76845	22.99	0.1304	48.9883	4	572.817	4.95295										0.759403
VCETIPMVLVGNKVDVK	61	1	1	PF3D7_1117700	1×Acetyl[K17]	1	1901.02	8.51247e-08	0							68.25	0.6618	74.6641	2	951.016	0.466255	54.49	0.4074	73.4895	2	951.016	0.787319							77.27	0.7532	42.775	2	951.016	1.04417				0.759233	18	4.38922	0.755605	9	3.70083
IGQESTHINIK	2	1	1	PF3D7_0305600	1×Acetyl[K11]	0	1239.67	1.78375e-08	0							56.81	0.7193	40.3223	3	413.895	1.92203	10.78	1	20.3259	2	641.339	-6.80216																0.759085	2	2.13655
ISSQADIKDDTTCNSQKK	17	1	1	PF3D7_0717700	2×Acetyl[K8; K17; K18]	2	2053.01	0.000762056	0.00010413							53.19	1	12.9181	3	685.007	0.0998787	47.25	0.766	12.8328	3	685.006	-0.256877							63.84	1	13.5222	3	685.008	1.88366				0.688268	3	31.0415	0.844507	1
GESDKYNHINQYLNENEEILLK	18	1	1	PF3D7_1030500	1×Acetyl[K5]	1	2719.34	2.62476e-10	0							66.82	0.7761	75.059	3	907.119	0.886944	46.22	0.4783	74.1546	3	902.439	-0.587799							90.23	0.7556	45.4866	3	907.123	5.19635				0.833674	3	16.8354	0.744775	1
DSNNNESFKGGNILK	28	1	1	PF3D7_0915400	1×Acetyl[K9]	1	1636.79	0.000544788	4.3081e-05							82.62	0.7229	45.5503	2	818.901	1.81362	72.87	0.6712	44.2603	2	822.409	0.201296																0.758682	13	8.5324	0.758682	7	8.5324
LVGIVAK	33	1	1	PF3D7_1134000	1×Acetyl[K7]	0	699.476	0.00761274	0.0010781							44.94	0.7111	47.1162	2	353.75	-0.299463	41.43	0.6098	46.6798	2	353.751	0.305279							56.55	0.2982	20.3811	2	350.242	-0.370967				0.787442	5	6.14456	0.703537	1
DSTLIMEGEGKKEEINER	22	1	1	PF3D7_1015600	2×Acetyl[K11; K12]	2	2092.04	0.00124896	0.000226216							49.3	0.7551	46.1135	3	698.02	2.19181	43.11	0.7209	45.2055	3	698.019	0.616365							49.16	0.6735	23.6401	3	698.021	3.15458				0.694185	4	13.4129	0.763614	2	14.4583
NINNMNNVSGNNNSNSINSNNINSNSVFNNNNSK	16	1	1	PF3D7_1023900	1×Acetyl[K34]	0	3681.63	6.37821e-13	0							85.04	0.7882	57.6586	3	1227.88	0.675159	74.09	0.8108	57.6354	3	1227.88	0.17781							77.2	0.7403	32.6424	3	1234.9	2.78713				0.675028	5	61.1588	0.675028	3	61.1588
DTYDDVQIQINDLK	5	1	1	PF3D7_1205600	1×Acetyl[K14]	0	1679.81	6.48124e-08	0							59.82	0.65	69.2031	2	840.408	-1.61529	59.82	0.65	69.2031	2	840.408	-1.61529							79.53	0.5875	41.7592	2	840.409	-0.452589				0.763342	1		0.763342	1
VDDIINPNSK	6	2	1	PF3D7_0501100.2; PF3D7_0501100.1	1×Acetyl[K10]	0	1114.57	0.0290937	0.00339869							36.23	0.4167	44.3321	2	557.79	-1.2327	36.23	0.4167	44.3321	2	557.79	-1.2327							29.3	0.4483	22.7455	2	557.791	1.50535				0.857448	3	2.70159	0.804826	2	12.1355
LAIIHHPDKGGDPEK	7	1	1	PF3D7_1437900	1×Acetyl[K9]	1	1640.89	0.00124896	0.000226216																									44.37	0.7273	15.8786	3	547.638	3.95556
IDLNQNMEQTLK	2	1	1	PF3D7_0927300	1×Acetyl[K12]	0	1504.73	0.00142478	0.000250769							19.23	0.1579	54.2313	2	752.871	2.83767	19.23	0.1579	54.2313	2	752.871	2.83767							46.94	0.7021	33.1032	2	727.377	2.28934
LDIGKNVILPTAR	43	1	1	PF3D7_1108600	1×Acetyl[K5]	1	1409.85	0.000622647	0.00010413							53.98	0.537	65.4846	2	705.43	3.22523	50.52	0.7255	64.6755	2	705.428	0.887459	61.2	0.6393	62.4752	2	726.433	0.143035										0.873993	14	8.04136	0.850709	8	5.83742	0.537038
MEEETNTQSKPLDDEDINILK	39	1	1	PF3D7_1311500	1×Acetyl[K10]	0	2518.21	0.00233748	0.000323167							34.32	0.3235	72.8672	3	835.397	2.07866	32.37	0.4688	72.1166	3	840.073	-0.342867							35.79	1	39.7432	2	1267.61	3.28482				0.759958	11	3.61866	0.764217	6	1.74866
IDTNIMNNNFINNNNNIITTNPFGNTTSNINDNNK	6	1	1	PF3D7_1472100	1×Acetyl[K35]	0	3937.84	3.18224e-17	0																									105.73	0.7736	54.8575	3	1313.29	0.878144
ASIPASELPECEKQELLCTYAALILHEEK	31	1	1	PF3D7_1103100	1×Acetyl[K13]	1	3384.67	0.000544788	8.14764e-05							46.18	0.7826	99.1525	3	1128.9	4.38432	37.44	0.4865	98.0906	3	1128.9	0.272838							47.11	0.7234	63.4584	3	1128.9	1.78759				0.762233	7	1.35356	0.731404	3	4.77039
LQEFGIEGSKTIR	4	1	1	PF3D7_0414900	1×Acetyl[K10]	1	1519.81	0.0471616	0.00430626																			40.35	0.675	49.9892	2	760.41	1.13417																0.753592
MCAINGGTFMLNK	44	1	1	PF3D7_1242800	1×Acetyl[K13]	0	1463.69	3.0001e-10	0							103.96	0.7212	65.8178	2	728.841	0.323426	100.65	0.6832	64.5452	2	728.842	0.993832							97.65	0.7245	38.5338	2	732.352	2.93998				0.767874	11	8.52889	0.793996	6	4.75799
ANETNETNETIENSASSPTEGKK	27	1	1	PF3D7_1124700	2×Acetyl[K22; K23]	1	2451.11	1.0326e-14	0							113.09	0.8938	36.2579	2	1226.06	0.200312	96.95	0.866	35.4406	2	1226.06	0.997144	15.81	1	107.754	3	848.05	-5.8723	91.21	0.8681	15.4917	3	820.047	-0.605626				0.764365	7	4.87349	0.778225	3	2.66473
NIGLSHLIGTLAAFYK	2	1	1	PF3D7_0109800	1×Acetyl[K16]	0	1717.96	0.000638971	0.00010413																			50.58	0.6863	155.933	3	573.327	0.832211																0.751885
IINSTLVQDIK	2	1	1	PF3D7_0932100	1×Acetyl[K11]	0	1264.78	0.0189013	0.00206039							23.76	0.0833	60.0741	2	632.892	-0.985782	23.76	0.0833	60.0741	2	632.892	-0.985782																0.751857	1		0.751857	1
NLEGHTGVLNTVTISPDGSLCASGGKDGVAK	70	1	1	PF3D7_0826700	1×Acetyl[K31]	1	3061.53	3.98049e-17	0							112.21	0.8571	62.8489	3	1021.18	1.77107	112.21	0.8571	62.8489	3	1021.18	1.77107							122.46	0.8115	34.7335	3	1018.84	0.940189				0.753048	21	2.20092	0.755054	11	2.57208
WDDIGGLDEVK	43	1	1	PF3D7_0619400	1×Acetyl[K11]	0	1253.61	0.000743876	0.00010413							55.33	0.5455	63.2682	2	627.311	1.54597	54.35	0.3889	63.3406	2	623.801	-0.83392							53.96	0.6667	37.0126	2	627.312	3.59084				0.766726	10	7.55017
IDDDKMTDLTEEQKETLKK	9	1	1	PF3D7_1203700	1×Acetyl[K14]	3	2280.13	0.0005486	0.00010413							58	0.6724	46.5164	3	760.717	3.34927	40.11	0.725	45.5324	3	763.053	-0.109262							70.54	0.5915	21.9299	3	760.713	-0.987198				0.734911	2	16.0575	0.659929	1
LVISNKPVFQLAHK	10	1	1	PF3D7_0524700	1×Acetyl[K14]	0	1593.95	0.00124509	0.000226216	14.12	1	63.0691	3	545.995	7.27989	11.34	1	59.3784	3	534.326	-0.495279	11.34	1	59.3784	3	534.326	-0.495279	20.12	1	45.4436	4	399.242	-0.650831	22.29	1	33.7381	4	399.243	0.42134				0.728999	1		0.728999	1
KITEEVAIIPSK	3	1	1	PF3D7_1242700	1×Acetyl[K1]	1	1327.78	0.00281592	0.000401106							50.72	0.6275	52.7698	2	664.396	1.22485	50.72	0.6275	52.7698	2	664.396	1.22485	11.57	1	58.2792	2	685.401	0.781945										0.743979	2	2.25924	0.755402	1
GMAINFISK	14	1	1	PF3D7_1459000	1×Acetyl[K9]	0	980.523	0.00153332	0.000276304							41.37	0.3902	63.3232	2	490.765	0.065066	41.37	0.3902	63.3232	2	490.765	0.065066	15.21	0.0667	52.3404	2	497.782	-1.18962	10.15	1	24.2389	2	519.771	5.7161				0.716482	7	8.81962	0.713151	3	1.68996	0.819183
KSDQMVLPVPCLNVINGGSHAGNK	92	1	1	PF3D7_1015900	1×Acetyl[K24; K1]	1	2542.3	3.15025e-17	0							97.27	0.8557	76.4648	2	1271.65	-0.299949	88.29	0.6591	74.5946	3	845.765	0.180578							107.85	0.8426	43.659	3	848.104	-0.113175				0.728727	26	11.5692	0.683378	13	16.0375
NCDLNKNLEGHTGVLNTVTISPDGSLCASGGK	19	1	1	PF3D7_0826700	1×Acetyl[K6]	1	3328.59	1.06476e-14	0							108.59	0.844	67.0551	3	1110.2	0.744752	83.75	0.7857	65.5632	3	1112.54	0.903934	26.76	0.5185	59.1805	3	1124.2	-1.5298										0.73918	9	17.1856	0.757009	5	4.28395
DKGILDSSINSPNYLSK	4	1	1	PF3D7_1232100	1×Acetyl[K2]	1	1850.95	0.00103813	0.00010413							82.97	0.7711	62.6598	2	925.981	3.17057													21.63	0.0455	57.7062	2	954.004	3.02852				0.748	4	48.6166
LEQIPTIK	8	1	1	PF3D7_0816200	1×Acetyl[K8]	0	941.567	0.0889026	0.00904121							34.09	0.0588	52.4436	2	471.287	0.0495869	29.57	0.0667	51.4415	2	471.287	0.697817	11.78	1	22.9419	2	492.289	-5.79165	18.13	0.0556	27.2045	2	471.287	-0.598643				0.721426	4	13.095	0.721426	2	10.4111
QIDNSSNNNNMSSMNNIK	2	1	1	PF3D7_0410800	1×Acetyl[K18]	0	2054.91	1.27359e-13	0							11.7		82.8003	4	521.475	-1.80662	10.85	1	84.972	2	1027.95	-6.55067							98.6	1	21.9182	2	1019.96	-0.0556086
QGNINEEDALK	2	1	1	PF3D7_1324800	1×Acetyl[K11]	0	1230.6	0.00469517	0.000643381							20.52	0.3333	81.4246	2	640.313	-3.74653													38.32	0.5789	18.2439	2	615.804	3.46019
AMLNGSAPISVDVVK	49	1	1	PF3D7_0525100	1×Acetyl[K15]	0	1523.82	2.53625e-08	0							88.46	0.7727	63.1966	2	762.415	0.563572	77.47	0.7792	68.232	2	754.416	-1.02178							70.7	0.7746	42.1938	2	754.417	0.273543				0.72336	14	6.02752	0.72336	8	7.30978
ILENNYDTSNIQNSYIK	17	1	1	PF3D7_1037100	1×Acetyl[K17]	0	2050.04	2.58457e-15	0							119.38	0.8487	58.1084	2	1025.52	-0.0934043	119.38	0.8487	58.1084	2	1025.52	-0.0934043							119.54	0.8	32.8049	2	1015	0.0152718				0.715855	3	10.5803	0.768655	1
TKYIPSLPK	16	1	1	PF3D7_0915400	1×Acetyl[K2]	1	1046.62	0.00520061	0.000662025							29.05	0.6207	49.9131	3	349.547	0.460353	29.05	0.6207	49.9131	3	349.547	0.460353	21.75	1	49.3167	2	544.822	1.12229	34.88	1	23.9676	2	527.324	-0.237537				0.752364	8	2.81089	0.758382	4	2.81089	0.739781
IGNLIVPNDNYCK	21	1	1	PF3D7_1412600	1×Acetyl[K13]	0	1533.79	0.000186123	0							51.16	0.6275	57.3489	2	760.382	-0.0154515	51.16	0.6275	57.3489	2	760.382	-0.0154515							53.51	0.6852	33.3913	2	767.401	1.95726				0.759616	4	3.64486	0.730305	2	4.76772
VSVFAEKDPSQIPWGK	105	1	1	PF3D7_1462800	1×Acetyl[K7]	1	1794.95	6.25605e-07	0							65.91	0.7727	66.0168	2	897.981	2.63079	60.41	0.5833	64.6797	2	894.472	1.8633	41.81	0.6429	50.6285	3	596.649	0.422014	71.86	0.5833	36.5823	2	894.471	1.3171				0.75878	20	4.43349	0.759623	11	6.44659	0.726847
VIKDVLHEK	11	1	1	PF3D7_0708400	1×Acetyl[K3]	1	1080.64	0.00122238	0.000170107																			26.4	0.5769	24.8105	3	360.885	-0.0965945	39.05	0.641	17.2101	2	540.826	2.99404										0.751782
NSQMGLIYNK	8	1	1	PF3D7_0909300	1×Acetyl[K10]	0	1174.6	0.000565037	0.00010413							64.27	0.5938	48.8007	2	587.805	1.58085	54.05	0.6852	47.5725	2	587.804	0.125902							11.65	0.0833	19.9082	2	613.297	-0.604899				0.739007	4	7.30175	0.753026	2	7.30175
TIMNDLSTK	4	1	1	PF3D7_1104100	1×Acetyl[K9]	0	1064.53	0.109202	0.00988253							21.74	0.4091	45.5859	2	515.272	0.998055	11.47	0	53.8421	2	532.769	0.628001																0.744453	3	30.2638
NLLINLDATQPANDLEKK	52	1	1	PF3D7_1008900	1×Acetyl[K17]	1	2017.1	4.63308e-10	0							100.59	0.6436	72.0515	2	1009.06	1.18659	89.85	0.7778	70.2134	2	1005.55	2.19928	14.92	0.0667	68.7159	3	687.038	-7.41341	59.12	0.6441	41.1882	2	1005.55	-0.897889				0.74852	16	3.24426	0.737827	8	2.176
DTLIPVEK	45	1	1	PF3D7_0818900	1×Acetyl[K8]	0	914.519	0.0182118	0.00203237							28.79		54.869	2	457.763	0.360429	28.79		54.869	2	457.763	0.360429	17.91	0.0556	40.3056	2	461.272	-0.120178	29.18	0.1034	29.8333	2	457.764	0.82761				0.732631	10	10.5273	0.772748	6	3.04613	0.760953
MQLLDLPGIIEGAK	58	1	1	PF3D7_0524400	1×Acetyl[K14]	0	1497.83	1.51855e-08	0							80.32	0.425	95.5364	2	749.421	0.66602	80.32	0.425	95.5364	2	749.421	0.66602							75.37	0.44	61.6538	2	749.422	1.3995				0.75151	13	9.59376	0.742565	8	10.7057
LGACLMGGVGNMPIKPGSK	75	1	1	PF3D7_1407100	1×Acetyl[K19; K15]	0	1893.98	1.74502e-15	0	16.39	0.0625	22.3108	3	648.999	6.82967	114.7	0.8783	66.4789	2	947.495	0.59381	100.88	0.8713	65.3317	2	947.496	1.04497	26	0.0385	54.152	3	629.66	0.0783152	114.62	0.7739	36.1121	2	943.987	1.21754				0.832832	18	7.35947	0.836043	9	6.75581	0.48075
KNIVPQVSR	9	1	1	PF3D7_1027800	1×Acetyl[K1]	1	1047.64	0.0154915	0.00141817							31.89	0.4375	17.0674	3	347.545	0.593368	27.59	0.5714	16.7776	3	347.546	0.769326							31.78	1	16.4729	2	524.323	0.618834				0.731913	4	1.82398	0.72432	2	1.82398
NGCILVGEGANMPSTVDAINLFK	148	1	1	PF3D7_1416500	1×Acetyl[K23]	0	2434.23	3.97065e-18	0							133.64	0.7015	93.3819	2	1217.62	1.90246	115.82	1	92.8462	2	1210.6	0.360748							126.67	1	59.6814	2	1210.6	0.0581185				0.742823	40	8.16063	0.731325	19	7.52819
ISQNTSPLTGK	7	1	1	PF3D7_0715600	1×Acetyl[K11]	0	1145.62	0.00493373	0.000662025							58.37	0.7414	38.2172	2	573.311	-0.519533	36.7	0.7297	37.7052	2	573.312	0.54601	13.55	0.0714	76.0277	3	382.543	-1.62345	32.79	0.3939	18.7576	2	573.313	1.82466				0.76161	2	6.41192	0.729407	1
MDDKKENLNENISQEIVNINNNIVVEK	30	1	1	PF3D7_1408500	1×Acetyl[K5; K4]	2	3198.59	3.14702e-08	0							101.38	0.7228	80.8544	3	1066.87	-0.16033	61.35	0.7213	79.7044	3	1076.23	0.846256							75.15	0.76	48.6468	3	1066.87	2.81644				0.681792	5	12.4602	0.782128	2	16.365
IMAPPNAK	19	1	1	PF3D7_1311900	1×Acetyl[K8]	0	841.46	0.0384538	0.00385346							40.13	0.675	35.8848	2	421.234	0.409386	36.01	0.5833	35.175	2	421.234	-0.243427	20.1	0.05	48.1	2	442.237	-4.03826	40.15	0.6	17.5819	2	421.234	1.56994				0.709804	4	7.3823	0.739578	2	7.3823
KAVIVNTYEGQTR	57	1	1	PF3D7_1460700	1×Acetyl[K1]	1	1485.81	9.85687e-06	0							84.58	0.6588	16.7672	2	743.411	0.668559	84.58	0.6588	16.7672	2	743.411	0.668559	13.38	0	33.4089	3	507.607	-0.294065	93.71	0.6915	16.0854	2	743.411	1.57229				0.736508	10	2.89724	0.736744	5	1.77104
YKNSAAGASMQSAANITLR	191	1	1	PF3D7_0626800	1×Acetyl[K2]	1	1961	8.44353e-16	0							124.62	0.792	50.7417	2	977.496	1.53899	116.27	0.8966	50.7907	2	981.003	0.250686							110.13	0.8455	25.7911	2	981.005	1.93141				0.767017	31	12.1481	0.716542	17	11.1424
ELNNQQNKDIITSEQAK	3	1	1	PF3D7_1217200	1×Acetyl[K17]	1	1972.99	0.00247392	0.000323167							48.21	0.625	37.7561	3	658.337	1.54782	48.21	0.625	37.7561	3	658.337	1.54782	11.31	0	61.5241	3	672.338	-3.00064										0.771089	2	13.1845	0.705748	1
GIFIIGNDLK	19	1	1	PF3D7_0511800	1×Acetyl[K10]	0	1110.68	0.029722	0.00345884							34.73	0.6	78.1954	2	555.844	-0.231521	24.31	0	76.7939	2	545.319	0.192233	26.62	0.5926	89.1508	2	555.845	0.208102	52.86	0.7736	46.0546	2	555.845	1.30716				0.734223	6	6.38441	0.680886	2	8.30072
NFQMNAEDDDNNRGDINMDQFNEK	17	1	1	PF3D7_0422100	1×Acetyl[K24]	1	2881.19	0.000642115	0.00010413							46.3	1	57.4415	3	961.066	-0.498647	46.3	1	57.4415	3	961.066	-0.498647							80.81	1	31.3804	3	958.726	-2.47022				0.724313	4	2.16836	0.724313	2	0.499053
ISILGSGNWASAISK	45	1	1	PF3D7_1216200	1×Acetyl[K15]	0	1503.82	8.38602e-15	0							113.18	0.9115	80.7656	2	752.413	1.01178	100.58	0.8416	79.5908	2	752.412	0.605913	72.4	1	67.4787	2	752.413	1.58	98.6	0.8485	48.4742	2	752.412	-0.368171				0.758083	10	5.23789	0.780156	5	7.80486	0.652871
KEYQTIKDSDVVDVSK	6	1	1	PF3D7_0523000	3×Acetyl[K1; K7; K16]	2	1853.95	0.000544788	8.14764e-05							67	0.8209	42.8213	3	618.654	-0.44981	67	0.8209	42.8213	3	618.654	-0.44981							11.69		20.2478	3	620.994	0.528762				0.757938	3	4.85965	0.745625	2	2.42875
IVLIGDSGVGK	36	2	2	PF3D7_1310600; PF3D7_1320600	1×Acetyl[K11]	0	1071.66	0.000382012	4.3081e-05							60.58	0.4754	58.0131	2	536.334	0.241063	60.58	0.4754	58.0131	2	536.334	0.241063	12.64		50.7938	2	550.322	0.308918	56.47	0.3214	32.8615	2	529.317	2.00036				0.741175	4	1.25552	0.747478	2	0.188681
MNINEKDKLAEQNLETLDVTK	30	1	1	PF3D7_1410600	1×Acetyl[K6; K8]	2	2495.28	5.95531e-05	0							78.19	0.1667	69.0663	3	832.432	2.28504	53.4	0.1132	67.8745	3	832.431	0.597279							49.34	0.2041	39.2624	3	830.093	1.92882				0.728927	9	7.61626	0.725465	4	2.55447
DQAMGLCFSVPIGVK	10	1	1	PF3D7_1415000	1×Acetyl[K15]	0	1621.81	3.38308e-11	0							69.32	0.5942	85.0373	2	811.408	1.07321	69.32	0.5942	85.0373	2	811.408	1.07321							84.01	0.8452	53.9229	2	811.407	-0.959027				0.740171	2	11.5703	0.684782	1
INNQENNNNNNNKNNNIITTDQIGSMK	3	1	1	PF3D7_0706500	2×Acetyl[K13; K27]	1	3073.44	2.70697e-06	0							62.7	0.746	50.4205	3	1025.15	0.43187	62.7	0.746	50.4205	3	1025.15	0.43187																0.751143	2	6.29809	0.719933	1
MIDVEQEK	4	1	1	PF3D7_0604500	1×Acetyl[K8]	0	1007.47	0.036417	0.00378186							18.14	1	37.6512	2	525.245	0.203942	10.11	1	51.1118	2	504.239	-1.35683							30.84		17.259	2	496.241	-2.07512
KLVSLDMSSLIAGAK	7	1	1	PF3D7_0816600	1×Acetyl[K15]	1	1532.87	0.000544788	8.14764e-05							36.86	0.5135	79.0326	3	511.628	-1.50853	35.04	0.4571	77.9777	3	511.628	-1.4488							55.16	0.6364	48.2362	3	511.629	1.35833				0.761029	2	4.61569	0.737713	1
FNNAADKNPSEIVTQIFSMAR	9	1	1	PF3D7_1249100	1×Acetyl[K7]	1	2353.16	6.95928e-07	0							55.29	0.7273	94.518	3	785.06	1.42501	55.29	0.7273	94.518	3	785.06	1.42501							12.95	0.0769	63.2401	3	804.395	1.52276				0.835942	3	2.99248	0.727828	2	23.8542
VANSLLAFGSSPAMIDNPKEVEEFAK	29	1	1	PF3D7_1239600	2×Acetyl[K19; K26]	1	2764.39	3.68775e-08	0							67.46	1	85.9557	3	922.136	3.07818	60.51	1	84.684	3	922.136	2.68076							65.73	0.8333	52.8324	3	924.475	2.07461				0.72628	6	6.5954	0.741505	3	6.15736
IVVICGYGDVGKGCASSMK	24	1	1	PF3D7_0520900	1×Acetyl[K19; K12]	1	2000.96	6.4886e-15	0							126.58	1	56.9012	2	1000.99	1.85789	87.79	1	55.3443	2	1008	2.01367							33.94	0.6176	29.0664	3	672.338	1.6738				0.743873	11	5.30567	0.724768	5	5.80122
KHDKEDFLIFEK	2	1	1	PF3D7_0108700	1×Acetyl[K1; K4]	2	1590.82	0.0560767	0.0061611																			38.16	0.4737	66.5973	3	530.943	-0.606312																0.732659
ELIAQGISNLK	32	1	1	PF3D7_1206200	1×Acetyl[K11]	0	1185.68	0.00192663	0.000299931							63.93	0.7969	61.5285	2	593.346	0.054137	63.93	0.7969	61.5285	2	593.346	0.054137	12.19	1	48.8536	2	600.363	0.438627	50.83	0.6078	22.8672	2	593.347	1.9073				0.679682	9	2.2193	0.678805	4	3.17181	0.861143
MDNIKEAEISLR	24	1	1	PF3D7_0826700	1×Acetyl[K5]	1	1460.74	0.0238616	0.0028216							54.13	0.4815	70.6719	2	730.875	1.46609	42.4	0.4762	69.809	2	730.875	0.546845							45.66	0.2826	39.9431	2	737.891	-0.634963				0.740609	9	9.82993	0.734325	4	6.2921
KDLYGNIVLSGGTTMYEGIGER	8	1	1	PF3D7_1246200	1×Acetyl[K1]	1	2389.17	3.42367e-13	0							60.93	0.7377	67.4812	3	797.064	2.78418													110.15	0.8455	43.5331	2	1187.09	0.511598				0.564596	1
KYIESGALGK	14	1	1	PF3D7_1456800	1×Acetyl[K1; K10]	1	1114.62	0.0034211	0.000476188																			13.39	0.0769	33.0937	2	557.814	-0.0275161	53.09	0.6038	15.7153	2	533.302	1.82198										0.658553
LIYSYDATENVMK	14	1	1	PF3D7_1459600	1×Acetyl[K13]	0	1553.76	4.26654e-08	0							69.15	0.7246	61.7804	2	777.387	2.12236	64.9	0.7692	60.6082	2	773.876	-1.13473							85.95	0.8488	33.6244	2	777.386	1.33672				0.678812	4	21.2625	0.646533	2	21.2625
RGDIVGIVGFPGK	4	1	1	PF3D7_1350100	1×Acetyl[K13]	1	1328.79	0.000544788	0.00010413							61.43	0.7541	67.036	2	664.899	2.95457	47.41	0.617	66.11	2	664.897	0.0148587							41.69	0.6667	37.8444	2	664.897	-0.720069				0.761369	2	7.5873	0.723439	1
IENIDLDNEEDKK	56	1	1	PF3D7_0913200	1×Acetyl[K12]	1	1588.79	0.000223541	0							88.52	0.8202	42.8869	2	794.899	1.25239	80.1	0.7875	42.0513	2	794.898	0.484067							91.96	0.8261	20.7224	2	794.898	0.0999053				0.758873	15	17.6022	0.753548	8	13.264
ETILLSACLHMLPMK	2	1	1	PF3D7_1350100	1×Acetyl[K15]	0	1756.92	0.0301427	0.00347423							21.32		89.9491	2	919.477	7.32492	21.04		88.4167	2	919.477	6.92642	37.2	0.4324	102.885	3	586.309	-1.83985																0.731231
CNLQGKPIITATQMLESMTK	47	1	1	PF3D7_0626800	1×Acetyl[K20; K6]	0	2264.14	3.34541e-15	0							124.34	0.871	87.5092	2	1132.58	2.79812	83.94	0.8333	86.3995	2	1132.58	-0.436753							94.04	0.7872	55.0922	2	1132.58	3.98424				0.73994	11	6.56239	0.721574	5	4.19774
LTNDGIINNK	3	1	1	PF3D7_1315700	1×Acetyl[K10]	0	1101.59	0.000775693	0.00010413							58.78	0.6441	39.5135	2	551.299	0.646766	58.78	0.6441	39.5135	2	551.299	0.646766							13.6		31.1206	2	572.304	0.350976				0.731337	2	0.116544	0.730763	1
HLLQQINTYK	19	1	1	PF3D7_0501200	1×Acetyl[K10]	0	1257.7	0.00259308	0.000379572							57.69	0.7069	45.673	2	629.352	1.82232	57.69	0.7069	45.673	2	629.352	1.82232	18.36	1	33.2896	2	629.352	0.560557	49.9	0.58	21.8298	2	629.351	0.366439				0.725982	4	4.49173	0.70243	2	13.6567	0.780485
KVSVFAEKDPSQIPWGK	61	1	1	PF3D7_1462800	1×Acetyl[K1; K8]	2	1923.04	6.05598e-12	0							106.13	0.7358	60.3752	2	958.521	3.33185	103.78	0.8269	58.9966	2	958.519	1.80281	48.9	0.7551	60.8754	3	639.348	0.744573	114.21	0.7193	32.5301	2	962.027	1.18637				0.751143	9	4.54324	0.731982	4	3.85754	0.702345
LQNIGGGVAAAPAGAAAVETAEAKKEDK	33	1	1	PF3D7_0309600	2×Acetyl[K24; K28; K25]	2	2644.4	2.90609e-11	0							93.13	1	54.202	3	882.14	1.89987	88.81	0.8764	53.0051	3	882.137	-1.76999							73.32	0.8493	27.5399	3	879.801	1.49334				0.675399	9	21.8077	0.78109	5	7.74547
IMSEEEIVIEDGNVHEVVPAEVSVTEEIPGVEETTNNESHVK	3	1	1	PF3D7_1149000	1×Acetyl[K42]	0	4617.2	5.36864e-11	0																			15.03	1	57.6116	5	932.649	0.632542	62.74	0.7937	50.8685	4	1155.06	3.68288
NMQENLNINMISINK	20	1	1	PF3D7_0606600	1×Acetyl[K15]	0	1775.88	1.3137e-11	0							106.18	0.717	73.7373	2	888.444	1.38939	96.62	0.8041	72.965	2	888.443	0.839489							79.42	0.7342	42.6197	2	888.442	-0.741485				0.823616	6	5.54772	0.817506	3	7.77657
INSLQALGIEAVK	40	1	1	PF3D7_1007900	1×Acetyl[K13]	0	1355.79	4.6834e-14	0	10.85		20.4911	3	466.607	3.7363	117.27	0.8034	72.9927	2	678.399	1.34534	110.11	0.7364	71.0437	2	678.399	0.895156							97.91	0.7347	44.2298	2	678.4	2.42577				0.748575	9	12.9296	0.748575	5	14.0975
LIESNSINLNMK	30	1	1	PF3D7_0823800	1×Acetyl[K12]	0	1389.76	9.52589e-06	0							76.27	0.7105	60.6484	2	695.384	1.02211	76.27	0.7105	60.6484	2	695.384	1.02211	19.03	1	70.0907	3	473.248	-4.50376	75.12	0.7733	33.5524	2	695.383	0.143754				0.721748	8	6.43161	0.721748	4	4.51188
DGYLISTGEPSK	3	1	1	PF3D7_1465900	1×Acetyl[K12]	0	1266.62	0.0173417	0.00182046																									32.54	0.3939	26.5418	2	633.815	1.53577
VSNITNDMIK	51	1	1	PF3D7_0929400	1×Acetyl[K10]	0	1148.62	0.00127613	0.000250769							55.74	0.6071	49.4459	2	567.796	2.0916	54.82	0.7091	48.2714	2	567.796	1.33847	20.79	0.5238	37.0353	2	574.811	-0.932526	49.29	0.6735	26.048	2	567.796	2.73715				0.70914	13	4.75825	0.70914	7	6.99507	0.758685
MNNIMDPNMLK	12	1	1	PF3D7_1450100	1×Acetyl[K11]	0	1327.63	0.00781062	0.0010781							51.02	0.4902	64.7641	2	664.32	4.11804	51.02	0.4902	64.7641	2	664.32	4.11804							37.12	0.4865	35.9112	2	664.319	1.4516				0.716302	4	12.3024	0.659469	2	9.41979
IQENVKGDESNNIVK	6	1	1	PF3D7_1131800	1×Acetyl[K15]	1	1700.9	0.0139511	0.00131741							25.43	0.52	37.9109	3	567.639	0.580201	24.96	0.4	36.6971	3	567.639	1.33377																0.764146	4	13.0565	0.687799	2	4.05195
ALEAAGKDENGDSIFGK	14	1	1	PF3D7_0817500	1×Acetyl[K17]	1	1728.85	7.00767e-13	0							108.61	1	49.6033	2	861.421	0.628038	105.01	0.8762	49.0776	2	864.93	0.723811																0.724677	6	12.9657	0.724677	4	9.00695
KPDTTAVIIMK	81	1	1	PF3D7_1130100	1×Acetyl[K1]	0	1230.73	0.000544788	8.14764e-05							62.66	1	22.3993	2	615.871	2.3817	49.95	0.74	47.8548	2	615.87	1.09229	33.76	0.2647	36.0468	3	406.237	-0.790851	59.41	0.7458	27.0325	2	615.871	3.47273				0.734435	20	8.32208	0.723139	11	7.09881	0.706999
VGQAVDIVGQAGKPK	60	1	1	PF3D7_0205900	1×Acetyl[K15]	0	1473.85	1.18558e-15	0							113.81	0.8246	45.3676	2	737.429	0.810427	99.86	0.74	43.1559	2	733.92	0.448757							104.11	0.625	19.5125	2	733.92	0.282317				0.721769	17	4.34761	0.712465	9	2.77239
MIIGGGMAYTFKK	36	1	1	PF3D7_0922500	2×Acetyl[K12; K13]	1	1430.77	0.000229628	4.3081e-05							80.72	1	63.0495	2	715.891	1.58122	66.18	1	62.2786	2	715.891	2.26376	67.67	0.8382	63.3186	2	715.89	0.386768	41.67	1	34.2735	2	715.89	0.642721				0.642839	6	23.7667	0.633597	3	14.5665	0.778628
VGYQADKVDFIPISGFEGDNLIEK	98	1	1	PF3D7_1357000	1×Acetyl[K24]	1	2654.33	4.34217e-12	0							100.59	0.8119	87.7266	2	1327.67	2.13706	69.17	0.7971	87.0806	2	1327.67	2.41299							88.05	0.7955	55.0973	2	1327.67	2.04508				0.718321	22	6.39277	0.739074	12	9.51294
IIQQNETFAK	2	1	1	PF3D7_1435100	1×Acetyl[K10]	0	1191.64	0.0199567	0.00237047							21.45	0.1905	93.7488	2	596.318	-7.4553	21.45	0.1905	93.7488	2	596.318	-7.4553	10.83	1	87.608	2	617.328	1.15512	48.59	0.5918	17.8424	2	596.321	-1.20651
NMITGTSQADVALLVVPAEVGGFEGAFSK	635	1	1	PF3D7_1357000	1×Acetyl[K29]	0	2924.47	1.21931e-15	0							109.36	0.8807	102.262	3	975.496	0.938565	103.56	0.8558	100.889	3	975.497	1.75251							94.93	0.8842	65.736	3	977.837	2.86815				0.720436	74	5.71621	0.720425	43	7.86853
IYQGASAQEPQK	10	1	1	PF3D7_0831700	1×Acetyl[K12]	0	1319.66	1.89336e-07	0							75.36	0.52	29.2985	2	660.333	0.225859	18.69	0.4211	88.0404	2	660.329	-5.60173							87.74	0.6591	13.8023	2	660.334	0.688366				0.690994	1
IPQLQIFKK	25	1	1	PF3D7_1222300	1×Acetyl[K9; K8]	1	1114.7	0.0162885	0.00155138							25.67	0.5	63.208	3	372.238	0.352385	25.67	0.5	63.208	3	372.238	0.352385	31.35	1	61.5667	2	578.857	-2.6352	26.57	1	37.164	3	376.916	0.649199				0.782477	5	9.39378	0.782477	3	1.81764	0.574319
QVAANTNDKAGDGTTTATILAR	34	1	1	PF3D7_1015600	1×Acetyl[K9]	1	2189.12	5.06381e-15	0							135.44	0.8667	46.5098	2	1095.06	1.44934	135.44	0.8667	46.5098	2	1095.06	1.44934							45.37	0.7111	20.2819	3	732.716	0.404308				0.714398	13	9.51104	0.7213	6	7.96507
QIVVGVNKMDTVK	47	1	1	PF3D7_1357000	1×Acetyl[K8]	1	1430.8	0.000544788	0.00010413							77.82	0.7564	49.5375	2	719.415	1.13366	69.16	1	48.3734	2	715.907	1.70294							19.32	1	24.1081	2	715.907	1.78826				0.726394	19	15.2273	0.789149	9	22.5052
ITGGVALIK	49	1	1	PF3D7_1015600	1×Acetyl[K9]	0	885.596	0.000602256	0.00010413							59.46	0.6949	24.2636	2	443.302	2.06453	49.37	1	51.9761	2	443.301	-0.0719878	18.38	0.1667	41.4909	2	436.284	0.44717	48.55	0.7959	24.5119	2	443.301	-0.347667				0.72576	13	4.69582	0.715193	7	4.17854
NFGVTLIPVLNVLK	10	1	1	PF3D7_1361800	1×Acetyl[K14]	0	1526.93	1.00544e-05	0							13.5	1	109.727	2	784.976	1.92684													59.92	0.7	71.6061	2	763.969	0.584691
VFNGSGKPIDKGPNILADDYLDINGNPINPQCR	28	1	1	PF3D7_0406100	1×Acetyl[K7]	1	3639.86	2.01243e-15	0							93.85	0.8298	78.092	3	1204.6	-0.417317	88.26	0.8182	76.9024	3	1213.96	3.19349							78.45	0.7949	46.3415	3	1213.95	-4.25175				0.715241	11	7.53292	0.715241	5	8.21713
AGKFPSLITHNDK	7	1	1	PF3D7_1441200	1×Acetyl[K3]	1	1469.77	0.000293997	4.3081e-05																			22.5	0.2273	44.0623	3	490.596	-1.13001	37.7	0.6579	24.0941	3	478.933	1.41106										0.599864
TEAENIKIEKPDFDAYNEK	15	1	1	PF3D7_0617200	1×Acetyl[K7]	1	2254.09	6.69692e-05	0							43.52	1	55.7593	3	752.035	1.36108	15.49	1	54.8929	3	752.035	1.52354							55.9	0.8036	31.0084	3	752.035	1.52354				0.642104	5	22.401	0.642104	3	33.6372
KVGYQADKVDFIPISGFEGDNLIEK	27	1	1	PF3D7_1357000	1×Acetyl[K1]	2	2782.43	2.11382e-06	0							72.09	0.8472	81.9173	3	928.15	2.14377	57.86	0.7931	80.6639	3	928.15	2.14377							72.21	0.8333	51.1308	3	928.15	1.5515				0.715629	8	10.2454	0.741234	4	13.7358
LDINNTQDK	7	1	1	PF3D7_1338300	1×Acetyl[K9]	0	1067.54	0.00650681	0.000870882							36.98	0.3784	52.8936	2	551.773	0.320257													50.56	0.5294	16.4591	2	534.276	1.35313				0.957183	1
LEADKLNIK	11	1	1	PF3D7_1111500	1×Acetyl[K9]	1	1043.61	0.00942076	0.00118452							42.99	0.4186	43.9646	3	348.542	2.19409	42.7	0.4186	42.9698	3	348.542	0.439553							28.72	0.3448	22.3802	2	522.309	0.657134				0.808443	3	1.66747	0.721775	2	18.6385
LVGQVIGHLNK	37	1	1	PF3D7_1410600	1×Acetyl[K11]	0	1184.72	0.000544788	0.00010413							59.97	0.7667	49.6676	2	592.866	2.74177	57.48	0.7368	48.8603	2	589.357	0.748053	10.57	1	49.1089	3	409.579	-7.41826	55.92	0.7679	23.3714	2	589.357	0.955355				0.704252	11	7.2446	0.709696	6	9.67235
NCPNAFIIVVTNPVDVMVQLLHQHSGVPK	9	1	1	PF3D7_1324900	1×Acetyl[K29]	0	3226.69	0.00283624	0.000401106																			74.51	0.8267	168.397	4	807.428	1.48437																0.71521
NLNIIDLEK	11	1	1	PF3D7_1332900	1×Acetyl[K9]	0	1071.6	0.0192444	0.00211953							28.61		67.1522	2	536.306	0.263742	28.61		67.1522	2	536.306	0.263742	11.45		77.3668	2	564.33	3.19904	27.29	0.1111	38.7504	2	536.307	1.17505				0.769632	2	10.855	0.715449	1
DKLCSLIR	14	1	1	PF3D7_0322900	1×Acetyl[K2]	1	1004.56	0.0560767	0.00685728							29.07	0.1034	49.1271	3	335.525	3.44725	21.46	0.0476	48.1415	3	337.862	-0.119343	31.17	0.2581	51.1962	2	523.786	-0.824614	30.1	0.0667	24.0977	3	335.523	-0.28939				0.78446	3	4.18931	0.78446	1		0.506773
GEILSDINSK	11	1	1	PF3D7_0716300	1×Acetyl[K10]	0	1089.6	0.00337352	0.000476188							45.2	0.6889	49.4012	2	545.303	0.988412	27.68	0.5357	46.5106	2	538.285	-0.22273							41.85	0.5714	26.9141	2	545.304	2.6689				0.699535	4	7.86306	0.644633	1
NENNMLDTTNQKDQEGISKNNNK	3	1	1	PF3D7_1419200	1×Acetyl[K23]	2	2649.22	0.00806112	0.0010781							89.41	0.7978	37.067	3	883.749	5.64184																						0.713769	2	24.8318
SEQVEDINSLAIECSELHINK	4	1	1	PF3D7_1211900	1×Acetyl[K21]	0	2449.22	5.34553e-05	0																									43.27	0.5814	40.5595	3	817.079	1.86379
LQKPAKYEEVALEIK	24	1	1	PF3D7_1462800	1×Acetyl[K6; K15]	1	1766.02	6.1457e-07	0							94.3	0.883	52.4369	2	883.514	2.00692	94.3	0.883	52.4369	2	883.514	2.00692	32.58	0.4545	49.1959	3	601.009	0.236098	74.57	0.7733	27.3565	2	880.006	2.26528				0.781419	7	14.2785	0.781419	3	24.5238	0.589246
ALQISMNAPLTIPIETSNDMINSK	75	1	1	PF3D7_0303300	1×Acetyl[K24]	0	2629.4	4.00042e-12	0							79.42	1	94.1184	2	1315.2	1.49695	75.8	0.8553	92.9613	2	1315.2	0.382747	11.05	1	79.0368	3	892.451	4.00745	87.39	0.8621	59.9458	2	1315.2	2.61116				0.705734	22	6.89673	0.728827	10	5.935
SLNLGDIQVLENNKK	16	1	1	PF3D7_0622800	1×Acetyl[K14]	1	1684.92	0.000544788	4.3081e-05							69.1	0.5362	68.1343	2	842.966	0.650768	69.1	0.5362	68.1343	2	842.966	0.650768							69.32	0.5507	38.6947	2	846.474	0.532092				0.731457	5	6.94964	0.729468	3	0.403793
GIALKNVGR	8	1	1	PF3D7_1341300	1×Acetyl[K5]	1	969.584	0.0231531	0.00278362																			58.57	0.6441	47.2578	2	485.296	-0.140675																0.70969
IAALSGGIAK	113	1	1	PF3D7_1232100	1×Acetyl[K10]	0	900.551	0.00125048	0.000226216							53.56	0.7963	46.5026	2	450.78	0.436484	53.56	0.7963	46.5026	2	450.78	0.436484	27.43	1	34.1319	2	450.779	0.0298319	47.22	1	23.9079	2	457.798	2.73683				0.676861	20	12.16	0.678199	11	11.9201	0.770796
NLIILDTLNK	46	1	1	PF3D7_0731600	1×Acetyl[K10]	0	1156.69	0.00124896	0.000226216							46.59		33.2409	2	578.852	2.63819	43.43		77.4662	2	585.869	1.74999							49.64	0.3	46.4909	2	585.868	1.02011				0.710717	9	8.16199	0.707934	5	5.40531
ENNDINNNNNNNINNFK	4	1	1	PF3D7_0907600	1×Acetyl[K17]	0	2032.93	2.55814e-08	0							80.81	0.4444	40.6147	2	1009.95	0.307065	80.81	0.4444	40.6147	2	1009.95	0.307065							80.63	0.7901	19.908	2	1016.97	1.55302				0.651896	1		0.651896	1
KLQNIGGGVAAAPAGAAAVETAEAKK	8	1	1	PF3D7_0309600	3×Acetyl[K1; K25; K26]	2	2400.33	1.49933e-14	0							100.05	1	51.9355	3	800.781	-1.25052	100.05	1	51.9355	3	800.781	-1.25052	16.08		55.6346	3	840.457	3.96698	19.43	1	73.3585	3	840.457	3.60358				0.707073	3	6.8204	0.707073	3	6.8204
LLQSVNIK	12	1	1	PF3D7_1251500	1×Acetyl[K8]	0	914.567	0.00924704	0.00114057							38.01	0.1579	50.697	2	457.787	-0.176302	33.76	0.2647	48.3356	2	457.787	0.491064																0.66315	5	13.1359	0.750806	2	5.32993
AKIQECIENINGEIIK	15	1	1	PF3D7_1238100	1×Acetyl[K2]	1	1907.08	2.82063e-05	0							85.73	0.8372	63.8176	2	954.043	2.07543	82.87	0.7952	62.6115	2	936.498	-0.230749																0.683651	9	10.8948	0.728222	5	2.01077
KGDIDGLNLESLNMNVNK	10	2	1	PF3D7_0923800.2; PF3D7_0923800.1	1×Acetyl[K1]	1	1974	3.69212e-15	0																									118.2	0.839	40.9692	2	987.502	0.54138
LLEIPEALEELK	30	1	1	PF3D7_1414000	1×Acetyl[K12]	0	1403.81	0.00325135	0.0004529							40.69	0.5854	90.8181	2	702.41	1.72429	33.08	0.5758	89.2679	2	698.901	1.61126							33.46	0.5455	56.8733	2	702.411	2.85473				0.739734	8	8.29159	0.71854	5	2.88564
CEKDDITVNEEILQK	27	1	1	PF3D7_0211800	1×Acetyl[K3]	1	1875.9	2.78954e-06	0							88.71	0.6742	61.1014	2	938.456	2.2338	79.75	0.7375	60.7241	2	945.472	0.717763							74.12	0.7973	34.9502	2	945.474	2.59086				0.70809	9	16.4484	0.66339	4	16.6344
FILDQTQMETIVCDK	56	1	1	PF3D7_0525100	1×Acetyl[K15]	0	1854.92	3.69621e-15	0							121.14	0.8099	78.932	2	927.962	0.29889	121.1	0.7934	77.9157	2	927.961	-0.622437							129.08	0.7597	28.0706	2	927.964	2.79963				0.703684	16	13.5262	0.691957	8	7.20686
FKETNEIYNFAVFNQK	5	1	1	PF3D7_0608700	1×Acetyl[K2]	1	1991.99	6.02406e-13	0							19.01	0.3684	73.171	3	664.667	0.74486													125.26	0.792	42.6668	2	996.499	2.52875				0.769357	2	4.66724
SYVNNIMTK	26	1	1	PF3D7_0622800	1×Acetyl[K9]	0	1076.55	0.00444505	0.000592666							53.22	1	47.1186	2	538.78	0.0670488	53.22	1	47.1186	2	538.78	0.0670488							34.71	0.7143	22.1557	2	538.778	-2.08736				0.674408	8	15.0421	0.694845	3	10.5853
NKGNLNDVCTIIFTSGSSGTPK	13	1	1	PF3D7_1238800	2×Acetyl[K2; K22]	1	2324.17	6.43585e-15	0							111.31	0.8378	67.58	2	1162.59	2.31631	77.02	0.7403	66.6112	2	1155.57	-0.35315							113.11	0.8584	37.5243	2	1155.58	1.44345				0.737181	5	16.9146	0.737181	3	23.4908
ENQNIDYFILVNNNQVK	18	1	1	PF3D7_0823800	1×Acetyl[K17]	0	2065.03	1.86165e-10	0							106.43	0.7925	78.2552	2	1033.02	2.24552	78.63	0.7848	77.1364	2	1040.04	-0.18953							103.6	0.7885	46.8886	2	1033.02	1.77262				0.688845	5	20.6076	0.688845	3	20.6076
NELNEEQKLEIK	21	1	1	PF3D7_0107000	1×Acetyl[K8]	1	1486.77	0.00223404	0.000323167							74.36	0.4595	45.1742	2	743.892	1.39346	74.36	0.4595	45.1742	2	743.892	1.39346							63.4	0.4286	21.4046	2	743.891	0.244007				0.713661	6	12.3893	0.702159	2	12.3893
NINVGIATISFVEKDK	2	1	1	PF3D7_1344200	1×Acetyl[K16; K14]	1	1789.97	0.0054575	0.000761163							27.75	0.4643	75.9594	3	583.325	1.08028	27.75	0.4643	75.9594	3	583.325	1.08028	10.31	1	164.732	3	597.327	-2.39232										0.701514	1		0.701514	1
MKPCAQVLVVPVLNDNFSYVIIDEK	4	1	1	PF3D7_0406400	1×Acetyl[K25]	0	2905.54	1.28853e-13	0							82.13	0.8415	97.7626	3	969.188	3.26369	26.94	1	96.3503	3	964.508	1.76879							74.01	0.8378	62.2023	3	969.186	1.24706							0.707527	1
KAGGAAGAATGGMSEIAK	26	1	1	PF3D7_0607000	2×Acetyl[K1; K18]	1	1554.8	1.68018e-16	0							144.51	0.7793	40.5273	2	777.905	1.04135	128.37	0.7656	39.3848	2	777.905	0.570281							79.44	0.7975	16.4483	2	774.397	1.72493				0.783946	9	5.56362	0.768695	4	6.69726
IIQPLEYLLK	5	1	1	PF3D7_1226400	1×Acetyl[K10]	0	1229.75	0.0408317	0.00398546							26.52	0.1481	93.4926	2	615.38	1.27621	26.52	0.1481	93.4926	2	615.38	1.27621	17.01	1	59.4674	2	636.381	-4.76968	16.74	1	59.8908	2	615.379	0.879156				0.712114	1		0.712114	1
SKNINIQDDANDLEK	5	1	1	PF3D7_1441400	1×Acetyl[K2]	1	1716.84	7.31075e-09	0							117.33	0.7179	44.8458	2	858.924	0.741375	72.28	0.6111	43.8458	2	858.924	0.812477																0.716056	3	7.38789	0.681295	1
NNINDEIK	4	2	2	PF3D7_1033400; PF3D7_0625300	1×Acetyl[K8]	0	959.479	0.00331608	0.000476188																									48.46	0.0417	14.0325	2	480.244	2.23098
IATDMNNCSGAEVK	33	1	1	PF3D7_1248900	1×Acetyl[K14]	0	1516.68	3.03111e-07	0							94.19	0.8511	38.3611	2	758.847	1.47942	92.26	0.8913	36.8877	2	755.338	0.565104							92.58	1	13.9938	2	763.333	-1.86866				0.707382	8	1.39377	0.707382	4	0.469196
KMLNFAGIK	12	1	1	PF3D7_1447000	1×Acetyl[K9; K1]	1	1028.6	0.00251314	0.000323167							33.52	0.2647	56.2194	2	514.806	1.10495	20.45	0.15	55.1927	2	511.297	-0.189016							49.87	0.54	28.4256	3	341.2	-0.232051							0.652061	2	53.8486
KMENAILFSGTSNPLLSK	44	1	1	PF3D7_1325100	2×Acetyl[K1; K18]	1	1950.04	2.08613e-16	0							121.51	0.8361	74.8275	2	975.523	0.92633	121.51	0.8361	74.8275	2	975.523	0.92633							135.54	0.8824	44.1254	2	979.031	0.885117				0.632381	11	20.2705	0.684808	5	11.8497
TNNTLTIEDSGIGMTK	57	1	1	PF3D7_0708400	1×Acetyl[K16]	0	1694.83	9.93955e-16	0							109.27	0.844	62.3117	2	854.935	1.17818	108.95	0.8165	59.5149	2	847.917	-0.38114	53.84	1	47.6489	2	847.917	-0.23709	112.44	0.75	32.7421	2	847.918	0.915314				0.758727	11	5.09191	0.761402	5	2.11716	0.544448
VKNEISTTNDVNNVPR	13	1	1	PF3D7_0527600	1×Acetyl[K2]	1	1799.92	1.14977e-07	0							90.16	0.8444	40.8229	2	900.467	0.971096	49.29	0.6735	39.6591	3	602.985	0.00683389							42.74	0.6279	17.2816	3	600.647	0.217609				0.751065	5	8.5167	0.77291	2	4.25258
GKDIQSLLSNLSVGSAPAAAAQVTTEKPSEDK	45	1	1	PF3D7_1103100	2×Acetyl[K27; K32]	1	3219.68	1.23848e-17	0							124.66	0.888	79.1425	3	1071.56	-0.951574	102.09	0.8529	78.2842	3	1071.56	0.188324	14.99	0.2	29.3765	5	660.138	-6.90061	120.26	0.8417	47.325	3	1073.9	-0.782964				0.726151	12	11.9129	0.684291	6	6.35375
NMTLIGVNVEHDELTK	8	1	1	PF3D7_0523100	1×Acetyl[K16]	0	1812.92	9.79543e-08	0							20.81	0.4762	66.0639	3	604.977	0.269066	20.81	0.4762	66.0639	3	604.977	0.269066							89.04	0.809	36.7426	2	906.963	1.18549				0.703692	2	3.904	0.685411	1
INPFDITNVGVVNK	6	1	1	PF3D7_1471000	1×Acetyl[K14]	0	1529.83	0.00272629	0.000401106							31.48	0.4839	79.0334	2	765.422	2.81348	31.48	0.4839	79.0334	2	765.422	2.81348							19.73	0.2	43.7706	2	786.42	-6.39061				0.694211	3	5.2665	0.694211	3	5.2665
FGIVEGLMTTVHASTANQLVVDGPSKGGK	21	1	1	PF3D7_1462800	2×Acetyl[K26; K29]	1	2913.51	5.22129e-16	0							91.3	0.7363	84.7899	3	971.843	0.226973	79.62	0.8375	83.3138	3	971.844	0.855443							77.01	0.8571	52.8917	3	971.844	1.23252				0.692925	7	19.8291	0.661719	4	11.4527
EMSIPIDLNDKNMLIQNAITSLNSK	36	1	1	PF3D7_1357800	1×Acetyl[K11]	1	2802.44	1.08544e-09	0							118.08	1	95.0673	2	1415.76	3.28044	76.99	0.8571	94.0043	2	1415.76	1.55537							57.04	0.5965	60.1501	3	934.82	2.23826				0.684619	10	4.98855	0.687305	5	2.48423
YYISQKLNVCPR	3	1	1	PF3D7_1324900	1×Acetyl[K6]	1	1540.79	0.0568315	0.00721249							24.49	0.2083	51.7496	3	514.269	-0.748596	24.49	0.2083	51.7496	3	514.269	-0.748596	38.34	1	52.2721	2	791.905	-1.64944										0.647054	1		0.647054	1		0.781284
VGDSVIAIHGIKEEVSGGTNLMK	56	1	1	PF3D7_0626800	1×Acetyl[K12]	1	2375.29	1.15529e-14	0							120.6	0.9091	66.624	2	1188.15	-0.392879	93.96	1	65.1266	2	1188.15	1.04609	12.74	0.0769	50.8155	3	811.768	-2.41538	106.32	0.8396	37.1826	2	1177.62	-1.54633				0.684119	13	4.47183	0.681871	8	3.95297
TVASGVITK	3	1	1	PF3D7_1330600	1×Acetyl[K9]	0	875.52	0.00731375	0.00106269																									21.77	0.2273	18.3295	2	438.264	0.836122
KVDNICNK	7	1	1	PF3D7_0812400	1×Acetyl[K1]	1	990.504	0.0301908	0.00347423							28.14	0.3571	19.5768	2	495.755	-0.333939	28.14	0.3571	19.5768	2	495.755	-0.333939							36.48	0.5	11.633	2	495.755	-0.272319
KGLVDMNPDQILDVK	12	1	1	PF3D7_1318800	1×Acetyl[K15]	1	1684.89	0.000586261	0.00010413							32.34	0.2812	76.0568	3	562.302	-0.710402	32.34	0.2812	76.0568	3	562.302	-0.710402							75.1	0.6267	45.3216	2	842.95	-0.267723				0.674093	3	8.94634	0.674093	1
TAIAMGIAK	13	1	1	PF3D7_1362200	1×Acetyl[K9]	0	875.502	0.000548955	0.00010413							38.34	0.6053	49.281	2	438.255	-0.233828	22.44	1	51.4745	2	438.255	0.533031	16.02	0.0625	44.2604	2	438.254	-0.442971	43.73	0.75	27.2967	2	438.255	1.43932				0.588559	5	41.9618	0.588559	3	5.11151	0.808237
NSNIGFNAQEGK	32	1	1	PF3D7_1015600	1×Acetyl[K12]	0	1278.61	1.16895e-05	0							76.4	0.75	40.6781	2	639.809	2.28044	58.68	0.678	17.5602	2	639.807	-0.201811	19.43	1	26.1017	2	639.808	0.848373	72.88	0.7534	20.0302	2	639.809	2.0895				0.69837	8	12.4936	0.712239	4	9.55154	0.622935
MIEDGKGGVIITNDGATILK	12	1	1	PF3D7_1357800	1×Acetyl[K6]	1	2045.09	6.75032e-14	0							113.57	0.7807	66.1272	2	1023.05	1.99661	55.65	0.6071	64.9096	3	682.369	-0.516919							38.23	0.4474	36.7517	3	682.372	3.15397				0.695903	6	13.1878	0.689712	2	0.146864
AQLIEGGTK	2	1	1	PF3D7_0524400	1×Acetyl[K9]	0	916.51	0.0560767	0.00612598																									29.43	0.2759	17.1386	2	458.759	1.00216
AAISALNILPNKK	8	1	1	PF3D7_1427500	2×Acetyl[K12; K13]	1	1450.88	0.0505234	0.00456655							30.01	1	65.1635	3	456.292	0.674875	28.65	1	63.4755	3	456.292	1.74656	10.23	1	52.1056	3	484.299	0.522466	28.03	1	35.1066	3	456.292	-0.32983				0.69581	2	4.90065	0.6732	1
KTIVADNLSTPFATNLCFATTSVTSGSGK	8	1	1	PF3D7_1211900	1×Acetyl[K29]	1	2988.5	6.20136e-09	0							96.89	0.8866	81.9765	3	996.84	2.07679	59.64	0.7833	81.0563	3	996.839	1.28028	18.3	0.1111	95.382	4	760.14	3.74054										0.688261	4	0.587876	0.685538	2	0.287151
DNTMAIDNIVNTKENNTNDDSVMK	11	1	1	PF3D7_1118200	2×Acetyl[K13; K24]	1	2696.21	0.000510277	4.3081e-05							51.31	1	64.452	3	899.408	-1.77683	37.45	0.7027	63.5787	3	904.089	1.93851							17.87	0.4444	36.1834	3	899.408	-1.98056				0.666231	4	11.8419	0.644787	2	22.9505
NRASGDIIGIDLGTTNSCVAIMEGK	7	1	1	PF3D7_1134000	1×Acetyl[K25]	1	2620.34	3.35835e-13	0							90.27	0.7444	79.2468	3	874.122	2.34616	50.09	0.78	78.1291	3	874.118	-2.19593							18.69		57.0034	3	870.098	3.8821				0.703278	4	11.8816	0.66839	2	21.0149
NILMIGPTGVGK	28	1	1	PF3D7_0907400	1×Acetyl[K12]	0	1213.72	0.000848038	0.00010413							62.06	0.5484	70.1884	2	600.345	1.38863	51.89	0.5962	69.0431	2	607.362	1.35095	15.34	0.1333	34.289	3	424.578	-1.27858	46.05	0.3261	39.2481	2	600.345	1.18512				0.706209	9	13.3586	0.687278	4	10.477
IVDVFAMPQSGNSVSVEAVDPVYQTNMLEELK	6	1	1	PF3D7_1368100	1×Acetyl[K32]	0	3509.72	0.0519823	0.00460241							21.35	0.381	90.6969	3	1189.91	0.850491	21.35	0.381	90.6969	3	1189.91	0.850491							31.83	0.5938	64.7856	3	1170.58	2.2868
LLNTISFPSK	42	1	1	PF3D7_0926700	1×Acetyl[K10]	0	1119.64	8.23701e-05	0							73.5	0.7703	28.0653	2	560.324	0.358731	73.5	0.7703	28.0653	2	560.324	0.358731	18.34	0.2222	110.722	2	563.835	4.62457	76.21	0.75	35.7026	2	560.325	1.23094				0.690312	10	3.56516	0.692051	5	1.04116
IEIFNGPGSTIPK	7	1	1	PF3D7_0919400	1×Acetyl[K13]	0	1393.8	3.47749e-07	0							20.73	0.0952	64.9748	2	697.406	3.7504	20.73	0.0952	64.9748	2	697.406	3.7504							58.89	1	38.9276	2	697.404	1.29813				0.595697	1		0.595697	1
IPSMLDGIFAGVISDKK	2	1	1	PF3D7_0309500	2×Acetyl[K16; K17]	1	1912.04	6.59323e-05	0																			23.68	0.3333	57.4733	3	638.016	-3.01176	68.67	0.7536	59.748	3	597.663	1.91449
INKFVNQLR	28	1	1	PF3D7_0624000	1×Acetyl[K3]	1	1138.68	0.00132451	0.000250769							51.37	0.7255	43.4928	2	569.844	1.03007	44.26	0.6364	42.5349	2	569.844	0.60126	39.88	0.575	45.4341	2	587.341	-0.034572	42.59	0.6977	18.3533	2	569.844	-0.577977				0.692048	4	1.74752	0.692048	2	1.41005	0.580273
VITPSAIAEKYK	6	1	1	PF3D7_1421200	1×Acetyl[K10; K12]	1	1361.77	0.0762189	0.00822319																			53.19	0.3396	52.2313	2	681.385	-2.81019																0.683473
MNESENKLPLIPLKESK	6	1	1	PF3D7_1223200	1×Acetyl[K7]	2	2019.09	0.00118207	0.000138283							17.55	0.2778	72.0809	3	671.363	-0.130744	15.33	1	70.6255	3	673.702	0.225961							58.65	0.661	40.3603	3	673.703	1.22352				0.693774	2	3.77394	0.711654	1
AVTKLGINGFGR	8	1	1	PF3D7_1462800	1×Acetyl[K4]	1	1232.71	0.0065225	0.000870882							22.9	1	54.6313	2	616.861	2.42194	15.48	1	53.7031	3	411.575	-0.832062	35.94	1	52.6398	2	637.863	-1.54089										0.742158	3	15.6385	0.80553	2	12.193	0.499524
IIPDKTNNTLTIEDSGIGMTKNDLINNLGTIAR	62	1	1	PF3D7_0708400	2×Acetyl[K5; K21]	2	3555.87	8.82483e-14	0							103.23	0.7573	83.6436	3	1185.96	2.50837	90.74	1	82.6243	3	1185.96	1.27252	14.92	0.0667	69.7788	5	740.405	2.03876	86.45	0.8721	51.4746	3	1185.96	-1.0962				0.671372	19	3.5186	0.682583	10	5.56185
KTNIPSNEDLTR	6	1	1	PF3D7_0717700	1×Acetyl[K1]	1	1394.73	0.0352547	0.00371221							37.48	0.5946	37.4598	2	697.872	2.08871	37.48	0.5946	37.4598	2	697.872	2.08871							44.18	0.5455	16.3047	2	697.872	0.775877				0.755465	3	37.0219	0.638078	2	25.4347
IGGVDQPKQPK	6	1	1	PF3D7_0927900	1×Acetyl[K8]	1	1173.67	0.000545525	0.00010413							35.68	0.5	13.2567	3	389.556	-0.362029	35.68	0.5	13.2567	3	389.556	-0.362029							24	0.5417	13.971	3	391.895	-0.371044				0.634523	2	30.9755	0.634523	2	30.9755
VNKIPLSITLK	4	1	1	PF3D7_0507700	1×Acetyl[K11]	1	1225.79	0.00124959	0.000226216							40.14	1	65.7789	3	409.269	2.92524	11.38	1	64.1009	3	409.268	0.535195	15.08	0.2667	91.101	3	423.268	-8.03252	43.66	0.7045	35.3959	3	409.267	-1.18265				0.755903	2	23.5067	0.646446	1
VSENNGDVILSIDKEQTIGSLIENNICTPIKK	6	1	1	PF3D7_0618000	2×Acetyl[K14; K31]	2	3583.94	0.000195413	0							34.28	0.6471	85.7328	4	896.742	0.0049373	34.28	0.6471	85.7328	4	896.742	0.0049373																0.681027	2	0.159596	0.681027	2	0.159596
IDNNNNIKDNEVNK	2	1	1	PF3D7_0606500	1×Acetyl[K8]	1	1643.8	0.0045179	0.000592666							10.19	0	90.2752	2	850.429	4.52127													23.18	0.1739	13.351	3	548.604	-0.362952
YVNDEDNCLNIFMK	11	1	1	PF3D7_1139900	1×Acetyl[K14]	0	1774.78	6.84733e-07	0							75.83	0.8684	74.9665	2	887.895	3.34665	50.4	1	73.8667	2	887.893	1.00811							92.5	1	44.1077	2	887.893	1.00811				0.685352	3	3.5025	0.685352	1
NKGTIIPYSAEVEQK	31	1	1	PF3D7_0722400	1×Acetyl[K2]	1	1676.89	3.83071e-07	0							88.84	0.7416	52.0228	2	838.948	2.53728	75.2	0.8133	49.4617	2	838.947	1.08137							81.67	0.8171	25.4645	2	838.949	2.90126				0.687951	9	5.41855	0.666248	5	5.64361
NDNIINIPNKK	16	1	1	PF3D7_1004400	1×Acetyl[K10; K11]	1	1345.77	0.0012826	0.000250769							47.62	0.5625	44.2085	2	641.86	1.65062	47.62	0.5625	44.2085	2	641.86	1.65062	13.67	1	49.0194	2	673.386	-7.16819	63.33	0.8095	20.4732	2	652.385	-0.325619							0.64706	3	13.7583
AIVLQVNK	8	1	1	PF3D7_1136300	1×Acetyl[K8]	0	884.556	0.00125294	0.000226216	11.19	1	28.5175	2	463.784	-7.3595	18.82	0.3158	51.0521	2	442.782	-0.457249	18.82	0.3158	51.0521	2	442.782	-0.457249	14.57	1	36.1447	2	442.782	-0.457249	42	0.7143	27.055	2	446.291	1.10616				0.681939	1		0.681939	1		0.605869
IDKEFLAYKTLR	6	1	1	PF3D7_0814000	1×Acetyl[K9]	2	1538.86	0.0282209	0.00325484																			35.09	0.6571	69.5087	3	513.624	-0.0429748																0.678179
ILILDAPTNDLLPLYIK	11	1	1	PF3D7_1113100	1×Acetyl[K17]	0	1925.14	6.47141e-10	0							61.94	0.6935	105.484	2	963.074	2.4992	60.34	0.7833	104.37	2	963.074	2.30897							73.99	0.7162	68.3484	2	963.072	0.723757				0.667291	5	3.00238	0.67381	2	1.44159
VNMDKDINLNNNNNIK	31	1	1	PF3D7_0810800	1×Acetyl[K5; K16]	1	1872.92	2.27591e-06	0							86	0.3488	47.534	2	943.984	1.25029	83.84	0.5	46.3915	2	943.983	0.538678							90.08	0.5556	22.1855	2	936.966	0.882608				0.637507	11	15.7655	0.63547	6	4.97092
CSFDAAILK	24	1	1	PF3D7_1344800	1×Acetyl[K9]	0	1031.53	0.00125486	0.000226216							35.68	0.5278	59.3391	2	516.269	0.861146	35.68	0.5278	59.3391	2	516.269	0.861146							38.46	0.6316	32.5177	2	516.269	0.742807				0.691883	7	3.60311	0.631535	3	8.393
NSYRPGDIITASNGK	55	1	1	PF3D7_1446200	1×Acetyl[K15]	0	1606.84	2.07111e-06	0							79.01	0.7722	45.9276	2	803.923	0.522096	77.8	0.7949	44.3673	2	803.924	2.4973							68.77	0.7246	20.7109	2	803.923	0.901943				0.723684	9	3.87712	0.723684	5	5.53797
VNIIIPNTK	5	1	1	PF3D7_1314100	1×Acetyl[K9]	0	1011.62	0.00389666	0.000524203							44.15	0.5455	57.5159	2	506.314	1.13275	43.76	0.5909	56.5344	2	506.314	0.1674							31.15	0.3871	31.4212	2	506.314	1.25341				0.747399	2	21.147	0.649058	1
QNGDADIIVTNKDEQSSK	3	1	1	PF3D7_1459000	1×Acetyl[K12]	1	1961.94	0.000199559	0							60.89	0.6885	38.949	3	654.652	0.681315	60.89	0.6885	38.949	3	654.652	0.681315																0.709	2	15.1305	0.640583	1
IMKNNEDTILK	2	1	1	PF3D7_0214000	1×Acetyl[K11]	1	1318.7	0.00333252	0.000476188							38.16	0.2368	40.5697	3	440.239	-0.620971	38.16	0.2368	40.5697	3	440.239	-0.620971																0.674295	1		0.674295	1
QHLNLFSNITVHNNMK	4	1	1	PF3D7_0416800	1×Acetyl[K16]	0	1909.97	0.00665885	0.000870882																			30.24	0.4	63.9551	3	637.328	-0.0976165																0.673246
IINSNMQINTTDNNLKK	4	1	1	PF3D7_1445200	2×Acetyl[K16; K17]	1	1961.01	0.0293979	0.00344058							31.76	0.5625	48.4611	3	654.342	0.0871584	19.68	0.25	45.8961	3	654.342	0.273904							17.06	1	48.6305	2	1041.55	6.90341				0.676409	3	2.15967	0.666629	1
KPSSSIIGSLGNLIK	2	1	1	PF3D7_1116000	1×Acetyl[K1]	0	1576.96	0.0281733	0.00325484	14.9	1	69.3784	3	526.326	3.86729																			29.82	0.4667	48.1159	3	505.302	-1.30382
GGSDGKPMIEVSYQGEKK	5	1	1	PF3D7_0831700	1×Acetyl[K6; K17]	1	1967.94	0.0777633	0.00835021							22.16	1	42.0191	4	478.238	-1.20675	22.16	1	42.0191	4	478.238	-1.20675							15	0.1333	36.0587	4	492.742	4.97643				0.673571	3	26.8847	0.666462	2	28.5473
LLDIVKDPVTK	41	1	1	PF3D7_1108400	1×Acetyl[K6]	1	1240.75	0.00319963	0.0004529							44.19	0.5682	60.6167	2	620.88	1.34911	41.73	1	59.8153	2	620.88	0.75881	45.56	0.5435	56.5339	2	645.393	0.0526934	56.12	0.6071	31.6053	2	620.88	1.25073				0.72099	7	5.45697	0.715234	3	1.18846	0.527213
IRYESITDTQK	19	1	1	PF3D7_0708400	1×Acetyl[K11]	1	1367.74	0.00570017	0.000802519							57.89	0.6552	40.0492	2	677.355	1.58028	45.57	0.587	39.1677	2	684.373	1.90188							63.55	0.5781	19.3408	2	684.373	2.08038				0.650836	5	6.95699	0.650836	3	4.56876
LIILIGPPGCGK	5	1	1	PF3D7_1363200	1×Acetyl[K12]	0	1258.79	0.0192336	0.00211953							19.29	1	76.5753	2	619.371	0.826922	19.29	1	76.5753	2	619.371	0.826922	40.89	1	64.0518	2	629.897	0.83031	14.68		73.2119	2	640.374	-2.11414				0.632871	1		0.632871	1		0.736126
GSIINISQIISCVGQQNVEGK	43	1	1	PF3D7_0318200	1×Acetyl[K21]	0	2244.17	3.06546e-15	0							112.66	1	91.601	2	1140.13	3.36135	112.66	1	91.601	2	1140.13	3.36135							115.31	0.8696	58.8124	2	1122.59	1.29455				0.651041	18	9.29998	0.664729	9	5.91633
QSYDGISTSK	2	1	1	PF3D7_1017900	1×Acetyl[K10]	0	1085.51	0.0668903	0.00784974							14.45	0.2143	58.0864	2	567.776	5.74094	14.45	0.2143	58.0864	2	567.776	5.74094							45.65	0.6957	15.1787	2	543.259	-0.617032
VPFIQNFLQQYFQKPLSK	8	1	1	PF3D7_0708800	1×Acetyl[K18; K14]	0	2225.21	9.01356e-10	0																			55.14	0.7636	158.611	3	742.41	1.51526	50.26	0.64	66.3111	3	742.411	2.5027										0.501364
SMLSNNTSNVINMNNANNINSMNNNLLLNSTQNK	5	1	1	PF3D7_1446500	1×Acetyl[K34]	0	3750.76	0.000153921	0							53.95	0.6667	79.5388	3	1250.93	3.34985	10.64	0.0909	69.8414	4	952.941	-5.53097							60.2	0.55	49.1128	3	1250.93	3.15457				0.380505	1
IVNLGSAK	3	1	1	PF3D7_1018500	1×Acetyl[K8]	0	850.511	0.0337069	0.00361413							15.06	1	41.3299	2	425.759	-0.0512859													30.35	0.6	18.0751	2	404.754	0.481812
QSPFYVITLNPK	12	1	1	PF3D7_0909600	1×Acetyl[K12]	0	1406.77	0.0333422	0.00357535							21.17	0.3333	78.7149	2	703.888	0.519621							34.2	0.5588	65.6654	2	707.397	1.15533	25.65	0.5385	47.1859	2	703.889	1.47413				0.671912	1					0.649159
KKEFSENKDIAPVIDVTR	6	1	1	PF3D7_0618300	2×Acetyl[K1; K8; K2]	3	2103.16	0.00124896	0.000226216							38.74	0.7436	52.4914	3	697.049	1.27499							12.74	1	61.5959	3	725.054	-0.99855	49.73	0.78	25.6486	3	701.727	0.818693				0.656521	1
DGVILGADK	2	1	1	PF3D7_1353800	1×Acetyl[K9]	0	929.494	0.00599004	0.000802519							17.68	0.0556	87.5975	2	465.247	-7.17174													43.67	0.1591	21.1825	2	444.244	-2.14024
NCDLNKNLEGHTGVLNTVTISPDGSLCASGGKDGVAK	2	1	1	PF3D7_0826700	2×Acetyl[K32; K37]	2	3798.84	7.84513e-05	0							71.06	0.6901	64.5555	4	950.467	1.87863													56.4	0.4464	35.5099	4	950.465	-0.563526				0.678666	1
TINNNSNTCVPNIK	3	1	1	PF3D7_0511500	1×Acetyl[K14]	0	1588.77	6.88013e-07	0							84.95	0.8471	44.8024	2	794.892	1.37832													69.8	0.7857	23.1375	2	794.893	2.91498				0.720671	1
AINNSILNDGITLIQGPPGTGK	27	1	1	PF3D7_1010200	1×Acetyl[K22]	0	2221.26	4.19057e-15	0							98.46	0.6327	87.3184	2	1097.1	0.809453	96.99	0.8454	85.9518	2	1111.13	0.995419							38.45	0.6316	54.586	3	731.734	-0.337684				0.646948	8	4.31636	0.651062	4	3.37549
YGLIKYPLTSEK	29	1	1	PF3D7_1323400	1×Acetyl[K5]	1	1411.78	0.000544788	0.00010413							87.26	0.6897	60.7525	2	709.904	0.0827021	67.15	0.7164	59.5182	2	709.904	-0.433524	27.53	0.3214	59.818	3	471.267	1.53118	63.7	0.5781	34.0287	2	706.397	2.81607				0.701239	6	14.6157	0.67027	3	21.9768	0.46259
LIFQTIISK	45	1	1	PF3D7_0413600	1×Acetyl[K9]	0	1062.66	0.00123234	0.000170107							58.15	0.5345	74.0917	2	531.832	1.27115	58.15	0.5345	74.0917	2	531.832	1.27115	39.07	0.4872	62.8323	2	531.831	-0.337074	55.2	0.5273	44.1757	2	531.832	0.811655				0.661161	10	5.31215	0.676675	5	6.98477	0.657164
TESKNILNTVK	9	1	1	PF3D7_1404900	1×Acetyl[K4]	1	1288.71	0.00622729	0.000826176																			68.67	0.7536	53.202	2	644.859	0.556432																0.653009
AADIGVAMGINGTEVAK	40	1	1	PF3D7_1211900	1×Acetyl[K17]	0	1630.87	1.79721e-12	0							103.7	0.7788	54.8564	2	823.935	1.2218	98.64	0.8586	63.0008	2	815.935	-1.5848							89.16	0.7978	37.2219	2	808.921	2.49466				0.680115	12	26.5613	0.593772	6	45.8842
MTAINAVTICK	40	1	1	PF3D7_1211900	1×Acetyl[K11]	0	1221.63	8.14662e-07	0							84.38	0.5952	56.4988	2	611.321	1.33907	81.64	0.8659	58.2146	2	611.32	0.339832	68.03	1	43.4975	2	618.337	0.0183684	77.99	0.7179	20.8985	2	611.321	1.93861				0.643165	9	30.3215	0.643165	5	30.3215	0.523683
DIQSLLSNLSVGSAPAAAAQVTTEKPSEDKK	124	1	1	PF3D7_1103100	3×Acetyl[K25; K30; K31]	1	3155.64	4.59752e-12	0							111.06	0.9009	85.5505	3	1054.89	1.35983	89.47	0.8427	84.357	3	1052.55	0.496637	25.53	0.2308	71.8515	4	789.664	-3.24055	106.37	0.8774	51.743	3	1052.55	0.844785				0.763396	22	7.93865	0.764732	12	9.79821	0.286703
MLTNIGVELKGDDKLLTGK	2	1	1	PF3D7_1451100	2×Acetyl[K10; K19]	2	2145.15	0.0012218	0.000170107							17.46	0.1176	36.5819	3	715.719	-1.91348	17.46	0.1176	36.5819	3	715.719	-1.91348							47.37	0.7447	40.3789	4	512.039	1.56411
TEIQKLQTLIK	12	1	1	PF3D7_0909900	1×Acetyl[K5]	1	1356.81	0.0144471	0.00135424																			66.63	0.7612	64.3317	2	678.908	-0.184594																0.647052
IGIKPPKGVLMHGPPGTGK	2	1	1	PF3D7_1130400	1×Acetyl[K19; K4]	1	1884.09	0.00549619	0.000761163							26.06	1	52.589	3	628.701	0.0324162	26.06	1	52.589	3	628.701	0.0324162							12.02		9.08494	3	648.041	7.17227				0.646826	1		0.646826	1
NINSSPVSNNMHNNNNNNNNDSSNINDIK	3	1	1	PF3D7_0318200	1×Acetyl[K29]	0	3212.4	4.74658e-08	0							54.43	1	43.7597	3	1071.47	0.164031	54.43	1	43.7597	3	1071.47	0.164031							19.33	0.4211	21.129	3	1071.48	7.34598				0.773415	1		0.773415	1
ILLSEISDILNEASEK	13	1	1	PF3D7_0915400	1×Acetyl[K16]	0	1773.95	3.34154e-12	0							85.41	0.8353	98.6962	2	887.478	0.851919	85.41	0.8353	98.6962	2	887.478	0.851919	12.65		90.0087	3	613.012	5.47547	81.73	0.7805	64.5473	2	887.479	1.19598				0.637897	4	12.3104	0.62927	2	15.7077
DVLDYEPTKEEIK	8	1	1	PF3D7_1127600	1×Acetyl[K9]	1	1578.79	0.00124896	0.000226216																									59.2	0.7119	28.086	2	789.901	2.72594
KSNGELLACEQIK	40	1	1	PF3D7_1341200	1×Acetyl[K1]	1	1489.77	7.74532e-05	0							97.13	0.7629	44.779	2	748.899	3.79465	91.44	0.6593	43.433	2	745.389	1.48607							80.89	0.6049	19.9098	2	745.39	3.04291				0.676426	15	15.0565	0.647132	7	16.0471
ADIIGFK	45	1	1	PF3D7_0705700	1×Acetyl[K7]	0	763.435	0.00238941	0.000323167							44.86	0.7333	25.2871	2	389.238	0.373932	42.5	0.6667	24.9077	2	389.239	0.923466	30.98	0.5484	45.0142	2	382.221	-0.624145	49.44	0.4082	28.6523	2	382.222	1.29461				0.773315	9	14.6386	0.853119	5	16.9779	0.0190639
VQDMAAETILK	3	1	1	PF3D7_0302900	1×Acetyl[K11]	0	1241.65	0.0890078	0.00904121							23.94	0.25	42.8239	2	621.331	1.39638	14.21	0	45.245	3	406.882	-7.28286							27.69	0.4643	30.4377	2	609.823	-1.58722
NNDKIVFEK	3	1	1	PF3D7_0629200	1×Acetyl[K4]	1	1113.6	0.0206747	0.00242702							23.25	0.087	35.7634	2	574.801	0.731575													45.21	0.3556	19.4639	2	557.306	2.39236
IDVTLNSK	20	1	1	PF3D7_1352500	1×Acetyl[K8]	0	896.516	0.0049391	0.000662025							46.7	0.5106	46.0459	2	445.254	2.38774	40.4	0.725	44.1743	2	448.762	0.039687							56.35	0.6429	21.9346	2	448.762	1.19705				0.687684	8	13.762	0.69889	4	8.9446
AEDKEFPCAVGITTMSSK	2	1	1	PF3D7_0529500	1×Acetyl[K18]	1	1970.92	2.9184e-07	0																									69.16	0.8116	32.0736	2	985.964	0.656991
KGVAINFVK	10	1	1	PF3D7_0422700	2×Acetyl[K1; K9]	1	982.616	0.00244853	0.000323167							65.62	0.8182	50.6817	2	491.812	0.719892	53.86	0.7222	49.6467	2	491.812	0.0366269	15.48	0.1333	25.9202	2	533.822	-0.0345768	40.08	0.375	27.5564	2	488.303	1.05133				0.636584	2	4.96634	0.615626	1
NNELNNNNTNMITNK	2	1	1	PF3D7_0811300	1×Acetyl[K15]	0	1812.83	1.97607e-08	0							81.21	0.6667	41.7774	2	874.406	1.49686	81.21	0.6667	41.7774	2	874.406	1.49686	11.08	1	40.0913	3	604.942	-7.01502										0.6362	1		0.6362	1
RGIVISEEQK	5	1	1	PF3D7_1451100	1×Acetyl[K10]	1	1158.65	0.0185622	0.00206039																									53.54	0.2222	17.4743	2	579.829	2.72318
ISIEDHNVDIFGNK	2	1	1	PF3D7_0802000	1×Acetyl[K14]	0	1642.81	0.000732986	0.00010413							10.61	1	67.7301	2	821.909	2.21713													20.8	0.2857	37.3233	3	534.27	-0.0170686
ESVENDIK	2	1	1	PF3D7_0930300	1×Acetyl[K8]	0	940.47	0.0129843	0.00129929							11.83	0.1667	41.6479	2	488.232	-6.17094													24.31	0.2083	16.0341	2	470.738	0.14655
KVEGDISGLLVNINK	19	1	1	PF3D7_1311500	1×Acetyl[K15]	1	1598.91	9.56029e-15	0							119.04	0.7059	70.3421	2	799.96	0.471323	48.62	0.551	69.4962	2	799.96	1.46382	20.68	0.0952	33.7906	3	547.643	-4.72274	133.02	0.6992	39.5826	2	799.96	1.08209				0.584706	3	1.72762	0.636735	1
LMNILPLLK	7	1	1	PF3D7_0418700	1×Acetyl[K9]	0	1061.69	0.00437463	0.000592666							46.43	0.5	93.8924	2	527.839	1.03962	29.27	0.1034	92.4803	2	527.838	-0.580779							42.64	0.5349	58.9584	2	531.347	-0.53181				0.629853	2	2.2931	0.63967	1
INILYK	14	5	4	PF3D7_1008100; PF3D7_1462300; PF3D7_1359000; PF3D7_1321100; PF3D7_0511900	1×Acetyl[K6]	0	763.471	0.0370569	0.00379833							32.8		53.4491	2	382.239	-0.681854	22.37	1	52.3948	2	385.747	-1.3264																0.624573	2	2.77057	0.636352	1
MAVTFVGNSTAIQEMFKR	2	1	1	PF3D7_1008700	1×Acetyl[K17]	1	2030.02	0.0380025	0.00381456							19.09	0	59.3831	3	702.014	4.06671	19.09	0	59.3831	3	702.014	4.06671							28.95	0.4483	52.1586	3	677.347	3.92848
ILFLEGDISTK	6	1	1	PF3D7_1429800	1×Acetyl[K11]	0	1235.69	0.00181071	0.000299931							15.02	1	64.9539	2	646.369	-1.64869	15.02	1	64.9539	2	646.369	-1.64869							36.44	0.25	45.2343	2	618.347	-0.462601
ILNSTISQLNEHSNIEIVK	27	1	1	PF3D7_1432800	1×Acetyl[K19]	0	2152.16	1.54218e-06	0							95.81	0.8229	67.2736	2	1076.59	1.15065	74.78	0.7467	66.2886	2	1076.58	-0.777829							64.04	0.6719	37.9173	2	1076.59	1.94473				0.600063	13	7.56648	0.620712	6	4.0503
DSGNPICVPVGK	20	1	1	PF3D7_1235700	1×Acetyl[K12]	0	1242.61	0.000544788	8.14764e-05							68.09	0.6029	54.5511	2	621.812	1.4964	64.33	0.5312	54.4991	2	621.812	1.00522	13.28	1	39.4879	2	621.812	1.00522	48.53	0.7551	30.7598	2	625.321	2.01476				0.660899	6	11.6059	0.652929	3	8.98469	0.562521
MDELNINDGATVLLK	6	1	1	PF3D7_0711000	1×Acetyl[K15]	0	1645.85	0.000654389	0.00010413							66.79	0.403	78.2686	2	823.428	1.23894	55.82	0.3929	77.3354	2	823.428	1.23894							15.89		73.9731	2	834.935	1.8106				0.622282	3	15.7862
FNGGANAGHTISVNDKK	21	1	1	PF3D7_1354500	2×Acetyl[K16; K17]	1	1736.88	7.91687e-05	0							55.35	0.7273	33.8527	3	579.631	0.0432398	55.35	0.7273	33.8527	3	579.631	0.0432398							14.97		14.9703	4	433.22	-1.05055				0.729459	7	5.48163	0.716108	6	5.18674
NADNKEDLTSADPEGQIMR	75	1	1	PF3D7_1016300	1×Acetyl[K5]	1	2103.96	3.3935e-15	0	19.15	0.2632	15.2818	4	541.246	-1.71043	121.2	0.8347	51.0937	2	1052.49	1.26594	117.35	0.8376	21.4507	2	1052.48	0.569707							126.84	0.8346	24.6127	2	1052.48	0.33763				0.921787	19	12.7537	0.930785	10	8.90618
DLMGGDDLIK	14	1	1	PF3D7_1410400	1×Acetyl[K10]	0	1092.52	0.00357513	0.000501933							30.18	0.3667	64.413	2	542.279	3.1166	21.91	0.2727	114.199	2	546.769	6.47244							48.7	0.5918	36.2678	2	538.768	0.2576				0.585674	1
CALLSGPAGIGK	19	1	1	PF3D7_0219600	1×Acetyl[K12]	0	1185.63	0.000544788	4.3081e-05							59.86	0.6333	56.0105	2	572.313	0.161762	59.86	0.6333	56.0105	2	572.313	0.161762	12.23	0.0833	32.2253	3	395.88	-2.40852	48.6	0.6327	31.2292	2	572.313	-0.265199				0.621379	7	6.65082	0.613391	3	2.88911
ADNNLDKNESDSSCINASDEQK	3	1	1	PF3D7_1124300	1×Acetyl[K7]	1	2496.04	0.00176895	0.000299931							47.2	1	40.7814	3	832.686	-0.138905	47.2	1	40.7814	3	832.686	-0.138905																0.622429	2	1.75521	0.615104	1
SKLHVITSGLSYK	3	1	1	PF3D7_1410400	1×Acetyl[K13]	1	1432.82	0.0355427	0.00375014																			28.63	1	45.2696	3	478.276	-1.18592																0.615484
NIPVINPNQMGIK	2	1	1	PF3D7_0602100	1×Acetyl[K13]	0	1479.8	0.0560767	0.0052994							22.36	0.0455	69.4128	2	719.398	-0.300395	22.36	0.0455	69.4128	2	719.398	-0.300395							14.96	0.1333	29.0993	2	740.405	2.88004				0.614741	1		0.614741	1
GMNGVPTDIIEENLIK	9	1	1	PF3D7_1009400	1×Acetyl[K16]	0	1742.9	0.00453944	0.000592666							43.19	0.5814	82.8423	2	871.954	1.07947	34.11	0.5294	82.2773	2	871.955	1.8499							17.79	0.2778	49.9332	3	607.986	-7.06257				0.623286	6	10.9094	0.605921	3	17.8429
SGNYLPPPPTPENEGNSCLGGVILTTPNRK	55	1	1	PF3D7_0934500	1×Acetyl[K30]	1	3179.58	5.75799e-07	0							80.61	0.8148	72.5584	2	1590.3	1.23605	66.96	0.7612	70.6309	3	1060.53	-1.01411	17.41	0	165.636	3	1074.53	-0.188061	63.97	0.8438	43.1752	3	1060.54	3.82328				0.797489	16	7.85485	0.779202	8	5.44432	0.0840874
VLNENIDTSVVCINLQK	13	1	1	PF3D7_1033100	1×Acetyl[K17]	0	1959.02	5.59973e-08	0							103.61	0.8173	73.5835	2	980.014	-0.426615	55.27	0.5818	72.3294	2	980.015	0.258816							88.61	0.7978	44.4468	2	980.017	2.68898				0.648933	5	8.83789	0.688713	3	11.3867
HFNLKDIQVK	4	1	1	PF3D7_0625400	1×Acetyl[K5]	1	1290.73	0.0415928	0.00402441																			44.2	0.6591	61.6796	2	645.868	0.0717209																0.612339
KNMNNFLINNNNK	3	1	1	PF3D7_1432200	1×Acetyl[K13]	1	1577.79	0.0336611	0.00359566							40.54	0.1951	58.2028	2	789.395	-1.87292	32.49	0.3438	60.495	2	789.394	-2.72397							71.42	0.7183	28.8291	2	789.397	0.834963
ISSMNNICLSNNIEK	7	1	1	PF3D7_1210600	1×Acetyl[K15]	0	1736.83	2.49885e-07	0							52.91	0.566	58.5521	2	868.921	2.08473	52.91	0.566	58.5521	2	868.921	2.08473							83.14	0.7349	33.8727	2	868.924	5.31776				0.637943	1		0.637943	1
IGIESSLDVVGITAK	38	1	1	PF3D7_1338100	1×Acetyl[K15]	0	1501.85	3.46458e-15	0							104.99	0.8476	78.7073	2	751.429	2.1508	104.99	0.8476	78.7073	2	751.429	2.1508							98.43	0.8163	47.959	2	751.429	1.82567				0.616164	10	8.2008	0.587047	6	7.86884
MKEENILYYVDNNVK	7	1	1	PF3D7_1410000	1×Acetyl[K2]	1	1913.93	2.60228e-08	0							46.45	0.7174	81.3088	2	957.47	0.65754	46.45	0.7174	81.3088	2	957.47	0.65754							95	0.8105	49.6819	2	960.978	0.0446119				0.553845	1		0.553845	1
LIEFTTSNENYFNILPQAK	10	1	1	PF3D7_1402300	1×Acetyl[K19]	0	2242.14	1.17399e-09	0																									79.94	0.8625	56.8573	2	1121.57	1.13635
FITENLNASK	27	1	1	PF3D7_0817700	1×Acetyl[K10]	0	1136.59	0.00127754	0.000250769							66.11	0.5909	47.0852	2	568.801	0.636298	66.11	0.5909	47.0852	2	568.801	0.636298	15.38	0.0667	39.1169	3	395.88	3.67135	54.82	0.5091	23.7921	2	568.8	-1.2969				0.590493	9	2.7522	0.588118	4	1.00735
VYDMIDKR	9	1	1	PF3D7_1468700	1×Acetyl[K7]	1	1039.52	0.0162601	0.00155138																			17.74	1	36.8289	2	541.271	-0.104299	55.28	0.7818	19.4252	2	520.267	2.89162										0.511752
SMNCIIHGESTTSIQPGMSVTLTGVLMPVTK	7	1	1	PF3D7_0705400	1×Acetyl[K31]	0	3289.63	6.18846e-07	0																									67.12	0.791	56.262	3	1097.22	2.97918
INIENISLNK	11	1	1	PF3D7_1025000	1×Acetyl[K10]	0	1178.7	0.00974707	0.00118452							46.69	0.6596	61.6437	2	589.856	0.641563	46.69	0.6596	61.6437	2	589.856	0.641563							23.5	0.5417	35.5437	2	579.331	1.47808				0.637909	3	33.9129	0.560817	2	55.8321
NNNMIFLNK	2	1	1	PF3D7_1013300	1×Acetyl[K9]	0	1107.56	0.0293127	0.00344058							16.04	0.125	64.1233	2	554.288	6.15376	16.04	0.125	64.1233	2	554.288	6.15376							44.65	0.3556	28.6561	2	554.284	-1.34088
FAISKEK	2	1	1	PF3D7_1026600	2×Acetyl[K5; K7]	1	913.51	0.101392	0.00952466							19.6	0.15	57.9175	2	457.259	0.920293	18.56	0.2105	56.7616	2	457.259	-0.34917							30.29	0.2667	30.7237	2	453.751	0.874561
MDKDIVVNEK	12	1	1	PF3D7_1336800	1×Acetyl[K3]	1	1232.62	0.0255374	0.00312611							50.82	0.3137	47.6569	2	616.813	-0.295539	50.82	0.3137	47.6569	2	616.813	-0.295539							43.39	0.0698	24.6036	2	616.813	-0.295539				0.564707	4	19.6387	0.53297	2	24.7101
ALMKYGDEWIQK	25	1	1	PF3D7_0627800	1×Acetyl[K4]	1	1530.77	0.00900486	0.00111854																			53.37	0.7358	71.9951	2	765.891	0.382258																0.584723
TIIDIINLCK	20	1	1	PF3D7_1017900	1×Acetyl[K10]	0	1202.68	0.000378206	4.3081e-05							41.27	0.4634	81.4461	2	601.845	1.27517	41.27	0.4634	81.4461	2	601.845	1.27517							71.3	0.5915	49.7462	2	601.845	1.07218				0.58869	2	0.956121	0.58869	2	0.956121
IKLSCDHIINR	4	1	1	PF3D7_0322900	1×Acetyl[K2]	1	1368.74	0.000620328	0.00010413							29.15	0.4483	43.8306	3	456.919	-0.366209	29.15	0.4483	43.8306	3	456.919	-0.366209	23.01	0.4348	36.7687	3	470.922	0.00824776	25.09	0.4	20.7288	3	456.918	-2.37286				0.713889	1		0.713889	1		0.399331
LSEINNIISGDFLSTLK	26	1	1	PF3D7_0501500	1×Acetyl[K17]	0	1864.01	1.20617e-14	0							102.15	0.7255	98.4242	2	932.508	1.81858	79.83	0.6875	97.0345	2	932.506	-1.12838	22.73		52.3552	3	636.011	0.615537	92.04	0.8478	63.2716	2	943.034	1.1622				0.545781	6	15.2723	0.593145	3	2.90791
CLIYIPSKAPSMNDQLYSK	16	1	1	PF3D7_1222300	1×Acetyl[K19]	1	2242.14	0.000544788	8.14764e-05							49.66	0.74	69.5223	2	1121.58	0.310983	49.66	0.74	69.5223	2	1121.58	0.310983							33.03	0.6364	40.7089	2	1114.56	2.57097				0.620831	5	29.7627	0.552151	3	49.1485
HIVGVSIGK	3	1	1	PF3D7_0603300	1×Acetyl[K9]	0	909.552	0.000544788	0.00010413	17.64	1	79.9016	2	483.304	4.65669																			40.71	0.7073	21.3618	2	455.28	0.818494
IGDIGLNTNLK	27	1	1	PF3D7_0109800	1×Acetyl[K11]	0	1157.65	9.9766e-06	0							63.75	0.625	59.9476	2	579.331	1.04766	60.16	0.6667	57.6348	2	579.329	-0.850379	25.18	0.32	52.0724	3	400.559	-1.62533	66.23	0.6818	30.8383	2	579.33	0.309532				0.608329	10	14.8919	0.542532	4	17.6567
LEGTNQEQAHEIIK	6	1	1	PF3D7_1431600	1×Acetyl[K14]	0	1609.82	0.00125554	0.000226216							62.5	0.6452	40.22	2	805.415	2.8501	46.27	0.5	39.1322	2	805.414	1.71267	12.87	0.0769	17.4536	4	403.208	-3.7637										0.668278	3	6.37727	0.46596	1
ADCKDDIEITTMEGQNK	7	1	1	PF3D7_0513800	1×Acetyl[K4]	1	1967.87	2.81954e-11	0							12.44	1	68.0172	2	1020.46	4.05914	12.44	1	68.0172	2	1020.46	4.05914							104.54	0.8286	23.7171	2	984.439	0.616543
GSSSVGLTAFISK	14	1	1	PF3D7_1317100	1×Acetyl[K13]	0	1253.67	5.81605e-06	0							64.47	0.75	69.6152	2	627.342	2.90538	55.05	0.8182	68.0798	2	627.341	0.0816428	11.05	1	28.7512	2	651.858	5.9674	18.52	1	38.9344	2	627.341	0.471123				0.563032	5	11.8932	0.581224	3	7.14608
AKINDCNVEKDEAHVK	8	1	1	PF3D7_0930300	1×Acetyl[K2]	2	1869.91	7.84881e-07	0							20.81	0.2381	30.1861	4	468.233	-0.419004	20.81	0.2381	30.1861	4	468.233	-0.419004							56.17	0.7143	13.9538	4	468.234	-0.027316				0.544514	1		0.544514	1
YINQNENNNISKEDIK	6	1	1	PF3D7_1457500	1×Acetyl[K12]	1	1956.99	0.0039452	0.000524203							37.86	1	37.5051	3	653.003	0.659221	37.86	1	37.5051	3	653.003	0.659221							13.12	0.0769	18.5874	3	659.987	-2.0772				0.522217	4	2.55673	0.601432	2	21.8715
MREIVHIQAGQCGNQIGAK	49	1	1	PF3D7_1008700	1×Acetyl[K19]	1	2131.12	8.13971e-12	0							134.63	0.8815	48.1222	2	1066.07	5.37357	128.27	0.8203	46.6719	2	1066.06	1.02029							70.21	0.7429	21.9583	3	711.044	1.27174				0.576419	8	6.16279	0.553269	3	6.77243
FLEENINKLPNVK	43	1	1	PF3D7_0806800	1×Acetyl[K8]	1	1564.88	2.63946e-08	0							89.89	0.6	60.3393	2	779.437	2.41733	84.96	0.6118	59.2542	2	782.946	1.96907	27.06	0.2963	55.5438	2	800.441	0.404506	91.42	0.6923	32.2182	2	782.945	1.111				0.696655	9	7.68833	0.740118	5	9.12927	0.0438035
VQEDLTIADK	15	1	1	PF3D7_0934800	1×Acetyl[K10]	0	1131.59	0.0560767	0.0052994							39.99	0.7	43.0227	2	566.298	-0.728882	39.99	0.7	43.0227	2	566.298	-0.728882							34.74	0.4	22.7498	2	566.299	1.86012				0.481069	4	13.0353	0.481069	2	11.6038
NFVIQADSYDINPK	22	1	1	PF3D7_0527000	1×Acetyl[K14]	0	1623.8	3.56107e-13	0							110.28	0.7182	65.7798	2	812.406	1.69568	110.28	0.7182	65.7798	2	812.406	1.69568	12.34	1	37.0446	3	555.945	4.79232	106.11	0.717	37.9438	2	812.405	0.267343				0.561808	7	10.9045	0.568301	3	9.18788
LINSPALLVQGEMGMSPSMQK	64	1	1	PF3D7_1443900	1×Acetyl[K21]	0	2231.12	6.19561e-18	0							142.85	0.9161	82.3721	2	1116.07	0.961211	132.43	0.8788	81.8023	2	1116.07	1.18006	10.92	1	73.4857	3	749.713	2.26063	142.9	0.8881	51.1343	2	1116.06	-0.461314				0.715004	16	13.4524	0.775112	7	6.09444	0.0236733
MEQLSKDPNIYQR	7	1	1	PF3D7_1317100	1×Acetyl[K6]	1	1621.8	0.00124896	0.000226216							26.91	0.2593	43.2972	3	541.272	1.54043	26.91	0.2593	43.2972	3	541.272	1.54043							64.33	0.7188	20.2345	2	814.915	2.95793				0.615062	1		0.615062	1
YKINPPQPPLGKPPTLSEGYITPYTNVNTPK	2	1	1	PF3D7_1461600	3×Acetyl[K2; K12; K31]	1	3550.85	0.0560767	0.00643422							16.71	1	72.9727	4	860.469	0.908018	16.71	1	72.9727	4	860.469	0.908018							12.62	0.0769	41.9768	3	1184.29	1.71062				0.529362	1		0.529362	1
AIEMLPTCNNGNPK	7	1	1	PF3D7_0803000	1×Acetyl[K14]	0	1558.74	1.6536e-05	0							65.4	0.6769	52.2261	2	779.872	0.608412	49.89	0.66	51.3563	2	779.872	0.765039	10.27	0	33.625	3	541.927	5.01128										0.587743	3	12.2715	0.467291	2	48.8107
ALYDVENLSAKDIAYK	3	1	1	PF3D7_1230400	1×Acetyl[K11]	1	1854.95	0.000597177	0.00010413																			80.41	0.5875	60.9365	2	927.978	0.118438																0.526239
QVISADTYVLIGAK	12	1	1	PF3D7_1136300	1×Acetyl[K14]	0	1477.83	1.2723e-08	0							76.52	1	72.043	2	739.418	1.21608	57.64	0.7931	70.6745	2	739.419	3.11591							89.01	0.7865	42.6576	2	739.416	-0.848949				0.596674	5	48.764	0.190784	3	59.8305
IYNPNSGIESLVTLPCSK	23	1	1	PF3D7_1231600	1×Acetyl[K18]	0	2006.05	5.14444e-11	0							76.8	0.7273	80.8837	2	996.509	0.216212	69.99	0.6714	79.7311	2	996.51	1.19669							88.12	0.8636	48.5705	2	1003.53	1.35779				0.539177	7	15.1329	0.48714	3	15.1329
NIIEQPMLGGLNK	4	1	1	PF3D7_1249800	1×Acetyl[K13]	0	1426.77	0.000544788	0.00010413																			10.19	0	54.8021	2	749.908	-2.42193	58.23	0.3793	39.9603	2	713.889	-0.738357
AEVGDNIIK	2	1	1	PF3D7_1355300	1×Acetyl[K9]	0	972.555	0.00622729	0.000826176																									27.61	0.4643	20.7078	2	486.781	-0.662742
NPSSLFGMDTPLINNNIK	11	1	1	PF3D7_1110200	1×Acetyl[K18]	0	1975	1.36647e-12	0							84.57	0.8706	84.5669	2	988.001	0.112288	84.57	0.8706	84.5669	2	988.001	0.112288							82.39	1	52.4522	2	988.002	0.606751				0.01	3	0	0.01	1
ILGGGIGVPK	11	2	1	PF3D7_1136500.1; PF3D7_1136500.2	1×Acetyl[K10]	0	910.572	0.00108055	0.00010413							51.85	0.6154	53.103	2	455.789	-1.63311	51.85	0.6154	53.103	2	455.789	-1.63311							39.97	0.45	20.912	2	455.79	1.31619				0.48573	5	40.3794	0.546199	2	17.5277
INLGENDVSQNTMHK	7	1	1	PF3D7_1443900	1×Acetyl[K15]	0	1699.81	1.21666e-08	0							94.36	0.8191	44.0412	2	850.407	0.317298	79.96	0.85	43.1072	2	850.407	-0.472658							85.36	0.8118	19.7227	2	850.408	0.891812				0.422837	2	65.2032	0.283022	1
AMQLPNAILLEGSPGVGK	2	1	1	PF3D7_1434500	1×Acetyl[K18]	0	1794.98	5.8737e-10	0																									77.07	0.8442	51.9756	2	897.995	2.57187
NATSMLPDFSCMNGVEIMK	3	1	1	PF3D7_0822900	1×Acetyl[K19]	0	2144.95	6.45944e-13	0							54.46	0.8148	88.3526	2	1072.98	0.947226	14.39	1	26.4421	3	742.658	-3.33474							93.68	0.8723	54.9646	2	1072.98	0.947226				0.616263	1
SGDFISLMCPSDYSIKPDGCFSNVYVK	4	1	1	PF3D7_0508000	1×Acetyl[K27]	0	3100.43	3.26116e-07	0																			10.42	1	93.6113	2	1572.7	-5.06567	54.59	0.7273	55.6531	3	1034.15	-0.0952499
ISLNMSEVDQK	7	1	1	PF3D7_1030100	1×Acetyl[K11]	0	1321.63	0.001131	0.00010413							71.05	0.7183	54.3544	2	632.317	1.20379	71.05	0.7183	54.3544	2	632.317	1.20379							16.87	0	20.4762	2	661.316	-4.47325				0.490071	4	12.7294	0.451145	3	24.7845
TDLYEKNIQR	2	1	1	PF3D7_1451100	1×Acetyl[K6]	1	1321.67	0.0576601	0.00735713																			37.76	0.7105	41.9291	2	661.34	-1.08266																0.468066
TEGPKPAAMIK	33	1	1	PF3D7_1426000	1×Acetyl[K5; K11]	0	1142.62	0.000141702	0							40.71	0.6098	17.1836	3	383.885	0.221566	26.86	0.4444	16.9683	3	383.885	0.14193	10.02	1	46.5861	2	625.334	3.37067	41.16	0.3171	16.3786	3	381.546	-1.28796				0.438976	3	32.0418
NAIDDINNIHSNIK	5	2	1	PF3D7_1335300; PF3D7_1335400	1×Acetyl[K14]	0	1580.8	0.000544788	0.00010413							48.31	0.6667	53.2419	2	790.906	1.01062	48.31	0.6667	53.2419	2	790.906	1.01062	13.9	0.2143	26.8368	3	550.969	6.98748										0.468222	2	0.748756	0.465863	1
ITQANNIADK	2	2	1	PF3D7_1335300; PF3D7_1335400	1×Acetyl[K10]	0	1087.57	0.000562884	0.00010413							23.51	0.5417	46.6977	2	551.305	-6.00303	23.51	0.5417	46.6977	2	551.305	-6.00303							54.92	0.6182	14.9703	2	544.291	1.01481
IESNLLNILNMK	3	2	1	PF3D7_1335300; PF3D7_1335400	1×Acetyl[K12]	0	1401.78	3.75953e-06	0																			11.91	1	60.5256	3	486.61	-4.57055	74.5	0.6486	57.3495	2	701.393	1.00493
NIQCGILLNKTR	2	1	1	PF3D7_1416100	1×Acetyl[K10]	1	1471.81	0.0560767	0.00652778																			27.47	0.5185	50.0328	2	736.406	0.13798																0.40371
NKPLYEPPVYTLNDIEAEFNEVTQLAQK	10	1	1	PF3D7_0708800	1×Acetyl[K2]	0	3263.65	1.16609e-11	0	12.03	0.1667	50.0408	5	661.942	7.39971	71.24	0.7324	107.511	3	1088.55	-0.181312	71.24	0.7324	107.511	3	1088.55	-0.181312							68.89	0.7536	71.0491	3	1088.56	1.83845							0.0113931	1
MEVPGKVIGGKVGGKVGGK	14	1	1	PF3D7_0320900	3×Acetyl[K6; K11; K19; K15]	3	1939.07	0.00538324	0.000710526							63.28	0.254	73.9161	2	962.041	0.869686	63.28	0.254	73.9161	2	962.041	0.869686	24.9	0.24	36.3304	3	647.031	5.83871	25.57	0.0769	45.1101	2	962.042	1.44098				0.351375	5	6.21036	0.351375	3	2.32897
SSNNSLDKNNTQGSIDEK	7	1	1	PF3D7_1239700	1×Acetyl[K8]	1	1950.9	0.00571147	0.000802519							41.12	1	13.0606	3	650.971	-0.591233	41.12	1	13.0606	3	650.971	-0.591233							31	0.5484	13.7942	3	650.973	2.41219				0.318718	2	19.1701	0.280387	1
VIGGKVGGKVGGK	39	1	1	PF3D7_0320900	2×Acetyl[K5; K9; K13]	2	1239.74	1.20237e-05	0	11.45	1	60.9033	3	388.254	7.66905	83.2	0.5301	46.9621	2	620.376	2.23214	67.54	0.4706	46.0987	2	620.375	1.2475	39.39	0.5641	32.8434	2	620.375	0.656709	62.4	0.5161	24.8161	2	620.377	3.61064				0.319662	9	12.1443	0.334384	4	9.47937	0.322506
VIGGKVGGKVGGKVLGLGK	45	1	1	PF3D7_0320900	3×Acetyl[K5; K9; K13; K19]	3	1849.13	8.42219e-10	0	14.29	1	72.9737	3	605.379	-6.03621	91.07	0.6374	78.1548	2	925.068	1.21882	73.51	0.6892	77.2822	2	925.07	2.60514	64.37	0.625	90.2922	2	925.067	-0.299524	84.07	0.6905	48.2213	2	925.069	2.14304				0.297425	7	2.05775	0.338948	4	7.53127	0.315034
SIKNAVITVPAYFNDSQR	7	1	1	PF3D7_0818900	1×Acetyl[K3]	1	2079.11	0.000803372	0.00010413							65.52	0.7576	59.8947	3	693.702	-6.4576	65.52	0.7576	59.8947	3	693.702	-6.4576							57.13	0.7018	39.6704	2	1019.05	0.309963				0.12406	2	8.23919	0.131137	1
VFLAQKLMISKCNLQGKPIITATQMLESMTK	2	1	1	PF3D7_0626800	2×Acetyl[K6; K31]	2	3622.91	0.102354	0.00952466							23.79	0.5	73.7233	5	723.383	0.0933525	23.79	0.5	73.7233	5	723.383	0.0933525							14.96		52.9692	5	725.391	5.40458				0.01	1		0.01	1
NNQTNKHNAMDPSNNENISSTSLNVSEK	2	1	1	PF3D7_0724000	1×Acetyl[K6]	1	3129.41	0.0671732	0.00784974							25.66	0.4615	61.487	3	1043.81	-3.07288	25.66	0.4615	61.487	3	1043.81	-3.07288																0.01	1		0.01	1
FQTIPIGGSIEIISKDEK	3	1	1	PF3D7_1143800	1×Acetyl[K15; K18]	1	2017.09	0.0572091	0.00722853																									16.57		66.6561	3	673.034	1.24259
GNHPFLTVLSCYYLHDSKVINCKDNGYFLEEVFMK	4	1	1	PF3D7_0911400	1×Acetyl[K18; K23]	2	4296.02	0.0373046	0.00379833							10.07	0	61.5248	3	1432.68	-1.50792	10.07	0	61.5248	3	1432.68	-1.50792																0.01	1		0.01	1
RVTIMPKDIQLAR	2	2	2	PF3D7_0610400; PF3D7_0617900	1×Acetyl[K7]	2	1582.91	0.0264492	0.00318164																			53.52	0.5741	55.1049	3	528.308	-0.283879																0.01
[truncated: 9 more columns]

## Sheet: 1. Plasmo Ac-K
												TSA Treatment Enriched 1						TSA Treatment Unenriched 1						TSA Treatment Unenriched 2						TSA Treatment Enriched 2						TSA Treatment Unenriched 3					TSA Treatment Enriched 1			TSA Treatment Unenriched 1			TSA Treatment Unenriched 2
Sequence	# PSMs	# Proteins	# Protein Groups	Protein Accessions	Modifications (only PTMs, all positions)	# Missed Cleavages	MH+ [Da]	PEP	q-value	Ions Score	DeltaScore	RT [min]	Charge	m/z [Da]	DeltaM [ppm]	Ions Score	DeltaScore	RT [min]	Charge	m/z [Da]	DeltaM [ppm]	Ions Score	DeltaScore	RT [min]	Charge	m/z [Da]	DeltaM [ppm]	Ions Score	DeltaScore	RT [min]	Charge	m/z [Da]	DeltaM [ppm]	Ions Score	DeltaScore	RT [min]	Charge	m/z [Da]	DeltaM [ppm]	Heavy/Light	Heavy/Light Count	Heavy/Light Variability [%]	Heavy/Light	Heavy/Light Count	Heavy/Light Variability [%]	Heavy/Light	Heavy/Light Count	Heavy/Light Variability [%]	Heavy/Light
TQVMGSSSMDKNK	8	1	1	PF3D7_1238800	1×Acetyl[K13]	1	1412.65	0.195603	0.0172015	12.82	0.0769	20.6536	3	485.561	4.49356	21.31	1	27.7192	3	471.555	-0.985417	21.31	1	27.7192	3	471.555	-0.985417
NVQLTESIKSK	8	1	1	PF3D7_1302700	1×Acetyl[K9; K11]	1	1288.71	0.208862	0.0199768	19.13	0.4211	34.8744	2	644.86	0.935323	32.81	0.4848	58.0839	2	644.86	2.16672	19.54	0.4	56.5828	2	644.859	0.745878	19.83	1	41.7233	2	644.859	0.556432										0.01	1		0.01	1		0.01
DINKLLNK	1	1	1	PF3D7_0716700	2×Acetyl[K4; K8]	1	1041.59	0.470265	0.0490866	19.23		35.636	3	347.869	-0.0533749	12.66	0.0769	73.5005	2	479.286	-7.90348
GVEPTEDSNIMNSINNVMDEIDFFEK	1	1	1	PF3D7_1228600	1×Acetyl[K26]	0	3066.39	0.353839	0.0374305	19.49	0.2632	26.7353	3	1022.79	-4.96605																			20.38	0.45	64.3809	3	1003.46	-6.26319
LMQESTNISNDKAGDGTSSTALMTATITKK	16	1	1	PF3D7_1232100	2×Acetyl[K12; K29; K30]	2	3114.53	2.21283e-07	0	11.63	1	34.5731	3	1068.2	6.01859	80	0.7875	56.3948	3	1038.85	-2.10271	80	0.7875	56.3948	3	1038.85	-2.10271							17.47	0.2941	29.747	4	782.899	3.76624				0.802463	6	3.72064	0.816403	4	24.8584
IKPPSMDEQAEPSAMLMNMMK	21	1	1	PF3D7_1238100	2×Acetyl[K2; K21]	0	2479.1	1.78723e-13	0	13.84	1	42.8013	2	1240.06	6.91277	69.31	0.7536	81.7642	3	793.701	0.344834	69.31	0.7536	81.7642	3	793.701	0.344834							77.59	0.8333	51.7522	3	793.703	2.8077				0.775214	5	3.3843	0.760813	2	2.78061
MARPSGSAGGGAGGK	8	1	1	PF3D7_0733000	1×Acetyl[K15]	0	1318.62	0.0560767	0.00526282	20.15	1	15.3481	2	638.81	4.40995	23.74	0.0833	69.4883	2	659.813	1.34887	23.74	0.0833	69.4883	2	659.813	1.34887	22.86	1	55.2671	2	630.811	2.5625	41.9	0.5714	39.7751	2	659.812	-0.0397478
MSFDNNIPSNK	15	1	1	PF3D7_0813000	1×Acetyl[K11]	0	1266.58	0.00154673	0.000276304	12.28	1	20.8137	2	654.794	-6.0799	49.16	0.2857	47.0131	2	633.793	0.614144	43.32	0.4651	47.2213	2	637.302	0.36084							39.49	0.2821	22.3565	2	633.793	0.999656				0.725947	6	9.04335	0.740316	3	10.0197
DLSGSNVSMSK	22	1	1	PF3D7_1212000	1×Acetyl[K11]	0	1124.53	0.00446666	0.000592666	11	1	12.7325	2	583.77	-2.63503	48.51	0.7755	37.3621	2	562.767	0.799756	46.71	0.7021	37.0416	2	562.767	0.58265							42.51	1	19.3209	2	562.768	2.86226
NHIMAKSKR	5	1	1	PF3D7_1402800	2×Acetyl[K6; K8]	2	1175.64	0.195827	0.0173469	31.37	0.6452	16.3356	2	588.324	-1.25238													32.38	0.5625	18.3886	3	392.552	-0.0956967							97.2368	2	4.15612							100
SLDNKSDGPLKK	4	1	1	PF3D7_0813300	1×Acetyl[K12; K5]	2	1301.71	0.302725	0.0270205	21.61	0.2727	18.214	3	448.577	0.977023	27.41	0.1111	26.4158	3	434.574	0.0518856	27.41	0.1111	26.4158	3	434.574	0.0518856	16.02	0.3125	117.265	3	448.577	-0.181254
INSLQALGIEAVK	40	1	1	PF3D7_1007900	1×Acetyl[K13]	0	1355.79	4.6834e-14	0	10.85		20.4911	3	466.607	3.7363	117.27	0.8034	72.9927	2	678.399	1.34534	110.11	0.7364	71.0437	2	678.399	0.895156							97.91	0.7347	44.2298	2	678.4	2.42577				0.748575	9	12.9296	0.748575	5	14.0975
SEQNNSLADNKPMYGMKR	36	1	1	PF3D7_1008100	1×Acetyl[K17; K11]	1	2124.98	3.01902e-06	0	61.98	0.4677	27.9835	3	708.999	1.09213													53.36	0.3585	36.704	3	708.999	0.402789
ADIIGFKK	25	1	1	PF3D7_0705700	1×Acetyl[K7; K8]	1	933.54	0.0277389	0.00321492	47.04	0.2979	37.282	2	467.274	-0.189101													38.55	0.1282	45.5152	2	467.274	-0.646763	43.26	0.6977	21.2622	2	453.285	-2.30679	1.24278	3	3.09772							1.09008
YTYIIPSK	73	2	2	PF3D7_1104400; PF3D7_0317700	1×Acetyl[K8]	0	984.54	0.00125966	0.000226216	10.81	1	37.7742	3	347.535	4.92725	36.61	0.4324	50.8277	2	492.775	1.87541	36.61	0.4324	50.8277	2	492.775	1.87541	32.27	1	40.0082	2	496.282	0.433143	33.3	1	30.2851	2	496.282	-0.428625				0.749692	6	3.97843	0.76746	2	9.28681	0.910931
YLMLPINK	1	1	1	PF3D7_0104300	1×Acetyl[K8]	0	1040.59	0.341593	0.0309049	11.25	1	38.2139	3	347.535	-1.03801	24.46	0.4583	69.5795	2	499.795	1.77988																						0.868909	1
TAIQGVK	15	1	1	PF3D7_0710600	1×Acetyl[K7]	0	716.43	0.00818774	0.0010781	16.33	0.3125	40.982	2	379.725	3.54764	45.59	0.6087	28.3422	2	362.227	-0.171604	45.59	0.6087	28.3422	2	362.227	-0.171604							40.98	0.122	14.3406	2	358.718	-1.26249				0.778208	5	0.59032	0.812599	3	0.294024
AKTINLKSINR	6	1	1	PF3D7_0212100	1×Acetyl[K2; K7]	2	1355.82	0.346447	0.0318797	12.31	0	84.167	2	650.388	-4.15288													32.83	1	59.2705	2	678.413	-0.0884368	10.75	1	83.6718	2	650.388	-4.24679										100
NHNLKNNNSSTIQNGCTIKGNEQNVK	14	1	1	PF3D7_0904600	1×Acetyl[K26]	2	2968.43	0.00133723	0.000250769	17.37	0.2353	36.6067	4	742.86	-3.11606	50.96	0.7647	31.9872	4	735.869	0.147758	50.96	0.7647	31.9872	4	735.869	0.147758																0.957701	6	22.1202	1.09714	3	20.4298
AALVGVPK	2	1	1	PF3D7_1339400	1×Acetyl[K8]	0	754.482	0.000544788	8.14764e-05	10.66	1	41.5077	2	398.751	3.31783																			48.5	0.6667	22.716	2	377.745	1.24531
KVDVTPK	14	1	1	PF3D7_0930300	2×Acetyl[K1; K7]	1	786.472	0.196361	0.0177287	14.07	1	40.1118	2	435.751	2.5935	24.8	0.36	22.7806	2	393.739	-1.0723	24.8	0.36	22.7806	2	393.739	-1.0723
NNNNNNNNNNNNNNNNNNNNNNNNDMMK	6	1	1	PF3D7_0704700	1×Acetyl[K28]	0	3293.24	0.0280529	0.00325484	26.41	0.0385	79.9009	3	1107.09	-1.02865	14.63	1	29.7531	4	826.57	-1.1913													29.05	1	11.5793	3	1098.42	2.08444
GGKGLGKGGAK	20	2	2	P62805; PF3D7_1105000	2×Acetyl[K7; K11; K3]	2	1013.57	0.104	0.00957683	34.07	0.3235	16.8579	2	507.29	-0.653676	33.9	0.0882	32.4244	2	507.29	-0.653676	33.9	0.0882	32.4244	2	507.29	-0.653676	23.05	0.087	19.3658	2	507.291	0.309808	39.86	0.3	16.7678	2	507.291	1.69482
YVSEKYPMNTK	96	1	1	PF3D7_1433400	1×Acetyl[K5; K11]	1	1401.67	0.00122041	0.000170107	50.16	0.32	20.2491	2	709.338	1.86919	71.74	0.6667	46.109	2	701.342	3.1397							47.01	0.6383	33.2455	2	701.34	0.00449374	18.61	0.2105	23.8163	3	459.226	5.98048
KDLQVINK	1	1	1	PF3D7_0604100	1×Acetyl[K1; K8]	1	999.583	0.380046	0.0419485	15.05		38.5691	3	347.869	-0.932342																			38.2	0.1579	39.482	2	500.295	-0.311018
KTMDEEIGDQGSVAEK	2	1	1	PF3D7_1149000	1×Acetyl[K1]	1	1794.81	0.00043389	4.3081e-05	10.06		45.4186	2	897.912	5.92868	61.03	0.7541	39.3348	3	581.946	2.57916	13.74	1	104.98	2	897.91	3.61623							81.58	0.5854	16.6161	2	868.907	3.16715				0.713183	1
ALLNAYPK	10	1	1	PF3D7_1454400	1×Acetyl[K8]	0	931.525	0.0617403	0.00763708	10.74	1	52.7803	2	466.264	-3.81042	21.48	1	46.1511	2	445.26	-0.690148	21.48	1	46.1511	2	445.26	-0.690148							19.6	1	24.1394	2	445.26	-1.10185
SAALAAGTIAAIAKR	10	1	1	PF3D7_0624000	1×Acetyl[K14]	1	1384.83	0.00017782	0	11.31	0	67.2459	3	476.285	2.17099	70.07	0.8143	60.5125	2	692.919	2.31694	70.07	0.8143	60.5125	2	692.919	2.31694																1.10933	4	12.0065	0.953406	2	14.3697
LINSCNTSMNPNETNK	2	1	1	PF3D7_1326500	1×Acetyl[K16]	0	1843.84	0.00107598	0.00010413	12.48	1	70.1268	2	947.917	-0.232008	41.38	1	39.4463	2	922.424	1.10451	41.38	1	39.4463	2	922.424	1.10451							11.09	1	13.4499	3	632.277	-6.19823				1.08269	1		1.08269	1
ELENVPSKDIIR	2	1	1	PF3D7_1001800	1×Acetyl[K8]	1	1468.82	0.453431	0.0480808	13.25	0.1538	22.6189	2	734.915	2.60986													11.95	0	31.6919	3	490.278	-0.20418	10.66	1	74.8873	2	727.896	0.219702										100
KGSVSSTISK	13	1	1	PF3D7_1027300	1×Acetyl[K10; K1]	1	1000.57	0.00276678	0.000401106	11.18	1	36.7316	3	348.202	4.59503	65.54	0.7576	21.8622	2	500.791	0.537302	65.54	0.7576	21.8622	2	500.791	0.537302							17.79	1	46.0129	2	518.287	-1.47782				0.8072	5	12.9485	0.737662	2	25.4806
KPSSSIIGSLGNLIK	2	1	1	PF3D7_1116000	1×Acetyl[K1]	0	1576.96	0.0281733	0.00325484	14.9	1	69.3784	3	526.326	3.86729																			29.82	0.4667	48.1159	3	505.302	-1.30382
ITNPLPK	2	1	0	PF3D7_0925000	1×Acetyl[K7]	0	782.477	0.026664	0.00318164	14.28	1	76.1223	2	395.251	0.984701	17.58		45.5376	2	391.742	0.542286	17.58		45.5376	2	391.742	0.542286							19.13	0.1053	19.6904	2	391.741	-2.1878
ALGFDFLNK	34	1	1	PF3D7_0606700	1×Acetyl[K9]	0	1024.55	0.00124896	0.000226216	14.04	1	14.6155	2	533.778	-7.22553	55.27	0.7273	77.2679	2	512.777	0.645455	55.27	0.7273	77.2679	2	512.777	0.645455							58.07	0.7759	46.4998	2	512.777	-0.307711
DLVTVGNLSLPYK	94	1	1	PF3D7_1408000	1×Acetyl[K13]	0	1418.79	2.14577e-08	0	13.89	0.1429	22.4838	3	487.604	-2.26452	83.22	0.7711	80.3221	2	709.899	1.7904	80.94	0.7407	79.2078	2	709.899	0.757943	44.19	0.6136	93.1858	2	709.898	0.155674	76.51	0.7662	48.3148	2	709.899	1.44625
HIVGVSIGK	3	1	1	PF3D7_0603300	1×Acetyl[K9]	0	909.552	0.000544788	0.00010413	17.64	1	79.9016	2	483.304	4.65669																			40.71	0.7073	21.3618	2	455.28	0.818494
YSNIMENTNNHVNNNSNHMNDNNIK	12	1	1	PF3D7_0604500	1×Acetyl[K25]	0	2945.27	1.05748e-08	0	17.36	0.1176	82.3361	3	996.432	2.45568	66.12	1	40.9693	3	982.431	4.8966	66.12	1	40.9693	3	982.431	4.8966																0.95481	4	1.33911	0.95481	4	1.33911
VIGGKVGGKVGGK	39	1	1	PF3D7_0320900	2×Acetyl[K5; K9; K13]	2	1239.74	1.20237e-05	0	11.45	1	60.9033	3	388.254	7.66905	83.2	0.5301	46.9621	2	620.376	2.23214	67.54	0.4706	46.0987	2	620.375	1.2475	39.39	0.5641	32.8434	2	620.375	0.656709	62.4	0.5161	24.8161	2	620.377	3.61064				0.319662	9	12.1443	0.334384	4	9.47937	0.322506
INKNQMPNKITETK	11	1	1	PF3D7_1238100	1×Acetyl[K3]	2	1658.89	0.0147812	0.00135424	10.33	1	61.7279	2	865.973	5.2589	32.79	0.5758	14.7117	4	415.478	1.1374	22.09	0.1364	33.948	4	415.478	0.401549							14.72	0.2	14.9168	3	553.635	0.152105				0.775141	6	5.65001	0.765009	4	6.55368
SNNISSNSSSSSTSSSNSGGSNNSSSSSSCGGSPK	4	1	1	PF3D7_1344900	1×Acetyl[K35]	0	3271.31	1.12816e-06	0	10.53	1	70.1109	3	1107.45	0.527522	53.9	1	22.7513	3	1091.11	0.802456													29.71	1	11.9558	3	1093.45	1.85795				0.799642	1
NADNKEDLTSADPEGQIMR	75	1	1	PF3D7_1016300	1×Acetyl[K5]	1	2103.96	3.3935e-15	0	19.15	0.2632	15.2818	4	541.246	-1.71043	121.2	0.8347	51.0937	2	1052.49	1.26594	117.35	0.8376	21.4507	2	1052.48	0.569707							126.84	0.8346	24.6127	2	1052.48	0.33763				0.921787	19	12.7537	0.930785	10	8.90618
TAGKTLGPR	50	1	1	PF3D7_0714000	1×Acetyl[K4]	1	942.537	0.000544788	0.00010413	35.26	1	18.312	2	471.772	0.61937	72.7	0.6986	35.8856	2	471.773	1.33169	61.27	0.5574	34.5351	2	471.772	-0.157705	44.95	1	21.5955	2	471.772	-0.0281924	71.15	0.6901	13.9375	2	471.773	1.07266
AIVLQVNK	8	1	1	PF3D7_1136300	1×Acetyl[K8]	0	884.556	0.00125294	0.000226216	11.19	1	28.5175	2	463.784	-7.3595	18.82	0.3158	51.0521	2	442.782	-0.457249	18.82	0.3158	51.0521	2	442.782	-0.457249	14.57	1	36.1447	2	442.782	-0.457249	42	0.7143	27.055	2	446.291	1.10616				0.681939	1		0.681939	1		0.605869
NSLKYNKIR	6	1	1	PF3D7_1433400	2×Acetyl[K4; K7]	2	1219.68	0.195603	0.0172015	23.13	1	29.2733	2	613.852	0.526498													30.26	1	36.1382	2	610.344	0.290075							10.1861	1								10.8682
LTESIDNILVK	51	1	1	PF3D7_0207600	1×Acetyl[K11]	0	1286.72	2.47109e-05	0	11.63		43.8487	2	643.859	-7.78228	66.46	0.8182	70.5907	2	629.876	0.223234	64.88	0.7385	68.4786	2	629.876	0.999057							68.35	0.7059	38.2655	2	629.876	0.126256				1.24615	14	6.49796	1.16932	7	8.35082
ENKILMLK	1	1	1	PF3D7_1029300	1×Acetyl[K8]	1	995.603	0.42775	0.0460369	11.33	1	49.5302	2	498.306	2.09612													17.13	0.0588	45.0241	2	523.803	6.27634	21.26	0	15.7405	3	335.531	-1.73162
SSVLAAANPVNGK	20	1	1	PF3D7_0705400	1×Acetyl[K13]	0	1227.67	1.19521e-06	0	17.58	1	49.6941	2	635.345	1.57835	55.5	0.6071	50.9239	2	614.339	1.3886	43.11	0.6512	50.629	2	614.339	0.593135							29.6	0.5333	26.3993	2	614.339	1.88576
LVISNKPVFQLAHK	10	1	1	PF3D7_0524700	1×Acetyl[K14]	0	1593.95	0.00124509	0.000226216	14.12	1	63.0691	3	545.995	7.27989	11.34	1	59.3784	3	534.326	-0.495279	11.34	1	59.3784	3	534.326	-0.495279	20.12	1	45.4436	4	399.242	-0.650831	22.29	1	33.7381	4	399.243	0.42134				0.728999	1		0.728999	1
MSVFHNNNMSNIPSGCAMQNDEDNMVLLGNENMLFK	6	1	1	PF3D7_0108300	1×Acetyl[K36]	0	4170.79	5.79853e-11	0	12.38	1	70.0071	3	1397.27	1.48139	17.56	0.2778	83.2426	3	1390.94	3.72999	13.22	0.1538	82.0508	3	1390.94	5.48606							73.63	0.8108	56.1555	3	1374.94	-1.88092
SDQMVLPVPCLNVINGGSHAGNK	111	1	1	PF3D7_1015900	1×Acetyl[K23]	0	2414.2	1.37397e-14	0	16.39	0.25	80.08	3	822.398	-5.08286	97.09	0.8351	83.0061	2	1207.61	0.290605	96.32	0.8542	81.1789	2	1204.1	1.4379							105.75	0.8113	49.1425	2	1207.61	1.403				0.83448	29	7.3434	0.825963	14	6.48711
LGACLMGGVGNMPIKPGSK	75	1	1	PF3D7_1407100	1×Acetyl[K19; K15]	0	1893.98	1.74502e-15	0	16.39	0.0625	22.3108	3	648.999	6.82967	114.7	0.8783	66.4789	2	947.495	0.59381	100.88	0.8713	65.3317	2	947.496	1.04497	26	0.0385	54.152	3	629.66	0.0783152	114.62	0.7739	36.1121	2	943.987	1.21754				0.832832	18	7.35947	0.836043	9	6.75581	0.48075
QIEEEGEEGKELGSQTIAK	49	1	1	PF3D7_1205600	1×Acetyl[K10]	1	2075.01	5.73956e-16	0	15.69	0.25	35.9624	3	697.017	-5.81716	111.47	0.8378	42.9385	2	1038.01	-1.30757	111.47	0.8378	42.9385	2	1038.01	-1.30757							125.12	1	19.8261	2	1038.01	-0.248657				0.869054	12	3.67196	0.858863	6	5.40651
VTSVSLPK	10	1	1	PF3D7_1418000	1×Acetyl[K8]	0	830.498	0.00587405	0.000802519	13.21	1	50.5932	2	436.759	2.28477	33.37	0.4242	46.5775	2	415.752	-0.826182	33.37	0.4242	46.5775	2	415.752	-0.826182							32.26	0.4688	22.0268	2	415.753	0.496678
QASLVQGK	2	1	1	PF3D7_0406100	1×Acetyl[K8]	0	872.484	0.0519823	0.00460241	10.83	1	50.0137	2	436.742	-7.92465	29.4	0.5517	28.0835	2	415.74	-0.527996													12.48	0.0833	8.21012	2	436.746	0.400068
NKPLYEPPVYTLNDIEAEFNEVTQLAQK	10	1	1	PF3D7_0708800	1×Acetyl[K2]	0	3263.65	1.16609e-11	0	12.03	0.1667	50.0408	5	661.942	7.39971	71.24	0.7324	107.511	3	1088.55	-0.181312	71.24	0.7324	107.511	3	1088.55	-0.181312							68.89	0.7536	71.0491	3	1088.56	1.83845				0.523583	3	89.668	0.0113931	1
DTYNASSNDGKDEAGNKVDECVSSGKK	2	1	1	PF3D7_0903400	2×Acetyl[K11; K26; K27]	3	2875.26	0.00176347	0.000299931	12.89	1	72.7716	3	987.101	1.24342	73.04	1	33.179	3	959.091	-1.81537
AEGGTDAANLLKPVLSKGEIK	1	1	1	PF3D7_1116800	2×Acetyl[K12; K17]	1	2118.19	0.382693	0.0422043	10.49	1	79.0807	2	1098.1	-1.20933													13.05	1	42.9802	3	706.734	0.122859																39.2014
SSSPEVVPQETTSENGSSQDTK	28	1	1	PF3D7_0102500	1×Acetyl[K22]	0	2294.03	1.10512e-09	0	10.25	1	16.4424	3	779.353	3.10033	71.02	0.7887	40.0565	2	1147.52	1.46275	65.07	0.7538	40.8163	2	1147.52	1.03706							68.85	0.8551	20.5225	2	1147.52	3.27197
LVLITGSPEAK	41	1	1	PF3D7_0605100	1×Acetyl[K11]	0	1134.68	0.000320943	4.3081e-05	13.58	1	18.7818	2	585.341	-2.62308	59.84	0.7667	57.8327	2	567.846	0.301944	50.07	0.68	55.2568	2	567.847	1.37775	41.96	0.5	45.1483	2	567.845	-0.773864	61.25	0.6885	31.5786	2	567.847	1.91566				0.837653	9	4.37518	0.82126	4	5.6277	1.066
QAGGQAGGQAGGQAEGQAGGQAEGQTKGQAK	16	1	1	PF3D7_0703200	1×Acetyl[K31]	1	2783.31	4.24683e-15	0	20.27	0.4	63.4112	3	928.44	0.511806	98.18	1	25.1223	3	928.44	0.511806	98.18	1	25.1223	3	928.44	0.511806
KNQEPANKDLKNPQQSVGENGTK	4	1	1	PF3D7_0731500	1×Acetyl[K1]	3	2524.28	0.0124908	0.00127902	11.55	1	79.4461	2	1283.65	0.569178	36.4	0.6944	29.7037	4	631.825	0.449445	36.4	0.6944	29.7037	4	631.825	0.449445
KMASEVPQVVSLDPTSIPIEYNTPIHDIK	26	1	1	PF3D7_1446200	1×Acetyl[K1]	1	3221.68	1.93599e-12	0	14.84		80.8789	3	1093.89	-5.47241	83.78	0.75	84.4218	3	1074.57	1.54836	52.73	1	83.2258	3	1074.56	0.411647							77.48	0.8052	51.6494	3	1074.56	0.86633				0.890653	6	2.49552	0.883694	2	2.49552
LDGGKINLK	1	1	0	PF3D7_0718600	1×Acetyl[K9; K5]	1	999.583	0.236809	0.022238	19.23		35.636	3	347.869	-0.0629755	23.73		58.9618	2	500.295	-0.198901	23.73		58.9618	2	500.295	-0.198901
FFEGLDVVK	54	1	1	PF3D7_1407900	1×Acetyl[K9]	0	1053.56	0.00103526	0.00010413	10.89	0	36.6313	2	548.292	3.38359	57.71	0.7414	70.9407	2	527.285	1.38063	57.71	0.7414	70.9407	2	527.285	1.38063	20.67	0.4286	58.95	2	527.284	-1.16839	45.38	0.6222	41.5311	2	527.285	1.95995
NNQGFKSLPHAESALYTNNFNDNNNLELINGLYK	1	1	1	PF3D7_1355700	1×Acetyl[K6]	1	3915.9	0.0695422	0.00799154	12.28	0.1667	66.3196	4	977.982	5.43014													41.83	0.3571	105.984	3	1305.98	2.55257																73.8458
LVTTEMIKLMKPGSVAVDLSTEFGDK	2	1	1	PF3D7_1453500	2×Acetyl[K8; K11; K26]	1	2916.51	0.442846	0.0473472	17.94	0.3333	66.9672	3	992.176	0.703518	16.04	0.25	109.043	3	972.836	-4.79093	16.04	0.25	109.043	3	972.836	-4.79093	21.53	0.3182	174.039	4	729.887	7.30055	12.87	1	71.8398	3	978.17	-1.86524
NTPSSSGLVK	24	1	1	PF3D7_1142500	1×Acetyl[K10]	0	989.526	0.0017623	0.000299931	12.39	1	84.6973	2	516.275	4.95515	32.86		60.7955	2	495.266	-1.79848	30.17	0.4	32.9318	2	495.267	0.237004	16.88	0.1176	114.05	2	516.275	5.78351	42.45	0.5238	13.3626	2	495.268	1.53231
VHNPMINTNQQK	71	1	1	PF3D7_1242700	1×Acetyl[K12]	0	1430.73	0.000268927	4.3081e-05	11.46	1	15.7163	3	494.575	-4.74008	57.19	0.7544	15.1443	2	715.869	1.39573	52.83	0.7358	14.9247	2	712.36	1.62618	11.24	1	19.8882	3	477.581	-0.213427	62.33	0.7742	15.2021	3	477.581	1.06638				0.750726	19	6.08467	0.747594	10	8.12503	0.824217
GAGLEIK	1	1	1	PF3D7_0905100	1×Acetyl[K7]	0	687.404	0.198379	0.0184456	11.22	1	31.8646	2	365.212	3.34	21.34	0.0476	34.7388	2	344.205	-0.620442																						0.808166	1
EVSDAEEVLGQEGSMNEEILEK	23	1	1	PF3D7_1149000	1×Acetyl[K22]	0	2435.11	1.96364e-16	0	18.59	0.3684	33.0195	3	834.044	-7.03445	122.83	0.8374	72.3401	2	1218.06	1.0796	39.43	1	71.5017	3	814.718	3.38993							131.67	0.8409	42.8884	2	1218.06	-0.825307				1.03093	5	9.36225	1.09938	1
VIGGKVGGKVGGKVLGLGK	45	1	1	PF3D7_0320900	3×Acetyl[K5; K9; K13; K19]	3	1849.13	8.42219e-10	0	14.29	1	72.9737	3	605.379	-6.03621	91.07	0.6374	78.1548	2	925.068	1.21882	73.51	0.6892	77.2822	2	925.07	2.60514	64.37	0.625	90.2922	2	925.067	-0.299524	84.07	0.6905	48.2213	2	925.069	2.14304				0.297425	7	2.05775	0.338948	4	7.53127	0.315034
NPENTVFDAKR	50	2	2	PF3D7_0831700; PF3D7_0818900	1×Acetyl[K10]	1	1290.64	0.00405247	0.000547779	15.66	1	84.5713	3	430.888	4.91056	46.74	0.7021	17.4251	3	430.887	1.08003	38.25	0.5263	38.7966	2	645.826	0.924934	25.81	1	45.0971	2	666.83	-0.620055	43.98	0.5682	17.6063	3	430.887	1.08003
KEEATASTSGAANQTTGTDADKTDKNDK	30	1	1	PF3D7_1224300	2×Acetyl[K22; K28]	3	2855.31	6.65554e-09	0							24.46	0.2917	10.8646	4	714.583	-0.59076	11.19	0	30.4949	5	588.668	-8.03709							100.03	0.84	11.6973	3	952.444	0.910269
SQPQKQQNEEGAATAANTQEKK	60	1	1	PF3D7_0702400	1×Acetyl[K5]	2	2428.17	1.15658e-14	0							69.23	1	26.8307	2	1214.59	-1.31402	69.23	1	26.8307	2	1214.59	-1.31402							86.99	0.8391	12.8293	3	810.062	0.314304
LSKEQIEK	15	1	1	PF3D7_0917900	1×Acetyl[K3]	1	974.552	0.10457	0.00959421							51.36	0.2941	25.9003	2	487.778	-2.1786	49.56	0.28	24.9281	2	487.78	0.890223							21.36	0.2857	5.34813	2	487.776	-7.3768				0.900351	8	11.2806	0.828509	4	16.7079
KSISMNHNNTDNNNNNNNNNNNNINNNNNNVK	9	1	1	PF3D7_1107300	2×Acetyl[K1; K32]	1	3667.62	0.00262417	0.000379572							22.12	0.2727	12.2308	4	917.66	-0.131078	22.12	0.2727	12.2308	4	917.66	-0.131078							52.52	0.7925	13.0159	4	917.661	1.26682				0.779915	2	24.346	0.66337	1
FEKESAEMGK	56	1	1	PF3D7_1357000	1×Acetyl[K3]	1	1155.54	0.000544788	0.00010413							50.61	0.3725	12.7046	3	385.849	-2.0794	47.63	0.2708	26.6998	2	578.271	-0.034202	23.33	0.4348	25.4562	2	599.276	-0.496646	59.14	0.5763	13.392	3	385.85	-0.732496
TGASTNAATNKGQCAAEGATKGATK	68	1	1	PF3D7_0202000	1×Acetyl[K25]	2	2366.14	1.04843e-12	0							84.13	0.8214	29.4094	3	789.384	0.866261	84.13	0.8214	29.4094	3	789.384	0.866261							47.31	1	13.677	3	789.384	0.943647
ISSQADIKDDTTCNSQKK	17	1	1	PF3D7_0717700	2×Acetyl[K8; K17; K18]	2	2053.01	0.000762056	0.00010413							53.19	1	12.9181	3	685.007	0.0998787	47.25	0.766	12.8328	3	685.006	-0.256877							63.84	1	13.5222	3	685.008	1.88366				0.688268	3	31.0415	0.844507	1
ENHSTNNNNYNNNYINKDNNK	5	1	1	PF3D7_1004400	1×Acetyl[K17; K21]	1	2538.1	0.0266809	0.00318164							17.94	0.3889	12.8708	4	635.281	1.10869													20.93	1	13.5947	4	635.281	1.49346				0.815125	1
NQLAGKDEYEAK	112	1	1	PF3D7_0818900	1×Acetyl[K6]	1	1365.66	0.000153921	0							70.36	1	29.1834	2	683.336	0.578108	63.99	0.7188	28.1489	2	683.336	-0.0475888	19.63	1	25.7756	2	704.342	1.46719	88.25	0.8295	14.0022	2	683.338	3.25967
SSNNSLDKNNTQGSIDEK	7	1	1	PF3D7_1239700	1×Acetyl[K8]	1	1950.9	0.00571147	0.000802519							41.12	1	13.0606	3	650.971	-0.591233	41.12	1	13.0606	3	650.971	-0.591233							31	0.5484	13.7942	3	650.973	2.41219				0.318718	2	19.1701	0.280387	1
KKNLQEESNTTEQTSSLSK	14	1	1	PF3D7_1468100	2×Acetyl[K1; K2]	2	2152.07	1.70872e-09	0							80	0.775	13.1736	3	718.029	0.0464037	46.72	1	13.0076	3	718.029	-0.29393							82.96	0.8795	13.8325	3	718.03	1.66299
EVKPQAEKDALAK	62	1	1	PF3D7_0935900	1×Acetyl[K8]	1	1426.79	0.000626175	0.00010413							47.91	0.7917	29.9435	3	476.268	-0.126629	47.91	0.7917	29.9435	3	476.268	-0.126629	10.61		54.1281	3	490.275	5.83602	51.98	1	14.0691	2	713.899	0.930855
LKENVVDGK	34	1	1	PF3D7_0202000	1×Acetyl[K2]	1	1001.56	0.00180873	0.000299931							48.68	0.5102	13.3521	2	501.285	-0.581074	45.01	0.4667	28.1519	2	501.285	-0.398255	43.64	0.6818	24.3284	2	522.29	-0.504867	39.83	0.5	13.9276	2	501.285	-0.520135
NTVIPTKK	12	1	1	PF3D7_0917900	2×Acetyl[K7; K8]	1	900.551	0.11333	0.0100397							25.78	0.1538	13.399	2	450.779	-0.964589	26.98	0.1852	27.8592	2	454.288	-0.0300706	14.74	1	26.3486	2	496.3	2.91508										0.837703	7	4.02302	0.860736	3	5.39867
KSAPVSTGIK	64	1	1	PF3D7_0617900	1×Acetyl[K1]	1	994.601	0.00289779	0.000401106							57.3	0.8246	29.3199	2	497.804	-0.08533	54.33	0.7963	39.7357	2	518.809	0.383455	13.47	1	25.6294	2	515.301	0.458094	44.97	0.6	20.8847	2	515.302	1.99939				2.6649	19	87.5283	2.69937	11	84.6589	4.14277
MDKQTLPHHK	14	1	1	PF3D7_0719700	1×Acetyl[K3]	1	1276.65	0.19495	0.0167024							27.34	0.1481	30.4643	3	426.221	0.586123	27.34	0.1481	30.4643	3	426.221	0.586123							36.23	0.2222	14.7149	3	426.221	0.72955
AKKPDPNEIK	34	1	1	PF3D7_0517000	1×Acetyl[K3; K2]	1	1181.65	0.0560767	0.00680295							35.09		31.0356	3	394.556	-0.383847	35.09		31.0356	3	394.556	-0.383847							27.46	0.037	14.2337	3	396.895	0.454614				0.764511	13	6.92563	0.761957	7	6.04599
EESGKNVNALPESK	58	1	1	PF3D7_0322900	2×Acetyl[K5; K14]	1	1501.75	2.05613e-05	0							62.87	0.6825	14.04	2	751.379	0.951371	62.87	0.6825	14.04	2	751.379	0.951371							77.27	0.7143	14.263	2	751.379	1.11394
YNNSNDAQGGNKNVWQK	26	1	1	PF3D7_0823200	1×Acetyl[K12]	1	1936.89	0.00011209	0							87.09	0.7356	14.5993	2	968.95	1.70409	55.87	0.625	14.3718	2	968.949	0.317565							27.3	0.5556	14.6958	3	646.302	1.00389
SYSTNNNPSPNDNLNKGNVK	64	1	1	PF3D7_1021900	1×Acetyl[K20]	1	2177.02	2.29404e-12	0							97.28	0.8351	35.0202	2	1089.01	0.311084	83.99	0.8333	33.9912	2	1089.01	0.198939							63.36	0.7778	14.7906	2	1089.02	0.423228
FNGGANAGHTISVNDKK	21	1	1	PF3D7_1354500	2×Acetyl[K16; K17]	1	1736.88	7.91687e-05	0							55.35	0.7273	33.8527	3	579.631	0.0432398	55.35	0.7273	33.8527	3	579.631	0.0432398							14.97		14.9703	4	433.22	-1.05055				0.729459	7	5.48163	0.716108	6	5.18674
SDNINVNNDVTNNKK	13	1	1	PF3D7_0706500	1×Acetyl[K14; K15]	1	1688.82	0.000500573	4.3081e-05							45.57	0.587	14.7876	3	563.613	2.66084	27.1	0.3704	14.65	3	563.612	1.46819							52.52	0.4906	14.9354	2	844.915	1.94598				0.753761	2	3.43571	0.736499	1
SKIDDEGQFEK	36	1	1	PF3D7_0813300	1×Acetyl[K2]	1	1295.61	0.00148993	0.000276304							46.63	0.5532	33.3075	2	648.31	1.35494	46.63	0.5532	33.3075	2	648.31	1.35494							76.95	0.5844	16.5004	2	648.312	4.18149				0.900319	5	9.72621	0.803488	4	22.0074
MVQEAELNREK	28	1	1	PF3D7_1134000	1×Acetyl[K11]	1	1346.67	0.0858942	0.0089368							29.8	0.3667	14.9215	3	449.562	-0.572344	26.64	0.4444	33.7538	3	449.563	-0.0964538							43.54	0.4545	15.0348	2	673.841	0.752005
NNNQANKSEQILDEK	1	1	1	PF3D7_1036900	1×Acetyl[K15; K7]	1	1793.87	0.00353474	0.000476188							40.66	0.6829	16.1782	3	582.288	1.75027	21.09	0	57.966	3	598.632	4.68595							14.32	0.0714	30.6842	3	598.632	4.58388				1.00442	1
SRAFEDDDMDADNTEDDKDEADDASQQK	100	1	1	PF3D7_1108600	1×Acetyl[K28]	2	3176.24	8.98193e-16	0							128.76	0.8837	37.8898	3	1059.42	-1.07124	128.76	0.8837	37.8898	3	1059.42	-1.07124							130.7	0.8779	17.2265	3	1059.42	1.81119
KNISNNNNK	14	1	1	PF3D7_1229300	1×Acetyl[K1]	1	1094.57	0.354218	0.03758							41.17	0.0488	37.8785	3	365.528	2.03257	36.39	0.0833	16.04	3	365.527	1.02885	23.83	0.25	22.4791	3	365.527	-0.225791	51.24	0.549	17.9432	3	365.528	1.78164				100	2	0	100	1
KFTESSVQSDMK	112	1	1	PF3D7_0818900	1×Acetyl[K12]	1	1386.66	6.4341e-06	0							95.78	0.7292	37.3042	2	693.833	0.622514	95.78	0.7292	37.3042	2	693.833	0.622514							99.2	0.7475	16.8985	2	693.833	0.710546
VVNNLNIDNKR	2	1	1	PF3D7_1434600	1×Acetyl[K10]	1	1298.72	0.141927	0.0111976							27.59	0.6071	16.7001	3	433.577	-0.248727													14.56	0.3333	16.3185	2	649.863	1.12452				0.820377	1
NKNQNLKDLK	6	1	1	PF3D7_1027300	1×Acetyl[K2]	2	1256.7	0.0560767	0.0051457							34.56	0.0286	16.7648	3	419.57	0.265213													29.87		16.5557	3	419.57	-0.754714
KAVIVNTYEGQTR	57	1	1	PF3D7_1460700	1×Acetyl[K1]	1	1485.81	9.85687e-06	0							84.58	0.6588	16.7672	2	743.411	0.668559	84.58	0.6588	16.7672	2	743.411	0.668559	13.38	0	33.4089	3	507.607	-0.294065	93.71	0.6915	16.0854	2	743.411	1.57229				0.736508	10	2.89724	0.736744	5	1.77104
TEVNEMLKK	18	1	1	PF3D7_1473700	2×Acetyl[K8; K9]	1	1091.58	0.00126456	0.000226216							16.89	0.2353	16.7824	3	364.531	0.634717	16.89	0.2353	16.7824	3	364.531	0.634717							31.42	0.3226	16.4797	3	364.53	-0.371747
LQASLKNNLK	36	1	1	PF3D7_1439900	1×Acetyl[K6; K10]	1	1170.68	0.00254464	0.000379572							44.29	0.5227	17.0415	2	564.841	0.58532	43.63	0.5909	16.8342	2	564.842	2.53209	14.15	1	46.5936	2	585.846	1.02849	36.86	0.3243	16.1746	3	376.896	-1.18409
YSSFSSVNKYGK	40	1	1	PF3D7_0202000	1×Acetyl[K9]	1	1366.66	0.000720723	0.00010413							69.69	0.8143	39.5814	2	683.837	2.29494	67.02	1	38.6534	2	683.837	1.58038	54.7	0.2545	35.2119	2	704.841	0.0992247	66.07	1	16.7749	2	683.837	1.6697
KNIVPQVSR	9	1	1	PF3D7_1027800	1×Acetyl[K1]	1	1047.64	0.0154915	0.00141817							31.89	0.4375	17.0674	3	347.545	0.593368	27.59	0.5714	16.7776	3	347.546	0.769326							31.78	1	16.4729	2	524.323	0.618834				0.731913	4	1.82398	0.72432	2	1.82398
TEGPKPAAMIK	33	1	1	PF3D7_1426000	1×Acetyl[K5; K11]	0	1142.62	0.000141702	0							40.71	0.6098	17.1836	3	383.885	0.221566	26.86	0.4444	16.9683	3	383.885	0.14193	10.02	1	46.5861	2	625.334	3.37067	41.16	0.3171	16.3786	3	381.546	-1.28796				0.438976	3	32.0418	0.0736221	2	7984.92
NVEVPYKPK	18	1	1	PF3D7_0934800	1×Acetyl[K9; K7]	0	1073.6	0.000362534	4.3081e-05							28.81	0.4483	39.582	3	358.538	0.304631	28.81	0.4483	39.582	3	358.538	0.304631							29.87	0.0667	17.0359	3	358.538	-0.803963
ITLPNGNK	10	1	1	PF3D7_0520900	1×Acetyl[K8]	0	863.506	0.00810835	0.0010781							28.87	0.5517	40.5049	2	432.257	-0.127847	33.48	0.697	40.323	2	432.256	-0.90536	25.05	1	25.9028	2	432.256	-0.622628	30.12	1	21.0968	2	432.257	0.437617				0.697491	2	3.60832				0.87486
NSNIGFNAQEGK	32	1	1	PF3D7_1015600	1×Acetyl[K12]	0	1278.61	1.16895e-05	0							76.4	0.75	40.6781	2	639.809	2.28044	58.68	0.678	17.5602	2	639.807	-0.201811	19.43	1	26.1017	2	639.808	0.848373	72.88	0.7534	20.0302	2	639.809	2.0895				0.69837	8	12.4936	0.712239	4	9.55154	0.622935
YLQGSFK	10	1	1	PF3D7_1036900	1×Acetyl[K7]	0	842.441	0.0546032	0.0047651							20.2		17.9795	2	421.724	0.313693							22.51	0.4348	27.0318	2	421.724	-0.555712	19.79	0.05	17.3793	2	421.724	-0.19346
LATDQDATDEDKKR	4	1	1	PF3D7_1368200	1×Acetyl[K13]	2	1605.77	0.196025	0.0174731							19.44	0.0526	18.0845	3	549.931	-3.06083	13.69	0.0714	17.9032	3	549.93	-4.39429							33.75	0.5	11.8763	4	402.199	1.26355
AKFDEAIAETK	77	1	1	PF3D7_1324900	1×Acetyl[K2]	1	1222.63	0.000513835	4.3081e-05							72.28	0.75	41.3376	2	615.329	1.97071	72.03	0.7639	40.0429	2	611.82	0.844562	32.28	0.2188	26.992	3	408.215	-1.28808	73.42	0.7534	17.8334	2	611.82	1.84298				0.846427	14	6.58681	0.855522	8	8.01096	0.866201
AKFDNLNVENK	48	1	1	PF3D7_1224300	1×Acetyl[K2]	1	1333.67	0.000961352	0.00010413							76.41	0.6974	41.3709	2	646.337	1.4802	72.12	0.6389	40.4821	2	646.336	0.53514	16.72	1	39.6448	2	667.341	0.742669	75.72	0.5658	17.6253	2	646.337	2.23625
FMCDKEGAY	14	1	1	PF3D7_1105800	1×Acetyl[K5]	1	1162.45	0.0773962	0.00831269							21.98	1	18.2594	2	560.727	2.87724	18.57	1	18.0663	2	560.725	-0.173311	15.38	1	38.3708	2	581.731	-0.329655
NSDFGNMMGKENGKN	16	1	1	PF3D7_0527500	1×Acetyl[K14; K10]	2	1642.69	0.000544788	0.00010413							87.57	0.7841	41.4927	2	821.852	1.46218	34.11	1	40.5671	3	548.236	-0.0693763							18.04	0.3333	21.0092	3	562.243	6.16023
YLNKETVDNVNDMPNSK	12	1	1	PF3D7_0417200	1×Acetyl[K17]	1	1980.93	2.2602e-10	0							37.77	0.4737	43.2303	3	660.984	2.70602	23.96	0.25	41.8837	3	660.982	-0.714033							91.84	0.7717	19.6953	2	990.973	2.49713
ALTKDNNLLGK	86	1	1	PF3D7_0818900	1×Acetyl[K4]	1	1186.68	0.000545409	0.00010413							66.52	0.7164	18.5194	2	593.844	1.38231	49.24	0.7551	18.3018	2	593.844	0.765109	37.84	0.6842	40.2293	2	614.848	-0.110342	70.1	0.7286	17.529	2	593.844	1.58805
AKQMNVSVINAK	27	1	1	PF3D7_0903900	1×Acetyl[K2]	1	1309.74	0.00124858	0.000226216							74.07	0.8514	18.5858	2	655.374	2.82878	60.48	0.8333	18.4125	2	655.373	1.05794							71.31	0.7465	17.4015	2	655.373	1.05794				0.772385	5	7.0556	0.772385	3	7.0556
SLSDEINKCDMK	65	1	1	PF3D7_0936800	1×Acetyl[K8]	1	1446.67	0.000544788	8.14764e-05							72.66	0.7945	43.9182	2	723.838	1.29537	71.99	0.7778	42.2188	2	723.838	1.1266							72.13	1	19.6097	2	720.328	-1.02098				0.956496	19	5.97767	0.959286	9	4.76897
SKTQGTSSTFIPSAK	1	1	1	PF3D7_1120000	1×Acetyl[K2]	1	1539.8	0.0114278	0.00126751							13.44	1	18.7999	3	513.939	1.46234																						0.793976	1
LAYDIK	38	1	1	PF3D7_1012400	1×Acetyl[K6]	0	729.426	0.0429573	0.00412338							36.31	0.3611	18.8932	2	365.217	1.44767	31.33	0.3226	18.7451	2	361.708	-0.125381	21.03	0.1429	31.296	2	361.708	0.466038	41.46	0.4878	18.1696	2	365.217	0.778269				0.786563	4	5.98976	0.775218	2	6.52701	0.837372
NTLTNNIHDK	6	1	1	PF3D7_1241400	1×Acetyl[K10]	0	1211.6	0.260214	0.0237887							26.51	0.6296	44.9628	2	606.306	1.98344	29.2	0.4138	43.824	2	606.306	2.08419							27.42	0.2963	19.6572	2	606.305	0.472168				0.01	3	0	0.01	1
FSTGIQNVSK	61	1	1	PF3D7_1439900	1×Acetyl[K10]	0	1087.59	0.00159983	0.000276304							64.15	0.7656	41.8386	2	544.297	0.798172	64.15	0.7656	41.8386	2	544.297	0.798172	39.48	0.641	35.9665	2	544.297	1.13489	54.45	0.7037	22.4976	2	544.298	2.25729				0.878073	14	10.2109	0.87195	7	9.23922	0.841285
MKENAEAFLGK	138	1	1	PF3D7_0818900	1×Acetyl[K2]	1	1237.62	2.02098e-05	0							84.9	0.6353	41.8582	2	627.314	0.801437	84.9	0.6353	41.8582	2	627.314	0.801437	33.99	0.7059	33.2085	2	619.317	1.53612	84.1	0.6786	21.5104	2	619.317	1.83202
LNDQNLIEK	42	1	1	PF3D7_0831400	1×Acetyl[K9]	0	1086.58	0.00124521	0.000226216							62.11	0.2742	44.7099	2	543.793	-0.210155	62.11	0.2742	44.7099	2	543.793	-0.210155							52	0.5	19.6526	2	547.301	-1.05798				0.73077	17	20.2551	0.748422	8	34.2562
VGQAVDIVGQAGKPK	60	1	1	PF3D7_0205900	1×Acetyl[K15]	0	1473.85	1.18558e-15	0							113.81	0.8246	45.3676	2	737.429	0.810427	99.86	0.74	43.1559	2	733.92	0.448757							104.11	0.625	19.5125	2	733.92	0.282317				0.721769	17	4.34761	0.712465	9	2.77239
NPGIMVGMEEK	126	1	1	PF3D7_1246200	1×Acetyl[K11]	0	1204.57	0.000544788	8.14764e-05							78.17	0.6667	55.8143	2	602.789	0.992355	72.02	0.5972	50.4006	2	606.298	1.22766	35.03	0.2857	41.1776	2	602.789	1.09369	76.83	0.5844	29.8168	2	602.789	1.09369				0.818322	29	8.28233	0.830804	15	7.41955	1.09361
NSYRPGDIITASNGK	55	1	1	PF3D7_1446200	1×Acetyl[K15]	0	1606.84	2.07111e-06	0							79.01	0.7722	45.9276	2	803.923	0.522096	77.8	0.7949	44.3673	2	803.924	2.4973							68.77	0.7246	20.7109	2	803.923	0.901943				0.723684	9	3.87712	0.723684	5	5.53797
IDVTLNSK	20	1	1	PF3D7_1352500	1×Acetyl[K8]	0	896.516	0.0049391	0.000662025							46.7	0.5106	46.0459	2	445.254	2.38774	40.4	0.725	44.1743	2	448.762	0.039687							56.35	0.6429	21.9346	2	448.762	1.19705				0.687684	8	13.762	0.69889	4	8.9446
SITVEMEEK	21	1	1	PF3D7_0617200	1×Acetyl[K9]	0	1072.53	0.0505645	0.00456655							26.58	1	43.6449	2	533.261	1.2996	22.19	0	42.3409	2	536.768	-0.826723							28.02	0.4286	20.7677	2	533.261	2.10155				0.844472	9	20.9173	0.905945	3	20.4764
MLYDAGVK	92	1	1	PF3D7_1029600	1×Acetyl[K8]	0	896.455	0.00567198	0.000802519							45.16	0.5111	42.5098	2	448.731	0.858492	45.16	0.5111	42.5098	2	448.731	0.858492	22.59	0.3913	31.9606	2	448.731	0.449982	37.08	0.5676	19.7614	2	448.732	1.267
KSAPISAGIK	69	1	1	PF3D7_0610400	1×Acetyl[K1]	1	1013.6	0.00128734	0.000250769							54.46	1	44.3751	2	514.321	1.30091	51.25	0.7843	44.7748	2	514.321	0.825754	42.93	1	32.1018	2	507.303	-0.582113	55.99	0.7143	19.8034	2	507.303	-0.160599				2.80526	18	16.9708	2.74465	9	20.3955	2.88867
GDVNEEGPENK	2	1	1	PF3D7_0500800	1×Acetyl[K11]	0	1187.52	0.296595	0.0267332							14.4	1	19.966	3	410.514	-1.64302													16.11	0	30.1921	2	594.259	-6.00221
KTNNAISFESNSGSLEK	10	1	1	PF3D7_0207600	1×Acetyl[K1]	1	1832.91	7.35789e-13	0							52.76	0.717	46.4868	3	611.644	3.39652	33.18	0.4848	43.9954	3	611.641	-4.0066e-05							104.77	0.8095	20.3904	2	916.958	-0.558797				1.33384	4	3.23546	1.36033	1
NLLNLSAK	4	1	1	PF3D7_1228300	1×Acetyl[K8]	0	872.52	0.383711	0.0422603							16.41	0	55.0186	2	436.764	-0.168793	16.41	0	55.0186	2	436.764	-0.168793
DSNNNESFKGGNILK	28	1	1	PF3D7_0915400	1×Acetyl[K9]	1	1636.79	0.000544788	4.3081e-05							82.62	0.7229	45.5503	2	818.901	1.81362	72.87	0.6712	44.2603	2	822.409	0.201296																0.758682	13	8.5324	0.758682	7	8.5324
SELTYDNLK	38	1	1	PF3D7_1138500	1×Acetyl[K9]	0	1082.54	0.0159479	0.00146339							35.94	0.2778	45.2187	2	541.773	1.43198	29.35	0.2414	45.0714	2	541.772	0.642633							33.26	0.5758	21.6188	2	541.773	2.55961
LVGIVAK	33	1	1	PF3D7_1134000	1×Acetyl[K7]	0	699.476	0.00761274	0.0010781							44.94	0.7111	47.1162	2	353.75	-0.299463	41.43	0.6098	46.6798	2	353.751	0.305279							56.55	0.2982	20.3811	2	350.242	-0.370967				0.787442	5	6.14456	0.703537	1
VTNFSLK	8	1	1	PF3D7_1361900	1×Acetyl[K7]	0	808.456	0.0203493	0.00240686							25.65	0.3462	20.616	2	404.732	1.49152	16.27	0.125	20.2905	2	404.732	-0.546868							17.26		20.6361	2	404.731	-1.37732
VVKPDETVVPEVK	162	1	1	PF3D7_0813300	1×Acetyl[K13]	0	1438.82	9.68959e-10	0							97.34	0.8557	20.7534	2	719.912	0.666109	97.34	0.8557	20.7534	2	719.912	0.666109	37.16	0.7297	36.2946	3	480.276	-1.25216	90.55	0.8132	23.175	2	719.913	2.61745
QQITIQSSGGLSKEEIEK	26	1	1	PF3D7_1134000	2×Acetyl[K13; K18]	1	2059.06	1.04272e-06	0							104.48	0.7981	49.4314	2	988.023	2.1825	76.3	0.8158	47.6294	2	998.546	-0.153542							25.19	0.04	60.4811	2	1030.04	5.11121				0.786739	13	7.95362	0.76187	7	5.42375
IAALSGGIAK	113	1	1	PF3D7_1232100	1×Acetyl[K10]	0	900.551	0.00125048	0.000226216							53.56	0.7963	46.5026	2	450.78	0.436484	53.56	0.7963	46.5026	2	450.78	0.436484	27.43	1	34.1319	2	450.779	0.0298319	47.22	1	23.9079	2	457.798	2.73683				0.676861	20	12.16	0.678199	11	11.9201	0.770796
NSDFGNMMGK	42	1	1	PF3D7_0527500	1×Acetyl[K10]	0	1100.45	0.000284573	4.3081e-05							57.13	1	45.8906	2	550.73	1.76346	35.31	1	20.7869	2	550.729	0.432325	13.91	1	34.6088	2	550.728	-1.56437	64.83	1	24.0507	2	550.729	1.31975
FITENLNASK	27	1	1	PF3D7_0817700	1×Acetyl[K10]	0	1136.59	0.00127754	0.000250769							66.11	0.5909	47.0852	2	568.801	0.636298	66.11	0.5909	47.0852	2	568.801	0.636298	15.38	0.0667	39.1169	3	395.88	3.67135	54.82	0.5091	23.7921	2	568.8	-1.2969				0.590493	9	2.7522	0.588118	4	1.00735
QDPSLIVAK	41	1	1	PF3D7_1471100	1×Acetyl[K9]	0	970.557	0.000544788	0.00010413							56.29	0.6786	46.7663	2	485.783	1.18351	56.29	0.6786	46.7663	2	485.783	1.18351	14.55	1	34.3538	2	489.29	-0.461728	54.62	0.6909	24.1242	2	489.292	2.4103				0.825224	10	4.2286	0.815612	5	3.00118	1.01239
VNMSEFTEAHSVSK	104	1	1	PF3D7_1116800	1×Acetyl[K14]	0	1565.73	9.17202e-11	0							102.26	0.8529	49.9583	2	783.37	3.88972	98.41	1	47.9843	2	783.368	1.62877							99.66	1	23.9709	2	783.368	1.08302
KTANQAVINVAAEE	36	1	1	PF3D7_0507100	1×Acetyl[K1]	1	1457.76	0.000233929	4.3081e-05							70.85	0.5352	49.9421	2	732.893	1.5654	59.61	0.5833	21.3293	2	729.384	0.200255	11.09		36.1053	2	732.891	-1.01805	64.83	0.4462	24.0343	2	729.382	-1.80946				0.809628	10	2.0489	0.80256	5	3.11257
QIVVGVNKMDTVK	47	1	1	PF3D7_1357000	1×Acetyl[K8]	1	1430.8	0.000544788	0.00010413							77.82	0.7564	49.5375	2	719.415	1.13366	69.16	1	48.3734	2	715.907	1.70294							19.32	1	24.1081	2	715.907	1.78826				0.726394	19	15.2273	0.789149	9	22.5052
VLGNGKLK	48	1	1	PF3D7_0618300	1×Acetyl[K8; K6]	1	870.541	0.3606	0.0394779							49.6	0.04	50.6074	2	435.774	1.03071	43.28	0.0233	50.2444	2	435.774	0.119257	49.35	0.0204	34.8192	2	435.774	-0.231302	49.52	0.04	23.0613	2	435.773	-1.70365
VLGLGKGGK	116	1	1	PF3D7_0320900	1×Acetyl[K6; K9]	1	870.541	0.00166439	0.000276304							52.04	0.25	46.0996	2	435.774	0.0376583	45.38		21.4037	2	435.774	0.10777	47.77		34.8192	2	435.774	-0.242789	49.15	0.1633	26.2636	2	435.774	0.738776
MENHKDDAVLLK	116	1	1	PF3D7_0621200	1×Acetyl[K5; K12]	1	1454.73	0.00749955	0.00106269							53.99	0.5741	48.9516	2	727.87	1.94117	50.36	0.62	40.8038	2	735.867	0.895531							60.31	0.65	24.7042	2	727.87	0.934216
QDNGLSLVGK	34	1	1	PF3D7_1011800	1×Acetyl[K10]	0	1030.55	0.00521146	0.000662025							49.61	0.68	51.1285	2	515.78	0.691954	37.99	1	21.6306	2	515.781	0.928857							50.4	0.64	22.6978	2	515.78	0.455052
STLTDSLVSK	66	1	1	PF3D7_1451100	1×Acetyl[K10]	0	1050.57	0.000544788	0.00010413							54.37	0.5926	51.5577	2	525.788	0.721271	54.37	0.5926	51.5577	2	525.788	0.721271	18.82	0.1053	36.1665	2	525.787	-0.0920913	51.6	0.5769	25.9788	2	525.789	2.81277
IMNSNISSFK	20	1	1	PF3D7_1149200	1×Acetyl[K10]	0	1140.57	0.00124896	0.000226216							62.12	0.5968	48.9792	2	570.79	0.859398	57.08	0.6316	47.5348	2	570.79	0.00319357	11.67		36.5016	3	404.878	5.97083	19.96	0.1	27.7915	2	577.805	-2.13407				0.963939	7	28.0654	0.963939	3	23.0002
VSNITNDMIK	51	1	1	PF3D7_0929400	1×Acetyl[K10]	0	1148.62	0.00127613	0.000250769							55.74	0.6071	49.4459	2	567.796	2.0916	54.82	0.7091	48.2714	2	567.796	1.33847	20.79	0.5238	37.0353	2	574.811	-0.932526	49.29	0.6735	26.048	2	567.796	2.73715				0.70914	13	4.75825	0.70914	7	6.99507	0.758685
TLVEQCVNNDKDELTVEER	194	1	1	PF3D7_0818200	1×Acetyl[K11]	1	2291.08	6.83073e-15	0							138.73	0.8633	53.0056	2	1146.04	0.103745	138.73	0.8633	53.0056	2	1146.04	0.103745	47.03	0.7234	40.5562	3	764.365	-0.40829	132.07	0.9091	27.0253	2	1146.05	0.849674
KPDTTAVIIMK	81	1	1	PF3D7_1130100	1×Acetyl[K1]	0	1230.73	0.000544788	8.14764e-05							62.66	1	22.3993	2	615.871	2.3817	49.95	0.74	47.8548	2	615.87	1.09229	33.76	0.2647	36.0468	3	406.237	-0.790851	59.41	0.7458	27.0325	2	615.871	3.47273				0.734435	20	8.32208	0.723139	11	7.09881	0.706999
ELFNEMQK	22	1	1	PF3D7_1404900	1×Acetyl[K8]	0	1038.49	0.171612	0.0127829							29.8	0	22.4041	2	519.75	0.556856	27.02		47.2243	2	519.75	-0.736146							30.63	0	26.1212	2	519.75	0.909493
QVGGEVGASSVLSPK	120	1	1	PF3D7_0517000	1×Acetyl[K15]	0	1414.75	4.3528e-15	0							134.8	0.8741	53.5348	2	707.881	1.12056	134.8	0.8741	53.5348	2	707.881	1.12056	57.81	1	38.3419	2	707.881	0.0851586	117.23	0.812	18.9738	2	707.883	3.10509
YTLKPVAETLK	118	1	1	PF3D7_0922500	1×Acetyl[K4]	0	1262.74	1.09855e-05	0							52.83	0.5849	52.3471	2	631.873	3.19802	46.44	0.7174	22.2525	2	631.872	0.297879	48.74	0.7959	38.4241	3	421.583	-0.969497	50.82	0.7255	25.2285	3	421.584	0.698084
NYKNKENILK	5	1	1	PF3D7_0913900	1×Acetyl[K3; K5]	2	1305.72	0.352414	0.0365013							27.79		53.7503	3	435.911	1.70108													20.16	0.15	31.1004	3	435.911	0.719441				0.01	2	0
GVQNIVK	8	1	1	PF3D7_1002400.1	1×Acetyl[K7]	0	757.457	0.268531	0.0244209							16.12	0.3125	23.4496	2	400.238	0.846572	14.88	1	115.375	2	403.745	-1.29612	10.38	1	22.7388	2	379.232	-0.629664	19.16	0.1053	14.4884	2	379.232	0.0149683				0.657885	1					0.432344
SSLNIKK	18	1	1	PF3D7_1436500	1×Acetyl[K7]	1	831.493	0.409651	0.044836							49.23	0.3469	50.8602	2	416.251	2.25088	46.27	0.3696	23.0977	2	416.25	-0.391673	44.98	0.3333	40.6891	2	416.25	-0.0246522	48.48	0.3542	28.3761	2	416.252	2.91152				0.01	5	0	0.01	3	0	0.01
LALGINENNEVKPNMSK	35	1	1	PF3D7_1367600	1×Acetyl[K17]	0	1870.97	4.23599e-05	0							77.59	1	53.3283	2	935.988	-0.35695	77.59	1	53.3283	2	935.988	-0.35695	11.4	1	51.2806	3	646.003	0.846125	56.63	0.5439	27.1382	2	939.497	0.124902				0.863056	10	7.70684	0.844016	5	7.53224
ANENLYVDDEKDTNVLVK	56	1	1	PF3D7_0511800	2×Acetyl[K11; K18]	1	2079.02	1.09721e-10	0							82.45	0.6829	54.6223	2	1040.02	1.44583	82.45	0.6829	54.6223	2	1040.02	1.44583							95.57	0.7917	28.7586	2	1040.02	0.741244
RNDILNEEITK	1	1	1	PF3D7_1006700	1×Acetyl[K11]	1	1344.71	0.0583638	0.00742041							14.68	1	23.754	3	467.59	-0.527729													30.68	0.4516	25.2916	2	672.86	1.18628
DTLIPVEK	45	1	1	PF3D7_0818900	1×Acetyl[K8]	0	914.519	0.0182118	0.00203237							28.79		54.869	2	457.763	0.360429	28.79		54.869	2	457.763	0.360429	17.91	0.0556	40.3056	2	461.272	-0.120178	29.18	0.1034	29.8333	2	457.764	0.82761				0.732631	10	10.5273	0.772748	6	3.04613	0.760953
TNVQNMVNNNNGAATLNK	20	1	1	PF3D7_0817300	1×Acetyl[K18]	0	1916.92	2.32033e-13	0							111.92	0.7054	47.0153	2	958.967	0.882502	92.06	0.7065	46.1938	2	958.966	0.5641
VLMMNTGAEASETAYK	706	1	1	PF3D7_0608800	1×Acetyl[K16]	0	1715.8	1.87169e-16	0							148.2	0.7838	54.8021	2	858.405	3.08833	137.36	0.2044	47.913	2	866.401	0.56851	82.39	0.8659	42.5189	2	858.403	0.242536	134.24	0.8284	31.8114	2	858.404	1.452
AGSCGSLQPDLIK	55	1	1	PF3D7_0513300	1×Acetyl[K13]	0	1345.68	1.11089e-06	0							95.15	0.6947	54.011	2	673.344	2.30712	78.47	0.5641	51.1245	2	673.342	-1.13997	36.53	0.4054	41.8038	2	673.343	0.67429	71.11	0.5493	20.2701	2	673.344	2.30712				0.76296	13	14.9295	0.791478	7	17.0672	0.780785
LLDYIK	39	3	2	PF3D7_1335300; PF3D7_1335400; PF3D7_1448000	1×Acetyl[K6]	0	771.472	0.193391	0.0155403							32.9	0.1515	49.3632	2	386.239	-1.81393	32.9	0.1515	49.3632	2	386.239	-1.81393	25.25	0.32	39.5835	2	382.732	0.661661	28.89	0.3103	26.8106	2	386.24	1.42979				0.763573	2	6.35073	0.731587	1		0.904796
ITGGVALIK	49	1	1	PF3D7_1015600	1×Acetyl[K9]	0	885.596	0.000602256	0.00010413							59.46	0.6949	24.2636	2	443.302	2.06453	49.37	1	51.9761	2	443.301	-0.0719878	18.38	0.1667	41.4909	2	436.284	0.44717	48.55	0.7959	24.5119	2	443.301	-0.347667				0.72576	13	4.69582	0.715193	7	4.17854
MTAINAVTICK	40	1	1	PF3D7_1211900	1×Acetyl[K11]	0	1221.63	8.14662e-07	0							84.38	0.5952	56.4988	2	611.321	1.33907	81.64	0.8659	58.2146	2	611.32	0.339832	68.03	1	43.4975	2	618.337	0.0183684	77.99	0.7179	20.8985	2	611.321	1.93861				0.643165	9	30.3215	0.643165	5	30.3215	0.523683
ILGGGIGVPK	11	2	1	PF3D7_1136500.1; PF3D7_1136500.2	1×Acetyl[K10]	0	910.572	0.00108055	0.00010413							51.85	0.6154	53.103	2	455.789	-1.63311	51.85	0.6154	53.103	2	455.789	-1.63311							39.97	0.45	20.912	2	455.79	1.31619				0.48573	5	40.3794	0.546199	2	17.5277
DLELTNSIK	52	1	1	PF3D7_1222300	1×Acetyl[K9]	0	1032.56	0.00125002	0.000226216							54.59	0.4727	55.5681	2	516.782	0.202745	54.59	0.4727	55.5681	2	516.782	0.202745	20.3	0.2	42.7998	2	516.782	-0.0336979	52.92	0.4906	31.0935	2	516.783	2.09429				0.803352	13	3.13792	0.786532	7	1.68847	0.879259
SLSMAKLK	30	1	1	PF3D7_1207700	1×Acetyl[K6]	1	919.528	0.203672	0.0194519							22.79	0.3478	55.5023	2	460.267	-1.97117	28.06	0.1786	51.87	2	460.265	-4.89174							28.17	0.4286	21.031	2	460.267	-2.23668
EVLTVLK	36	1	1	PF3D7_1223100	1×Acetyl[K7]	0	801.508	0.017609	0.00186137							40.64	0.4146	53.0497	2	401.258	-0.415806	40.64	0.4146	53.0497	2	401.258	-0.415806							28.49	0.5	28.4999	2	401.258	-0.263505
MVLEILK	1	1	1	PF3D7_1122800	1×Acetyl[K7]	0	861.511	0.0247155	0.00287406							33.63		24.9175	2	431.26	1.56428	28.31	0.25	56.4505	2	434.766	-5.20979	16.69	0.2353	80.7955	2	455.774	0.98992
DDLSLPKDTEGNLDEVAK	80	1	1	PF3D7_1204300	2×Acetyl[K7; K18]	1	1958.96	4.85793e-08	0							86.51	0.7126	60.3602	2	979.984	3.15686	78.51	0.6962	59.2795	2	979.983	1.28744							89.49	0.7191	32.2204	2	979.983	1.34976
ADIIGFK	45	1	1	PF3D7_0705700	1×Acetyl[K7]	0	763.435	0.00238941	0.000323167							44.86	0.7333	25.2871	2	389.238	0.373932	42.5	0.6667	24.9077	2	389.239	0.923466	30.98	0.5484	45.0142	2	382.221	-0.624145	49.44	0.4082	28.6523	2	382.222	1.29461				0.773315	9	14.6386	0.853119	5	16.9779	0.0190639
GVLLYGPPGSGK	70	1	1	PF3D7_0619400	1×Acetyl[K12]	0	1144.64	3.73588e-05	0							63.7	0.8125	55.7008	2	572.823	2.2524	49.63	1	55.2061	2	572.822	0.119486	47.48	1	54.8327	2	572.822	0.439422	37.3	0.6757	31.1005	2	572.823	2.89227
VIILGDSGVGK	51	1	1	PF3D7_0903200	1×Acetyl[K11]	0	1057.63	6.64495e-05	0							53.44	0	25.3237	2	529.317	0.615332	51.54	0.0769	54.4458	2	529.316	-0.654279	31.16	0.0645	44.3435	2	529.316	0.153655	61.32	0.2131	31.3322	2	529.317	1.53869				0.763128	13	4.92972	0.755593	6	4.5322	0.950873
IVLIGDSGVGK	36	2	2	PF3D7_1310600; PF3D7_1320600	1×Acetyl[K11]	0	1071.66	0.000382012	4.3081e-05							60.58	0.4754	58.0131	2	536.334	0.241063	60.58	0.4754	58.0131	2	536.334	0.241063	12.64		50.7938	2	550.322	0.308918	56.47	0.3214	32.8615	2	529.317	2.00036				0.741175	4	1.25552	0.747478	2	0.188681
ALAECLLK	58	1	1	PF3D7_1235600	1×Acetyl[K8]	0	917.513	0.000704218	0.00010413							51.86	1	54.4341	2	459.26	0.514164	51.86	1	54.4341	2	459.26	0.514164							39.56	1	29.1362	2	459.26	0.381119
ELISNAADALEK	72	1	1	PF3D7_1222300	1×Acetyl[K12]	0	1280.68	4.83396e-06	0							84.67	0.7529	60.7101	2	640.845	1.37844	78.82	0.8101	57.7689	2	640.844	0.520593	51.34	1	45.9466	2	637.335	-0.280893	84.31	0.7143	33.4054	2	640.845	2.33161				0.769439	16	11.7102	0.772301	9	14.0755	0.912256
NTTPVQSSNKK	10	1	1	PF3D7_0106300	2×Acetyl[K10; K11]	1	1287.65	0.157456	0.0119478							38.41		57.0512	2	644.328	-4.72685	38.41		57.0512	2	644.328	-4.72685	22.31	0.0455	43.6716	2	644.327	-5.20086	18.54	0.2105	10.5742	3	401.882	-0.266145
SAAIATATNAAMAEATAK	6	1	1	PF3D7_0114700	1×Acetyl[K18]	0	1679.83	0.349582	0.0327645							20.32	0.3	58.8877	2	840.42	3.03754	14.33	0	58.4685	2	840.417	0.276146	16.61	0.2941	68.9779	3	560.613	-0.676548	22.44	0.0909	33.0221	2	840.417	-0.523207				0.01	3	0	0.01	3	0
IEDALNLYEK	1	1	1	PF3D7_0924700	1×Acetyl[K10]	0	1249.63	0.0158161	0.00144067							14.82	1	25.687	3	417.212	-7.7897													18.22	1	31.4321	2	607.822	-0.77303
IGDIGLNTNLK	27	1	1	PF3D7_0109800	1×Acetyl[K11]	0	1157.65	9.9766e-06	0							63.75	0.625	59.9476	2	579.331	1.04766	60.16	0.6667	57.6348	2	579.329	-0.850379	25.18	0.32	52.0724	3	400.559	-1.62533	66.23	0.6818	30.8383	2	579.33	0.309532				0.608329	10	14.8919	0.542532	4	17.6567
NLVLQTIK	32	1	1	PF3D7_1357900	1×Acetyl[K8]	0	935.6	0.0248864	0.00295935							29.97	0.6667	56.6129	2	468.305	2.59208	27.99	1	56.795	2	468.304	0.113098							25.66	0.4615	27.7249	2	464.795	0.45673				0.815127	11	13.7797	0.753626	6	2.4242
MNIFINGNK	17	1	1	PF3D7_1473700	1×Acetyl[K9]	0	1064.57	0.00337384	0.000476188							49.68	1	57.576	2	532.79	-0.983908	48.35	0.75	55.2149	2	532.791	0.850745							41.52	1	29.2715	2	532.791	0.392082				1.85562	8	12.1654	1.7796	4	14.2755
KMVENPEAFAAVAAPASAAK	98	1	1	PF3D7_1130200	2×Acetyl[K1; K20]	1	1973.02	1.38166e-18	0							150.68	0.8079	62.0723	2	987.016	4.37228	139.16	0.8273	60.2732	2	987.012	0.660082							153.86	0.7727	32.9191	2	987.013	1.15504
ANCVDSTAKPEVVFASEMEK	84	1	1	PF3D7_1407100	1×Acetyl[K9]	0	2212.03	1.8358e-17	0							148.49	0.9189	60.3699	2	1106.52	1.21648	148.49	0.9189	60.3699	2	1106.52	1.21648							128.21	1	32.9217	2	1106.52	-0.549432
VGGKVGGKVLGLGKGGK	70	1	1	PF3D7_0320900	3×Acetyl[K4; K8; K14; K17]	3	1636.97	0.000645296	0.00010413							64.36	0.2969	67.4121	2	818.99	-0.547283	64.36	0.2969	67.4121	2	818.99	-0.547283	71.82	0.1667	51.3934	2	818.991	0.198424	53.87	0.1296	39.4089	3	546.331	2.35276
NLEGHTGVLNTVTISPDGSLCASGGKDGVAK	70	1	1	PF3D7_0826700	1×Acetyl[K31]	1	3061.53	3.98049e-17	0							112.21	0.8571	62.8489	3	1021.18	1.77107	112.21	0.8571	62.8489	3	1021.18	1.77107							122.46	0.8115	34.7335	3	1018.84	0.940189				0.753048	21	2.20092	0.755054	11	2.57208
KEIINPK	2	1	1	PF3D7_1014300	1×Acetyl[K1]	1	883.525	0.100715	0.00950856							33.41	0.1212	26.6185	2	442.266	-0.160192	31.32	0.2258	26.2348	2	442.266	-0.989169							16.33		33.6475	2	421.261	0.491615
EGDKCCILPSVDNADLPK	15	1	1	PF3D7_0802200	2×Acetyl[K4; K18]	1	2030.95	2.27401e-05	0							74.52	0.7067	63.5332	2	1019.49	1.72951	64.77	0.8	62.2513	2	1015.98	-0.15136							67.81	0.8088	34.1936	2	1015.98	1.29116				0.833543	4	2.03904	0.852676	1
ELIAQGISNLK	32	1	1	PF3D7_1206200	1×Acetyl[K11]	0	1185.68	0.00192663	0.000299931							63.93	0.7969	61.5285	2	593.346	0.054137	63.93	0.7969	61.5285	2	593.346	0.054137	12.19	1	48.8536	2	600.363	0.438627	50.83	0.6078	22.8672	2	593.347	1.9073				0.679682	9	2.2193	0.678805	4	3.17181	0.861143
TLDAQLGSLQVK	46	1	1	PF3D7_1359400	1×Acetyl[K12]	0	1272.72	0.000544788	0.00010413							83.41	0.7952	61.6548	2	636.862	0.588531	83.41	0.7952	61.6548	2	636.862	0.588531	27.28	0.5556	62.696	2	636.861	-1.61747	50.37	0.68	37.4863	2	636.863	2.98636
MNLWAVQK	88	1	1	PF3D7_1029600	1×Acetyl[K8]	0	1005.52	0.000544788	0.00010413							58.69	0.5424	60.1631	2	495.266	1.88983	48.36	0.2292	50.5104	2	503.263	0.179138	51.24	0.451	47.2449	2	495.266	0.779563	54.83	0.4	26.0713	2	503.263	-0.245763
QNFQNIAMQLKNVK	5	1	1	PF3D7_0606400	1×Acetyl[K11]	1	1698.91	0.467681	0.0489616							19.77	0	27.0202	3	566.975	1.45251	19.38	0.3158	65.4521	3	566.974	-0.164165	11.4		52.1333	3	573.304	-5.17883	13.8	0.0714	8.25472	3	566.974	0.0513915				100	2	0	100	1
NNMFNSLNNHSGLSGPLK	38	1	1	PF3D7_1466400	1×Acetyl[K18]	0	1943.94	2.15114e-15	0							93.89	0.8404	63.9949	2	972.476	2.73999	84.32	0.7738	62.5096	2	972.474	1.2329	18.37	0.4444	48.6966	3	648.652	1.16319	127.59	0.8516	34.828	2	972.475	1.73527
ISTLINSLDK	52	1	1	PF3D7_0524000	1×Acetyl[K10]	0	1117.67	0.00109762	0.00010413							52.08	0.7115	61.4945	2	552.32	1.94703	50.56	0.7647	26.7181	2	552.319	0.509124							45.69	1	33.1681	2	559.336	0.370032				1.22729	11	51.6685	1.15816	6	45.4924
WDDIGGLDEVK	43	1	1	PF3D7_0619400	1×Acetyl[K11]	0	1253.61	0.000743876	0.00010413							55.33	0.5455	63.2682	2	627.311	1.54597	54.35	0.3889	63.3406	2	623.801	-0.83392							53.96	0.6667	37.0126	2	627.312	3.59084				0.766726	10	7.55017	0.731088	5	75.7375
MKLNISNPLNNVQK	107	1	1	PF3D7_1342000	1×Acetyl[K2; K14]	1	1612.88	2.96486e-06	0							86.98	0.5632	26.8678	2	806.946	0.497199	86.98	0.5632	26.8678	2	806.946	0.497199	32.37	0.5312	46.3892	3	543.632	2.14448	87.29	0.6782	34.5147	2	806.946	1.02699				0.774294	20	3.83264	0.781071	10	3.19478	0.83363
LQEFGIEGSK	4	1	1	PF3D7_0414900	1×Acetyl[K10]	0	1149.58	0.195445	0.0170129							26.14	0.4615	48.447	2	554.287	-0.513574	26.14	0.4615	48.447	2	554.287	-0.513574							36.4	0.4444	33.7388	2	575.289	-6.71189				0.669716	3	16.0255	0.669716	1
NLEGHTGVLNTVTISPDGSLCASGGK	112	1	1	PF3D7_0826700	1×Acetyl[K26]	0	2584.27	5.58093e-17	0							130.71	0.8931	66.4945	2	1296.15	1.42564	123.89	0.7823	65.4266	2	1292.64	0.70243							134.35	0.791	37.4937	2	1292.64	5.70944				0.74904	21	4.04372	0.767891	11	3.39229
NNDDEQYVWESAAGGSFTVTKDETNEK	48	1	1	PF3D7_0708400	2×Acetyl[K21; K27]	1	3034.32	1.93437e-17	0							120.72	0.876	66.8348	3	1012.11	1.1249	111.54	0.8661	66.3002	3	1012.11	0.340416							109.27	0.8899	39.6994	3	1012.11	2.03007
NVGHMGATQGTIMNNNMFLNANNAK	21	1	1	PF3D7_0703500	1×Acetyl[K25]	0	2669.25	1.56125e-12	0							98.72	0.8384	65.9629	3	888.084	3.23502	52.26	0.6346	64.6833	3	888.082	1.37799							82.67	1	35.6356	2	1335.13	-0.889255				0.935234	5	3.85456	0.872054	2	10.398
VSVFAEKDPSQIPWGK	105	1	1	PF3D7_1462800	1×Acetyl[K7]	1	1794.95	6.25605e-07	0							65.91	0.7727	66.0168	2	897.981	2.63079	60.41	0.5833	64.6797	2	894.472	1.8633	41.81	0.6429	50.6285	3	596.649	0.422014	71.86	0.5833	36.5823	2	894.471	1.3171				0.75878	20	4.43349	0.759623	11	6.44659	0.726847
NFVIQADSYDINPK	22	1	1	PF3D7_0527000	1×Acetyl[K14]	0	1623.8	3.56107e-13	0							110.28	0.7182	65.7798	2	812.406	1.69568	110.28	0.7182	65.7798	2	812.406	1.69568	12.34	1	37.0446	3	555.945	4.79232	106.11	0.717	37.9438	2	812.405	0.267343				0.561808	7	10.9045	0.568301	3	9.18788
EATNILTAELK	60	1	1	PF3D7_0322900	1×Acetyl[K11]	0	1209.68	1.11849e-05	0							76.56	0.7662	65.7225	2	605.344	0.254679	67.32	0.7164	63.5329	2	605.344	1.16288	23.66	1	52.4221	2	601.834	-0.900175	71.86	0.7222	36.7436	2	605.343	-0.552611				0.80786	14	4.45315	0.80239	7	2.35926	0.686668
MCAINGGTFMLNK	44	1	1	PF3D7_1242800	1×Acetyl[K13]	0	1463.69	3.0001e-10	0							103.96	0.7212	65.8178	2	728.841	0.323426	100.65	0.6832	64.5452	2	728.842	0.993832							97.65	0.7245	38.5338	2	732.352	2.93998				0.767874	11	8.52889	0.793996	6	4.75799
MNINEKDKLAEQNLETLDVTK	30	1	1	PF3D7_1410600	1×Acetyl[K6; K8]	2	2495.28	5.95531e-05	0							78.19	0.1667	69.0663	3	832.432	2.28504	53.4	0.1132	67.8745	3	832.431	0.597279							49.34	0.2041	39.2624	3	830.093	1.92882				0.728927	9	7.61626	0.725465	4	2.55447
LLNTISFPSK	42	1	1	PF3D7_0926700	1×Acetyl[K10]	0	1119.64	8.23701e-05	0							73.5	0.7703	28.0653	2	560.324	0.358731	73.5	0.7703	28.0653	2	560.324	0.358731	18.34	0.2222	110.722	2	563.835	4.62457	76.21	0.75	35.7026	2	560.325	1.23094				0.690312	10	3.56516	0.692051	5	1.04116
MVENPEAFAAVAAPASAAK	186	1	1	PF3D7_1130200	1×Acetyl[K19]	0	1860.92	2.69632e-17	0							117.13	0.8632	62.8864	2	930.963	1.85767	117.13	0.8632	62.8864	2	930.963	1.85767	76.49	0.8026	54.5477	2	922.965	0.440869	111.23	0.8108	39.0793	2	922.965	0.374704
VLNSYWVGQDAVYK	106	1	1	PF3D7_0415900	1×Acetyl[K14]	0	1641.83	7.6049e-14	0							101.64	0.8529	28.1584	2	821.418	1.19858	101.64	0.8529	28.1584	2	821.418	1.19858	65.68	0.7576	55.1486	2	821.417	0.157676	104.43	0.8654	37.5813	2	821.419	1.57033
ALSLAGGAAAVVALTYMLMK	6	1	1	PF3D7_1105800	1×Acetyl[K20]	0	2025.08	2.64693e-06	0							12.51		28.6474	3	670.367	2.39379							100.27	0.79	170.763	2	976.043	1.7456	21.31	0.2381	53.9032	3	675.695	-2.92028
AEGGTDAANLLKPVLSK	114	1	1	PF3D7_1116800	1×Acetyl[K12]	0	1683.93	5.05246e-14	0							95.8	0.8542	66.276	2	842.466	-1.96404	95.8	0.8542	66.276	2	842.466	-1.96404	56.41	0.6071	63.5027	2	863.472	-0.611211	88.24	0.7955	37.5832	2	842.468	0.790638
IEKMEKSFESYIK	6	1	1	PF3D7_0411800	1×Acetyl[K3; K6]	2	1647.83	0.357428	0.0384679							32.87	0.5455	68.4455	3	549.949	2.05106	27.69	0.5714	28.5649	3	549.949	1.38435							30.61	0.1935	35.1061	2	837.429	3.32499				0.01	2	0	0.01	1
VCGGAWSLTTPAAVAAK	102	1	1	PF3D7_0210100.1	1×Acetyl[K17]	0	1659.85	4.94995e-14	0							89.27	0.7416	68.196	2	830.431	1.14489	64.06	0.5312	67.3064	2	830.43	0.483002	49.56	0.56	55.1661	2	830.431	1.65969	68.7	0.6087	41.8313	2	830.432	2.46866
GGFMSVEFK	56	1	1	PF3D7_0619400	1×Acetyl[K9]	0	1001.48	0.000371168	4.3081e-05							62.55	0.5873	64.6942	2	501.242	0.529053	62.55	0.5873	64.6942	2	501.242	0.529053	33.73	0.1176	50.2174	2	501.242	0.955669	50.04	0.4	36.6542	2	501.242	0.407163
AVLLNVIDK	3	1	1	PF3D7_1104900	1×Acetyl[K9]	0	1026.62	0.217909	0.0208135							20.15	0.35	66.5737	2	513.814	0.481528	22.02	0	65.0504	2	513.814	0.362623							13.59		36.5656	2	513.814	0.481528				0.01	2	0
MLMLSSSLDGTAK	100	1	1	PF3D7_0716800	1×Acetyl[K13]	0	1353.68	8.75095e-11	0							112.78	0.7257	28.9683	2	677.342	0.908616	97.28	0.7113	66.1817	2	677.341	0.0970231	28.69	0.4828	54.2859	2	677.341	0.277377	87.36	0.7471	39.3558	2	677.343	2.5318
FMVNVLQSACSK	88	1	1	PF3D7_0624000	1×Acetyl[K12]	0	1383.68	0.000134616	0							92.53	0.7419	28.7858	2	692.342	0.680926	92.53	0.7419	28.7858	2	692.342	0.680926	62.66	0.8413	54.8859	2	692.343	1.65137	87.93	0.6705	37.0814	2	692.343	1.47492
AMLNGSAPISVDVVK	49	1	1	PF3D7_0525100	1×Acetyl[K15]	0	1523.82	2.53625e-08	0							88.46	0.7727	63.1966	2	762.415	0.563572	77.47	0.7792	68.232	2	754.416	-1.02178							70.7	0.7746	42.1938	2	754.417	0.273543				0.72336	14	6.02752	0.72336	8	7.30978
NFDNLSNSNSQITEMTNEQGVIPLREK	54	1	1	PF3D7_1124600	1×Acetyl[K27]	1	3078.48	6.00689e-16	0							121.64	0.7541	71.3634	3	1026.83	3.06308	121.64	0.7541	71.3634	3	1026.83	3.06308							124.69	0.848	42.0642	3	1031.51	0.553905				0.784946	11	6.11378	0.767447	6	7.14444
SGNYLPPPPTPENEGNSCLGGVILTTPNRK	55	1	1	PF3D7_0934500	1×Acetyl[K30]	1	3179.58	5.75799e-07	0							80.61	0.8148	72.5584	2	1590.3	1.23605	66.96	0.7612	70.6309	3	1060.53	-1.01411	17.41	0	165.636	3	1074.53	-0.188061	63.97	0.8438	43.1752	3	1060.54	3.82328				0.797489	16	7.85485	0.779202	8	5.44432	0.0840874
MDNIKEAEISLR	24	1	1	PF3D7_0826700	1×Acetyl[K5]	1	1460.74	0.0238616	0.0028216							54.13	0.4815	70.6719	2	730.875	1.46609	42.4	0.4762	69.809	2	730.875	0.546845							45.66	0.2826	39.9431	2	737.891	-0.634963				0.740609	9	9.82993	0.734325	4	6.2921
ELPGVLALSNK	132	1	1	PF3D7_0922500	1×Acetyl[K11]	0	1140.66	6.58034e-05	0							63.66	0.6875	66.6276	2	570.835	-0.179129	63.66	0.6875	66.6276	2	570.835	-0.179129	42.71	0.6047	55.0721	2	570.835	-0.179129	59.79	0.6833	40.259	2	570.835	0.891041
TLIENLNSDKTFLENNQYTDEGVK	161	1	1	PF3D7_1343000	1×Acetyl[K10; K24]	1	2785.35	1.03296e-10	0							98.59	0.8788	72.0909	2	1393.18	2.30389	89.59	0.7889	70.9888	2	1393.18	1.69033	50.81	0.6471	59.1369	3	929.122	-0.659175	127.13	0.9134	42.1118	2	1396.69	2.09669				0.972612	29	4.42079	0.966329	15	3.80355	0.977136
NPDMANIQAYLK	52	1	1	PF3D7_0306300	1×Acetyl[K12]	0	1377.68	7.39121e-08	0							76.87	0.7662	69.9744	2	689.349	4.86007	72.48	0.7083	68.4569	2	689.346	1.22724	10.77	1	57.5259	2	692.854	0.726687	82	0.7561	39.7461	2	689.346	0.518399				0.81236	12	9.6095	0.81236	6	8.16985	1.21851
MVGPSVLALK	32	1	1	PF3D7_0914200	1×Acetyl[K10]	0	1014.6	0.000544788	4.3081e-05							40.92	0.6341	61.7814	2	515.802	0.127097	40.92	0.6341	61.7814	2	515.802	0.127097							32.93	0.5152	37.1042	2	507.805	0.290764
ILVEPPSVDMTVK	71	1	1	PF3D7_1116800	1×Acetyl[K13]	0	1443.78	5.34241e-07	0							70.28	0.6286	71.1755	2	714.396	1.81675	69.79	0.6286	70.3492	2	714.395	1.04728	11.39	0	57.4912	2	714.394	-0.833646	66.16	0.4697	36.0423	2	722.393	1.76756				0.807516	20	9.57861	0.809276	10	3.11615	0.780438
DISLAPFGK	57	1	1	PF3D7_0520900	1×Acetyl[K9]	0	954.537	0.00294122	0.000401106							46.85	0.5532	29.7599	2	474.263	-0.655113	38.85	0.7436	29.4511	2	474.263	-0.0753716							44.92	0.7111	41.0258	2	477.772	0.0393208				0.793061	12	5.22065	0.797992	6	0.926091
MGLVGLPNVGK	106	1	1	PF3D7_0722400	1×Acetyl[K11]	0	1084.62	2.86534e-09	0							83.81	0.6548	69.301	2	542.813	0.950624	79.24	0.6582	68.1959	2	542.813	-0.287391	43	0.7209	49.6236	2	550.81	-0.875888	66.9	0.7463	36.7477	2	550.811	1.34234
NLLINLDATQPANDLEKK	52	1	1	PF3D7_1008900	1×Acetyl[K17]	1	2017.1	4.63308e-10	0							100.59	0.6436	72.0515	2	1009.06	1.18659	89.85	0.7778	70.2134	2	1005.55	2.19928	14.92	0.0667	68.7159	3	687.038	-7.41341	59.12	0.6441	41.1882	2	1005.55	-0.897889				0.74852	16	3.24426	0.737827	8	2.176
LNMPNFELGK	56	1	1	PF3D7_1338300	1×Acetyl[K10]	0	1162.59	0.000544788	8.14764e-05							62.56	0.4921	71.4579	2	581.801	1.36979	54.33	0.5185	70.3545	2	581.801	1.26479							50.88	0.5098	40.9694	2	581.801	1.36979
NILMIGPTGVGK	28	1	1	PF3D7_0907400	1×Acetyl[K12]	0	1213.72	0.000848038	0.00010413							62.06	0.5484	70.1884	2	600.345	1.38863	51.89	0.5962	69.0431	2	607.362	1.35095	15.34	0.1333	34.289	3	424.578	-1.27858	46.05	0.3261	39.2481	2	600.345	1.18512				0.706209	9	13.3586	0.687278	4	10.477
FLSLSDESVLGEEK	88	1	1	PF3D7_1222300	1×Acetyl[K14]	0	1552.77	2.29399e-07	0							76.58	0.6753	30.2854	2	776.891	0.344224	76.58	0.6753	30.2854	2	776.891	0.344224	27.48	0.5185	60.3362	2	776.891	0.658681	86.92	0.6897	26.514	2	776.892	1.2876
EVNVMTPEQILK	60	1	1	PF3D7_1346300	1×Acetyl[K12]	0	1407.76	0.000544788	0.00010413							54.42	0.5556	73.3163	2	704.386	1.04448	51.39	0.5882	72.35	2	704.386	1.39133							57.02	0.5263	44.1863	2	704.387	2.95215				0.790349	16	4.67419	0.81901	9	8.38452
NLFDKLK	6	1	1	PF3D7_1216200	1×Acetyl[K5]	1	919.525	0.343786	0.0313112							29.99	0.1333	30.4301	2	460.266	0.443472	29.99	0.1333	30.4301	2	460.266	0.443472
LLDNETLYYLNPSGK	168	1	1	PF3D7_0922200	1×Acetyl[K15]	0	1739.89	1.07553e-12	0							107.87	0.8704	30.9672	2	870.448	2.01514	103.05	0.7767	75.1385	2	870.447	1.17322	75.97	0.8684	61.0794	2	870.446	0.190975	110.14	0.8818	43.9771	2	870.449	2.85705
VCETIPMVLVGNKVDVK	61	1	1	PF3D7_1117700	1×Acetyl[K17]	1	1901.02	8.51247e-08	0							68.25	0.6618	74.6641	2	951.016	0.466255	54.49	0.4074	73.4895	2	951.016	0.787319							77.27	0.7532	42.775	2	951.016	1.04417				0.759233	18	4.38922	0.755605	9	3.70083
LLDLSQDELIK	77	1	1	PF3D7_1317800	1×Acetyl[K11]	0	1286.72	1.42732e-05	0							83.1	0.6867	73.7949	2	647.374	1.91728	72.69	0.6986	72.7583	2	643.864	0.372594	40.44	0.425	60.5589	2	643.864	0.94181	70.18	0.6	44.0346	2	643.864	0.562332				0.766638	16	2.07061	0.757948	8	1.29416	0.764715
VQIKDKDTTFAPEQISAMVLEK	91	1	1	PF3D7_0917900	1×Acetyl[K6; K22]	2	2505.35	9.56538e-15	0							90.51	0.8022	75.7269	2	1253.18	1.3808	75.91	0.8553	74.005	2	1253.18	0.698669	19.72	0.25	48.986	4	634.089	5.09737	104.04	0.8846	45.7697	2	1253.18	4.79148				0.850819	19	4.51837	0.862602	8	4.46227
KSDQMVLPVPCLNVINGGSHAGNK	92	1	1	PF3D7_1015900	1×Acetyl[K24; K1]	1	2542.3	3.15025e-17	0							97.27	0.8557	76.4648	2	1271.65	-0.299949	88.29	0.6591	74.5946	3	845.765	0.180578							107.85	0.8426	43.659	3	848.104	-0.113175				0.728727	26	11.5692	0.683378	13	16.0375
MLKNPGTVLVFKPNTK	104	1	1	PF3D7_1229500	1×Acetyl[K3]	1	1829.04	5.74908e-08	0							74.19	0.8378	74.4034	3	610.351	1.06142	74.19	0.8378	74.4034	3	610.351	1.06142	36.63	0.4324	53.8393	3	615.682	1.19488	50.86	0.7451	43.8912	3	610.351	1.16153
VFNGSGKPIDKGPNILADDYLDINGNPINPQCR	28	1	1	PF3D7_0406100	1×Acetyl[K7]	1	3639.86	2.01243e-15	0							93.85	0.8298	78.092	3	1204.6	-0.417317	88.26	0.8182	76.9024	3	1213.96	3.19349							78.45	0.7949	46.3415	3	1213.95	-4.25175				0.715241	11	7.53292	0.715241	5	8.21713
AAGGDDDDDNDIDLFGDDDDNTKDSASNLLLEK	57	1	1	PF3D7_0913200	1×Acetyl[K33]	1	3505.5	9.89e-20	0							179.5	0.8889	78.485	3	1166.83	-0.278095	136.41	0.8456	77.3161	3	1169.17	-0.0201122							146.13	0.8014	47.0563	3	1166.83	-0.0687406				0.771182	12	2.93962	0.768815	6	6.19494
NTPSEGQQNTGLKNAANKGQQNTGLK	16	1	1	PF3D7_0201900	2×Acetyl[K13; K18]	2	2698.35	6.7152e-08	0							74.96	0.8267	34.9434	3	900.123	1.54393	49.96	0.7	34.291	3	900.122	-0.0168069							10.74		47.5948	3	928.122	-7.08407
LLEPVPFVK	102	1	1	PF3D7_0422400	1×Acetyl[K9]	0	1041.63	0.00124896	0.000226216							51.79	0.3077	74.4617	2	521.323	3.72481	51.79	0.5192	73.1909	2	521.321	0.209078							54.25	0.2778	41.977	2	521.321	0.560652
ALQENGVLLEGALLKPNMVTAGYECTAK	318	1	1	PF3D7_1444800	1×Acetyl[K15]	0	2990.53	3.21176e-16	0							103.55	0.7596	32.1801	3	1002.85	0.812615	91.44	0.7802	78.2015	3	1002.85	0.0208806							101.57	0.8137	52.0322	3	997.518	2.1372
FILDQTQMETIVCDK	56	1	1	PF3D7_0525100	1×Acetyl[K15]	0	1854.92	3.69621e-15	0							121.14	0.8099	78.932	2	927.962	0.29889	121.1	0.7934	77.9157	2	927.961	-0.622437							129.08	0.7597	28.0706	2	927.964	2.79963				0.703684	16	13.5262	0.691957	8	7.20686
LIFQTIISK	45	1	1	PF3D7_0413600	1×Acetyl[K9]	0	1062.66	0.00123234	0.000170107							58.15	0.5345	74.0917	2	531.832	1.27115	58.15	0.5345	74.0917	2	531.832	1.27115	39.07	0.4872	62.8323	2	531.831	-0.337074	55.2	0.5273	44.1757	2	531.832	0.811655				0.661161	10	5.31215	0.676675	5	6.98477	0.657164
GKLYKLVSHSCVNTNDGK	10	1	1	PF3D7_0311800	1×Acetyl[K5]	2	2062.04	0.35464	0.0376944							29.81	0.2333	32.423	3	688.021	4.11389	21.94	0.1364	79.0632	3	688.019	1.53874							28.56	0.2414	49.5066	3	688.02	3.4035
SLLGNVGFIK	50	1	1	PF3D7_1236100	1×Acetyl[K10]	0	1054.64	0.000519667	4.3081e-05							70.93	0.8028	75.7915	2	527.822	0.543761	70.93	0.8028	75.7915	2	527.822	0.543761	25.31	1	64.6698	2	527.822	-0.150717	81.7	0.8415	45.4912	2	527.822	0.312269				0.855919	10	1.21083	0.857132	5	1.69831	0.874196
DKDTTFAPEQISAMVLEK	110	1	1	PF3D7_0917900	1×Acetyl[K18]	1	2023.01	1.31238e-12	0							106.26	0.783	80.5301	2	1012.01	4.02077	102.07	0.8529	79.5743	2	1015.52	0.181992	20.06	0.4	67.6074	3	675.006	-0.330437	100.24	0.8	49.9158	2	1012.01	3.4777				0.871564	18	3.82558	0.894982	9	7.15136	0.857715
IDGMLNNISTESLPFQK	65	1	1	PF3D7_0213700	1×Acetyl[K17]	0	1906.96	1.94799e-10	0							112.91	0.6903	80.7542	2	953.983	0.807021	94.45	0.6702	79.5984	2	953.983	0.102877							112.7	0.708	49.9737	2	961.002	2.24901				0.73773	16	10.9518	0.737778	8	9.05981
LLNNMNNVNLINAEPYKNILSDNNNLK	29	1	1	PF3D7_0604500	1×Acetyl[K27; K17]	1	3099.59	1.89476e-10	0							104.34	0.875	83.2375	3	1038.55	1.14371	71.52	0.5694	32.9167	3	1033.87	0.448466							52.75	0.717	49.7673	3	1033.87	1.2755				1.13186	9	31.5097	1.03919	4	27.6277
NLIILDTLNK	46	1	1	PF3D7_0731600	1×Acetyl[K10]	0	1156.69	0.00124896	0.000226216							46.59		33.2409	2	578.852	2.63819	43.43		77.4662	2	585.869	1.74999							49.64	0.3	46.4909	2	585.868	1.02011				0.710717	9	8.16199	0.707934	5	5.40531
ISILGSGNWASAISK	45	1	1	PF3D7_1216200	1×Acetyl[K15]	0	1503.82	8.38602e-15	0							113.18	0.9115	80.7656	2	752.413	1.01178	100.58	0.8416	79.5908	2	752.412	0.605913	72.4	1	67.4787	2	752.413	1.58	98.6	0.8485	48.4742	2	752.412	-0.368171				0.758083	10	5.23789	0.780156	5	7.80486	0.652871
LNIINLLESK	23	1	1	PF3D7_1139800	1×Acetyl[K10]	0	1170.73	0.0560767	0.00583382							39.52	0	78.7497	2	578.851	0.84411	39.14	0	77.6641	2	578.851	0.84411							39.47	0	46.6193	2	585.868	1.22865				0.774914	1
SVPTLSNKPETVDLLVLAPGEKK	38	1	1	PF3D7_1304900	1×Acetyl[K8]	1	2477.39	1.14757e-05	0							47.33	0.766	82.9852	3	826.468	0.717829	43.5	0.75	81.4773	3	826.468	1.45694							33.08	1	51.3049	3	826.466	-1.64731
LINSPALLVQGEMGMSPSMQK	64	1	1	PF3D7_1443900	1×Acetyl[K21]	0	2231.12	6.19561e-18	0							142.85	0.9161	82.3721	2	1116.07	0.961211	132.43	0.8788	81.8023	2	1116.07	1.18006	10.92	1	73.4857	3	749.713	2.26063	142.9	0.8881	51.1343	2	1116.06	-0.461314				0.715004	16	13.4524	0.775112	7	6.09444	0.0236733
GVNPDEAVALGAAIQGGVLK	167	1	1	PF3D7_1134000	1×Acetyl[K20]	0	1879.03	2.25041e-18	0							147.6	0.8716	33.9099	2	940.018	0.659588	116.17	0.8103	81.8228	2	940.018	0.529659	26.85	0.5185	70.4582	3	627.015	0.782361	119.52	0.8667	52.9359	2	943.528	1.7181				0.796793	30	4.7982	0.799664	15	4.7634	1.65787
NLDLVEPYILK	67	1	1	PF3D7_0813900	1×Acetyl[K11]	0	1316.75	0.000578926	0.00010413							67.2	0.5522	82.9213	2	658.877	0.694546	64.38	0.5625	81.7422	2	662.385	0.173772	33.58	0.5882	69.2885	2	658.877	0.13831	56.54	0.3333	49.9281	2	662.386	1.18813				0.77817	16	2.86209	0.768604	8	1.95185	0.847745
LNQILIGMLK	72	1	1	PF3D7_1404900	1×Acetyl[K10]	0	1142.7	0.000618036	0.00010413							68.97	0.6522	81.5324	2	578.869	-0.497109	53.48	0.5472	79.7813	2	571.853	1.65628	52.9	0.2453	68.5619	2	571.852	-0.0529433	60.22	0.5333	48.9684	2	571.853	1.54945				1.08418	12	7.63938	1.07477	7	8.30027	1.15928
DIQSLLSNLSVGSAPAAAAQVTTEKPSEDKK	124	1	1	PF3D7_1103100	3×Acetyl[K25; K30; K31]	1	3155.64	4.59752e-12	0							111.06	0.9009	85.5505	3	1054.89	1.35983	89.47	0.8427	84.357	3	1052.55	0.496637	25.53	0.2308	71.8515	4	789.664	-3.24055	106.37	0.8774	51.743	3	1052.55	0.844785				0.763396	22	7.93865	0.764732	12	9.79821	0.286703
MEELDPDMLGVLK	78	1	1	PF3D7_1438100	1×Acetyl[K13]	0	1489.73	3.92589e-09	0							88.44	0.4432	83.4714	2	745.368	1.26235	80.85	0.5556	82.5743	2	745.368	0.0332288							87.62	0.5909	50.4289	2	745.369	1.50817
QKENTPNTISHVLMNK	1	1	1	PF3D7_1437000	2×Acetyl[K2; K16]	1	1853.95	0.35065	0.0336902							27.73	0.6071	49.8632	3	618.659	5.30592																						0.868667	1
LSLNQTNSETTLSGAMKPLCIPLDQPPMPPNMK	92	1	1	PF3D7_1213800	1×Acetyl[K17]	0	3623.79	9.11457e-17	0							106.13	0.9057	35.165	3	1208.6	-1.12066	102.84	0.7767	87.4504	3	1208.61	2.21423							110.21	0.8545	30.7559	3	1208.6	1.60789				0.762903	14	6.17506	0.790772	6	14.4366
VGYQADKVDFIPISGFEGDNLIEK	98	1	1	PF3D7_1357000	1×Acetyl[K24]	1	2654.33	4.34217e-12	0							100.59	0.8119	87.7266	2	1327.67	2.13706	69.17	0.7971	87.0806	2	1327.67	2.41299							88.05	0.7955	55.0973	2	1327.67	2.04508				0.718321	22	6.39277	0.739074	12	9.51294
NSCDTAISTMNNQTIDGDTITIILGK	19	1	1	PF3D7_0929200	1×Acetyl[K26]	0	2796.34	3.50007e-09	0							65.24	0.7692	88.669	3	932.785	0.902116	44.89	0.6222	86.6834	3	932.784	-1.12778							15.28		60.1166	3	952.119	-0.544282				0.707086	9	18.3019	0.869441	3	36.0368
CNLQGKPIITATQMLESMTK	47	1	1	PF3D7_0626800	1×Acetyl[K20; K6]	0	2264.14	3.34541e-15	0							124.34	0.871	87.5092	2	1132.58	2.79812	83.94	0.8333	86.3995	2	1132.58	-0.436753							94.04	0.7872	55.0922	2	1132.58	3.98424				0.73994	11	6.56239	0.721574	5	4.19774
DIQSLLSNLSVGSAPAAAAQVTTEKPSEDK	58	1	1	PF3D7_1103100	1×Acetyl[K25]	0	3034.57	7.23525e-18	0							116.64	1	89.0511	3	1009.86	1.38429	88.23	1	87.7142	3	1009.85	0.416617							101.76	1	56.1996	3	1012.2	1.79915				0.804579	14	5.35612	0.821886	7	6.57542
GYGFINFENQQSAINAVAGMNGFNAGNK	59	1	1	PF3D7_1360900	1×Acetyl[K28]	0	2933.36	8.45022e-17	0							123.87	0.871	89.3365	3	983.141	3.04548	89.28	0.8315	88.3729	3	978.46	0.509707	14.96	0.0667	97.2578	3	1002.47	2.30059	108.34	1	56.2035	2	1467.19	2.13725				0.84019	10	6.99722	0.861965	5	8.65163
MNESENKLPLIPLK	2	1	1	PF3D7_1223200	1×Acetyl[K7]	1	1690.92	0.41496	0.0452748							27.62	0.0357	87.4962	2	845.963	2.08397	27.62	0.0357	87.4962	2	845.963	2.08397							23.45	0.0435	55.4113	2	845.964	2.80589
SVPTLSNKPETVDLLVLAPGEK	106	1	1	PF3D7_1304900	1×Acetyl[K8]	0	2349.29	1.24232e-06	0							68.16	0.8382	89.8092	3	783.77	1.25029	61.13	0.623	89.1165	3	783.768	-0.776165							68.99	0.7681	57.0021	3	783.768	-0.152639
FGIVEGLMTTVHASTANQLVVDGPSK	514	1	1	PF3D7_1462800	1×Acetyl[K26]	0	2678.39	3.32017e-17	0							118.23	0.8559	89.5145	2	1339.7	2.30973	87.84	0.875	88.2083	2	1339.7	0.760146	46.2	0.7391	156.086	3	891.133	2.90972	125.15	1	56.486	2	1339.7	3.4947				0.765812	45	24.7067	0.841606	20	29.7102	0.732119
QVQAEMGQIDSDKDGFISLNELNDAFAQNLDAK	166	1	1	PF3D7_1108600	1×Acetyl[K13]	1	3624.71	1.89458e-15	0							121.75	0.7951	90.1712	3	1214.24	-0.730976	107.45	0.8411	91.3299	3	1208.91	0.860203							115.84	0.8017	55.969	3	1218.92	1.46909				0.821541	31	4.98253	0.830061	14	3.44255
IMKFILANSNDIAK	7	1	1	PF3D7_0201200	1×Acetyl[K14]	1	1635.88	0.272167	0.0247788							29.77	0.3333	91.0191	3	545.962	-2.87577	28.83	0.3448	89.5191	3	545.962	-3.65929							33.88	0.4412	56.6865	3	545.962	-2.9877				0.01	2	0
MAVTFVGNSTAIQEMFK	67	1	1	PF3D7_1008700	1×Acetyl[K17]	0	1873.92	4.15475e-17	0							113.45	0.8496	89.3828	2	940.973	1.31147	113.45	0.8496	89.3828	2	940.973	1.31147	13.02	1	109.608	3	627.65	-0.0261024	128.26	0.8438	56.6147	2	937.466	3.17992				0.879158	14	6.06436	0.883908	5	8.15479
NGCILVGEGANMPSTVDAINLFK	148	1	1	PF3D7_1416500	1×Acetyl[K23]	0	2434.23	3.97065e-18	0							133.64	0.7015	93.3819	2	1217.62	1.90246	115.82	1	92.8462	2	1210.6	0.360748							126.67	1	59.6814	2	1210.6	0.0581185				0.742823	40	8.16063	0.731325	19	7.52819
GSIINISQIISCVGQQNVEGK	43	1	1	PF3D7_0318200	1×Acetyl[K21]	0	2244.17	3.06546e-15	0							112.66	1	91.601	2	1140.13	3.36135	112.66	1	91.601	2	1140.13	3.36135							115.31	0.8696	58.8124	2	1122.59	1.29455				0.651041	18	9.29998	0.664729	9	5.91633
ALQISMNAPLTIPIETSNDMINSK	75	1	1	PF3D7_0303300	1×Acetyl[K24]	0	2629.4	4.00042e-12	0							79.42	1	94.1184	2	1315.2	1.49695	75.8	0.8553	92.9613	2	1315.2	0.382747	11.05	1	79.0368	3	892.451	4.00745	87.39	0.8621	59.9458	2	1315.2	2.61116				0.705734	22	6.89673	0.728827	10	5.935
AANEGNQPIPPEEEKEISSLLESIK	7	1	1	PF3D7_1203700	1×Acetyl[K15]	1	2785.44	0.16635	0.0124295							14.78		96.1175	3	929.152	0.43949	14.78		96.1175	3	929.152	0.43949							18.4	0.2778	34.2213	3	929.152	-0.0206666				0.765221	2	3.03652	0.781052	1
LGVLLVGIGGNNATTMLGGICANAK	75	1	1	PF3D7_0511800	1×Acetyl[K25]	0	2414.29	5.7376e-17	0							110.55	0.9009	96.1431	2	1207.65	2.24255	92.79	0.8817	94.2531	2	1214.67	2.16852	78.46	1	81.8812	3	805.437	2.26226	120.91	0.876	61.113	2	1207.65	2.95042				0.768223	16	9.55184	0.79444	7	13.5597	0.816523
QLFNPYGEITSMIVK	93	1	1	PF3D7_1224300	1×Acetyl[K15]	0	1753.94	6.4787e-11	0							81.97	0.5854	94.8272	2	877.473	0.81612	81.97	0.5854	94.8272	2	877.473	0.81612							86.6	0.6782	61.131	2	877.474	1.92969				0.921168	21	8.93686	0.903295	11	13.7565
VANSLLAFGSSPAMIDNPKEVEEFAK	29	1	1	PF3D7_1239600	2×Acetyl[K19; K26]	1	2764.39	3.68775e-08	0							67.46	1	85.9557	3	922.136	3.07818	60.51	1	84.684	3	922.136	2.68076							65.73	0.8333	52.8324	3	924.475	2.07461				0.72628	6	6.5954	0.741505	3	6.15736
VILPSQLK	42	1	1	PF3D7_0318700	1×Acetyl[K8]	0	939.587	0.146173	0.0113868							25.52	0.4231	119.882	2	470.297	0.132694	30.38	0.1667	117.564	2	470.297	-0.451942	16.17		50.1619	2	470.297	-0.451942	25.12	0	77.0796	2	470.297	-0.906658				0.01	4	0	0.189539	2	896.879
MQLLDLPGIIEGAK	58	1	1	PF3D7_0524400	1×Acetyl[K14]	0	1497.83	1.51855e-08	0							80.32	0.425	95.5364	2	749.421	0.66602	80.32	0.425	95.5364	2	749.421	0.66602							75.37	0.44	61.6538	2	749.422	1.3995				0.75151	13	9.59376	0.742565	8	10.7057
STKEETFNNENDIEGNTEEIVDTFDALGLNEK	84	1	1	PF3D7_1468700	1×Acetyl[K3]	1	3671.69	2.0197e-11	0							70.56	0.7606	99.3933	3	1224.57	1.24229	53.04	0.5094	98.4088	3	1224.57	0.943076							93.04	0.8065	64.0234	3	1224.57	2.04021				0.790228	17	10.8251	0.790994	7	10.0515
NMITGTSQADVALLVVPAEVGGFEGAFSK	635	1	1	PF3D7_1357000	1×Acetyl[K29]	0	2924.47	1.21931e-15	0							109.36	0.8807	102.262	3	975.496	0.938565	103.56	0.8558	100.889	3	975.497	1.75251							94.93	0.8842	65.736	3	977.837	2.86815				0.720436	74	5.71621	0.720425	43	7.86853
FLSLSDESVLGEEKK	14	1	1	PF3D7_1222300	1×Acetyl[K14]	1	1680.87	8.80947e-08	0							94.36	0.7766	66.5614	2	840.939	1.04464	65.97	0.6818	65.7552	2	840.939	0.97202							66.87	0.6567	36.6652	2	840.939	0.681526
YKNSAAGASMQSAANITLR	191	1	1	PF3D7_0626800	1×Acetyl[K2]	1	1961	8.44353e-16	0							124.62	0.792	50.7417	2	977.496	1.53899	116.27	0.8966	50.7907	2	981.003	0.250686							110.13	0.8455	25.7911	2	981.005	1.93141				0.767017	31	12.1481	0.716542	17	11.1424
LNVMGPK	10	1	1	PF3D7_0904100	1×Acetyl[K7]	0	758.423	0.05404	0.00471128							30.06	0.4667	113.843	2	379.715	-0.577975	30.06	0.4667	113.843	2	379.715	-0.577975							23.63	0.4167	77.6951	2	379.715	0.307265
LLTLSSK	16	1	1	PF3D7_1449900	1×Acetyl[K7]	0	803.487	0.216115	0.0206835							11.74	1	45.9	2	402.248	1.5516	14	0.2857	43.9131	2	402.247	-1.25903							14.29	0	86.1912	2	402.246	-2.39847
LVKSVK	4	1	1	PF3D7_1400100	1×Acetyl[K3]	1	715.471	0.401208	0.0439883							14.3	0.0714	44.5422	2	358.24	2.91966													14.19		84.4987	2	358.239	-2.11349
EVTKIK	7	1	1	PF3D7_1251300	1×Acetyl[K4; K6]	1	759.461	0.410305	0.0448928							25.47	0.2	44.6338	2	380.234	-0.654954	20.3		44.9261	2	380.234	-0.815687							19.48	0	83.7777	2	380.234	0.470175				0.719607	1
GSGKPSGLRAARK	2	1	1	PF3D7_0306900	1×Acetyl[K13]	2	1326.76	0.353066	0.0370226							15.72	1	44.7537	2	663.883	-1.16357
ASTTTHATYK	40	1	1	PF3D7_0501600	1×Acetyl[K10]	0	1080.53	0.00329925	0.0004529							43.4	1	18.1862	2	540.769	-1.24388	43.28	1	17.6424	2	540.77	-0.00118402							37.66	1	11.0969	2	540.77	0.450706
KAAEGPLK	26	1	1	PF3D7_1462800	2×Acetyl[K1; K8]	1	813.483	0.0194517	0.00225116							36.63	0.5946	22.1595	2	407.244	-2.44345	23.51	1	21.3511	2	407.245	0.932874							51.62	0.6731	12.3664	2	407.245	0.332638
KEPGAVTAKAPAKK	32	1	1	PF3D7_1357000	2×Acetyl[K1; K14; K9; K13]	3	1437.84	0.00167456	0.000276304							46.47	0.5435	12.9708	3	479.952	0.0393865	46.47	0.5435	12.9708	3	479.952	0.0393865							31.29	0.5806	11.6315	4	349.713	-0.598859
TKNLYDSNK	20	1	1	PF3D7_1407900	2×Acetyl[K2; K9]	1	1082.55	0.0827771	0.00880962							31.42	0.5161	22.1616	2	541.778	0.304773	31.42	0.5161	22.1616	2	541.778	0.304773							19.78	0.1	55.2341	2	583.787	-2.55262
TLKPVTK	26	1	1	PF3D7_0503800	1×Acetyl[K7]	0	786.508	0.0083166	0.0010942							47.67	0.6042	23.0445	2	393.758	0.010318	47.67	0.6042	23.0445	2	393.758	0.010318
LDIKNDK	4	1	1	PF3D7_1338800	1×Acetyl[K7; K4]	1	887.483	0.226922	0.0216806							20.31		51.9162	2	444.245	0.352504	20.31		51.9162	2	444.245	0.352504							30.57	0	23.7106	2	444.245	-0.335229
KKIQDNADISK	12	1	1	PF3D7_0307200	3×Acetyl[K1; K2; K11]	2	1259.7	0.00619722	0.000826176							46.92	0.3617	24.4196	2	630.351	-0.266209	41.63	0.619	23.5441	3	425.248	-0.00692418							60.84	0.7049	12.4506	3	425.248	0.568097				0.799518	4	4.19557	0.723002	2	18.5358
AHSSMVGVK	30	1	1	PF3D7_0922500	1×Acetyl[K9]	0	915.472	0.00341763	0.000476188							39.17	1	26.7437	2	458.239	-1.78265	36.36	1	12.9289	2	458.239	-0.315891							19.93	1	13.7521	2	458.24	0.950852
NMNNHNNNPHYQHNYNNSNMNNPNNNSK	32	1	1	PF3D7_0605100	1×Acetyl[K28]	0	3353.37	6.33061e-11	0							20.25	0.45	26.1554	4	839.099	0.865335	20.25	0.45	26.1554	4	839.099	0.865335							49.18	1	12.6104	4	839.099	1.9574
RGVAPNHTSLASGK	44	1	1	PF3D7_0422400	1×Acetyl[K14]	1	1394.75	0.00434201	0.000592666							45.29	1	27.5012	2	697.878	-0.368563	41.72	1	12.4934	3	465.588	-0.859571	12.8	1	16.3642	3	465.588	0.387608	32.04	1	13.1801	3	465.588	0.584531
LLELVASK	6	1	1	PF3D7_1206600	1×Acetyl[K8]	0	872.545	0.00667809	0.000870882							23.4	0	56.7574	2	436.777	1.00488	20.23	0.25	55.8098	2	436.777	1.07483
TDSYLK	2	1	0	PF3D7_1411400	1×Acetyl[K6]	0	768.377	0.382524	0.0422043							26.31	0.0385	28.5279	2	384.691	-2.38084
HKEIIQNNNNNKQTNQNNNLQQEQEGK	6	1	1	PF3D7_1227100	2×Acetyl[K2; K27]	2	3219.55	0.00233324	0.000323167							31.63	0.5312	27.6508	4	805.643	0.0172262	31.63	0.5312	27.6508	4	805.643	0.0172262	14.8		37.0285	3	1106.55	5.06857										0.853713	1		0.853713	1
SEHEKAQEASQGEGKDEAENAELK	22	1	1	PF3D7_1252100	1×Acetyl[K24]	2	2614.19	0.00124119	0.000170107							38.37	1	28.9391	4	654.302	-0.384743	35.14	1	27.9143	4	654.302	0.455773							27.01	0.6296	13.4775	4	654.305	5.03192
ILGDCEGSVDMGLMGNSPPSPSYLPCK	1	1	1	PF3D7_0315200	1×Acetyl[K27]	0	2888.3	0.241969	0.0224635							18.27	1	80.0412	3	963.443	3.51842																						100	1
FADEDKNLR	38	1	1	PF3D7_0917900	1×Acetyl[K6]	1	1107.54	0.000544788	0.00010413							60.11	0.7167	31.8515	2	554.275	-0.620629	57.56	0.8103	30.9899	2	554.275	-0.841063	20.52	1	28.3891	2	575.282	2.74187	74.6	0.8	14.4066	2	554.276	0.812195
VLKDAMMDKK	18	1	1	PF3D7_0818900	1×Acetyl[K3]	2	1178.63	0.00371028	0.000524203							26.06	0.4615	32.035	3	393.547	-1.9414	21.11	0.381	31.1307	3	393.547	0.233572	18.6	0.2632	28.6222	3	407.551	0.570703	48.95	0.5918	15.155	2	589.819	3.50743
IYKPSSQNDYSNER	14	1	1	PF3D7_1460500	1×Acetyl[K3]	0	1700.79	3.92939e-07	0							57.27	0.807	31.6085	2	850.898	1.31066	57.27	0.807	31.6085	2	850.898	1.31066							10.57	1	38.7147	2	875.409	-2.2948				1.13524	5	3.87972	1.16074	3	13.487
GHISNNNINNNINNNNNVGDNEANRKK	2	2	1	PF3D7_0529400.2; PF3D7_0529400.1	1×Acetyl[K27; K26]	2	3005.43	0.193311	0.0155077							28.5	0.2143	31.8414	4	752.111	-1.3976	28.5	0.2143	31.8414	4	752.111	-1.3976																0.84458	1		0.84458	1
YQEITDKSNTVDDASKNK	34	1	1	PF3D7_1457000	1×Acetyl[K16]	2	2055.98	2.38036e-07	0							75.47	0.8533	32.2344	4	514.751	-0.207516	75.47	0.8533	32.2344	4	514.751	-0.207516							17.8	0.0556	41.9325	2	1053	-4.60622				0.820599	15	6.09894	0.855027	7	3.65634
EEKDEKDDVPTTSNDNLK	4	1	1	PF3D7_0113000	1×Acetyl[K3]	2	2076.96	0.020939	0.00246763							30.59	0.6129	33.8373	3	692.99	-0.430693
NMQDNSNKNEFSDMKDNK	10	1	1	PF3D7_0721800	2×Acetyl[K8; K18]	2	2158.91	0.00569171	0.000802519							43.51	0.7273	34.5328	3	720.311	2.69767	43.01	0.7442	33.5151	3	720.311	2.01916							32.47	0.5312	14.9191	3	720.309	0.0684394
KEYQTIKDSDVVDVSK	6	1	1	PF3D7_0523000	3×Acetyl[K1; K7; K16]	2	1853.95	0.000544788	8.14764e-05							67	0.8209	42.8213	3	618.654	-0.44981	67	0.8209	42.8213	3	618.654	-0.44981							11.69		20.2478	3	620.994	0.528762				0.757938	3	4.85965	0.745625	2	2.42875
SEQLDDKVNKNNNASLTK	12	1	1	PF3D7_0604500	1×Acetyl[K7]	2	2018.01	0.000557727	0.00010413							45.96	1	34.975	3	673.343	0.0384045	39.26	0.4359	33.8882	3	673.343	0.310611
NKELQNKGSEGLKENAELK	6	1	1	PF3D7_0201900	2×Acetyl[K7; K19]	3	2129.12	0.0183423	0.00204996							38.58	0.5128	34.0784	4	533.036	0.220121	38.58	0.5128	34.0784	4	533.036	0.220121							20.67	0.1905	53.829	3	738.38	-6.65456
MENDKKHNQKQNNVDENEFPNSK	88	1	1	PF3D7_1347500	1×Acetyl[K5; K6; K10]	3	2829.29	0.0148689	0.00135424							41.87	0.1429	35.26	3	943.767	0.332233	41.18	0.1463	34.4126	3	943.767	0.202797
KSAPISAGIKKPHR	38	1	1	PF3D7_0610400	1×Acetyl[K1; K10; K11]	2	1545.94	1.04491e-05	0							83	0.8313	34.3286	2	773.475	1.00279	83	0.8313	34.3286	2	773.475	1.00279	45.77	0.1739	28.96	3	529.988	-1.57274	31.34	0.6129	15.282	4	387.24	-1.3045				1.75318	9	11.2542	1.73106	4	2.16354	7.14219
ESDNFKKPTGGEATIK	25	1	1	PF3D7_1115800	1×Acetyl[K6]	1	1728.89	0.0017819	0.000299931							58.69	0.7119	35.4261	2	864.95	3.26964	54.55	0.7455	34.4986	2	861.44	1.62458							26.77	1	16.5912	3	576.969	2.30868				0.942756	7	7.77992	0.96778	4	4.80066
IQENVKGDESNNIVK	6	1	1	PF3D7_1131800	1×Acetyl[K15]	1	1700.9	0.0139511	0.00131741							25.43	0.52	37.9109	3	567.639	0.580201	24.96	0.4	36.6971	3	567.639	1.33377																0.764146	4	13.0565	0.687799	2	4.05195
DGSGKNPLSDMMNIFGVPQTGK	26	1	1	PF3D7_1436300	1×Acetyl[K5]	1	2300.11	4.47352e-09	0							53	0.6792	96.9528	3	767.377	1.20959	45.24	0.7111	95.728	3	765.036	-0.218301							69.83	0.7286	61.8636	2	1150.56	4.21397				1.04602	4	29.1391	0.948849	2	33.7979
YNAYKNMENIK	2	1	1	PF3D7_1023900	1×Acetyl[K5; K11]	1	1436.7	0.0560767	0.00583382							11.45	1	36.7285	3	498.908	6.25264							29.5	0.5	38.5478	2	718.851	-1.01421																62.6227
NLNKNEESNFKVEEK	6	1	1	PF3D7_1223400	2×Acetyl[K4; K15]	2	1821.9	0.00314802	0.000427087							40.48	0.75	35.8477	3	607.971	0.26195	40.48	0.75	35.8477	3	607.971	0.26195
ILKDEETEDVKAEDPSK	45	1	1	PF3D7_0815600	3×Acetyl[K3; K11; K17]	2	1945.96	2.91265e-05	0							98.7	0.8081	37.1351	2	973.485	1.36429	50.83	0.6863	36.0289	3	649.326	1.01236							55.31	0.7818	16.3444	3	649.325	0.541888				0.80696	13	5.94343	0.81716	6	4.39062
VLKDAMMDK	58	1	1	PF3D7_0818900	1×Acetyl[K3]	1	1050.53	0.000561055	0.00010413							47.49	1	37.3688	3	350.849	0.929524	46.14	0.7609	36.303	3	350.849	0.580928	21.71	1	25.5449	3	350.849	0.232333	51.7	0.75	15.7372	3	350.849	1.27812
LINSPDVDINEQK	19	1	1	PF3D7_1312700	1×Acetyl[K13]	0	1484.76	2.98945e-07	0							81.73	0.622	53.2973	2	749.9	0.0783299	81.73	0.622	53.2973	2	749.9	0.0783299							63.65	0.7656	28.495	2	742.885	2.89207				0.808287	5	4.28543	0.777297	2	1.51294
SYSNDNKYSELTQK	12	1	1	PF3D7_1213200	2×Acetyl[K7; K14]	1	1676.78	0.00479968	0.000662025							50.97	0.7451	37.6906	2	838.894	2.49992	34.07	1	36.7261	3	559.598	2.4919							14.16	1	36.8747	2	880.897	-5.52934
NAYGSCGVSSKDNIIKK	6	1	1	PF3D7_0711500	3×Acetyl[K11; K16; K17]	2	1840.92	0.1578	0.0119478							32.95	1	37.8508	3	614.314	3.26549	25.19	0.56	36.8236	3	614.312	0.281568																0.778476	4	7.9679	0.76038	2	9.11774
YKADISTISDKQK	5	1	1	PF3D7_0506100	2×Acetyl[K2; K13]	2	1496.8	0.000658367	0.00010413							57.92	0.7069	37.9558	3	499.603	-0.80547	36.6	0.4595	37.0025	3	499.604	0.784841							14.52	1	48.602	2	790.912	0.551096				0.980901	2	15.7044	0.882882	1
KTHIVCTLGPACK	41	1	1	PF3D7_0626800	2×Acetyl[K1; K13]	1	1484.77	6.02767e-06	0							65.37	0.7846	37.3207	2	742.889	-0.405327	65.37	0.7846	37.3207	2	742.889	-0.405327	28.75	1	22.9368	3	495.595	-0.0649703	81.59	0.8415	17.7426	2	742.892	3.12991				0.799192	5	5.60869	0.80761	4	4.3578	0.864538
KTNIPSNEDLTR	6	1	1	PF3D7_0717700	1×Acetyl[K1]	1	1394.73	0.0352547	0.00371221							37.48	0.5946	37.4598	2	697.872	2.08871	37.48	0.5946	37.4598	2	697.872	2.08871							44.18	0.5455	16.3047	2	697.872	0.775877				0.755465	3	37.0219	0.638078	2	25.4347
VANSLLAFGSSPAMIDNPK	30	1	1	PF3D7_1239600	1×Acetyl[K19]	0	1931.99	1.31641e-12	0							84.77	0.8118	80.9473	2	966.501	2.86414	78.57	0.7722	79.3578	2	966.499	0.526341							99.85	0.75	50.2354	2	970.01	3.31917				0.928947	7	14.6579	0.977006	3	7.48876
LAEKEENEGEKLGENVNDGASENSEDPKK	2	1	1	PF3D7_0500800	3×Acetyl[K11; K28; K29; K4]	3	3285.49	0.00300915	0.000401106							48.11	0.7292	38.7964	4	790.621	1.85967	12.39	0.1667	38.2877	3	1095.83	-5.27232							11.5	1	74.0131	3	1109.84	3.28512
FKANMEAEKDLNK	36	1	1	PF3D7_0721800	2×Acetyl[K9; K13]	2	1537.77	0.000307741	4.3081e-05							81.23	0.6049	38.1076	2	769.389	1.50866	81.23	0.6049	38.1076	2	769.389	1.50866							80.37	0.7125	18.4436	2	769.391	4.68392
SVNNNMKESDNFKKPTGGEATIK	7	1	1	PF3D7_1115800	3×Acetyl[K7; K13; K23]	2	2509.24	0.000900351	0.00010413							36.21	0.5278	39.0724	4	628.065	1.55631	28.06	1	38.0806	4	628.064	-0.876111							10.6	1	81.5384	2	1326.13	-1.325				0.94753	5	2.01425	0.952143	2	11.5875
CNNVENKIDNVGK	9	1	1	PF3D7_1323500	1×Acetyl[K7; K13]	1	1545.73	0.197997	0.0183845							26.84	0.3704	37.837	3	515.914	-2.53434	26.84	0.3704	37.837	3	515.914	-2.53434							21.89	0.5	16.5069	3	515.914	-3.12664				0.01	5	0	0.01	3	0
AKFDEAIAETKR	13	1	1	PF3D7_1324900	1×Acetyl[K11]	2	1385.75	6.9858e-07	0							82.64	0.8434	38.5171	2	693.379	0.658597	82.64	0.8434	38.5171	2	693.379	0.658597	11.84	1	52.4259	2	710.874	-1.58648	44.23	0.6591	18.7527	2	693.38	2.77275				0.812161	4	4.72457	0.805074	3	9.46496
GNLNTANFILDDDTIK	1	1	1	PF3D7_0319400	1×Acetyl[K16]	0	1819.93	0.000183342	0							11.19	0	39.8234	4	455.736	-1.58132													36.43	1	44.772	2	882.444	0.166652
ISKTVLNKNDMEQNK	4	1	1	PF3D7_1332200	1×Acetyl[K3]	2	1819.92	0.018499	0.00206039							16.08		38.8861	4	455.736	0.656682	16.08		38.8861	4	455.736	0.656682
KATTSSILEEKPVNK	25	1	1	PF3D7_1011800	1×Acetyl[K1]	1	1644.92	2.67439e-09	0							119.92	0.6917	39.1428	2	822.964	2.69854	119.92	0.6917	39.1428	2	822.964	2.69854							61.95	0.7097	16.5984	3	548.978	0.909312				0.870113	5	6.97344	0.845758	2	4.21094
IRYESITDTQK	19	1	1	PF3D7_0708400	1×Acetyl[K11]	1	1367.74	0.00570017	0.000802519							57.89	0.6552	40.0492	2	677.355	1.58028	45.57	0.587	39.1677	2	684.373	1.90188							63.55	0.5781	19.3408	2	684.373	2.08038				0.650836	5	6.95699	0.650836	3	4.56876
IGDPHTVPMKVSGK	27	1	1	PF3D7_1447000	2×Acetyl[K10; K14]	1	1465.78	3.3418e-05	0							47.28	0.6383	39.0828	4	367.201	-0.761437	47.28	0.6383	39.0828	4	367.201	-0.761437	10.34	1	66.9778	2	786.908	-5.50824										0.795795	10	3.51756	0.802406	5	2.2085
MQNVIIFVTDQK	1	1	1	PF3D7_0422500	1×Acetyl[K12]	0	1493.77	0.00365667	0.000501933							21.91	0.1364	75.229	2	747.387	-0.420648	21.91	0.1364	75.229	2	747.387	-0.420648							42.2	0.5238	45.462	2	718.388	4.90953
SLKSEPIPEDDKNAPVK	21	1	1	PF3D7_0827900	1×Acetyl[K3]	2	1866.98	6.48072e-07	0							64.12	0.6406	40.4123	3	623	2.07984	56.34	0.5357	39.1553	3	622.998	-0.077822																0.842795	8	7.36341	0.878258	4	7.86495
MQTFQKPENALKR	14	1	1	PF3D7_1212700	1×Acetyl[K12; K6]	1	1590.84	0.00487204	0.000662025							24.59	0.28	40.1108	4	398.466	-0.363241	24.59	0.28	40.1108	4	398.466	-0.363241							13.22	1	59.7456	2	845.934	1.15842
YLHENKEEFLK	24	1	1	PF3D7_1343000	1×Acetyl[K6]	1	1449.74	0.00054484	0.00010413							35.19	0.4857	41.0345	3	483.917	-0.226711	31.73	0.4375	40.0919	3	483.917	0.341651	36.3	0.6667	39.2446	3	497.921	-0.428869	46.01	0.5	18.0033	2	725.373	0.456178
ILLNYYLSK	25	1	1	PF3D7_1436000	1×Acetyl[K9]	0	1133.67	0.00188647	0.000299931							67.35	0.7164	70.8048	2	567.339	1.64954	67.19	0.7164	69.7997	2	567.338	0.0343826	32.17	0.5312	58.6057	2	563.829	-0.116279	56.57	0.7368	39.8945	2	567.338	1.00348				0.786347	4	7.05009	0.798257	3	4.45949	0.893998
KPDLEKGELASGANVTR	2	1	1	PF3D7_1439400	1×Acetyl[K6]	1	1826.96	5.27778e-05	0							49.45	0.7755	41.2074	3	595.656	1.52033							10.91	0	56.4006	2	913.981	-2.95378
KKEAEIAETENTLENTK	1	1	1	PF3D7_0930300	2×Acetyl[K2; K17]	2	2039.03	0.00720881	0.000966821							42.51	0.7442	41.3939	3	650.002	2.10049													14.89	0.1333	38.1223	2	1020.02	3.70727				0.835402	1
STDKNVNMEYIK	31	1	1	PF3D7_1446200	2×Acetyl[K4; K12]	1	1448.72	0.000419651	4.3081e-05							69.96	0.7429	40.8063	2	721.354	1.47759	69.96	0.7429	40.8063	2	721.354	1.47759							81.86	0.6951	18.6271	2	724.863	1.25073				0.795646	8	5.32699	0.76903	4	3.26494
IATDMNNCSGAEVK	33	1	1	PF3D7_1248900	1×Acetyl[K14]	0	1516.68	3.03111e-07	0							94.19	0.8511	38.3611	2	758.847	1.47942	92.26	0.8913	36.8877	2	755.338	0.565104							92.58	1	13.9938	2	763.333	-1.86866				0.707382	8	1.39377	0.707382	4	0.469196
KLESVPISHMGK	4	1	1	PF3D7_1008400	1×Acetyl[K1]	1	1325.72	0.000544788	8.14764e-05							33.7	0.5294	41.0528	3	442.579	-1.08778	33.7	0.5294	41.0528	3	442.579	-1.08778							36.64	0.5946	20.4485	3	442.581	2.08892				1.21297	2	67.6074	0.801914	1
MLLKEAMEK	2	1	1	PF3D7_1361200	1×Acetyl[K9]	1	1092.58	0.0560767	0.0061611							19.56		42.3075	3	384.2	0.503193	29.86	0.4667	69.6806	2	546.797	6.731							19.28	0	39.6762	2	546.797	7.51309
SKNVQQETPIKHLPNEEENMK	4	1	1	PF3D7_1021900	1×Acetyl[K21]	2	2500.26	0.0357841	0.00375014							26.31	0.3846	43.023	4	624.066	0.609927	17.81	0.2778	42.1421	4	625.818	-2.64377							10.36	1	80.7086	2	1276.12	-7.80937				1.00666	3	1.7406	0.918487	1
INKFVNQLR	28	1	1	PF3D7_0624000	1×Acetyl[K3]	1	1138.68	0.00132451	0.000250769							51.37	0.7255	43.4928	2	569.844	1.03007	44.26	0.6364	42.5349	2	569.844	0.60126	39.88	0.575	45.4341	2	587.341	-0.034572	42.59	0.6977	18.3533	2	569.844	-0.577977				0.692048	4	1.74752	0.692048	2	1.41005	0.580273
LSNLKEQYVQAHDSMEK	4	1	1	PF3D7_0505900	2×Acetyl[K5; K17]	1	2019.98	0.00416933	0.000547779							23.57	0.4167	43.7827	3	674	2.18128													34.85	0.6	21.9688	3	674	2.72516
GGSDGKPMIEVSYQGEKK	5	1	1	PF3D7_0831700	1×Acetyl[K6; K17]	1	1967.94	0.0777633	0.00835021							22.16	1	42.0191	4	478.238	-1.20675	22.16	1	42.0191	4	478.238	-1.20675							15	0.1333	36.0587	4	492.742	4.97643				0.673571	3	26.8847	0.666462	2	28.5473
KHISTTCNASSGNVFLR	13	1	1	PF3D7_1129100	1×Acetyl[K1]	1	1898.96	3.17547e-05	0							42.68	0.6977	42.5737	3	633.659	0.858163	42.68	0.6977	42.5737	3	633.659	0.858163							48.15	0.75	18.7969	3	633.658	-0.588197				1.15244	3	4.55233	1.09458	2	7.64846
LEADKLNIK	11	1	1	PF3D7_1111500	1×Acetyl[K9]	1	1043.61	0.00942076	0.00118452							42.99	0.4186	43.9646	3	348.542	2.19409	42.7	0.4186	42.9698	3	348.542	0.439553							28.72	0.3448	22.3802	2	522.309	0.657134				0.808443	3	1.66747	0.721775	2	18.6385
IENIDLDNEEDKK	56	1	1	PF3D7_0913200	1×Acetyl[K12]	1	1588.79	0.000223541	0							88.52	0.8202	42.8869	2	794.899	1.25239	80.1	0.7875	42.0513	2	794.898	0.484067							91.96	0.8261	20.7224	2	794.898	0.0999053				0.758873	15	17.6022	0.753548	8	13.264
KGLVEPEESLK	34	1	1	PF3D7_1323600	1×Acetyl[K1]	1	1228.68	0.00201115	0.000299931							62.68	0.6667	44.2995	2	614.844	2.56768	59.81	0.6167	42.5094	2	614.844	1.37547							59.21	0.6949	22.5706	2	614.845	2.86573
DIKPQNILIFLNK	1	1	1	PF3D7_0821100	1×Acetyl[K3]	0	1597.93	0.0259399	0.00314276							18.15	0.3889	44.6224	4	400.238	0.546527																						0.01	1
NPPPANSGNTPNTLLDKNK	6	1	1	PF3D7_0930300	2×Acetyl[K17; K19]	1	1992.01	0.0017004	0.000276304							21.16	0.4762	43.5951	3	664.676	-0.163631	17.29	1	99.4538	2	996.505	-5.64143							24.69	0.44	18.8714	3	664.677	0.387887
IINELKEK	2	2	2	PF3D7_1225700; PF3D7_0509100	2×Acetyl[K6; K8]	1	986.588	0.130178	0.0106874							13.25	0	44.7962	2	535.81	2.44039													39.06	0.1026	16.4451	2	493.797	-1.42286
TNIKDGESGEFLK	49	1	1	PF3D7_0905400	2×Acetyl[K4; K13]	1	1437.72	2.93198e-06	0							85.33	0.7765	44.5188	2	719.365	0.694682	70.6	0.7324	43.0385	2	719.366	1.37392	30.52	0.6129	30.5298	3	479.912	-0.524572	75.77	0.6184	19.3046	2	719.365	0.779587				0.80902	13	18.6564	0.791462	6	10.4865	0.916806
VQVYDIK	31	1	1	PF3D7_1446200	1×Acetyl[K7]	0	864.483	0.0204217	0.00240686							44.44	0.4545	44.8868	2	432.746	2.35332	41.7	0.5	43.9833	2	432.745	0.164624	23.58	1	32.3491	2	436.253	-0.342	46.04	0.413	20.907	2	432.745	-0.0471856				0.736055	5	2.17069	0.756724	3	4.10753	0.835151
VKNPEMVFK	20	1	1	PF3D7_1149000	1×Acetyl[K9]	1	1091.59	0.000475031	4.3081e-05							56.87	0.6842	44.0256	3	364.535	0.0744601	56.87	0.6842	44.0256	3	364.535	0.0744601							43.29	0.4884	23.1946	3	364.536	2.8422
IFINNIKK	2	1	1	PF3D7_0930300	1×Acetyl[K7]	1	1031.62	0.175363	0.0130218							34.31	0.3824	44.0674	3	337.56	0.404236	34.31	0.3824	44.0674	3	337.56	0.404236							11.75		86.3192	2	516.314	-3.58168				100	1		100	1
LMYKPMNVEK	46	1	1	PF3D7_0929400	1×Acetyl[K10]	0	1252.64	0.00249922	0.000323167							37.42	0.5676	45.0642	2	626.827	2.41914	29.17	0.2069	43.5187	2	626.825	-0.894164							33.35	0.5152	19.4876	2	626.827	2.80894
QSDIIVNQDLK	2	1	1	PF3D7_1107300	1×Acetyl[K11]	0	1328.72	0.333679	0.0299838							23.73	0.125	45.1619	3	443.579	-2.30876	37.86	0.0789	42.6034	3	443.576	-8.02769							31.65	0.4062	23.0664	3	443.578	-3.96243				100	1
ATDFYEVK	6	1	1	PF3D7_0411900	1×Acetyl[K8]	0	1014.48	0.00249922	0.000323167							21.71	0.1364	44.3323	2	486.737	-0.239273	21.71	0.1364	44.3323	2	486.737	-0.239273							20.74	0.3333	45.237	2	507.739	-7.03374
ILKGMVISNK	5	1	1	PF3D7_0317600	2×Acetyl[K3; K10]	1	1116.7	0.124533	0.0104408							14.4	0.1429	44.2976	3	372.905	0.774909	14.4	0.1429	44.2976	3	372.905	0.774909							18.44	0	30.1953	3	396.236	6.32186				0.817605	3	11.2044	0.819988	2	11.6401
YSVHYPSSSNNQDTTTMSISNKK	12	1	1	PF3D7_0817300	1×Acetyl[K22]	1	2589.19	1.22971e-06	0							49	1	45.3171	3	863.736	1.74498	31.76	0.5625	43.9937	4	648.054	2.06981							43.43	0.5814	20.475	4	649.808	1.18932				0.873947	6	23.745	1.08331	2	6.5065
AKDMSQELELNK	24	1	1	PF3D7_0731600	2×Acetyl[K2; K12]	1	1405.7	0.000544788	8.14764e-05							66.69	0.5224	44.301	2	703.353	-0.756623	58.77	0.5932	43.9028	2	703.354	0.63281							42.89	0.3721	20.5087	2	703.354	0.71965
GNKNLDMNLLEK	4	1	1	PF3D7_1426100	1×Acetyl[K3]	1	1430.73	0.132382	0.010843							25.36	0.28	45.7004	3	468.908	-4.3904							32.31	1	53.2828	2	715.87	1.03521
ARENLEEYNETDLAK	40	1	1	PF3D7_0201900	1×Acetyl[K15]	1	1794.85	9.42406e-08	0							61.69	0.8226	46.0524	2	897.93	1.28674	47.64	0.7292	44.5612	2	897.93	0.946681							85.18	0.7765	21.2229	2	897.929	-0.345536
LKSINIHK	8	1	1	PF3D7_1033800	1×Acetyl[K2]	1	994.604	0.148999	0.0114857							23.59	0.2917	45.4721	2	497.807	1.89372	13.65	1	44.9507	2	497.806	-0.192729							29.01	0.3793	20.7561	2	497.806	0.0527356				0.01	3	0	0.01	1
YILNSTDSIK	10	1	1	PF3D7_1303800	1×Acetyl[K10]	0	1209.65	0.0204413	0.00240686							27.36	0.2593	44.9023	3	403.891	3.5535	25.09	0.24	44.5992	3	403.891	2.94802																100	7	0	100	3	0
DSTLIMEGEGKKEEINER	22	1	1	PF3D7_1015600	2×Acetyl[K11; K12]	2	2092.04	0.00124896	0.000226216							49.3	0.7551	46.1135	3	698.02	2.19181	43.11	0.7209	45.2055	3	698.019	0.616365							49.16	0.6735	23.6401	3	698.021	3.15458				0.694185	4	13.4129	0.763614	2	14.4583
KSNGELLACEQIK	40	1	1	PF3D7_1341200	1×Acetyl[K1]	1	1489.77	7.74532e-05	0							97.13	0.7629	44.779	2	748.899	3.79465	91.44	0.6593	43.433	2	745.389	1.48607							80.89	0.6049	19.9098	2	745.39	3.04291				0.676426	15	15.0565	0.647132	7	16.0471
MQDSYGNFHNVHDIAQQK	3	1	1	PF3D7_1021900	1×Acetyl[K18]	0	2138.98	0.000681759	0.00010413							50.57	0.7647	46.5098	3	713.667	3.63632													13.48	1	61.6123	3	733	1.18489				1.06969	1
IDDDKMTDLTEEQKETLKK	9	1	1	PF3D7_1203700	1×Acetyl[K14]	3	2280.13	0.0005486	0.00010413							58	0.6724	46.5164	3	760.717	3.34927	40.11	0.725	45.5324	3	763.053	-0.109262							70.54	0.5915	21.9299	3	760.713	-0.987198				0.734911	2	16.0575	0.659929	1
TKTSPNLTTCGSSQPNKNTYNVGITDYKK	8	1	1	PF3D7_1116700	1×Acetyl[K29]	3	3224.6	0.000544788	8.14764e-05							43.25	0.5814	46.611	4	805.152	2.28041	37.78	0.7368	45.2031	4	806.905	0.0568021	12.36	0.0833	157.508	4	815.653	-0.390993	37.91	0.6579	20.7523	4	806.906	1.11677				0.816476	4	10.0669	0.791529	2	19.4258
KITCGDNHTAILLENGK	3	1	1	PF3D7_0711500	1×Acetyl[K17]	1	1883.96	0.00456096	0.000592666							33.72	0.5	46.6403	3	628.662	3.69081	20.29	0.3	45.5655	3	628.66	0.677876																0.762084	2	4.27749	0.784381	1
KDTSTNDMDPLNPYGSSKR	2	1	1	PF3D7_1033200	1×Acetyl[K18]	2	2183.99	0.00331479	0.0004529							51.96	0.75	46.703	3	709.335	3.76393	11.81	0	76.652	2	1092.5	4.20713
NELNEEQKLEIK	21	1	1	PF3D7_0107000	1×Acetyl[K8]	1	1486.77	0.00223404	0.000323167							74.36	0.4595	45.1742	2	743.892	1.39346	74.36	0.4595	45.1742	2	743.892	1.39346							63.4	0.4286	21.4046	2	743.891	0.244007				0.713661	6	12.3893	0.702159	2	12.3893
KESPENVDKNIK	3	1	1	PF3D7_1029300	1×Acetyl[K12]	2	1442.75	0.183109	0.0138125							25.73	0.0385	47.0533	3	481.591	7.7092													26.02	0.5385	21.7656	3	481.591	7.83612				0.0630642	1
VFLGSDSAPHYK	18	1	1	PF3D7_1472900	1×Acetyl[K12]	0	1320.66	2.22243e-06	0							70.46	0.5857	46.0775	2	660.833	0.778442	70.46	0.5857	46.0775	2	660.833	0.778442							37.92	0.5789	24.4853	3	440.891	0.976232
RGLLSMANAGK	34	1	1	PF3D7_1115600	1×Acetyl[K11]	1	1117.61	0.00233131	0.000323167							54.45	0.537	47.41	2	559.312	2.03975	51.63	0.5962	46.2245	2	559.312	1.49363	51.22	0.6863	42.522	2	559.312	1.27519	58.79	0.7288	25.0028	2	559.313	3.78734
HLLQQINTYK	19	1	1	PF3D7_0501200	1×Acetyl[K10]	0	1257.7	0.00259308	0.000379572							57.69	0.7069	45.673	2	629.352	1.82232	57.69	0.7069	45.673	2	629.352	1.82232	18.36	1	33.2896	2	629.352	0.560557	49.9	0.58	21.8298	2	629.351	0.366439				0.725982	4	4.49173	0.70243	2	13.6567	0.780485
SYVNNIMTK	26	1	1	PF3D7_0622800	1×Acetyl[K9]	0	1076.55	0.00444505	0.000592666							53.22	1	47.1186	2	538.78	0.0670488	53.22	1	47.1186	2	538.78	0.0670488							34.71	0.7143	22.1557	2	538.778	-2.08736				0.674408	8	15.0421	0.694845	3	10.5853
MQSKNIIK	1	1	1	PF3D7_0927400	1×Acetyl[K4]	1	1003.56	0.324652	0.0290189							33.17	0.0606	48.0499	3	335.192	1.2405																						0.01	1
SSTLSAPFEK	6	1	1	PF3D7_1211100	1×Acetyl[K10]	0	1108.55	0.0560767	0.00599567							17.23	0.0588	48.1431	3	370.189	1.59792	14.78	0.1333	46.196	3	370.189	1.01981
EDKNTILSAVK	40	1	1	PF3D7_0917900	1×Acetyl[K3]	1	1224.69	0.00171228	0.000276304							72.05	0.8056	48.2889	2	612.851	3.11293	54.8	0.6182	46.0331	2	609.342	1.78829							59.08	0.6949	21.4147	2	609.341	0.886047				0.882715	8	11.5118	0.896624	3	8.42276
MREIVHIQAGQCGNQIGAK	49	1	1	PF3D7_1008700	1×Acetyl[K19]	1	2131.12	8.13971e-12	0							134.63	0.8815	48.1222	2	1066.07	5.37357	128.27	0.8203	46.6719	2	1066.06	1.02029							70.21	0.7429	21.9583	3	711.044	1.27174				0.576419	8	6.16279	0.553269	3	6.77243
LMTSTISIKEEK	64	1	1	PF3D7_0617200	1×Acetyl[K9]	1	1379.75	0.000544788	8.14764e-05							89.57	0.4667	48.7284	2	690.378	2.33907	84.45	0.5595	47.8412	2	690.377	1.01197	58.5	0.2931	45.2251	2	718.398	-0.197696	60.82	0.5902	22.0072	2	697.393	0.0195469				0.735504	15	12.9376	0.653891	8	22.6336	1.06809
LINMQEYK	4	1	1	PF3D7_0921900	1×Acetyl[K8]	0	1096.53	0.149283	0.0114857							12.91	0	48.7391	2	523.278	1.88986	14.36	1	72.8002	2	548.773	3.88544							14.7	0.2	23.285	2	519.767	-1.31713				0.714393	1
DKLCSLIR	14	1	1	PF3D7_0322900	1×Acetyl[K2]	1	1004.56	0.0560767	0.00685728							29.07	0.1034	49.1271	3	335.525	3.44725	21.46	0.0476	48.1415	3	337.862	-0.119343	31.17	0.2581	51.1962	2	523.786	-0.824614	30.1	0.0667	24.0977	3	335.523	-0.28939				0.78446	3	4.18931	0.78446	1		0.506773
KVGLGFATPK	62	1	1	PF3D7_0317600	1×Acetyl[K10]	1	1017.61	0.000232116	4.3081e-05							54.7	0.6364	48.38	2	509.309	0.937217	54.7	0.6364	48.38	2	509.309	0.937217	20.11	0.45	35.8016	2	509.307	-1.82182	46.28	0.7174	26.2728	2	509.31	2.85654
AENVMGYEFSGKK	22	1	1	PF3D7_0207600	1×Acetyl[K12; K13]	1	1459.69	0.000544788	0.00010413							69.73	0.7857	49.2372	2	730.349	1.49497	64.23	0.8281	47.6637	2	730.349	0.825953
GYAILMK	2	1	1	PF3D7_1360800	1×Acetyl[K7]	0	795.443	0.0816003	0.00868023							18.2	0.3889	54.5443	2	398.226	0.671267	11.54	1	48.6839	2	427.227	-3.22079							15.63	1	30.877	2	398.226	1.05492				0.951997	1
LVGQVIGHLNK	37	1	1	PF3D7_1410600	1×Acetyl[K11]	0	1184.72	0.000544788	0.00010413							59.97	0.7667	49.6676	2	592.866	2.74177	57.48	0.7368	48.8603	2	589.357	0.748053	10.57	1	49.1089	3	409.579	-7.41826	55.92	0.7679	23.3714	2	589.357	0.955355				0.704252	11	7.2446	0.709696	6	9.67235
KMVDIMTAEASK	11	1	1	PF3D7_0322900	1×Acetyl[K1]	1	1323.66	5.40512e-06	0							93.25	0.7634	49.711	2	662.338	2.54379	89.75	0.7444	48.9231	2	662.337	1.34491							76.39	0.7368	23.622	2	662.336	0.514913				0.811619	4	7.5194	0.81614	2	7.5194
YALHLLPCGVLYDNNISVLGNGMVIHVK	1	1	1	PF3D7_1354500	1×Acetyl[K28]	0	3151.64	0.0183284	0.00204996							15.12	1	50.1377	4	788.672	7.27497							39.54	0.65	120.614	4	778.166	2.52709																0.618624
NKIVFQDLSK	18	1	1	PF3D7_0401800	1×Acetyl[K2]	1	1191.67	0.000544788	0.00010413							43.97	0.1591	50.3483	2	599.85	2.59762	43.57	0.4545	49.3819	3	397.896	-0.460437							23.45	0.1739	27.2296	2	599.851	3.92149				0.96363	6	6.97492	0.95539	4	16.4707
KGVAINFVK	10	1	1	PF3D7_0422700	2×Acetyl[K1; K9]	1	982.616	0.00244853	0.000323167							65.62	0.8182	50.6817	2	491.812	0.719892	53.86	0.7222	49.6467	2	491.812	0.0366269	15.48	0.1333	25.9202	2	533.822	-0.0345768	40.08	0.375	27.5564	2	488.303	1.05133				0.636584	2	4.96634	0.615626	1
ALAECLLKR	14	1	1	PF3D7_1235600	1×Acetyl[K8]	1	1073.61	0.019062	0.00209991							50.49	0.66	49.6738	2	537.31	-0.171739	50.49	0.66	49.6738	2	537.31	-0.171739	18.38	1	48.1698	2	558.316	-0.334704
TKYIPSLPK	16	1	1	PF3D7_0915400	1×Acetyl[K2]	1	1046.62	0.00520061	0.000662025							29.05	0.6207	49.9131	3	349.547	0.460353	29.05	0.6207	49.9131	3	349.547	0.460353	21.75	1	49.3167	2	544.822	1.12229	34.88	1	23.9676	2	527.324	-0.237537				0.752364	8	2.81089	0.758382	4	2.81089	0.739781
NIDIEINK	11	1	1	PF3D7_1121100	1×Acetyl[K8]	0	958.52	0.159034	0.0120375							35.11	0	49.806	2	479.764	0.893599	30.19	0.0333	22.4342	2	479.764	-0.443606							32.89	0	23.5008	2	479.764	-0.507282
ISYIKK	40	4	2	PF3D7_1457900; PF3D7_0401700; PF3D7_1249000; PF3D7_1464500	1×Acetyl[K6; K5]	1	793.482	0.0983588	0.00944231							30.46	0.4333	51.46	2	397.245	0.721048	21.65	0.0909	50.3931	2	397.244	-1.74041							16.01	0	25.0898	2	397.245	0.644127
ELFNKATNIGK	1	1	1	PF3D7_1367700	2×Acetyl[K5; K11]	1	1318.7	0.409	0.0447282							17.17	0.1765	51.8677	3	440.238	0.206495																						0.01	1
YKGTNLMPSIGYGSNKK	32	1	1	PF3D7_0903900	2×Acetyl[K2; K16]	2	1864.97	5.07427e-08	0							92.53	0.828	52.1246	2	932.992	4.14668	44.79	0.6889	50.9056	3	619.989	0.417179	45.42	0.6667	38.3264	3	619.99	1.30415	85.21	0.8235	24.479	2	929.479	-0.593957				0.77831	5	4.22496	0.890082	2	20.0933	0.85098
LTQELFK	42	1	1	PF3D7_1328100	1×Acetyl[K7]	0	878.498	0.0221606	0.00269035							37.42	0.2432	49.9712	2	439.753	0.539017	33.12	0.3333	48.4275	2	439.752	-1.47581							31.39	0.3871	24.6329	2	439.752	-1.61476
LVCVGKDELIK	10	2	1	PF3D7_1419800.1; PF3D7_1419800.2	1×Acetyl[K6]	1	1273.72	0.0560958	0.00692164							45.44	0.0667	51.9911	2	637.364	2.0504	37.16	0.6216	51.3497	2	637.364	0.996187							23.1	0.1304	25.367	2	640.872	1.31408				0.820172	4	15.2909	0.820172	2	12.2411
KKEFSENKDIAPVIDVTR	6	1	1	PF3D7_0618300	2×Acetyl[K1; K8; K2]	3	2103.16	0.00124896	0.000226216							38.74	0.7436	52.4914	3	697.049	1.27499							12.74	1	61.5959	3	725.054	-0.99855	49.73	0.78	25.6486	3	701.727	0.818693				0.656521	1
NKGTIIPYSAEVEQK	31	1	1	PF3D7_0722400	1×Acetyl[K2]	1	1676.89	3.83071e-07	0							88.84	0.7416	52.0228	2	838.948	2.53728	75.2	0.8133	49.4617	2	838.947	1.08137							81.67	0.8171	25.4645	2	838.949	2.90126				0.687951	9	5.41855	0.666248	5	5.64361
NINEEKEELSPEVIK	35	1	1	PF3D7_1423700	1×Acetyl[K6]	1	1770.91	8.99002e-10	0							82.89	0.7108	50.7463	2	885.96	0.255171	82.89	0.7108	50.7463	2	885.96	0.255171							100.42	0.61	25.7916	2	885.961	1.42699				1.06989	5	11.5267	1.07491	3	12.3868
NILNTVKNDVK	12	1	1	PF3D7_1404900	2×Acetyl[K7; K11]	1	1264.73	0.0373046	0.00379833							48.99	1	52.2435	2	632.872	3.26476	40.73	0.6098	51.7808	2	632.871	1.14135																1.58236	5	21.571	1.38389	2	43.0072
LTNIFSK	13	1	1	PF3D7_1433500	1×Acetyl[K7]	0	822.472	0.0134629	0.00131741							41.85	0.3571	52.5198	2	411.74	0.545196	40.92	0.6829	52.0946	2	415.248	-0.431796							24.98	0	26.3949	2	411.739	-1.0132				0.786081	3	3.41728	0.804404	1
IINIYK	9	6	5	PF3D7_1442900; PF3D7_1126500; PF3D7_1465800; PF3D7_1321300; PF3D7_0530400; PF3D7_1313100	1×Acetyl[K6]	0	763.471	0.352582	0.0367465							32.8	0	53.4491	2	382.239	-0.681854	11.33	0	2.61182	2	406.755	3.99331
INILYK	14	5	4	PF3D7_1008100; PF3D7_1462300; PF3D7_1359000; PF3D7_1321100; PF3D7_0511900	1×Acetyl[K6]	0	763.471	0.0370569	0.00379833							32.8		53.4491	2	382.239	-0.681854	22.37	1	52.3948	2	385.747	-1.3264																0.624573	2	2.77057	0.636352	1
IINVIK	12	3	2	PF3D7_0910400; PF3D7_1318500; PF3D7_0706000	1×Acetyl[K6]	0	699.476	0.0880122	0.00902444							29.49		53.778	2	350.242	0.952205	24.64	0	52.3283	2	350.242	1.03946							24.8	0	18.919	2	371.248	1.38416
NVYVGPFIKK	12	1	1	PF3D7_1224300	1×Acetyl[K10; K9]	1	1164.68	0.112528	0.0100225							33.75	0.2941	53.7939	2	582.845	3.61387	33.11	1	51.8881	2	586.352	1.02855							11.22	1	82.0678	2	607.36	6.06719				0.910806	4	7.30704	0.939694	2	7.30704
GSSEGETSSNKESNESNEPTKKPSKYTMNLDSPLLK	4	1	1	PF3D7_1002100	1×Acetyl[K36; K11; K22; K25]	3	3971.87	0.0151739	0.00137722							38.62	0.6154	54.1607	4	979.226	5.1307	15.92		83.434	4	993.727	4.53661							25.26	0.08	80.3807	3	1352.62	-7.76133
LQKPAKYEEVALEIK	24	1	1	PF3D7_1462800	1×Acetyl[K6; K15]	1	1766.02	6.1457e-07	0							94.3	0.883	52.4369	2	883.514	2.00692	94.3	0.883	52.4369	2	883.514	2.00692	32.58	0.4545	49.1959	3	601.009	0.236098	74.57	0.7733	27.3565	2	880.006	2.26528				0.781419	7	14.2785	0.781419	3	24.5238	0.589246
EKNMGMVYVVGPK	20	1	1	PF3D7_1347500	1×Acetyl[K2; K13]	1	1451.74	1.01953e-05	0							80.49	0.6375	54.6204	2	726.375	3.25984	24.03	0.1667	38.0013	2	755.381	7.18606							84.71	0.8118	26.6499	2	726.374	1.32587
AVTKLGINGFGR	8	1	1	PF3D7_1462800	1×Acetyl[K4]	1	1232.71	0.0065225	0.000870882							22.9	1	54.6313	2	616.861	2.42194	15.48	1	53.7031	3	411.575	-0.832062	35.94	1	52.6398	2	637.863	-1.54089										0.742158	3	15.6385	0.80553	2	12.193	0.499524
ILSVIK	12	3	2	PF3D7_1451900; PF3D7_1226600; PF3D7_1135600	1×Acetyl[K6]	0	672.465	0.058432	0.00742041							19.61	0.45	55.1059	2	336.737	1.31589													17.63	0	27.5807	2	336.736	-0.499372
INIITNK	1	1	1	PF3D7_1024100	1×Acetyl[K7]	0	815.499	0.0756393	0.00820422							13.64	0	55.2072	2	408.253	0.325685	11.99		68.4361	2	429.258	0.445182																0.01	1
ALMNKVPLPPTAQKKPK	82	1	1	PF3D7_0320900	1×Acetyl[K14; K15; K17]	2	1903.12	0.000551355	0.00010413							49.74	0.04	54.4927	3	635.045	0.379527	49.74	0.04	54.4927	3	635.045	0.379527	33.58	0.1765	44.0821	4	476.536	0.212106	46.27	0.1957	25.43	4	476.535	-1.07074
NMVLSNEPGYYMKDK	30	1	1	PF3D7_1454400	1×Acetyl[K15]	1	1788.83	0.000703479	0.00010413							72.39	0.7778	54.6433	2	894.923	5.00734	60.51	0.7705	54.574	2	894.92	1.45884
KTVTAMDIVYSLKR	4	1	1	PF3D7_1105000	1×Acetyl[K13]	2	1624.91	0.00735618	0.00106269							21.65	0.2727	55.5061	2	845.463	-7.43713							44.67	0.5556	72.3102	3	542.308	0.370394																0.355945
HLMSEPNDPFNRAPLSK	2	1	1	PF3D7_0826500	1×Acetyl[K17]	1	1952.96	0.027614	0.00321492							18.76	1	55.7169	3	651.661	2.44567	14.97		87.7884	4	503.501	6.04747
TEAENIKIEKPDFDAYNEK	15	1	1	PF3D7_0617200	1×Acetyl[K7]	1	2254.09	6.69692e-05	0							43.52	1	55.7593	3	752.035	1.36108	15.49	1	54.8929	3	752.035	1.52354							55.9	0.8036	31.0084	3	752.035	1.52354				0.642104	5	22.401	0.642104	3	33.6372
LLGLTNEEDKTIR	50	1	1	PF3D7_1027300	1×Acetyl[K10]	1	1501.82	0.000544788	8.14764e-05							80.87	0.642	54.9142	2	751.417	2.81008	71.12	0.662	53.6877	2	751.415	-0.034769	46.83	0.7872	52.9051	2	775.929	0.426325	73.58	0.6622	28.0538	2	754.923	-0.811886				0.832034	11	3.49345	0.819208	7	3.83539	0.903268
LKELGVTAIHIK	14	1	1	PF3D7_0516200	1×Acetyl[K2]	1	1321.82	5.03202e-10	0							52.54	0.717	54.8834	2	668.432	1.60777	52.54	0.717	54.8834	2	668.432	1.60777	50.05	0.7	54.9279	3	441.278	-0.512617	67.98	0.5588	27.8103	3	441.278	-0.443354				0.826575	3	0.0803749	0.777051	2	9.26027	0.757952
AQALRDNSMTSYMLSK	34	1	1	PF3D7_0708400	1×Acetyl[K16]	1	1815.87	1.97799e-07	0							78.51	0.8228	55.2934	2	908.442	1.60734	70.09	0.8143	55.1729	2	908.44	0.195633							58.43	0.6034	29.477	2	908.44	-0.274936
KMLNFAGIK	12	1	1	PF3D7_1447000	1×Acetyl[K9; K1]	1	1028.6	0.00251314	0.000323167							33.52	0.2647	56.2194	2	514.806	1.10495	20.45	0.15	55.1927	2	511.297	-0.189016							49.87	0.54	28.4256	3	341.2	-0.232051				0.916428	3	133.002	0.652061	2	53.8486
TPSGKPIQTMYVLNR	25	1	1	PF3D7_1437200	1×Acetyl[K5]	0	1704.91	2.63567e-06	0							48.12	0.5417	56.2612	3	568.976	2.34465	39.39	0.6923	54.2649	3	568.975	-0.0181227							40.76	1	28.3815	3	568.976	2.12986				0.995308	6	5.34309	0.932787	3	10.7091
EQLVGGSSMLISK	24	1	1	PF3D7_0911900	1×Acetyl[K13]	0	1348.71	5.39168e-10	0							81.29	0.8025	61.404	2	678.37	1.30153	74.21	0.7838	60.5328	2	678.37	0.761289							74.45	0.8649	34.5334	2	674.862	2.35888				1.02042	8	6.42972	0.997546	4	1.83533
LIKGLK	5	1	1	PF3D7_1227500	1×Acetyl[K3]	1	713.492	0.442353	0.0472912							26.34	0.4231	56.5558	2	357.251	2.51679	16.99		54.4953	2	357.25	1.06254							24.99	0.4	25.9862	2	357.25	-0.391711				0.520804	1
KLVVGENPEFIK	8	1	1	PF3D7_1126000	1×Acetyl[K1]	1	1372.78	3.40333e-06	0							79.65	0.7875	56.6723	2	686.897	2.53762	75.79	0.7368	55.6311	2	686.895	-0.752484							34.06	0.5	28.6275	2	686.896	0.937029				0.902879	3	0.780604	0.890539	2	2.82141
VLLKDLVK	22	1	1	PF3D7_0322900	1×Acetyl[K4]	1	927.624	0.00414442	0.000547779							55.77	0.8214	55.7986	2	464.315	-0.279833	55.77	0.8214	55.7986	2	464.315	-0.279833	20.36	0.15	59.3891	2	485.32	-0.651492	57.99	0.8103	32.0444	2	464.316	1.2335
NNKIDFGKPLETFR	1	1	1	PF3D7_0712000	1×Acetyl[K3]	1	1720.9	0.352314	0.0364165							12.31	0.0833	56.9388	3	562.637	-7.03287							19.04	0	121.526	3	574.303	-4.50939																0.883169
KDKGILDSSINSPNYLSK	2	1	1	PF3D7_1232100	1×Acetyl[K3]	2	1979.04	0.381855	0.0421581							36.04	0.5833	56.1508	3	660.35	-3.85689	36.04	0.5833	56.1508	3	660.35	-3.85689
KFQIPPLVQSNNKK	6	1	1	PF3D7_1007900	2×Acetyl[K1; K14; K13]	2	1647.97	0.00189208	0.000299931							35.73	0.6944	56.0806	3	549.994	0.557343	35.73	0.6944	56.0806	3	549.994	0.557343							22.35	1	32.1395	3	549.993	-0.109318				0.764588	2	4.03763	0.744055	1
YKGTNLMPSIGYGSNK	26	1	1	PF3D7_0903900	1×Acetyl[K2]	1	1729.86	1.13061e-14	0							76.14	0.7105	57.297	2	865.434	1.54922	68.17	0.8235	55.6612	2	868.942	0.586606	18.76	1	33.0562	3	582.622	-0.62927	129.86	0.8231	29.0993	2	865.432	-0.285513				0.738943	7	9.63104	0.914663	1		1.21412
NIFLKDK	24	2	1	PF3D7_1213800; PF3D7_1207800	1×Acetyl[K5; K7]	1	884.531	0.43281	0.0465435							30.18		69.9814	2	460.266	0.443472	30.18		69.9814	2	460.266	0.443472	11.29	1	80.2708	2	442.77	1.1429	31.79	0.1562	29.6117	2	439.26	-1.47608
SFSLKK	14	1	1	PF3D7_1026600	1×Acetyl[K6; K5]	1	751.435	0.396201	0.043481							32.35	0	57.8229	2	376.222	1.1728	18.51		56.8469	2	376.221	-0.289251							31.01		30.0431	2	376.222	1.74137
NVIFLK	10	2	1	PF3D7_1225700; PF3D7_0607900	1×Acetyl[K6]	0	733.461	0.1175	0.0102039							23.31	0.0435	55.8194	2	367.234	0.77574	23.31	0.0435	55.8194	2	367.234	0.77574							14.73		22.6765	2	388.24	1.11962
NVILFK	13	2	1	PF3D7_0802000; PF3D7_1007800	1×Acetyl[K6]	0	740.478	0.058166	0.0074066							21.75	0.2727	55.7604	2	370.743	0.668242	21.75	0.2727	55.7604	2	370.743	0.668242							39.99	0.35	29.1972	2	367.234	-0.139629				0.783828	3	9.81682	0.783828	1
GVILSGGPYSVTEAGSPHLKK	11	1	1	PF3D7_1012600	2×Acetyl[K20; K21]	1	2097.13	1.17868e-09	0							46.63	0.4681	57.7096	4	525.039	0.912514	40.07	1	57.1477	4	525.039	-0.600898	13.77	1	82.5517	4	547.799	1.22576	14.68		42.7705	3	730.064	2.57077				0.672088	5	19.2621	0.576929	1
ANIEITNFNNANK	26	1	1	PF3D7_1021900	1×Acetyl[K13]	0	1462.73	2.66661e-11	0							98.37	0.7857	53.0587	2	731.867	-0.903004	88.76	0.7753	52.1687	2	738.885	-0.00292426							95.66	0.7292	27.7722	2	731.868	0.348804				0.887467	6	5.73129	0.855538	3	4.9764
IINEPTAAAIAYGLHKK	24	1	1	PF3D7_0818900	1×Acetyl[K17; K16]	1	1810.02	1.90355e-12	0							118.34	0.8051	58.839	2	905.516	0.900547	90.06	1	58.1316	2	905.517	2.51914	20.94	0.3333	56.5419	3	625.033	0.219752	15.17	0.2667	30.7323	3	611.03	0.49469				0.825559	4	11.6213	0.768348	3	8.77707	0.768452
KAGGAAGAATGGMSEIAKAAAER	2	1	1	PF3D7_0607000	2×Acetyl[K1; K18]	2	2062.03	0.235558	0.0221906							30.58	0.2903	79.9281	2	1031.53	5.2043	21.56	0.4545	79.446	2	1031.53	7.57226							34.51	0.4857	37.6934	2	1023.52	-0.64102
IFINKDVVGGCDDLVKENDEGK	7	1	1	PF3D7_0306300	2×Acetyl[K16; K22; K5]	2	2478.24	0.000544788	0.00010413							44.79	0.6444	58.7613	3	826.747	-4.27797	44.79	0.6444	58.7613	3	826.747	-4.27797							58.6	1	31.2441	3	826.749	-1.24867				0.865624	2	11.0019	0.932094	1
ISIIIK	51	5	2	PF3D7_1128600; PF3D7_0936500; PF3D7_0916400; PF3D7_0419300; PF3D7_0320400	1×Acetyl[K6]	0	686.481	0.0270844	0.00321492							30.84		59.4958	2	343.744	-0.258864	30.68		58.6524	2	343.744	-1.59252	22.15	0.4545	30.1679	2	364.747	-7.03848	22.93		31.2726	2	343.745	0.985879
NETYCIFPK	6	1	1	PF3D7_0906600	1×Acetyl[K9]	0	1213.56	0.00445856	0.000592666							40.49	0.7	58.5113	2	589.784	-1.44477	40.49	0.7	58.5113	2	589.784	-1.44477	10.31	0	44.9884	2	607.277	-7.63369	33.14	0.1818	24.0229	2	607.277	-7.5331				0.875918	4	12.434	0.875918	2	12.2513
MVLLKR	4	1	1	PF3D7_1324900	1×Acetyl[K5]	1	759.491	0.437442	0.0469332							15.07	0.3333	59.6698	2	409.251	-3.24073							18.53	1	50.4355	2	401.255	0.478338	28.63	0.4483	19.9329	2	380.249	0.110773
KVIMSAPPKDDTPIYVMGINHHQYDTK	33	1	1	PF3D7_1462800	2×Acetyl[K1; K9]	2	3098.54	9.97764e-09	0							71.88	0.7778	59.939	3	1033.52	-0.667431	66.6	1	59.2908	3	1033.52	1.10539	31.48	0.3548	60.9702	5	624.725	-0.0776485	80.28	0.7375	31.3497	3	1033.52	0.869014				0.753658	10	10.6133	0.755061	5	8.02572	0.885057
EVIIEEVKEEVK	26	1	1	PF3D7_0500800	1×Acetyl[K8]	1	1443.79	3.65485e-05	0							74.05	0.5541	59.9931	2	722.402	1.30684	65.8	0.7273	58.3389	2	722.402	1.39139							76.96	0.6883	31.4388	2	722.401	1.05319				0.976389	6	8.48842	0.980671	3	6.43353
EVLDEGMPTYKDPFKK	24	1	1	PF3D7_1437900	1×Acetyl[K15; K16]	2	1896.94	0.00837779	0.0010942							33.65	1	59.5561	2	948.975	0.48234	33.65	1	59.5561	2	948.975	0.48234							73.81	0.5811	32.4569	2	948.974	-0.032469
TKELFNETEMSLR	44	1	1	PF3D7_1454400	1×Acetyl[K2]	1	1597.79	2.30032e-07	0							93.34	0.6452	59.5394	2	799.398	0.228447	93.34	0.6452	59.5394	2	799.398	0.228447	33.62	0.6471	60.1344	3	533.267	-0.925962	80.52	0.716	31.3768	2	799.398	-0.535548
YGLIKYPLTSEK	29	1	1	PF3D7_1323400	1×Acetyl[K5]	1	1411.78	0.000544788	0.00010413							87.26	0.6897	60.7525	2	709.904	0.0827021	67.15	0.7164	59.5182	2	709.904	-0.433524	27.53	0.3214	59.818	3	471.267	1.53118	63.7	0.5781	34.0287	2	706.397	2.81607				0.701239	6	14.6157	0.67027	3	21.9768	0.46259
NMDTYLLTTK	32	1	1	PF3D7_1416100	1×Acetyl[K10]	0	1199.6	0.00335723	0.000476188							48.13	0.3958	60.4608	2	600.304	2.85972	42.1	0.7143	59.5373	2	600.304	1.94389							29.77	1	32.3358	2	600.303	1.53685
LLDIVKDPVTK	41	1	1	PF3D7_1108400	1×Acetyl[K6]	1	1240.75	0.00319963	0.0004529							44.19	0.5682	60.6167	2	620.88	1.34911	41.73	1	59.8153	2	620.88	0.75881	45.56	0.5435	56.5339	2	645.393	0.0526934	56.12	0.6071	31.6053	2	620.88	1.25073				0.72099	7	5.45697	0.715234	3	1.18846	0.527213
VGDSVIAIHGIKEEVSGGTNLMK	56	1	1	PF3D7_0626800	1×Acetyl[K12]	1	2375.29	1.15529e-14	0							120.6	0.9091	66.624	2	1188.15	-0.392879	93.96	1	65.1266	2	1188.15	1.04609	12.74	0.0769	50.8155	3	811.768	-2.41538	106.32	0.8396	37.1826	2	1177.62	-1.54633				0.684119	13	4.47183	0.681871	8	3.95297
KVSVFAEKDPSQIPWGK	61	1	1	PF3D7_1462800	1×Acetyl[K1; K8]	2	1923.04	6.05598e-12	0							106.13	0.7358	60.3752	2	958.521	3.33185	103.78	0.8269	58.9966	2	958.519	1.80281	48.9	0.7551	60.8754	3	639.348	0.744573	114.21	0.7193	32.5301	2	962.027	1.18637				0.751143	9	4.54324	0.731982	4	3.85754	0.702345
FLEENINKLPNVK	43	1	1	PF3D7_0806800	1×Acetyl[K8]	1	1564.88	2.63946e-08	0							89.89	0.6	60.3393	2	779.437	2.41733	84.96	0.6118	59.2542	2	782.946	1.96907	27.06	0.2963	55.5438	2	800.441	0.404506	91.42	0.6923	32.2182	2	782.945	1.111				0.696655	9	7.68833	0.740118	5	9.12927	0.0438035
TKENINNLKDNIQININNIK	4	1	1	PF3D7_0424200	2×Acetyl[K9; K20]	2	2437.3	0.352178	0.0362534							19.94	0.2	60.1139	3	813.109	3.14639	19.94	0.2	60.1139	3	813.109	3.14639							29.84	0.5	31.3975	3	813.109	3.22152				0.01	1		0.01	1
YLVNPLNDKFNK	58	1	1	PF3D7_1117300	1×Acetyl[K9; K12]	1	1464.78	0.000544788	8.14764e-05							75.39	0.5733	60.6868	2	732.898	3.33497	71.27	0.6056	60.0597	2	732.895	-0.665194	21.72	0.5	59.7018	2	753.901	0.281077	71.89	0.5972	31.8444	2	732.896	-0.0818367
KAVDAAITNDLLR	18	1	1	PF3D7_1007700	1×Acetyl[K1]	1	1448.82	2.80123e-06	0							62.13	0.8226	61.282	2	703.909	2.04513	48.41	0.7083	60.3102	2	700.399	0.102617	63.4	1	60.0484	2	724.913	0.423024	70.98	0.8028	34.5817	2	700.4	2.10836				0.874755	4	24.3835	0.972667	3	50.9789	100
CSFDAAILK	24	1	1	PF3D7_1344800	1×Acetyl[K9]	0	1031.53	0.00125486	0.000226216							35.68	0.5278	59.3391	2	516.269	0.861146	35.68	0.5278	59.3391	2	516.269	0.861146							38.46	0.6316	32.5177	2	516.269	0.742807				0.691883	7	3.60311	0.631535	3	8.393
GEQLNDVSADNNTSNK	12	1	1	PF3D7_0801000	1×Acetyl[K16]	0	1705.76	6.17165e-11	0							61.39	0.7869	32.837	2	853.385	0.111118	61.39	0.7869	32.837	2	853.385	0.111118							99.77	0.87	16.6684	2	853.387	2.54428
YGLIYHATLVGQTAPK	50	1	1	PF3D7_1008800	1×Acetyl[K16]	0	1731.94	1.88842e-14	0							91.38	0.7582	62.0983	2	866.477	2.20652	90.06	0.8	61.5341	2	866.476	0.514962	63.56	0.8281	49.9813	3	577.986	0.57768	62.22	0.7903	35.817	3	580.326	2.77902				0.818318	9	4.9035	0.831954	4	4.06121	0.755806
TIQNIIQK	5	1	1	PF3D7_1415500	1×Acetyl[K8]	0	957.573	0.326454	0.0292146							63.8	0.0938	61.9289	2	479.29	-0.244301	63.8	0.0938	61.9289	2	479.29	-0.244301							17.55		26.8636	2	500.296	1.10338
GKNNIFK	1	1	1	PF3D7_0307900	1×Acetyl[K2]	1	862.478	0.0271919	0.00321492							15.94	0.0625	63.1765	2	431.744	2.8663
MIIGGGMAYTFKK	36	1	1	PF3D7_0922500	2×Acetyl[K12; K13]	1	1430.77	0.000229628	4.3081e-05							80.72	1	63.0495	2	715.891	1.58122	66.18	1	62.2786	2	715.891	2.26376	67.67	0.8382	63.3186	2	715.89	0.386768	41.67	1	34.2735	2	715.89	0.642721				0.642839	6	23.7667	0.633597	3	14.5665	0.778628
SASAAAILEEDDSKDDMEFK	33	1	1	PF3D7_1410400	1×Acetyl[K20]	1	2178.98	1.90979e-13	0							86.08	0.8837	62.7217	2	1086.49	0.5068	86.08	0.8837	62.7217	2	1086.49	0.5068							125.84	0.9127	34.7805	2	1090	1.1434				0.913077	3	0.600747	0.935269	2	4.16293
SKLGACLMGGVGNMPIKPGSK	26	1	1	PF3D7_1407100	3×Acetyl[K2; K17; K21]	1	2109.11	5.61086e-14	0							58.4	0.6724	62.7639	3	703.71	2.90656	58.4	0.6724	62.7639	3	703.71	2.90656	16.83	0.3529	71.2483	3	720.703	-1.9251	68.22	0.7353	34.0792	3	701.369	0.831958				0.782734	5	10.4719	0.0874728	2	17579.4
KMLNFAGIKDCFSSSCGK	1	1	1	PF3D7_1447000	2×Acetyl[K1; K9]	2	2156.99	0.00221207	0.000323167							39.59	1	63.6838	3	686.332	3.65851	20.03	1	88.7606	3	719.672	5.3598																0.915994	1
LVNFCVEDFKR	74	1	1	PF3D7_0818900	1×Acetyl[K10]	1	1426.71	0.00214895	0.000323167							55.97	0.6429	63.8046	2	713.863	2.10675	45.07	0.6222	63.1282	2	713.862	1.25115	38.74	1	62.4203	2	734.866	-0.409373	47.83	0.625	35.1489	2	713.861	0.566666
AKIQECIENINGEIIK	15	1	1	PF3D7_1238100	1×Acetyl[K2]	1	1907.08	2.82063e-05	0							85.73	0.8372	63.8176	2	954.043	2.07543	82.87	0.7952	62.6115	2	936.498	-0.230749																0.683651	9	10.8948	0.728222	5	2.01077
VYFDPAHESGAINVNEIKENIFEGKK	2	1	1	PF3D7_1108600	1×Acetyl[K18]	2	2948.48	0.206831	0.0197528							13.17	0.1538	75.3896	4	737.875	0.218304	13.17	0.1538	75.3896	4	737.875	0.218304																1.02776	1		1.02776	1
IPQLQIFKK	25	1	1	PF3D7_1222300	1×Acetyl[K9; K8]	1	1114.7	0.0162885	0.00155138							25.67	0.5	63.208	3	372.238	0.352385	25.67	0.5	63.208	3	372.238	0.352385	31.35	1	61.5667	2	578.857	-2.6352	26.57	1	37.164	3	376.916	0.649199				0.782477	5	9.39378	0.782477	3	1.81764	0.574319
QIAGLLIK	35	1	1	PF3D7_0815200	1×Acetyl[K8]	0	855.566	0.00709521	0.000941946							56.84	0.6667	63.1671	2	428.287	0.867104	45.07	0.7778	61.7985	2	428.287	0.367732	12.75	1	63.2598	2	435.304	-0.510631	39.8	0.725	34.2897	2	435.304	0.752745				0.707528	9	4.64605	0.702547	5	14.7058	0.948596
TKVPNPLTISTTEMEK	22	1	1	PF3D7_0930300	1×Acetyl[K2; K16]	1	1795.96	1.94102e-07	0							27.49	0.5556	63.9666	3	599.325	1.14595	27.49	0.5556	63.9666	3	599.325	1.14595	12.56	0.1538	104.164	3	630.324	0.130963	75.05	0.7867	34.8803	2	898.482	-0.817681				0.730892	3	5.1978	0.703503	1
NILSLPLSGKK	43	1	1	PF3D7_1428300	1×Acetyl[K10]	1	1169.73	0.00525219	0.000687513							53.45	0.6604	64.9144	2	588.875	-0.083392	34.99	0.3714	63.1301	3	390.58	0.254993							40.29	0.475	34.524	3	390.579	-1.31038				0.780047	10	6.85432	0.779082	5	5.38826
GMAINFISK	14	1	1	PF3D7_1459000	1×Acetyl[K9]	0	980.523	0.00153332	0.000276304							41.37	0.3902	63.3232	2	490.765	0.065066	41.37	0.3902	63.3232	2	490.765	0.065066	15.21	0.0667	52.3404	2	497.782	-1.18962	10.15	1	24.2389	2	519.771	5.7161				0.716482	7	8.81962	0.713151	3	1.68996	0.819183
LPEQIKK	7	1	1	PF3D7_1363500	1×Acetyl[K6; K7]	1	897.54	0.311053	0.0277316							15.4	0	45.2811	2	449.274	0.290475	15.4	0	45.2811	2	449.274	0.290475	26.32	1	32.7263	2	449.274	0.222472	21.63	0.1818	25.2777	2	449.274	1.0385				0.01	2	0	0.01	1		0.01
LDIGKNVILPTAR	43	1	1	PF3D7_1108600	1×Acetyl[K5]	1	1409.85	0.000622647	0.00010413							53.98	0.537	65.4846	2	705.43	3.22523	50.52	0.7255	64.6755	2	705.428	0.887459	61.2	0.6393	62.4752	2	726.433	0.143035										0.873993	14	8.04136	0.850709	8	5.83742	0.537038
MDVYKEENSDLLNHQEEEISR	11	1	1	PF3D7_0305300	1×Acetyl[K5]	1	2620.18	6.65965e-08	0							58.07	0.7241	65.4618	3	874.069	3.54278													60.94	0.7213	36.6349	3	874.067	1.23665				0.819249	3	6.483
SLNIPVEK	8	1	1	PF3D7_1416500	1×Acetyl[K8]	0	899.52	0.0174467	0.00183922							28.16	0.3214	50.1925	2	450.264	0.406695	28.16	0.3214	50.1925	2	450.264	0.406695							25.39	0.12	26.3244	2	450.263	-0.13613				0.865211	4	9.79926	0.955727	2	19.4971
TTEMETLYDLGSK	40	1	1	PF3D7_1362200	1×Acetyl[K13]	0	1487.69	1.59579e-09	0							97.61	0.8265	65.761	2	744.352	1.93276	77.41	0.7922	64.5101	2	744.352	1.76866							71.11	1	36.7637	2	744.351	0.37375
WGIHGNMSEGPIVVAAAK	36	1	1	PF3D7_1211900	1×Acetyl[K18]	0	1836.94	1.32091e-13	0							86.4	0.7558	64.5696	2	925.994	1.72927	86.4	0.7558	64.5696	2	925.994	1.72927							87.84	0.8068	36.3059	2	918.977	1.75677				0.956921	8	8.99907	0.901682	5	3.7491
LLNEKIVPIK	8	1	1	PF3D7_0307700	1×Acetyl[K5]	1	1166.75	0.277383	0.0251408							45.89	0.0435	66.4011	3	389.588	-0.0126212	43.89	0.0227	64.6438	3	389.589	1.08593							49.48	0.0204	37.1072	3	389.588	-0.797302				0.0692174	1
AKFEELNDDLFR	22	1	1	PF3D7_0917900	1×Acetyl[K2]	1	1496.74	0.000396785	4.3081e-05							51.23	0.4902	66.452	3	499.584	-0.258406	41.78	0.1429	65.5636	3	499.584	-0.503079	25.93	1	90.7411	2	769.878	-0.345623	86.76	0.7701	39.3283	2	748.875	2.70704
NELELMNIK	6	1	1	PF3D7_0707400	1×Acetyl[K9]	0	1110.59	0.00953176	0.00118452							36.45	0.5	66.1694	2	555.801	0.0470908	34.73	0.4857	65.6088	2	555.801	0.376834							11.64	0.1667	36.7273	2	555.8	-1.71154				0.852477	4	6.57374	0.897801	2	11.2283
LVNIGYVK	2	1	1	PF3D7_1407300	1×Acetyl[K8]	0	947.556	0.182383	0.0137662							25.77	0.3077	50.6348	2	453.277	0.277878	25.77	0.3077	50.6348	2	453.277	0.277878							27.34	0.5185	36.5963	2	474.282	-0.320407				0.133402	1		0.133402	1
NMTLIGVNVEHDELTK	8	1	1	PF3D7_0523100	1×Acetyl[K16]	0	1812.92	9.79543e-08	0							20.81	0.4762	66.0639	3	604.977	0.269066	20.81	0.4762	66.0639	3	604.977	0.269066							89.04	0.809	36.7426	2	906.963	1.18549				0.703692	2	3.904	0.685411	1
RGDIVGIVGFPGK	4	1	1	PF3D7_1350100	1×Acetyl[K13]	1	1328.79	0.000544788	0.00010413							61.43	0.7541	67.036	2	664.899	2.95457	47.41	0.617	66.11	2	664.897	0.0148587							41.69	0.6667	37.8444	2	664.897	-0.720069				0.761369	2	7.5873	0.723439	1
KDLYGNIVLSGGTTMYEGIGER	8	1	1	PF3D7_1246200	1×Acetyl[K1]	1	2389.17	3.42367e-13	0							60.93	0.7377	67.4812	3	797.064	2.78418													110.15	0.8455	43.5331	2	1187.09	0.511598				0.564596	1
ILNSTISQLNEHSNIEIVK	27	1	1	PF3D7_1432800	1×Acetyl[K19]	0	2152.16	1.54218e-06	0							95.81	0.8229	67.2736	2	1076.59	1.15065	74.78	0.7467	66.2886	2	1076.58	-0.777829							64.04	0.6719	37.9173	2	1076.59	1.94473				0.600063	13	7.56648	0.620712	6	4.0503
ICLFSGSIFKHPNASK	17	1	1	PF3D7_1347500	1×Acetyl[K16]	1	1819.97	1.53993e-06	0							23.55	1	68.0924	4	452.239	-1.00672	21.35	0.4762	67.0181	4	452.24	0.480347	44.89	0.6444	69.1496	4	452.24	-0.33078	46.67	0.7021	37.9345	4	455.747	-1.88532				0.84973	2	5.0422	0.879106	1		0.733334
LNEDNKTVAAMDVLVPK	4	1	1	PF3D7_0211800	1×Acetyl[K6]	1	1856.98	0.000406948	4.3081e-05							51.99	0.4423	68.4409	2	928.995	2.14451	18.72	0.0526	99.2382	2	957.988	-8.049							33.61	1	39.084	2	928.992	-0.550662
YIFLGAPGSGKGTQSLNLK	33	1	1	PF3D7_1008900	2×Acetyl[K11; K19]	1	1958.08	3.46079e-13	0							101.63	0.7647	68.489	2	979.546	1.29461	90.01	0.7667	67.5533	2	979.546	1.04524																0.770641	12	5.34246	0.752511	6	4.4356
ICSTEIYGDAFLSK	17	1	1	PF3D7_0602200	1×Acetyl[K14]	0	1603.77	1.94945e-11	0							101.72	0.7745	68.3805	2	802.388	1.34775	76.23	1	67.5675	2	809.407	2.97984							88.9	1	38.9405	2	809.405	1.01802				0.779219	4	8.62083	0.696883	2	9.47338
VSESQELIDLVKEK	8	1	1	PF3D7_1029600	1×Acetyl[K12]	1	1623.89	0.00124509	0.000226216							38.24	0.4737	68.5018	3	541.969	0.191792	16.02	0.125	67.7198	3	541.969	0.642821							28.64	0.3103	41.0966	3	539.631	2.69216				1.05288	3	11.7373	0.973004	1
VIGQEIIIEEIKK	12	1	1	PF3D7_0500800	2×Acetyl[K12; K13]	1	1511.9	1.16293e-05	0							28.2	1	68.5385	3	516.335	0.0699827	25.65	1	67.7729	3	516.336	1.49033							75.18	0.6267	39.1617	2	756.456	-0.199065				0.773434	3	10.2042	0.871545	1
NLNIIDLEK	11	1	1	PF3D7_1332900	1×Acetyl[K9]	0	1071.6	0.0192444	0.00211953							28.61		67.1522	2	536.306	0.263742	28.61		67.1522	2	536.306	0.263742	11.45		77.3668	2	564.33	3.19904	27.29	0.1111	38.7504	2	536.307	1.17505				0.769632	2	10.855	0.715449	1
INNLIDSIK	8	1	1	PF3D7_0405100	1×Acetyl[K9]	0	1071.6	0.0560767	0.0066013							28.61		67.1522	2	536.306	0.268408	28.61		67.1522	2	536.306	0.268408							19.9	0.1	38.3517	2	536.306	-0.187247
TVAAMDVLVPK	58	1	1	PF3D7_0211800	1×Acetyl[K11]	0	1143.64	0.000544788	0.00010413							58.39	0.6034	69.2515	2	572.326	0.900604	50.6	0.6863	67.1733	2	572.327	1.54103	23.71	1	55.8692	2	572.325	-2.1948	40.23	0.625	40.8075	2	572.327	1.75451
LEGTNQEQAHEIIK	6	1	1	PF3D7_1431600	1×Acetyl[K14]	0	1609.82	0.00125554	0.000226216							62.5	0.6452	40.22	2	805.415	2.8501	46.27	0.5	39.1322	2	805.414	1.71267	12.87	0.0769	17.4536	4	403.208	-3.7637										0.668278	3	6.37727	0.46596	1
SIKNAVITVPAYFNDSQR	7	1	1	PF3D7_0818900	1×Acetyl[K3]	1	2079.11	0.000803372	0.00010413							65.52	0.7576	59.8947	3	693.702	-6.4576	65.52	0.7576	59.8947	3	693.702	-6.4576							57.13	0.7018	39.6704	2	1019.05	0.309963				0.12406	2	8.23919	0.131137	1
MHSMNSSGNIIINSSSINIEK	1	1	1	PF3D7_1430500	1×Acetyl[K21]	0	2334.11	0.42395	0.0458658							14.88	0.2667	69.5708	3	778.711	5.10733																						0.0520843	1
AYENVFPNNFVK	36	1	1	PF3D7_0624600	1×Acetyl[K12]	0	1441.71	0.000827289	0.00010413							57.86	0.7414	68.9367	2	721.359	0.0956775	57.86	0.7414	68.9367	2	721.359	0.0956775							44.45	0.6136	39.645	2	721.361	2.72046
LVLPNMIK	18	1	1	PF3D7_0422000	1×Acetyl[K8]	0	927.57	0.125972	0.0104745							30.92	0.4194	68.3885	2	464.288	-0.0804881	30.92	0.4194	68.3885	2	464.288	-0.0804881	13.9	0.2143	45.4079	2	493.291	-0.186251	25.69	0.3077	39.0615	2	464.289	0.840728				1.32151	6	20.3399	1.07166	3	3.05334
TWAQLATELK	56	1	1	PF3D7_1352500	1×Acetyl[K10]	0	1160.63	0.00417762	0.000547779							62.76	0.6349	68.5283	2	580.82	1.13776	62.76	0.6349	68.5283	2	580.82	1.13776	43.21	0.4651	58.7368	2	580.819	-0.334703	58.71	0.6102	39.6407	2	580.82	0.927407
KVEGDISGLLVNINK	19	1	1	PF3D7_1311500	1×Acetyl[K15]	1	1598.91	9.56029e-15	0							119.04	0.7059	70.3421	2	799.96	0.471323	48.62	0.551	69.4962	2	799.96	1.46382	20.68	0.0952	33.7906	3	547.643	-4.72274	133.02	0.6992	39.5826	2	799.96	1.08209				0.584706	3	1.72762	0.636735	1
TFSLNFDSSMK	24	1	1	PF3D7_1117100	1×Acetyl[K11]	0	1276.59	0.00100188	0.00010413							39.56	1	70.8131	2	638.798	1.10427	37.19	1	69.1794	2	638.798	0.148046							35.35	0.7143	40.5372	2	638.797	-0.52131
SRSTSINYTDNSFVLNKENLK	2	1	1	PF3D7_0305200	1×Acetyl[K17; K21]	2	2472.24	0.384398	0.0423328							32.55	0.0606	70.6991	3	824.751	0.427838	11.52		70.1181	3	824.749	-1.7941							18.89	0.2632	40.7084	3	824.751	0.353773				0.01	1
CLIYIPSKAPSMNDQLYSK	16	1	1	PF3D7_1222300	1×Acetyl[K19]	1	2242.14	0.000544788	8.14764e-05							49.66	0.74	69.5223	2	1121.58	0.310983	49.66	0.74	69.5223	2	1121.58	0.310983							33.03	0.6364	40.7089	2	1114.56	2.57097				0.620831	5	29.7627	0.552151	3	49.1485
CTVKTGIPVQPMLAKPTK	7	1	1	PF3D7_1304100	1×Acetyl[K15; K18]	1	2027.1	0.22447	0.0215189							32.23	0.4375	69.5065	2	1014.06	0.213992	32.23	0.4375	69.5065	2	1014.06	0.213992							20.85	0.0952	40.101	2	1014.05	-0.809733				0.01	3	0	0.01	2	0
YEVPLLLNEGDNIKK	3	1	1	PF3D7_1216900	2×Acetyl[K14; K15]	1	1744.95	0.331821	0.0297986							21.56	0.3636	71.0029	3	582.323	2.82229	15.83	0.25	69.9644	3	582.321	0.0939883																0.801647	2	7.61721	0.843847	1
LNDDQVKDILGLK	50	1	1	PF3D7_1108600	1×Acetyl[K7]	1	1470.82	1.39155e-08	0							99.52	0.75	71.4481	2	735.915	4.99362	95.76	0.7396	70.6615	2	735.913	1.09286	17.17	1	59.5884	3	493.283	0.0784806	92.38	0.6848	40.9988	2	735.912	0.262908				0.919439	9	8.3502	0.865203	3	0.249196
NFTWGDPWNK	28	1	1	PF3D7_1116700	1×Acetyl[K10]	0	1264.57	0.0215061	0.00254774							45.09	0.4667	71.4506	2	632.794	4.94779	40.76	0.2927	70.4417	2	632.791	0.603904	45.16	0.6	79.4751	2	632.791	-0.264873	47.8	0.4792	41.1409	2	632.792	1.27962
KEEELFPDLIQSK	7	1	1	PF3D7_0921900	1×Acetyl[K13]	1	1575.83	3.62493e-06	0							80.88	0.8395	71.491	2	791.927	1.90921							13.62	0.1429	93.947	3	542.289	-1.57034	82.85	0.6024	41.15	2	788.417	0.570416				0.875271	2	16.8556
GLIFQNNLMK	1	1	1	PF3D7_1138700	1×Acetyl[K10]	0	1235.65	0.040172	0.00396894							26.93	0.2593	71.8899	2	592.833	1.97024													20.95	0.2381	16.3003	3	412.551	-5.80635				0.921468	1
TGIKDNPLIFEKK	2	1	1	PF3D7_1424400	1×Acetyl[K4]	2	1544.87	0.049553	0.0044957							41.89	0.0476	71.9822	3	515.627	-1.55766													31.11	0	41.1974	3	515.628	1.04989
KNSNTVDSSENVEEVVDNLTSEK	28	1	1	PF3D7_1441100	1×Acetyl[K23]	1	2537.19	4.37591e-09	0							76.01	0.8553	70.4819	3	846.401	1.56382	76.01	0.8553	70.4819	3	846.401	1.56382							103.58	0.8942	41.2532	2	1269.1	0.0295179
VLPELNGKLTGVAFR	30	1	1	PF3D7_1462800	1×Acetyl[K8]	1	1613.94	7.72189e-10	0							77.22	0.8052	71.4512	2	807.472	0.065863	77.22	0.8052	71.4512	2	807.472	0.065863	11.22	1	70.1842	2	828.478	0.0237602	17.97	0.2222	41.7889	3	538.651	1.30551
VDPLVSLMK	10	1	1	PF3D7_1248900	1×Acetyl[K9]	0	1001.57	0.00376626	0.000524203							30.07	0.3667	71.8018	2	501.289	0.19642	30.07	0.3667	71.8018	2	501.289	0.19642							19.65	0.3	45.0715	2	501.289	1.17145
GINNLLYDSKNNNLFIVDSGNIYEENTCNMYYINK	3	1	1	PF3D7_1307400	1×Acetyl[K35]	1	4246.01	0.369198	0.040719							18.12		73.0128	4	1062.26	1.15709	13.66	0.1429	72.106	4	1062.26	1.15709																100	1		100	1
FKETNEIYNFAVFNQK	5	1	1	PF3D7_0608700	1×Acetyl[K2]	1	1991.99	6.02406e-13	0							19.01	0.3684	73.171	3	664.667	0.74486													125.26	0.792	42.6668	2	996.499	2.52875				0.769357	2	4.66724
IVVICGYGDVGKGCASSMK	24	1	1	PF3D7_0520900	1×Acetyl[K19; K12]	1	2000.96	6.4886e-15	0							126.58	1	56.9012	2	1000.99	1.85789	87.79	1	55.3443	2	1008	2.01367							33.94	0.6176	29.0664	3	672.338	1.6738				0.743873	11	5.30567	0.724768	5	5.80122
FLTEENDNIMIRNEK	9	1	1	PF3D7_0824300	1×Acetyl[K15]	1	1907.92	0.189414	0.0146551							15.74		72.6621	3	636.646	3.45336	15.74		72.6621	3	636.646	3.45336	19.71	0.3	26.6748	3	636.645	2.39768	18.36	0	43.1233	3	636.645	2.49365				0.01	2	0	0.01	2	0	0.01
DIVTMEEFAVK	7	2	1	PF3D7_1136500.1; PF3D7_1136500.2	1×Acetyl[K11]	0	1281.64	0.0144034	0.00133719							29.29	0.5517	74.5705	2	641.322	-2.39466													23.41	0.3913	43.8708	2	644.833	1.44463				0.795014	3	17.2521
NLLFTPVSAYK	2	1	1	PF3D7_0931000	1×Acetyl[K11]	0	1252.69	0.0177183	0.00195067							18.85	0.2105	74.7004	2	626.851	0.884851
CGNFIDLCLGPHIK	4	1	1	PF3D7_1126000	1×Acetyl[K14]	0	1643.8	0.000586261	0.00010413							32.65	0.6667	74.8132	3	548.605	-1.22619	16.98	0.3529	87.9491	2	843.413	2.32073							35.29	1	43.4639	3	548.605	-2.4515				0.833634	1
IIPDKTNNTLTIEDSGIGMTKNDLINNLGTIAR	62	1	1	PF3D7_0708400	2×Acetyl[K5; K21]	2	3555.87	8.82483e-14	0							103.23	0.7573	83.6436	3	1185.96	2.50837	90.74	1	82.6243	3	1185.96	1.27252	14.92	0.0667	69.7788	5	740.405	2.03876	86.45	0.8721	51.4746	3	1185.96	-1.0962				0.671372	19	3.5186	0.682583	10	5.56185
YVNDEDNCLNIFMK	11	1	1	PF3D7_1139900	1×Acetyl[K14]	0	1774.78	6.84733e-07	0							75.83	0.8684	74.9665	2	887.895	3.34665	50.4	1	73.8667	2	887.893	1.00811							92.5	1	44.1077	2	887.893	1.00811				0.685352	3	3.5025	0.685352	1
GESDKYNHINQYLNENEEILLK	18	1	1	PF3D7_1030500	1×Acetyl[K5]	1	2719.34	2.62476e-10	0							66.82	0.7761	75.059	3	907.119	0.886944	46.22	0.4783	74.1546	3	902.439	-0.587799							90.23	0.7556	45.4866	3	907.123	5.19635				0.833674	3	16.8354	0.744775	1
TIKNFGGADNEIVQNILK	6	1	1	PF3D7_1436300	1×Acetyl[K3]	1	1974.07	0.000902003	0.00010413							53.73	0.3704	75.8156	3	658.694	1.65115	31.65	0.375	74.6957	3	665.711	0.604451							13.03	0.1538	35.1747	2	1008.54	-5.28205				0.971917	3	7.05052	1.00488	2	4.9473
GKDIQSLLSNLSVGSAPAAAAQVTTEKPSEDKK	75	1	1	PF3D7_1103100	1×Acetyl[K27]	2	3347.78	2.20819e-18	0							130.34	1	76.0206	3	1114.26	1.86214	126.52	1	74.4189	3	1116.6	-1.48206							124.67	0.912	44.3398	3	1114.26	-1.31681				0.779242	20	9.45769	0.772457	10	10.0175
NVDKGNVVAILGAQWGDEGK	5	1	1	PF3D7_1354500	1×Acetyl[K20]	1	2070.06	0.000823151	0.00010413							64.3	0.625	76.3156	3	690.694	2.18008							30.88	0.4194	33.9162	4	528.773	-1.13796	32.31	0.625	46.3935	3	690.695	3.59534				0.857353	1
DSADKMPLETQLAIEEIK	77	1	1	PF3D7_0406200	1×Acetyl[K18]	1	2031.03	9.17351e-13	0							89.54	0.6556	76.2009	3	677.683	1.39616	81.55	0.6098	75.5537	3	677.681	-0.947842							92.35	0.587	45.3799	2	1016.02	2.69499				1.01218	15	3.64977	1.01019	8	2.88473
KMENAILFSGTSNPLLSK	44	1	1	PF3D7_1325100	2×Acetyl[K1; K18]	1	1950.04	2.08613e-16	0							121.51	0.8361	74.8275	2	975.523	0.92633	121.51	0.8361	74.8275	2	975.523	0.92633							135.54	0.8824	44.1254	2	979.031	0.885117				0.632381	11	20.2705	0.684808	5	11.8497
KGLVDMNPDQILDVK	12	1	1	PF3D7_1318800	1×Acetyl[K15]	1	1684.89	0.000586261	0.00010413							32.34	0.2812	76.0568	3	562.302	-0.710402	32.34	0.2812	76.0568	3	562.302	-0.710402							75.1	0.6267	45.3216	2	842.95	-0.267723				0.674093	3	8.94634	0.674093	1
METYKGIQFFSNK	9	1	1	PF3D7_0511800	1×Acetyl[K5]	1	1634.79	0.0174106	0.00183922							32.09	0.625	77.4094	2	817.901	4.11383	29.6	0.5667	76.5491	2	817.897	-1.03843																0.793413	6	18.9798	0.780267	3	4.95731
FTMLKGQTLPEFIQDPNAAK	7	1	1	PF3D7_1104400	2×Acetyl[K5; K20]	1	2249.16	0.00124427	0.000203898							36.61	0.5946	77.5291	3	750.396	4.13683	24.33	0.3333	76.355	3	750.393	0.717593																0.736677	4	18.6402	0.809644	1
GIFIIGNDLK	19	1	1	PF3D7_0511800	1×Acetyl[K10]	0	1110.68	0.029722	0.00345884							34.73	0.6	78.1954	2	555.844	-0.231521	24.31	0	76.7939	2	545.319	0.192233	26.62	0.5926	89.1508	2	555.845	0.208102	52.86	0.7736	46.0546	2	555.845	1.30716				0.734223	6	6.38441	0.680886	2	8.30072	0.0340835
KNNLLDYIK	3	1	1	PF3D7_1207100	1×Acetyl[K1]	1	1162.65	0.195901	0.0173583							35.14		77.2352	2	581.828	1.33717	35.14		77.2352	2	581.828	1.33717
MLGNKLSISDLKDIK	1	1	1	PF3D7_0922500	1×Acetyl[K5]	2	1716.96	0.446788	0.0475853							31.66	0.4062	78.3034	2	858.983	1.53047													24.73	0.12	47.7987	3	572.992	2.34025				0.85748	1
KLVSLDMSSLIAGAK	7	1	1	PF3D7_0816600	1×Acetyl[K15]	1	1532.87	0.000544788	8.14764e-05							36.86	0.5135	79.0326	3	511.628	-1.50853	35.04	0.4571	77.9777	3	511.628	-1.4488							55.16	0.6364	48.2362	3	511.629	1.35833				0.761029	2	4.61569	0.737713	1
NKGYGFVSFNNPESALNAIK	39	1	1	PF3D7_0823200	2×Acetyl[K2; K20]	1	2170.09	2.65017e-17	0							144.45	1	79.0291	2	1085.54	-4.95483	122.85	1	78.1784	2	1085.55	0.44528	12.01	0.0833	93.5074	3	726.376	0.964306	139.89	0.9214	47.0416	2	1085.55	0.332778				0.892509	10	4.65754	0.909092	4	1.57525	0.574755
GKDIQSLLSNLSVGSAPAAAAQVTTEKPSEDK	45	1	1	PF3D7_1103100	2×Acetyl[K27; K32]	1	3219.68	1.23848e-17	0							124.66	0.888	79.1425	3	1071.56	-0.951574	102.09	0.8529	78.2842	3	1071.56	0.188324	14.99	0.2	29.3765	5	660.138	-6.90061	120.26	0.8417	47.325	3	1073.9	-0.782964				0.726151	12	11.9129	0.684291	6	6.35375
NRASGDIIGIDLGTTNSCVAIMEGK	7	1	1	PF3D7_1134000	1×Acetyl[K25]	1	2620.34	3.35835e-13	0							90.27	0.7444	79.2468	3	874.122	2.34616	50.09	0.78	78.1291	3	874.118	-2.19593							18.69		57.0034	3	870.098	3.8821				0.703278	4	11.8816	0.66839	2	21.0149
IGIESSLDVVGITAK	38	1	1	PF3D7_1338100	1×Acetyl[K15]	0	1501.85	3.46458e-15	0							104.99	0.8476	78.7073	2	751.429	2.1508	104.99	0.8476	78.7073	2	751.429	2.1508							98.43	0.8163	47.959	2	751.429	1.82567				0.616164	10	8.2008	0.587047	6	7.86884
MDKQNELLFTAINVNDAVTK	40	1	1	PF3D7_0520900	1×Acetyl[K20]	1	2264.16	4.02838e-15	0							112.51	0.7965	79.9544	2	1132.58	0.433957	101.11	0.8218	78.4192	2	1132.58	-0.752155	14.19	0.2143	65.6317	3	774.73	4.36556	124.41	0.8468	47.5368	2	1132.59	2.05138				0.803511	11	5.97276	0.803511	5	5.97276
SYKELVTLSAEEK	2	1	1	PF3D7_1436000	2×Acetyl[K3; K13]	1	1580.81	0.00595216	0.000802519							13.43	1	79.5947	2	790.913	7.80951	13.43	1	79.5947	2	790.913	7.80951							46.09	0.5652	27.182	2	748.897	0.997405
MDDKKENLNENISQEIVNINNNIVVEK	30	1	1	PF3D7_1408500	1×Acetyl[K5; K4]	2	3198.59	3.14702e-08	0							101.38	0.7228	80.8544	3	1066.87	-0.16033	61.35	0.7213	79.7044	3	1076.23	0.846256							75.15	0.76	48.6468	3	1066.87	2.81644				0.681792	5	12.4602	0.782128	2	16.365
NTTLIELLGNKK	1	1	1	PF3D7_1331700	1×Acetyl[K11]	1	1350.81	0.0263361	0.00316295							18.54	0.1053	81.1385	2	693.405	1.71554													24.18	0.125	38.5848	3	450.94	-1.12451
YNMFSPIEVNGDNTHPLFK	4	1	1	PF3D7_1212000	1×Acetyl[K19]	0	2223.05	0.00055808	0.00010413							28.72	0.4138	81.3565	3	741.69	0.406404													35.12	0.6	50.1663	3	741.692	2.95977				0.757476	1
SELKEFDEFNFK	24	1	1	PF3D7_1435500	1×Acetyl[K4]	1	1574.74	0.00517081	0.000662025							50.92	0.4902	80.35	2	787.873	0.443508	50.92	0.4902	80.35	2	787.873	0.443508							40.24	0.4	49.6427	2	787.873	0.676061
ETVVEVPNVKWDDIGGLDEVK	2	1	1	PF3D7_0619400	1×Acetyl[K21; K10]	1	2341.19	0.000545108	0.00010413							32.73	0.6364	81.8944	3	781.07	1.42685	10.76	1	105.274	3	797.406	-6.85831							14.7	0.1333	50.149	3	781.067	-2.01441				0.753322	1
KVGYQADKVDFIPISGFEGDNLIEK	27	1	1	PF3D7_1357000	1×Acetyl[K1]	2	2782.43	2.11382e-06	0							72.09	0.8472	81.9173	3	928.15	2.14377	57.86	0.7931	80.6639	3	928.15	2.14377							72.21	0.8333	51.1308	3	928.15	1.5515				0.715629	8	10.2454	0.741234	4	13.7358
LNTIGNLFEGEKYNILEDTQK	29	1	1	PF3D7_0424600	1×Acetyl[K12]	1	2439.24	1.65508e-11	0							53.82	0.7778	82.8812	3	818.432	2.86599	43.3	0.7209	81.9304	3	813.753	2.06751	67.74	0.5147	119.964	3	832.435	2.1794	105.15	0.8571	50.7267	2	1220.12	0.496621				0.877663	4	1.80058	0.916639	2	7.55006	0.898727
GMNGVPTDIIEENLIK	9	1	1	PF3D7_1009400	1×Acetyl[K16]	0	1742.9	0.00453944	0.000592666							43.19	0.5814	82.8423	2	871.954	1.07947	34.11	0.5294	82.2773	2	871.955	1.8499							17.79	0.2778	49.9332	3	607.986	-7.06257				0.623286	6	10.9094	0.605921	3	17.8429
SVGIAPLNPKPFLNSLAGNR	32	1	1	PF3D7_1126900	1×Acetyl[K10]	0	2072.17	7.57482e-14	0							82.19	0.6585	83.5835	2	1036.59	-0.305332	82.19	0.6585	83.5835	2	1036.59	-0.305332	27.76	0.4286	71.1777	3	689.057	0.166349	49.82	0.72	50.545	3	691.395	-1.34273				0.77822	8	2.55004	0.782213	4	0.382076	0.935777
MIEDGKGGVIITNDGATILK	12	1	1	PF3D7_1357800	1×Acetyl[K6]	1	2045.09	6.75032e-14	0							113.57	0.7807	66.1272	2	1023.05	1.99661	55.65	0.6071	64.9096	3	682.369	-0.516919							38.23	0.4474	36.7517	3	682.372	3.15397				0.695903	6	13.1878	0.689712	2	0.146864
QNDVDSLLILK	8	1	1	PF3D7_0609300	1×Acetyl[K11]	0	1299.72	0.352796	0.0369135							23.51	0.2917	83.5963	2	650.362	1.0219	23.51	0.2917	83.5963	2	650.362	1.0219							32.3	0.3438	53.0991	2	650.364	3.93344				0.01	2	0	0.01	1
NMNLPNVKVDLPIISEK	35	1	1	PF3D7_0626800	1×Acetyl[K17]	1	1924.06	7.91476e-10	0							85.9	0.7558	84.6497	2	969.551	1.93242	78.01	0.6795	83.8983	2	962.533	0.881606	10.94	1	57.6647	3	661.361	2.70329	43.33	0.6977	51.311	3	642.025	2.23867				0.783015	10	6.39116	0.749341	5	7.29739
FGIVEGLMTTVHASTANQLVVDGPSKGGK	21	1	1	PF3D7_1462800	2×Acetyl[K26; K29]	1	2913.51	5.22129e-16	0							91.3	0.7363	84.7899	3	971.843	0.226973	79.62	0.8375	83.3138	3	971.844	0.855443							77.01	0.8571	52.8917	3	971.844	1.23252				0.692925	7	19.8291	0.661719	4	11.4527
NSDDFVFLLSTK	22	1	1	PF3D7_1023900	1×Acetyl[K12]	0	1385.69	9.79543e-08	0							70.48	0.7286	85.1119	2	693.352	1.47481	60.3	1	83.2506	2	693.352	1.21053	11.94	1	44.1531	2	714.361	6.42908	75.51	1	51.7653	2	693.351	0.329602
EMTTALLNIIK	14	1	1	PF3D7_1032100	1×Acetyl[K11]	0	1260.74	0.0170556	0.00170754							33.42	0.5455	86.3103	2	630.877	3.14728	27.89	0.3571	85.3206	2	630.875	0.0489062							34.3	0.6176	52.8219	2	630.876	1.69492				0.803822	4	4.63485	0.770368	1
VLQNNDILLNNLPIDNYVLCNAPSNQHKK	30	1	1	PF3D7_1025000	2×Acetyl[K28; K29]	1	3361.73	5.20433e-10	0							117.24	0.8205	87.3104	3	1121.25	1.16722	87.61	0.7841	85.3891	3	1121.25	2.47444	11.83	0.0833	67.7908	3	1153.93	-2.65211	49.51	0.5	52.8775	4	841.192	4.37681				1.04985	10	17.4279	1.0426	5	15.6352
VFKDVFTNDEVCSDSYVQQDPFEVPEFR	18	1	1	PF3D7_0511000	1×Acetyl[K3]	1	3396.54	2.43842e-06	0							54.64	0.7818	87.0202	3	1132.85	-0.269563													57.97	0.6379	54.0472	3	1132.85	2.74937
KLNILLIGSGALGCEFLK	3	1	1	PF3D7_1333200	1×Acetyl[K18]	1	1988.13	0.367668	0.0404428							31.45	0.3871	87.1299	3	663.38	-0.412771	21.33	0.1905	86.174	3	663.379	-0.689069																1.02369	2	24.3563	0.870662	1
NFSLISNSMTSNELLEMK	29	1	1	PF3D7_0523000	1×Acetyl[K18]	0	2065.01	1.5869e-16	0							133.42	0.8271	88.0172	2	1033.01	2.46021	109.69	0.8364	86.7083	2	1033.01	1.15971							118.68	0.7143	54.716	2	1033.01	1.39616				0.965746	8	784.925	0.926996	5	12.1878
NGNASNSLLGDVLLAAK	26	1	1	PF3D7_1300300	1×Acetyl[K17]	0	1656.89	2.22621e-14	0							111	0.7838	88.2665	2	828.951	1.49634	92.63	0.7957	87.2989	2	828.95	0.833268							63.84	0.7188	54.7608	2	828.951	2.30675
INTVQLDLSSYESIEK	2	1	1	PF3D7_0626100	1×Acetyl[K16]	0	1838.94	0.359534	0.0392214							17.08	0.3529	88.2418	3	613.651	-0.694131	17.08	0.3529	88.2418	3	613.651	-0.694131							17.7	1	43.9251	2	926.992	2.16992				0.0891512	1
VIQLLPDSK	2	1	1	PF3D7_0530900	1×Acetyl[K9]	0	1054.61	0.357934	0.0386648							16.81	0.2353	88.8439	2	527.811	0.433706																						0.01	2	0
GLNNISSFSEMLLQSK	39	1	1	PF3D7_0415000	1×Acetyl[K16]	0	1774.91	2.95388e-13	0							99.82	0.75	89.2119	2	887.962	2.46772	89.73	0.7889	88.3103	2	887.961	1.09222							88.66	0.7079	55.7534	2	887.962	2.67405				0.817395	9	4.47936	0.826199	5	6.78443
LLEIPEALEELK	30	1	1	PF3D7_1414000	1×Acetyl[K12]	0	1403.81	0.00325135	0.0004529							40.69	0.5854	90.8181	2	702.41	1.72429	33.08	0.5758	89.2679	2	698.901	1.61126							33.46	0.5455	56.8733	2	702.411	2.85473				0.739734	8	8.29159	0.71854	5	2.88564
NIENINNKGSLMVNSNNINENIK	6	1	1	PF3D7_1120600	1×Acetyl[K8]	1	2644.3	0.435731	0.0467774							23.34	0	90.4058	3	868.101	0.128936	23.34	0	90.4058	3	868.101	0.128936							21.21	0.0476	42.5224	3	882.104	-0.544722				0.64601	1		0.64601	1
ENILEESQVNDDIFNSLVK	30	1	1	PF3D7_0220000	1×Acetyl[K19]	0	2220.12	4.80007e-18	0							130.52	0.8931	90.4906	2	1110.57	2.00845	130.52	0.8931	90.4906	2	1110.57	2.00845							155.26	0.871	57.6456	2	1110.57	2.55829				0.765881	3	2.80776	0.773166	2	1.40367
QDTEELKAFVDNFYK	4	1	1	PF3D7_1465100	2×Acetyl[K7; K15]	1	1930.91	0.180181	0.0135617							22.95		91.8741	3	644.309	2.96314
KSMADPEIQQIISDPQFQIILQK	12	1	1	PF3D7_1434300	1×Acetyl[K1]	1	2670.42	0.000981849	0.00010413							59.77	0.5833	92.0139	3	890.812	2.06797	54.47	0.6296	91.1317	3	890.811	0.970881	10.06		81.5934	3	910.151	5.56331	52.3	0.6154	58.0174	3	890.812	2.13654				0.846789	4	17.268	0.846789	2	5.39249
AQLAENTVLDESIQKVEVLNHNGETTSFYNEVEK	11	1	1	PF3D7_1027300	1×Acetyl[K15]	1	3890.89	0.000544788	0.00010413							39.75	0.25	92.5794	3	1297.64	3.34803	39.62	0.525	91.5714	3	1297.64	1.46563																0.844091	6	1.17084	0.846913	3	0.8315
AGDLLDENLESTLKPLLER	12	1	1	PF3D7_1216500	1×Acetyl[K14]	0	2126.13	0.000367943	4.3081e-05							25.11	0.48	93.2482	3	709.383	-0.336934													41.06	0.4146	58.7079	3	709.383	0.782643
LMNILPLLK	7	1	1	PF3D7_0418700	1×Acetyl[K9]	0	1061.69	0.00437463	0.000592666							46.43	0.5	93.8924	2	527.839	1.03962	29.27	0.1034	92.4803	2	527.838	-0.580779							42.64	0.5349	58.9584	2	531.347	-0.53181				0.629853	2	2.2931	0.63967	1
IVDVFAMPQSGNSVSVEAVDPVYQTNMLEELKK	41	1	1	PF3D7_1368100	2×Acetyl[K32; K33]	1	3644.83	6.44885e-14	0							105.18	0.8667	94.4883	3	1213.28	2.44137	103.65	0.7308	93.4667	3	1215.61	-0.0285494	26.3	0.0385	161.348	3	1246.61	-1.39403	112.86	0.8761	59.7985	3	1215.62	1.47856				0.778289	6	3.44228	0.770363	3	0.707886
ATIRPVANVYSTNGKNVVGEVEIPVVFQTPIR	21	1	1	PF3D7_0507100	1×Acetyl[K15]	1	3530.96	7.57597e-05	0							69.14	0.8406	94.7457	3	1170.65	4.30057	59.82	0.7667	93.5657	3	1170.64	1.48349							36.19	0.6389	61.0642	3	1177.66	-3.15178				0.773398	7	7.71281	0.791557	4	5.19878
EMSIPIDLNDKNMLIQNAITSLNSK	36	1	1	PF3D7_1357800	1×Acetyl[K11]	1	2802.44	1.08544e-09	0							118.08	1	95.0673	2	1415.76	3.28044	76.99	0.8571	94.0043	2	1415.76	1.55537							57.04	0.5965	60.1501	3	934.82	2.23826				0.684619	10	4.98855	0.687305	5	2.48423
INSNNNNINNNNLNMNGK	3	1	1	PF3D7_1433400	1×Acetyl[K18]	0	2029.97	4.80758e-06	0							64.74	0.8	39.8006	2	1015.49	1.28472	64.74	0.8	39.8006	2	1015.49	1.28472																0.984044	1		0.984044	1
QLLDNIILLNSLSK	22	1	1	PF3D7_1239200	1×Acetyl[K14]	0	1597.97	2.26958e-10	0							92.21	0.8587	95.8553	2	799.49	1.2458	88.48	1	94.6318	2	799.49	1.55137							109.34	1	60.8759	2	799.49	1.39859				1.06996	5	4.52946	1.10313	3	9.74259
FNNAADKNPSEIVTQIFSMAR	9	1	1	PF3D7_1249100	1×Acetyl[K7]	1	2353.16	6.95928e-07	0							55.29	0.7273	94.518	3	785.06	1.42501	55.29	0.7273	94.518	3	785.06	1.42501							12.95	0.0769	63.2401	3	804.395	1.52276				0.835942	3	2.99248	0.727828	2	23.8542
FLAGVTFASGGVLPNIHNVLLPK	94	1	1	PF3D7_0617800	1×Acetyl[K23]	0	2371.36	1.16463e-16	0							60.22	0.8167	97.7242	3	791.127	2.1974	57.18	0.7895	96.2569	3	788.787	1.12525	77.04	0.8312	158.07	3	791.127	1.73411	115.36	0.7913	62.1047	2	1186.19	2.79505				0.839474	8	12.8832	0.827839	4	2.06946	0.864354
LSEINNIISGDFLSTLK	26	1	1	PF3D7_0501500	1×Acetyl[K17]	0	1864.01	1.20617e-14	0							102.15	0.7255	98.4242	2	932.508	1.81858	79.83	0.6875	97.0345	2	932.506	-1.12838	22.73		52.3552	3	636.011	0.615537	92.04	0.8478	63.2716	2	943.034	1.1622				0.545781	6	15.2723	0.593145	3	2.90791
ASIPASELPECEKQELLCTYAALILHEEK	31	1	1	PF3D7_1103100	1×Acetyl[K13]	1	3384.67	0.000544788	8.14764e-05							46.18	0.7826	99.1525	3	1128.9	4.38432	37.44	0.4865	98.0906	3	1128.9	0.272838							47.11	0.7234	63.4584	3	1128.9	1.78759				0.762233	7	1.35356	0.731404	3	4.77039
HPHLNVPNLHIMMTLK	23	1	1	PF3D7_0719700	1×Acetyl[K16]	0	1953.02	0.00481843	0.000662025							25.3	0.04	98.1095	2	977.016	2.13622	25.3	0.04	98.1095	2	977.016	2.13622	34.93	1	83.6098	3	632.343	0.094028	18.11	0.0556	64.4415	2	977.017	3.51129				0.01	8	0	0.01	3	0	0.849178
ILLSEISDILNEASEK	13	1	1	PF3D7_0915400	1×Acetyl[K16]	0	1773.95	3.34154e-12	0							85.41	0.8353	98.6962	2	887.478	0.851919	85.41	0.8353	98.6962	2	887.478	0.851919	12.65		90.0087	3	613.012	5.47547	81.73	0.7805	64.5473	2	887.479	1.19598				0.637897	4	12.3104	0.62927	2	15.7077
FVNMVEKGIIDSTNVIISVIK	1	1	1	PF3D7_1232100	1×Acetyl[K7]	1	2396.4	0.195319	0.0169475							16.19	0.1875	100.897	2	1168.16	3.64651							10.84	1	49.5202	4	599.854	-1.25831	15.74	1	64.7741	2	1168.15	-0.221612
STSQIDADKENQISAVINFLNNNEEVNVLDTK	17	1	1	PF3D7_1020000	1×Acetyl[K9]	1	3625.81	2.79792e-05	0							68.17	0.6912	101.355	3	1202.26	2.94376	52.3	0.7308	100.429	3	1209.28	0.340283							63.04	0.8254	65.4869	3	1209.27	-1.98274				0.846009	3	9.67514	0.902922	1
VMPLNTGEPFVVQDIDAMSVLPK	71	1	1	PF3D7_0730400	1×Acetyl[K23]	0	2500.28	1.07302e-16	0							112.76	0.8584	102.528	2	1250.65	2.84017	73.17	0.8219	101.123	2	1254.15	1.04995	12.13	1	50.783	3	861.101	-5.00237	117.82	0.8644	65.9526	2	1250.65	0.496682				0.85796	14	8.5164	0.866013	7	13.1315
EIDFSKNNDLKKQLLK	1	1	1	PF3D7_0113800	2×Acetyl[K12; K16; K11]	3	2024.11	0.293119	0.0264796							15.64	0.125	103.389	2	1012.56	-2.28688													24.25	0.0417	66.6882	3	675.375	-0.96675
KIEGVNVLTSVIESAQDVADLK	6	1	1	PF3D7_0503400	2×Acetyl[K1; K22]	1	2342.3	0.00122808	0.000170107							43.3	0.6977	102.424	3	781.438	-0.775451	43.3	0.6977	102.424	3	781.438	-0.775451							47.2	0.7021	66.8758	3	781.438	-0.228238				1.0248	2	1.18214	1.0248	2	1.18214
ILILDAPTNDLLPLYIK	11	1	1	PF3D7_1113100	1×Acetyl[K17]	0	1925.14	6.47141e-10	0							61.94	0.6935	105.484	2	963.074	2.4992	60.34	0.7833	104.37	2	963.074	2.30897							73.99	0.7162	68.3484	2	963.072	0.723757				0.667291	5	3.00238	0.67381	2	1.44159
GIGVSNKK	2	1	1	PF3D7_1464900	1×Acetyl[K7; K8]	1	844.489	0.437687	0.0469332							29.15	0.2759	106.49	2	422.75	3.5649													22.02	0	40.8133	2	422.75	3.92627				0.01	1
SSDIKTNFAADFLMGGISAAISK	1	1	1	PF3D7_1037300	1×Acetyl[K23; K5]	1	2423.24	0.355259	0.0378347							27.54	0.3929	107.153	3	796.068	-2.60827	14.18	0.0714	57.7009	2	1212.12	-1.79041
GVAYVEFYTQEAVIKALAANGMMLK	3	1	1	PF3D7_1321700	1×Acetyl[K25]	1	2791.4	0.348531	0.032442							11.23	0	107.677	3	906.476	2.99785							17.76	1	49.3125	4	698.602	-5.93037	22.91	0	69.8458	3	906.473	-0.303893				0.01	2	0
NFGVTLIPVLNVLK	10	1	1	PF3D7_1361800	1×Acetyl[K14]	0	1526.93	1.00544e-05	0							13.5	1	109.727	2	784.976	1.92684													59.92	0.7	71.6061	2	763.969	0.584691
NYNDAFVCLLEFSK	2	1	1	PF3D7_1139900	1×Acetyl[K14]	0	1761.82	5.21455e-11	0							16.56	0.2941	110.146	2	881.416	5.42985													90.53	0.6923	60.1417	2	860.408	2.19442
SGNMDLRIQTAIMAANPVLEAFGNAK	1	1	1	PF3D7_1342600	1×Acetyl[K26]	1	2790.39	0.384917	0.0423509							12.18	1	114.871	3	921.484	7.58651							10.03		48.3933	4	698.352	-1.73951																0.01
QQNAASQANQMNHQAQPQGAQAQQK	128	1	1	PF3D7_1224300	1×Acetyl[K25]	0	2705.26	2.08765e-13	0							75.27	0.8	29.7952	3	902.424	0.553011	61.85	0.7742	28.9073	3	902.424	1.09449							72.14	0.7917	11.8766	3	907.758	3.40527
NLHSNKQMMFMNNNMNIHGKTNK	10	1	1	PF3D7_0823300	2×Acetyl[K6; K20; K23]	2	2837.32	0.0648661	0.00781115							15.62	0.25	23.6267	4	703.315	-7.69105							55.75	0.0179	49.6043	4	710.085	0.714603																69.1057
NFQMNAEDDDNNRGDINMDQFNEK	17	1	1	PF3D7_0422100	1×Acetyl[K24]	1	2881.19	0.000642115	0.00010413							46.3	1	57.4415	3	961.066	-0.498647	46.3	1	57.4415	3	961.066	-0.498647							80.81	1	31.3804	3	958.726	-2.47022				0.724313	4	2.16836	0.724313	2	0.499053
KSTGGKAPR	38	1	1	PF3D7_0617900	2×Acetyl[K1; K6]	2	985.543	0.00597253	0.000802519							42.82	1	23.9575	2	493.274	-1.40634	42.82	1	23.9575	2	493.274	-1.40634	28.45	1	13.3808	2	493.275	-0.47738	60.53	0.8361	12.5932	2	493.275	0.76123
MENQNTGNDVNSGNSENAEK	32	1	1	PF3D7_1473200	1×Acetyl[K20]	0	2167.88	1.05553e-18	0							91.88	1	24.4085	2	1076.45	0.059382													157.04	0.9299	11.7085	2	1084.44	0.94053
SGKGPAQKSQAAK	6	1	1	PF3D7_0714000	2×Acetyl[K3; K13; K8]	2	1341.71	0.0260862	0.00314276							35.03	1	25.9467	2	671.36	-0.0652662	35.03	1	25.9467	2	671.36	-0.0652662							49.12	0.7551	13.2049	2	671.361	1.57239
KSTAGKAPR	30	1	1	PF3D7_0610400	2×Acetyl[K1; K6]	2	999.558	0.00494984	0.000662025							50.91	1	26.1199	2	500.283	0.786607	50.91	1	26.1199	2	500.283	0.786607	21.66	1	15.0638	2	500.283	0.786607	66.67	0.7761	13.154	2	500.283	0.664483
VQEEEEFVTGELSEEDIINEK	17	1	1	PF3D7_1149000	1×Acetyl[K21]	0	2466.14	1.40798e-16	0							128.77	0.7752	75.4511	2	1233.57	0.772228													135.99	0.8015	44.8739	2	1233.57	-0.019748				0.997481	4	3.84315
MDKNNNTENTTTCAPTEK	28	1	1	PF3D7_1407300	1×Acetyl[K3]	1	2110.9	1.70805e-11	0							97.6	0.8163	34.7354	2	1055.96	0.924606	94.46	0.8723	34.147	2	1055.95	0.115007							109.29	1	16.6067	2	1055.96	2.31249
TTDETENNNVENNEANGDSNANAASGK	32	1	1	PF3D7_1110400	1×Acetyl[K27]	0	2780.15	5.42164e-15	0							120.56	0.8347	28.7639	2	1390.58	0.445278	60.29	1	28.8586	3	927.387	-0.152314							113.55	1	13.7708	2	1390.58	2.64067
SQPQKQQNEEGAATAANTQEK	62	1	1	PF3D7_0702400	1×Acetyl[K5]	1	2300.08	8.67236e-10	0							88.76	0.8876	29.1254	2	1150.54	-0.750634	76.35	0.5132	28.4598	3	767.363	0.119214							86.51	0.8276	13.6885	3	767.366	3.46277
IYQGASAQEPQK	10	1	1	PF3D7_0831700	1×Acetyl[K12]	0	1319.66	1.89336e-07	0							75.36	0.52	29.2985	2	660.333	0.225859	18.69	0.4211	88.0404	2	660.329	-5.60173							87.74	0.6591	13.8023	2	660.334	0.688366				0.690994	1
SGKGPAQKSQAAKK	60	1	1	PF3D7_0714000	3×Acetyl[K3; K8; K13; K14]	3	1511.82	0.000701266	0.00010413							61.01	0.0328	30.8836	2	756.412	-0.101744	61.01	0.0328	30.8836	2	756.412	-0.101744							64.43	0.1875	15.3726	3	504.612	1.74648
NMSMPIIIYLIK	2	1	1	PF3D7_1338100	1×Acetyl[K12]	0	1435.81	0.197096	0.0180753							10.54		32.0327	3	498.607	-3.21994							17.27	0	161.258	2	718.407	1.36871																0.741072
ENNGVDNVNEAK	4	1	1	PF3D7_1205800	1×Acetyl[K12]	0	1302.59	0.00125183	0.000226216							17.83	0	32.3124	2	672.806	1.3859													40.75	0.7317	13.4831	2	651.802	3.54369
VLSVGAGAINTK	49	1	1	PF3D7_1333000	1×Acetyl[K12]	0	1129.66	0.000140736	0							73.31	0.6438	50.7107	2	565.334	2.40305	71.16	0.662	47.8393	2	565.332	-1.05486	37.04	1	37.2098	2	568.841	-0.576625	71.05	0.6338	27.9494	2	565.334	3.5917				0.806976	12	5.66883	0.817179	6	4.65725	0.873196
LEEMVGSENK	18	1	1	PF3D7_1357900	1×Acetyl[K10]	0	1135.53	0.000544788	0.00010413							35.14	0.5143	36.7101	2	568.268	-0.712352	21.18	0.1429	34.9872	2	589.271	-5.40874	18.56	0	19.7995	2	589.27	-7.37839	67.7	0.5	13.9984	2	576.267	2.22932
TNKTLPNR	4	1	1	PF3D7_1333700	1×Acetyl[K3]	1	985.543	0.130987	0.010718							26.07	0.1923	33.9807	2	493.275	-0.647952							20.28	1	20.1138	2	493.274	-1.63884
TNTQNPTELCK	10	1	1	PF3D7_1144500	1×Acetyl[K11]	0	1305.61	0.00420519	0.000572788							49.54	0.48	34.2291	2	653.309	0.665094													51.34	0.5686	16.7202	2	653.31	2.44153
MENSDSNKDLQDSK	14	1	1	PF3D7_1103700	1×Acetyl[K8]	1	1652.71	0.274461	0.0249697							21.39	1	33.6183	2	826.857	0.258176	21.39	1	33.6183	2	826.857	0.258176							29.74	1	12.9948	2	834.856	1.40101
NIESNKGSAVTSNVGDTNNDAK	25	1	1	PF3D7_0502400	1×Acetyl[K22]	1	2242.07	7.4899e-17	0							150.87	0.9007	35.0321	2	1121.54	1.12732	135.44	0.8815	33.6681	2	1121.54	0.582869							20.51	0.4762	64.6721	3	759.692	0.437148				1.858	13	11.3008	1.7757	7	18.0571
NNDKIVFEK	3	1	1	PF3D7_0629200	1×Acetyl[K4]	1	1113.6	0.0206747	0.00242702							23.25	0.087	35.7634	2	574.801	0.731575													45.21	0.3556	19.4639	2	557.306	2.39236
IMAPPNAK	19	1	1	PF3D7_1311900	1×Acetyl[K8]	0	841.46	0.0384538	0.00385346							40.13	0.675	35.8848	2	421.234	0.409386	36.01	0.5833	35.175	2	421.234	-0.243427	20.1	0.05	48.1	2	442.237	-4.03826	40.15	0.6	17.5819	2	421.234	1.56994				0.709804	4	7.3823	0.739578	2	7.3823
SSTEKNEVINSNDTR	36	1	1	PF3D7_0614300	1×Acetyl[K5]	1	1742.83	1.08948e-05	0							87.08	0.7816	35.7933	2	871.919	1.84712	75.19	0.8133	35.144	2	871.917	0.376249							74.07	0.7162	17.3998	2	868.41	1.68634				0.839877	12	3.01023	0.852001	6	0.428542
EASTTEGATKGASTTAGSTTGATTGANAVQSK	22	1	1	PF3D7_0202000	1×Acetyl[K10]	1	2914.39	1.86708e-14	0							111.26	1	35.943	2	1457.7	0.724199	70.43	0.7429	35.1982	3	972.134	0.133189	14.2	0.0714	18.5205	5	583.684	1.88315
DIVASNNMSNTSK	16	1	1	PF3D7_1107300	1×Acetyl[K13]	0	1387.66	3.86542e-09	0							73.11	0.726	36.224	2	694.335	1.58213	66.89	0.6866	35.981	2	694.333	-0.0892677							92.19	0.7717	17.9709	2	694.335	2.90166				2.62684	6	2.09925e+08	2.62684	2	5.72101
LTGNNSTTINTNSTENTSATK	28	1	1	PF3D7_0702300	1×Acetyl[K21]	0	2176.04	5.76381e-17	0							115.59	0.9052	36.1458	2	1088.53	1.09597	110.31	1	35.426	2	1088.53	1.09597							137.66	0.8986	17.2782	2	1085.02	2.25928				1.06625	8	4.89022	1.05144	4	4.38609
EAEATATEELK	32	1	1	PF3D7_1323200	1×Acetyl[K11]	0	1191.57	0.000544788	0.00010413							48.8	0.7143	36.5804	2	596.29	-0.494676	42.97	0.6512	36.2277	2	596.291	0.222436	27.48	1	22.4392	2	596.291	0.32488	49.7	0.68	16.8609	2	596.292	2.886
NQDTLNEVTNK	16	1	1	PF3D7_0611800	1×Acetyl[K11]	0	1275.62	0.00019672	0							58.53	0.5593	37.0379	2	638.312	-0.558484	58.53	0.5593	37.0379	2	638.312	-0.558484							56.77	0.4211	16.3097	2	638.314	1.7382
KETKGTIQKK	10	1	1	PF3D7_1008100	3×Acetyl[K1; K4; K9; K10]	3	1293.75	0.199016	0.0185855							58.8	0.1695	36.0609	2	647.379	1.73279	58.8	0.1695	36.0609	2	647.379	1.73279	41.36	0.0488	22.5568	2	647.379	1.82714	42.29	0.1667	17.9886	2	643.871	3.03316				1.04227	3	11.2087	1.2364	1		1.11181
GPAQKSQAAKKTAGK	42	1	1	PF3D7_0714000	3×Acetyl[K5; K10; K11]	3	1596.87	0.00128936	0.000250769							95.7	0.4792	37.813	2	798.94	1.25735	85.4	0.4706	36.6042	2	798.94	1.25735	89.89	0.3667	22.7456	2	798.938	-1.26529	99.12	0.4747	18.0821	2	798.941	2.09823
NIIGIIDLNIKCVS	6	1	1	PF3D7_1438400	1×Acetyl[K11]	1	1571.88	0.349545	0.0327332							38.83	0.2051	36.0803	2	786.442	-3.96017	38.83	0.2051	36.0803	2	786.442	-3.96017	36.08	0.1389	23.0344	2	786.442	-3.96017	36.72	0.2973	18.6748	2	786.443	-2.48466				0.01	2	0	0.01	1		0.01
ISQNTSPLTGK	7	1	1	PF3D7_0715600	1×Acetyl[K11]	0	1145.62	0.00493373	0.000662025							58.37	0.7414	38.2172	2	573.311	-0.519533	36.7	0.7297	37.7052	2	573.312	0.54601	13.55	0.0714	76.0277	3	382.543	-1.62345	32.79	0.3939	18.7576	2	573.313	1.82466				0.76161	2	6.41192	0.729407	1
LLQDSLGGK	2	1	1	PF3D7_0317500	1×Acetyl[K9]	0	972.536	0.405576	0.0443624							29.62	0.2333	38.2208	2	486.772	0.724356													27.83		17.8788	2	486.773	2.66988
MEDNKEENCELNK	36	1	1	PF3D7_1129200	1×Acetyl[K5]	1	1694.7	0.0170909	0.00170754							48.57	0.7551	37.8861	2	847.854	1.10662	48.57	0.7551	37.8861	2	847.854	1.10662							50.32	0.62	18.6178	2	847.855	2.11505
IGNNEFDFNGSK	3	1	1	PF3D7_1235700	1×Acetyl[K12]	0	1348.62	0.0560767	0.00680295							69.39	0.7536	50.6545	2	674.818	2.71381	38.1	1	49.4227	2	674.817	1.17506																0.833846	2	3.22457	0.815911	1
VLQMIVEK	3	1	1	PF3D7_0207800	1×Acetyl[K8]	0	966.577	0.0096859	0.00118452							30.01	1	54.3378	2	483.792	0.0749604	19.05	0.4211	38.7741	2	501.285	-7.05039							12.66	1	20.0024	2	501.286	-5.16126				1.45749	2	16.7145
VLTNNITNEQK	9	1	1	PF3D7_1366300	1×Acetyl[K11]	0	1273.67	0.00165128	0.000276304							55.24	0.6909	38.842	2	637.342	0.885272	55.24	0.6909	38.842	2	637.342	0.885272							44.74	0.6889	19.2268	2	640.851	1.48973				0.768745	2	1.57424	0.776951	1
MGTGTTSNTAINTNTTTNTTTTNNNNNNNK	10	1	1	PF3D7_0903500	1×Acetyl[K30]	0	3137.41	6.13392e-16	0							62.48	0.7903	39.2158	3	1046.48	2.9438	33.13	0.6364	39.2181	3	1044.14	1.49227							78.45	0.8077	19.3065	3	1044.14	0.0884413				0.941205	2	11.8647	0.869062	1
MKEDPCYVPK	6	1	1	PF3D7_1415400	1×Acetyl[K2]	1	1266.59	0.00124896	0.000226216							11.3	0	39.3729	2	633.799	3.25761													51.9	0.5769	16.02	3	422.866	-2.12604
LNENMNSQLK	12	1	1	PF3D7_1210600	1×Acetyl[K10]	0	1190.58	0.00498476	0.000662025							44.46	0.6364	39.484	2	595.796	1.00037	27.25	0.1481	39.1449	2	595.795	-0.229987							43.3	0.6279	19.4872	2	595.796	1.41049
DDDNGLKGVVK	8	1	1	PF3D7_0223500	1×Acetyl[K7]	1	1201.61	0.199756	0.0187462							30.65	0.4194	39.527	2	601.307	0.226755	28.11	0.3929	38.501	2	601.307	0.429934							29.65	0.3333	20.1649	2	601.308	2.86808
SYKTNCTNSNANTNTLNSSSNYNK	12	1	1	PF3D7_0320800	1×Acetyl[K3]	1	2739.19	0.000686027	0.00010413							67.41	1	39.5627	3	913.737	1.803	62.08	0.8387	38.2272	3	913.734	-0.804011
KEEATASTSGAANQTTGTDADK	28	1	1	PF3D7_1224300	2×Acetyl[K1; K22]	1	2153.98	1.39926e-18	0							14.47	1	25.2862	3	718.664	-0.900731													140.69	0.9007	12.49	2	1077.5	1.65575
LTNDGIINNK	3	1	1	PF3D7_1315700	1×Acetyl[K10]	0	1101.59	0.000775693	0.00010413							58.78	0.6441	39.5135	2	551.299	0.646766	58.78	0.6441	39.5135	2	551.299	0.646766							13.6		31.1206	2	572.304	0.350976				0.731337	2	0.116544	0.730763	1
KTAGKTLGPR	38	1	1	PF3D7_0714000	2×Acetyl[K1; K5]	2	1112.64	0.0560767	0.00628775							52.6	0.7358	39.0929	2	556.825	-0.357705	40.93	0.6098	39.557	2	556.824	-0.686842	47.31	1	24.4328	2	556.824	-1.56454	56.57	0.7368	17.0225	2	556.824	-0.57713
ITDICTPTK	3	1	1	PF3D7_1208900	1×Acetyl[K9]	0	1062.57	0.0107481	0.00124833							37.84	0.6579	39.8555	2	531.788	0.764474	37.84	0.6579	39.8555	2	531.788	0.764474							19.06	1	18.5629	2	531.789	1.224				1.0509	2	12.679	0.965095	1
QINNISNTMSNNK	6	1	1	PF3D7_1446500	1×Acetyl[K13]	0	1491.74	0.000196938	0							55.75	0.7679	40.0509	2	746.375	1.89616	55.75	0.7679	40.0509	2	746.375	1.89616							65.86	0.803	19.8757	2	746.377	3.69643				0.99698	2	1.52658	0.986768	1
TPTNIISQK	1	1	1	PF3D7_1208900	1×Acetyl[K9]	0	1015.6	0.200152	0.0187562							21.92	0.5	40.5598	2	508.303	1.58433													10.03	0	2.22821	2	529.311	6.88289				0.783957	1
SNINNKDSSTEWNCK	9	1	1	PF3D7_1149000	1×Acetyl[K6]	1	1838.8	0.0414407	0.00402441							23.61	0.5833	39.9457	2	919.904	2.0474	20.78	0.3333	39.2281	2	919.903	0.852456																0.938794	4	2.98057	0.929619	2	7.3628
ADNNLDKNESDSSCINASDEQK	3	1	1	PF3D7_1124300	1×Acetyl[K7]	1	2496.04	0.00176895	0.000299931							47.2	1	40.7814	3	832.686	-0.138905	47.2	1	40.7814	3	832.686	-0.138905																0.622429	2	1.75521	0.615104	1
IVNLGSAK	3	1	1	PF3D7_1018500	1×Acetyl[K8]	0	850.511	0.0337069	0.00361413							15.06	1	41.3299	2	425.759	-0.0512859													30.35	0.6	18.0751	2	404.754	0.481812
ENNNQVETDNLNGDVEK	20	1	1	PF3D7_1216900	1×Acetyl[K17]	0	1931.86	8.7916e-14	0							97.3	0.7526	40.5689	2	966.434	1.02881	86.45	0.8023	39.8034	2	966.433	0.776055							96	0.7604	19.6039	2	966.432	-0.487706
ESVENDIK	2	1	1	PF3D7_0930300	1×Acetyl[K8]	0	940.47	0.0129843	0.00129929							11.83	0.1667	41.6479	2	488.232	-6.17094													24.31	0.2083	16.0341	2	470.738	0.14655
NNIISNNVEEK	11	1	1	PF3D7_0206400	1×Acetyl[K11]	0	1273.64	0.0263826	0.00316295							43.88	0.7727	42.2139	2	644.341	1.80563	42.37	0.5238	41.8851	2	644.341	1.42643							32.98	0.3333	19.5414	2	637.324	2.42119				1.30084	2	10.1451	1.21501	1
GGNSAEPMSTIEK	7	1	1	PF3D7_1040200	1×Acetyl[K13]	0	1320.61	1.96024e-05	0							35.41	0.5429	42.4623	2	660.809	0.240693	35.41	0.5429	42.4623	2	660.809	0.240693							41.1	0.6098	20.1416	2	664.319	2.66611				0.907446	2	2.19107	0.920954	1
NNTTNIIPENNK	8	1	1	PF3D7_1423700	1×Acetyl[K12]	0	1385.72	0.000900351	0.00010413							43.72	0.7273	42.6297	2	693.364	0.506433	43.72	0.7273	42.6297	2	693.364	0.506433							54.52	0.6909	21.6723	2	686.349	2.57758				11.2445	2	19027.9	1.26439	1
KQQLLK	2	1	1	PF3D7_1336400	1×Acetyl[K1]	1	799.504	0.170756	0.012717							30.96	0.0968	43.3678	2	400.255	-0.989469
LGKSLKTSK	18	1	1	PF3D7_1014600	2×Acetyl[K3; K6]	2	1045.63	0.272167	0.0247788							43.29	0.5349	43.5638	2	523.317	0.875009	31.16	0.2903	41.5394	2	523.317	0.875009	36.01	0.3056	33.2645	2	523.316	0.174546	25.25	0.4	21.6523	2	523.316	0.29129
NQDQNNSNNVSSMDSNTNYMSK	18	1	1	PF3D7_1229100	1×Acetyl[K22]	0	2492	2.00404e-16	0							65.19	1	42.6606	3	831.342	2.43546	55.76	1	41.8121	3	831.34	0.672009							143.01	0.9301	21.7052	2	1246.51	1.46116
VMGDTALAQPSK	18	1	1	PF3D7_1309300	1×Acetyl[K12]	0	1217.62	1.73929e-07	0							72.26	0.8056	42.7742	2	609.314	0.829239	54.42	0.7222	41.8814	2	609.314	0.829239	19.7	0.1	32.1873	3	406.547	5.5301	57.34	0.5965	21.7624	2	609.314	1.53101
QQNAASQANQMNHQAQPQGAQAQQKNPQQMQQVPQGNNFK	32	1	1	PF3D7_1224300	1×Acetyl[K25]	1	4460.07	0.00124427	0.000203898							41.04	0.7317	39.2471	4	1115.78	1.90459	40.73	0.439	40.309	4	1115.78	2.67094	13.83	0.0714	47.5416	6	741.522	4.85392
VLLSLNK	10	1	1	PF3D7_0203700	1×Acetyl[K7]	0	828.519	0.3359	0.0302128							25.29		44.8835	2	414.763	0.665662	20.81		44.5295	2	414.763	-0.144684							25.16		22.6413	2	414.764	0.960333
NSPVLVGNPGTGK	32	1	1	PF3D7_1116800	1×Acetyl[K13]	0	1239.67	1.78935e-06	0							61.29	1	43.8082	2	620.338	0.193513	55.45	0.8182	41.4158	2	620.337	-2.16977	16.75	0.2353	29.9718	2	620.338	-0.397307	81.84	0.878	23.6939	2	620.34	2.65526
IMNNECMSNLQK	22	1	1	PF3D7_1019000	1×Acetyl[K12]	0	1488.67	3.46459e-06	0							75.42	1	45.6513	2	744.842	2.72696	75.4	0.84	43.3449	2	744.84	0.594974							73.55	0.8243	20.1049	2	744.838	-1.61901				0.816623	6	6.70241	0.813318	3	3.65711
IEVQNLK	3	1	0	PF3D7_1440700	1×Acetyl[K7]	0	843.493	0.350609	0.0336672							27.02	0.2963	45.1332	2	443.255	-1.13831	27.02	0.2963	45.1332	2	443.255	-1.13831							43.06		19.1408	2	422.25	-0.174949
FVDNAFLNGNK	6	1	1	PF3D7_1308400	1×Acetyl[K11]	0	1238.62	0.000544788	8.14764e-05							58.27	0.6724	57.0078	2	619.813	2.39062	49.33	0.7143	55.764	2	619.812	0.419547
NLCNISSETVNDKK	13	1	1	PF3D7_1447200	1×Acetyl[K14]	1	1621.79	0.0084809	0.0010942							40.03	0.725	40.3115	3	541.266	-0.230104	28.97	0.6207	39.2439	3	541.267	-0.00429648							12.79	0.0769	16.9088	3	541.268	2.14087				0.724326	4	7.00227	0.783245	2	8.21726
DLQLNSNNNNNNNNNNNYVK	34	1	1	PF3D7_1248700	1×Acetyl[K20]	0	2334.05	1.03654e-15	0							116.39	0.8362	44.7477	2	1167.53	0.647502	107.18	0.7944	44.0406	2	1167.53	1.5889							117.65	0.8305	23.3397	2	1167.53	3.2625
LALLQK	12	1	1	PF3D7_1033600	1×Acetyl[K6]	0	727.471	0.332846	0.0299237							15.34	0.2	46.0541	2	364.239	-0.316714	15.34	0.2	46.0541	2	364.239	-0.316714							16.56	0.1176	17.572	2	364.24	0.606191
QAACYGVIQATK	12	1	1	PF3D7_0524000	1×Acetyl[K12]	0	1309.66	0.000100763	0							59.43	0.7627	45.1736	2	655.334	2.95413	54.88	0.7091	44.3439	2	655.333	1.83564							71.95	0.7917	20.7668	2	655.332	-0.0285187				29.8914	5	10.9551	31.4502	2	7.54751
SQEGSTPLLTAK	38	1	1	PF3D7_1001500	1×Acetyl[K12]	0	1231.65	0.000528981	4.3081e-05							70.98	0.6479	44.9046	2	616.331	0.866285	70.98	0.6479	44.9046	2	616.331	0.866285	37.89	0.3421	32.3787	2	616.33	-0.917712	63.02	0.5873	25.1867	2	616.331	1.95651
VEQSMLTGESCSVDK	26	1	1	PF3D7_0106300	1×Acetyl[K15]	0	1669.74	1.05108e-07	0							83.51	0.7024	47.1691	2	835.374	0.3937	83.51	0.7024	47.1691	2	835.374	0.3937							98.8	0.697	24.877	2	835.375	1.63652
VIDNDIQQVPEGGAEK	17	1	1	PF3D7_1231800	1×Acetyl[K16]	0	1725.88	3.91214e-12	0							96.87	0.8557	47.8817	2	863.446	-0.0338946	96.87	0.8557	47.8817	2	863.446	-0.0338946							72.85	0.6575	23.5876	2	856.43	1.97781				0.871812	4	0.728822	0.867536	2	0.0613239
SQAAKKTAGKTLGPR	44	1	1	PF3D7_0714000	3×Acetyl[K5; K6; K10]	3	1639.91	0.000117181	0							117.82	0.839	46.0526	2	820.461	1.2465	117.82	0.839	46.0526	2	820.461	1.2465	98.54	0.8485	32.6122	2	820.46	0.20438	120.83	0.8017	23.4456	2	820.462	2.43749
LTNVDTPECIEK	26	1	1	PF3D7_0706500	1×Acetyl[K12]	0	1418.68	0.000245079	4.3081e-05							68.88	0.7391	45.6328	2	713.355	1.68835	65.83	0.7273	44.2523	2	709.844	-2.20908							66.99	0.7164	24.6705	2	709.847	2.86756				0.85077	6	1.196	0.853767	3	0.827335
TSGKVINSLSK	13	1	1	PF3D7_1118600	2×Acetyl[K4; K11]	1	1224.69	0.000801732	0.00010413							67.03	0.7761	46.3826	2	591.845	1.4307	66.76	0.7761	45.4638	2	591.844	0.604983	49.51	0.68	39.5657	2	591.844	0.398553	12.71	0.0769	33.5978	2	612.852	4.51654				11.343	4	18249.2	11.343	2	18249.2	1.27731
SSGMFWKR	8	1	1	PF3D7_1113300	1×Acetyl[K7]	1	1040.5	0.463154	0.0485327							14.56	1	48.4111	2	520.753	0.421457	10.98	1	48.0449	2	520.754	1.47733							16.54	1	26.1889	2	520.753	1.36001
FNEVGDK	10	1	1	PF3D7_0827900	1×Acetyl[K7]	0	850.394	0.0560767	0.00641594							29.33	0	48.4812	2	425.701	1.63349													44.02	0.5455	13.6947	2	404.695	-0.0108604
QQSNISNSNQDTLLSTSSK	17	1	1	PF3D7_1145400	1×Acetyl[K19]	0	2051.98	1.85023e-15	0							134.05	1	47.034	2	1026.5	-0.40907	115.15	0.8435	48.2551	2	1030.01	1.57204							126.03	1	25.6109	2	1026.5	3.99311				0.802978	5	11.4712	0.769519	2	6.31647
AIGAGAGAGAGAGSASASGGQLMK	16	1	1	PF3D7_1414100	1×Acetyl[K24]	0	1924.96	2.06843e-17	0							132.27	0.8864	47.6399	2	962.986	1.6261	99.22	0.899	48.8576	2	962.986	1.56269	11.57	1	92.826	2	988.473	-6.34103	121.39	0.8678	25.2145	2	962.99	5.24073				0.920492	4	11.2471	0.912806	1
MVNQNGGGGGKDEDAK	2	1	1	PF3D7_0700100	2×Acetyl[K11; K16]	1	1676.72	0.262526	0.0240737							26.91	0.4815	39.0162	2	838.863	-0.127149	19.54	0.45	29.402	3	531.571	0.861501
YKADIIR	1	1	1	PF3D7_1208200	1×Acetyl[K2]	1	920.52	0.437687	0.0469332							15.39	0.1333	50.1489	2	460.764	0.0443554																						0.01	1
AASGQLYPLNK	26	1	1	PF3D7_1441400	1×Acetyl[K11]	0	1161.63	5.4367e-05	0							83.94	0.7619	43.9853	2	581.317	-0.0197982	83.94	0.7619	43.9853	2	581.317	-0.0197982							61.59	0.6129	24.2522	2	581.318	1.97683
MQTFQKPENALK	18	1	1	PF3D7_1212700	1×Acetyl[K6]	0	1434.74	0.00894303	0.0010942							32.05	0.5625	48.8407	2	746.877	0.6517	18.81	0.0526	50.1891	2	746.878	1.63301							36.22	0.3333	19.3282	2	717.874	-0.096864
NNNITSMSLK	15	1	1	PF3D7_0624600	1×Acetyl[K10]	0	1121.56	0.00230692	0.000323167							43.37	0.5116	45.5299	2	561.285	1.15796	38.43	0.5	44.8153	2	561.285	0.50492							46.8	0.617	24.22	2	561.285	0.613759				0.897388	6	29.7048	1.3415	2	37.9525
SSFSNNNFNVTTDSK	24	1	1	PF3D7_0804900	1×Acetyl[K15]	0	1661.74	3.47737e-13	0							111.25	0.8378	50.6396	2	831.374	0.550727	111.25	0.8378	50.6396	2	831.374	0.550727							95.04	0.8211	24.0654	2	831.373	-1.28576
TTDGNSTEFNDK	6	1	1	PF3D7_1366900	1×Acetyl[K12]	0	1370.57	0.000544788	8.14764e-05							22.75	1	50.2248	2	685.79	1.89227	22.75	1	50.2248	2	685.79	1.89227							90.08	1	14.1515	2	664.786	3.28884
ASDVSKENISQLK	6	1	1	PF3D7_0914700	1×Acetyl[K6]	1	1467.78	0.183178	0.0138125							33.98	0.1176	49.8519	2	730.883	0.0181907													27.74	0.5	24.3532	2	734.391	-0.947254				0.751275	2	3.25447
ELVTLSAEEK	26	1	1	PF3D7_1436000	1×Acetyl[K10]	0	1118.59	0.00682087	0.000895137							39.23	0.4615	49.3578	2	559.801	1.23656	34.91	0.5714	50.0057	2	559.801	0.036152							36.15	0.4722	28.1213	2	559.802	1.67308
DDTGGGGGGGSRGGGGGGFINGVTHNMGNMK	2	1	1	PF3D7_1352400	1×Acetyl[K31]	1	2836.21	0.349545	0.0327332							12.62	1	53.3028	3	946.076	0.112593	20.96	0.5238	64.0807	3	946.083	7.3433																0.10499	2	43533
VLGLGKGGKGK	44	1	1	PF3D7_0320900	2×Acetyl[K6; K9; K11]	2	1097.67	0.000544788	8.14764e-05							70.15	0.3429	49.478	2	549.338	0.64986	69.31	0.3188	47.989	2	549.338	0.538651	56.56	0.2632	46.3326	2	549.338	0.316233	57.54	0.1897	26.3138	2	549.338	0.983486
EMLSDSLNNSNNIASK	21	1	1	PF3D7_1206200	1×Acetyl[K16]	0	1743.83	4.76501e-07	0							82.63	0.8313	53.7394	2	872.42	2.49359	63.4	0.8095	51.0129	2	872.421	3.2636	12.2	0.0833	55.6096	2	897.911	-0.997245	69.77	0.6	29.8125	2	868.912	3.03835				0.899521	4	3.07955	0.8508	2	8.26472
DIVVDGVVNNDDSK	14	1	1	PF3D7_1023900	1×Acetyl[K14]	0	1495.73	5.04101e-14	0							90.36	1	51.4217	2	744.862	-0.178996	90.36	1	51.4217	2	744.862	-0.178996							59.87	0.7333	28.5689	2	748.372	0.751612				0.925162	5	20.0584	0.809169	3	20.0584
DSGNPICVPVGK	20	1	1	PF3D7_1235700	1×Acetyl[K12]	0	1242.61	0.000544788	8.14764e-05							68.09	0.6029	54.5511	2	621.812	1.4964	64.33	0.5312	54.4991	2	621.812	1.00522	13.28	1	39.4879	2	621.812	1.00522	48.53	0.7551	30.7598	2	625.321	2.01476				0.660899	6	11.6059	0.652929	3	8.98469	0.562521
CILLAGPSGSGK	39	2	1	PF3D7_0809700; PF3D7_1106000	1×Acetyl[K12]	0	1159.61	0.000226919	4.3081e-05							51.39	0.5686	50.9546	2	580.311	0.969808	51.39	0.5686	50.9546	2	580.311	0.969808							21.65	0.0909	26.985	2	580.311	0.86454
VLGLGKGGKGKTGSGK	78	1	1	PF3D7_0320900	2×Acetyl[K6; K11; K9; K16]	3	1569.9	1.21934e-08	0							109.88	0.5	52.3351	2	785.453	2.37564	98.71	0.596	55.0703	2	785.452	0.74274	62.58	0.6032	50.2988	2	785.452	-0.112586	92.61	0.6774	27.1542	2	785.453	1.59807
ILSNTLGISNK	16	1	1	PF3D7_1107800	1×Acetyl[K11]	0	1159.67	5.03391e-05	0							93.52	0.7766	52.2043	2	580.338	0.822375	65.91	0.6515	51.3058	2	580.338	0.296059							68.76	0.7971	29.453	2	587.355	0.790183				1.16767	5	2.42145	1.1369	2	3.96175
VNVNNLITQK	23	1	1	PF3D7_0606000	1×Acetyl[K10]	0	1142.65	0.000513552	4.3081e-05							59.86	0.6667	50.9333	2	571.831	1.42234	55.71	0.7143	51.9871	2	571.83	0.460867							41.08	0.5854	25.8295	2	571.829	-2.10307				1.11353	6	31.8912	1.18062	3	24.8828
AADIGVAMGINGTEVAK	40	1	1	PF3D7_1211900	1×Acetyl[K17]	0	1630.87	1.79721e-12	0							103.7	0.7788	54.8564	2	823.935	1.2218	98.64	0.8586	63.0008	2	815.935	-1.5848							89.16	0.7978	37.2219	2	808.921	2.49466				0.680115	12	26.5613	0.593772	6	45.8842
MNQQVDNNNNNNNNNNNLGSAMNTPMNNMNK	30	1	1	PF3D7_1366900	1×Acetyl[K31]	0	3492.45	3.66769e-09	0							62.7	0.7778	55.9794	3	1164.82	0.720444	62.7	0.7778	55.9794	3	1164.82	0.720444							60.49	0.7167	31.2114	3	1164.82	1.66417
DQLITNK	6	1	1	PF3D7_0322100	1×Acetyl[K7]	0	873.468	0.0213125	0.00252646							35.99	0.4444	56.8192	2	437.238	0.607861	16.1	0.0625	55.6191	2	437.238	1.16688																0.01	4	0	0.01	2	0
VGGKVLGLGK	38	1	1	PF3D7_0320900	1×Acetyl[K4]	1	969.609	2.60049e-06	0							75.19	0.8	51.6733	2	485.308	0.0971819	66.63	0.7313	52.472	2	485.308	-1.09883	53.45	0.8113	41.5945	2	485.308	-0.972938	60.84	0.7705	30.3679	2	485.308	-0.0287145
ANVDVNVLENDTK	26	1	1	PF3D7_1308200	1×Acetyl[K13]	0	1430.71	1.71595e-09	0							86.52	0.6782	53.6068	2	715.86	0.152821	86.52	0.6782	53.6068	2	715.86	0.152821	12.74	1	49.629	3	491.581	4.56979	86.66	0.8621	31.0859	2	715.861	1.09136
KSISSTSTVILNK	3	1	1	PF3D7_1014600	1×Acetyl[K1]	1	1433.84	0.00122041	0.000170107							61.36	0.7377	56.9638	2	717.424	0.719426	61.36	0.7377	56.9638	2	717.424	0.719426																100	2	0	100	1
KALSLAGGAAAVVALTYMLMK	2	1	1	PF3D7_1105800	2×Acetyl[K1; K21]	1	2163.19	0.022546	0.00275082							20.34	1	56.0478	2	1082.1	-0.687944	20.34	1	56.0478	2	1082.1	-0.687944	48.55	0.6939	168.407	3	693.73	1.7787	16.04	1	31.9274	2	1082.1	0.102085
NINNMNNVSGNNNSNSINSNNINSNSVFNNNNSK	16	1	1	PF3D7_1023900	1×Acetyl[K34]	0	3681.63	6.37821e-13	0							85.04	0.7882	57.6586	3	1227.88	0.675159	74.09	0.8108	57.6354	3	1227.88	0.17781							77.2	0.7403	32.6424	3	1234.9	2.78713				0.675028	5	61.1588	0.675028	3	61.1588
NTQIQQQQQLLLK	11	1	1	PF3D7_1419000	1×Acetyl[K13]	0	1582.89	1.65404e-07	0							87.48	0.6782	57.5263	2	791.95	1.221	87.48	0.6782	57.5263	2	791.95	1.221							83.27	0.8072	31.517	2	795.459	1.93675				0.848844	4	4.33455	0.847296	2	4.33455
VGGKVLGLGKGGK	50	1	1	PF3D7_0320900	2×Acetyl[K4; K10; K13]	2	1253.76	2.85214e-07	0							84.89	0.3647	59.2728	2	627.383	0.629428	77.87	0.4359	59.097	2	627.382	-0.0521168	70.59	0.2958	44.6635	2	627.383	1.01888	96.86	0.4742	33.7507	2	627.384	2.77143
LFDDDETGK	8	1	1	PF3D7_0107000	1×Acetyl[K9]	0	1039.46	0.00210964	0.000323167							12.36	1	59.3993	2	541.235	-5.11164													35.94	0.5556	17.6275	2	520.234	2.14468
GKLIGNISPK	5	1	1	PF3D7_1122800	2×Acetyl[K2; K10]	1	1110.65	0.351768	0.0356958							28.5	0	57.7894	2	555.83	0.760085	28.5	0	57.7894	2	555.83	0.760085							26.88	0.2593	29.6173	2	555.83	-0.00927637				0.01	1		0.01	1
CALLSGPAGIGK	19	1	1	PF3D7_0219600	1×Acetyl[K12]	0	1185.63	0.000544788	4.3081e-05							59.86	0.6333	56.0105	2	572.313	0.161762	59.86	0.6333	56.0105	2	572.313	0.161762	12.23	0.0833	32.2253	3	395.88	-2.40852	48.6	0.6327	31.2292	2	572.313	-0.265199				0.621379	7	6.65082	0.613391	3	2.88911
GADNINNINSNMINVK	17	1	1	PF3D7_1239200	1×Acetyl[K16]	0	1730.85	3.57118e-11	0							94.83	0.6737	59.5613	2	865.93	2.65419	89.49	0.7865	58.5305	2	865.929	0.467871							77.21	1	32.2349	2	876.453	-0.918956				0.868388	6	24.8035	0.831075	3	32.0704
SVDPSKVEEIK	7	1	1	PF3D7_0621200	2×Acetyl[K6; K11]	1	1237.67	0.0315443	0.00353972							31.69	0.4062	40.9595	3	413.23	1.48229	31.69	0.4062	40.9595	3	413.23	1.48229																0.811346	3	5.37405	0.837245	2	10.0541
LQNIGGGVAAAPAGAAAVETAEAK	87	1	1	PF3D7_0309600	1×Acetyl[K24]	0	2144.14	8.23059e-22	0							158.35	0.8924	60.9233	2	1072.57	-0.31261	158.35	0.8924	60.9233	2	1072.57	-0.31261	89.57	0.8333	47.4283	2	1072.58	1.39535	155.42	0.8774	33.7431	2	1072.57	-1.67898				0.789189	8	3.1041	0.825715	4	8.4319	0.769635
TNNTLTIEDSGIGMTK	57	1	1	PF3D7_0708400	1×Acetyl[K16]	0	1694.83	9.93955e-16	0							109.27	0.844	62.3117	2	854.935	1.17818	108.95	0.8165	59.5149	2	847.917	-0.38114	53.84	1	47.6489	2	847.917	-0.23709	112.44	0.75	32.7421	2	847.918	0.915314				0.758727	11	5.09191	0.761402	5	2.11716	0.544448
CEKDDITVNEEILQK	27	1	1	PF3D7_0211800	1×Acetyl[K3]	1	1875.9	2.78954e-06	0							88.71	0.6742	61.1014	2	938.456	2.2338	79.75	0.7375	60.7241	2	945.472	0.717763							74.12	0.7973	34.9502	2	945.474	2.59086				0.70809	9	16.4484	0.66339	4	16.6344
LIESNSINLNMK	30	1	1	PF3D7_0823800	1×Acetyl[K12]	0	1389.76	9.52589e-06	0							76.27	0.7105	60.6484	2	695.384	1.02211	76.27	0.7105	60.6484	2	695.384	1.02211	19.03	1	70.0907	3	473.248	-4.50376	75.12	0.7733	33.5524	2	695.383	0.143754				0.721748	8	6.43161	0.721748	4	4.51188
GTNLMPSIGYGSNK	29	1	1	PF3D7_0903900	1×Acetyl[K14]	0	1438.7	1.80055e-06	0							60.83	0.7377	59.587	2	719.854	1.3292	60.83	0.7377	59.587	2	719.854	1.3292							63.55	0.6562	22.4528	2	723.364	2.28468				0.776803	8	7.96291	0.804967	4	5.32408
VVTNIPPDMIK	13	1	1	PF3D7_0220600	1×Acetyl[K11]	0	1226.68	0.192374	0.0152835							22.42	0.1818	60.9621	2	620.862	0.0213916	15.77	1	60.0829	2	613.844	-0.653559							26.3	0.5	34.3301	2	620.863	1.79236				0.756983	5	6.19289	0.875994	2	28.3836
GSPEGLAKIKENEEEK	1	1	0	PF3D7_1132300	3×Acetyl[K8; K10; K16]	2	1890.94	0.351759	0.0356958							13.03	1	62.7185	3	630.986	2.25128							22.71	0.5217	33.2881	3	602.978	-0.339772
IQYDEDHNVNNNNNNNNIDNNFLK	2	1	1	PF3D7_1352000	1×Acetyl[K24]	0	2931.29	0.436464	0.0468517							30.52	0.2581	62.9336	4	733.579	1.51448	24.33		63.0937	4	733.577	-0.567719																0.775869	2	0.213868
VVWNPNK	8	1	1	PF3D7_1121100	1×Acetyl[K7]	0	898.478	0.414287	0.0452438							14.77	1	62.155	2	449.745	4.38181	14.77	1	62.155	2	449.745	4.38181
LSLTNNNNMMNNNNNNNNNNNNNNNTFINSYDNK	17	1	1	PF3D7_1011800	1×Acetyl[K34]	0	3951.68	8.50303e-09	0							84.72	0.8	63.857	3	1315.56	-0.288339	61.59	0.4516	63.8912	3	1317.9	2.62803							83.42	0.7952	37.0126	3	1317.9	2.7207				0.903651	5	1.31029	0.899667	2	0.655122
IDKPIK	2	1	1	PF3D7_0904600	1×Acetyl[K3]	0	755.466	0.276413	0.0250281							10.48		64.4939	2	378.236	-0.771086													12.53	0.0769	38.0477	2	378.237	0.440785				0.687538	1
NNQKDNHK	2	1	1	PF3D7_0726400	1×Acetyl[K4]	1	1039.49	0.193908	0.0158122							11.5	0.1667	65.3414	3	347.169	0.591476
ADKLTEEQISEFK	40	1	1	PF3D7_1434200	1×Acetyl[K3]	1	1579.79	0.000543184	4.3081e-05							70.61	0.7324	64.7423	2	790.398	1.86428	59.47	0.7119	62.8405	2	790.395	-1.53561							70.44	0.7286	38.2031	2	790.397	1.63247				0.799476	10	13.9017	0.813119	5	31.9737
SLANNTNNVIQNDMNKEEK	7	1	1	PF3D7_0511500	1×Acetyl[K16; K19]	1	2241.05	0.187643	0.0144394							36.37	0.6111	46.3511	3	728.352	-2.79221	36.37	0.6111	46.3511	3	728.352	-2.79221							10.92	0.0909	32.9904	3	747.692	4.44875				0.783303	3	58.664	0.652044	2	27.7024
MEKDDVVSSTPAATEEAVMNDK	56	1	1	PF3D7_0102900	1×Acetyl[K3]	1	2409.08	5.87945e-17	0							177.46	1	64.9247	2	1205.05	1.68178	125.63	0.9127	64.1004	2	1205.04	0.668358							157.83	0.9241	37.5096	2	1205.05	1.88446
VPDSTYEMVGGLDQQVK	54	1	1	PF3D7_1248900	1×Acetyl[K17]	0	1865.9	2.1789e-15	0							116.48	0.819	65.1119	2	933.452	0.668062	106.48	0.8679	54.3864	2	941.448	-0.462628							105.18	0.8857	38.4891	2	933.454	2.5653
VGGKVGGKVLGLGK	40	1	1	PF3D7_0320900	2×Acetyl[K4; K8]	2	1352.83	1.60833e-06	0							99.52	0.73	65.1383	2	676.918	1.53109	72.23	0.7361	64.1798	2	676.917	0.809222	46.71	1	64.7097	2	676.917	0.989689	57.48	0.7368	37.4516	2	676.918	1.98226
NKNDSLMSSSTTNNNSSYLDIDEEDQK	1	1	1	PF3D7_1334200	1×Acetyl[K27]	1	3049.32	0.00381878	0.000524203							35.16	1	56.6885	3	1017.12	7.57221													14.38	1	67.2087	3	1019.45	4.25547				0.661639	1
MDDDKNDYNPEEEVVTGNWNTPK	90	1	1	PF3D7_0419600	1×Acetyl[K5]	1	2752.17	0.000112786	0							87.44	0.8736	70.02	2	1376.59	0.709686	68.81	0.7826	69.2129	2	1376.59	1.50806							94.14	0.8617	41.2272	2	1376.59	-1.33061
KTEAAEQMLK	2	1	1	PF3D7_1212700	1×Acetyl[K10]	1	1190.61	0.0198349	0.00233293							19.94	0.1	66.5813	2	595.807	-2.19356	14.86	0.1333	66.3565	2	595.807	-1.78345							56.25	0.5	17.2015	2	574.804	2.35444
TNLNNNLNNDNVDLKK	4	1	1	PF3D7_1356100	2×Acetyl[K15; K16]	1	1842.93	0.000263639	4.3081e-05							77.74	0.7692	41.3946	2	921.968	-0.6807	77.74	0.7692	41.3946	2	921.968	-0.6807
NNNNTGNSK	8	1	1	PF3D7_1224700	1×Acetyl[K9]	0	1004.44	0.00925158	0.00114057							26.31	1	65.5906	3	335.486	3.74336	26.31	1	65.5906	3	335.486	3.74336							12.15		40.1771	3	335.487	6.38666
EKKNITNIK	2	1	1	PF3D7_1021700	2×Acetyl[K2; K3; K9]	2	1143.69	0.290153	0.0261517							14.64	0.1333	67.5754	2	572.353	6.7398	12.44	1	46.9329	2	586.338	1.12651							47	0	22.969	2	565.333	0.363192
NGDVNLNGNTNNEGLLINVDTNK	19	1	1	PF3D7_1317400	1×Acetyl[K23]	0	2442.19	6.54378e-14	0							111.59	1	67.2465	2	1225.11	2.04392	106.2	0.8585	66.5105	2	1221.6	1.08048																0.815708	7	15.3435	0.916201	4	3.1904
MDELNKEEIVDNINNEQAK	36	1	1	PF3D7_1028400	1×Acetyl[K6]	1	2288.07	0.000429708	4.3081e-05							62.44	0.629	67.4111	3	763.363	1.70934	62.44	0.629	67.4111	3	763.363	1.70934							53.23	0.8113	40.4434	3	768.041	1.28983				0.815388	9	10.2735	0.78821	4	5.97899
FENNSINMNAK	2	1	1	PF3D7_1350500	1×Acetyl[K11]	0	1281.59	0.00827205	0.0010942							27.31	0.4074	41.2549	2	641.3	2.3888	27.31	0.4074	41.2549	2	641.3	2.3888							10.07	1	41.9258	2	670.306	7.39818				0.984764	1		0.984764	1
VVGGSDTLNKLK	6	1	1	PF3D7_0930600	2×Acetyl[K10; K12]	1	1314.73	0.371204	0.0409253							26.03	0.1154	69.1085	2	657.867	0.793542	11.52	0.0833	40.9736	3	410.907	1.41674							23.02	0.2609	38.5153	2	657.867	0.422148
LMVSCVFNGGETIQEK	40	1	1	PF3D7_0929400	1×Acetyl[K16]	0	1818.88	2.47386e-14	0							112.59	0.8053	68.8086	2	909.947	1.31332	93.01	0.6237	67.9128	2	906.436	-1.47032							110.81	0.8829	40.5831	2	909.946	0.105285				0.767214	12	7.71093	0.759102	5	5.77762
INPLSSDNTSSIILNSNNMNK	23	1	1	PF3D7_0704300	1×Acetyl[K21]	0	2297.17	1.45776e-16	0							144.89	0.8414	70.0609	2	1149.09	2.3078	115.49	0.8174	69.1849	2	1149.09	1.03245							136.35	0.8824	42.3739	2	1138.56	1.56879				0.955887	8	4.90707	0.936506	6	19.285
EQLVPMPQLK	18	1	1	PF3D7_0826500	1×Acetyl[K10]	0	1182.66	0.01844	0.00204996							30.03	0.2333	69.9384	2	591.832	1.67487	28.66	0.6552	68.9314	2	591.832	0.952348							27.82	0.1071	41.3406	2	591.833	2.50061
MLNNNLNTPPNNINNTNNINNINNINNNVNIVK	11	1	1	PF3D7_0611800	1×Acetyl[K33]	0	3751.94	9.58848e-09	0							81.82	0.8049	71.217	3	1239.62	0.718965	59.11	0.5763	71.1005	3	1239.62	-0.463361							60.83	0.5082	43.0829	3	1251.32	1.91483				1.42954	2	5.67617	1.48528	1
QQGLAQIQKYLNK	2	1	1	PF3D7_1339600	2×Acetyl[K9; K13]	1	1622.9	0.450974	0.0478286							17.48	0.0588	70.7314	2	811.954	2.14506	16.45	0.1875	69.0474	2	811.952	-0.938863							16.89	0	43.4323	2	811.956	4.02549				100	2	0
GNMNLPPPPPNNLGMQPNNVTMANQNMNYK	40	1	1	PF3D7_0813400	1×Acetyl[K30]	0	3310.52	3.50079e-10	0							79.19	0.8101	71.7618	3	1104.18	1.02485	78.82	0.8101	71.9605	3	1104.18	-0.302592	13.21	0.2308	39.0433	5	674.511	-0.93563	84	0.869	43.4891	3	1104.18	1.46733
NSLPNNICSGGTIMPNVMSK	16	1	1	PF3D7_1433400	1×Acetyl[K20]	0	2134.01	6.12604e-15	0							113.21	0.8673	71.4059	2	1074.53	3.00692	85.85	1	70.6382	2	1067.51	1.60893							103.23	0.8447	43.3172	2	1074.53	2.32497				0.749742	5	3.16713	0.765399	3	0.101941
AQDVEAGDGTTSVVVMCGSFLNVCK	84	1	1	PF3D7_1357800	1×Acetyl[K25]	0	2686.22	4.64224e-13	0							126.21	0.9127	80.4785	2	1322.61	0.953773	103.15	1	79.3121	2	1322.61	2.06174	18.05	0.2222	37.2155	4	672.314	7.12964	108.54	0.8349	49.6153	2	1322.61	0.584451
NYSSQMASCTFLPEQNNITLTNQK	23	1	1	PF3D7_0306100	1×Acetyl[K24]	0	2796.3	3.57233e-10	0							78.36	0.859	71.3569	2	1398.66	0.642456	78.36	0.859	71.3569	2	1398.66	0.642456	15.67	0.3125	62.4234	4	710.337	4.25556	74.53	1	43.2803	2	1395.15	-0.0295656				0.857032	7	19.0516	0.857032	3	8.23812
AGQIILLDDGNLK	17	1	1	PF3D7_1037100	1×Acetyl[K13]	0	1383.8	2.92955e-07	0							58.32	0.6724	70.7803	2	692.407	2.25362	55.95	0.5893	70.7903	2	692.406	1.10685	18.3	0.1111	49.4361	2	706.398	6.15755	66.85	0.4627	41.6312	2	685.387	-1.44706				1.27177	5	40.3512	1.11563	2	19.6042
NQNDQMNVNSQYNVMSPVYSVTSPK	34	1	1	PF3D7_0318200	1×Acetyl[K25]	0	2844.29	2.52789e-09	0							70.22	0.6286	72.4436	3	948.77	1.07593	65.07	0.5538	72.6648	3	948.769	-0.0184715							64.47	0.7188	44.0898	2	1422.66	5.05054
MEEETNTQSKPLDDEDINILK	39	1	1	PF3D7_1311500	1×Acetyl[K10]	0	2518.21	0.00233748	0.000323167							34.32	0.3235	72.8672	3	835.397	2.07866	32.37	0.4688	72.1166	3	840.073	-0.342867							35.79	1	39.7432	2	1267.61	3.28482				0.759958	11	3.61866	0.764217	6	1.74866
MEVPGKVIGGKVGGKVGGK	14	1	1	PF3D7_0320900	3×Acetyl[K6; K11; K19; K15]	3	1939.07	0.00538324	0.000710526							63.28	0.254	73.9161	2	962.041	0.869686	63.28	0.254	73.9161	2	962.041	0.869686	24.9	0.24	36.3304	3	647.031	5.83871	25.57	0.0769	45.1101	2	962.042	1.44098				0.351375	5	6.21036	0.351375	3	2.32897
NNSITSTDVIEK	7	1	1	PF3D7_0519500	1×Acetyl[K12]	0	1362.67	0.352796	0.0369135							25.29	0.52	75.4716	2	681.841	-0.295225	17.74	0.3333	75.0283	2	681.841	-0.563969							17.15	0.1765	46.823	2	681.842	1.13808				0.0295742	4	350.076	0.01	2	0
NIESIQNK	3	1	1	PF3D7_1228600	1×Acetyl[K8]	0	945.5	0.0143946	0.00133719							18.78		76.9549	2	480.273	5.27962	17.96	0.1111	111.997	2	494.26	1.56582							37.51	0.5	15.6394	2	473.254	0.286028
SDEVMQYIDMTPDHFDK	5	1	1	PF3D7_0821100	1×Acetyl[K17]	0	2112.89	0.419979	0.0455673							14.14	1	76.7581	4	528.978	0.616783	14.14	1	76.7581	4	528.978	0.616783							16.11	1	45.3254	4	528.979	1.54117				0.0302436	1		0.0302436	1
NIMGQMKPTGGTLVNVK	28	1	1	PF3D7_1447700	1×Acetyl[K7; K17]	0	1787.95	0.000544788	0.00010413							49.48	0.2857	58.8324	2	894.479	0.199168	49.48	0.2857	58.8324	2	894.479	0.199168							61.32	0.6721	31.7098	2	894.48	0.950181				0.804958	8	20.6629	0.821027	5	33.3227
TYELYLSDEK	4	1	1	PF3D7_1476300	1×Acetyl[K10]	0	1260.6	0.0165521	0.001574							25.55	1	54.3457	2	630.805	1.90619	25.55	1	54.3457	2	630.805	1.90619
SLGGSTSNINLNNINSMNELNNLK	23	1	1	PF3D7_0811300	1×Acetyl[K24]	0	2575.3	5.96436e-13	0							103.12	0.8641	77.6758	2	1288.16	2.78157	97.9	0.7449	76.9235	2	1281.14	1.8062							114.35	0.9035	47.962	2	1288.15	1.83356				0.909546	7	11.5863	0.90918	4	0.503868
EAISKLTLDPSMMNMLNNKDGANGKPFDINPDSMMK	4	1	1	PF3D7_1436300	3×Acetyl[K5; K25; K36; K19]	2	4199.9	0.262861	0.0241037							24.01	0.0833	77.3869	3	1400.64	1.6604	24.01	0.0833	77.3869	3	1400.64	1.6604	15.43	0	113.375	3	1352.63	-4.50717	29.63	0.0667	43.94	4	1040.22	-3.81472				0.01	1		0.01	1
DSGDKGGKPQKVEAANGK	8	1	1	PF3D7_1000100	2×Acetyl[K11; K18; K8]	2	1785.91	0.177797	0.0132617							23.95	0.0417	48.134	4	447.234	3.62658	23.95	0.0417	48.134	4	447.234	3.62658							12.57	1	79.608	2	935.471	2.03551
NDDANLSKDENYNNK	12	1	1	PF3D7_1416100	2×Acetyl[K8; K15]	1	1753.76	0.000404123	4.3081e-05							13.58	1	80.4145	2	919.401	6.27944													70.18	1	13.7075	2	877.386	1.57548
NMFNINHMLTGK	1	1	1	PF3D7_0728800	1×Acetyl[K12]	0	1435.68	0.462192	0.0484666							13.73	0	92.1559	2	718.345	-0.0570219	19.65	0.5	90.9122	2	718.344	-1.07733							24.76	0.16	58.4825	2	718.345	0.708212				0.01	1
NMNTANNTVSYVPLNNNNNNNNFVNTISNPLK	16	1	1	PF3D7_0410800	1×Acetyl[K32]	0	3563.69	0.00368652	0.000524203							39.42	0.641	80.7641	3	1188.57	1.27615	39.42	0.641	80.7641	3	1188.57	1.27615							37.05	0.4595	50.6158	3	1190.91	2.14172				0.866117	4	6.10487	0.900381	2	12.3201
NFPSPNENTLLTVVSSTSNNGNINK	26	1	1	PF3D7_1231800	1×Acetyl[K25]	0	2661.31	2.38451e-11	0							87.14	0.8736	80.7784	2	1331.16	1.28798	87.14	0.8736	80.7784	2	1331.16	1.28798							46.67	0.7447	50.8976	3	887.779	3.73689				0.982917	9	19.6951	1.00755	5	30.8314
TNIAIAYETQGGWKSSDMITLTVLQTLMGGGGSFSTGGPGKGMYSR	1	1	1	PF3D7_0523100	1×Acetyl[K14; K41]	2	4758.29	0.111897	0.00996981							21.01	0.0476	85.0193	4	1190.32	-3.02225	21.01	0.0476	85.0193	4	1190.32	-3.02225	21.21	0.0476	86.5955	4	1207.34	1.70574	18.05	0.1667	51.6673	4	1204.83	0.4385
IPSGSFFNSPQNFQGTLK	5	1	1	PF3D7_0731100	1×Acetyl[K18]	0	1976	3.04254e-07	0							85.43	0.8588	73.7757	2	988.504	0.647889	85.43	0.8588	73.7757	2	988.504	0.647889							57.94	0.5172	43.4651	2	988.503	0.0301242				1.11668	1		1.11668	1
QIDNSSNNNNMSSMNNIK	2	1	1	PF3D7_0410800	1×Acetyl[K18]	0	2054.91	1.27359e-13	0							11.7		82.8003	4	521.475	-1.80662	10.85	1	84.972	2	1027.95	-6.55067							98.6	1	21.9182	2	1019.96	-0.0556086
KGANPNLLDLNK	24	1	1	PF3D7_1033700	1×Acetyl[K12]	1	1296.73	0.00145714	0.000250769							50.58	0.5686	51.7669	2	648.869	2.17062	41.86	0.4048	50.1267	2	648.868	1.32338							37.54	0.2368	24.5889	2	648.868	0.946832
DGVILGADK	2	1	1	PF3D7_1353800	1×Acetyl[K9]	0	929.494	0.00599004	0.000802519							17.68	0.0556	87.5975	2	465.247	-7.17174													43.67	0.1591	21.1825	2	444.244	-2.14024
VQNADEIEENKEKK	2	1	1	PF3D7_1107300	3×Acetyl[K11; K13; K14]	2	1680.85	0.184735	0.0140428							10.82	1	87.7138	2	900.437	0.839434													25.96	0.3462	12.5025	4	420.969	1.61187
IDNNNNIKDNEVNK	2	1	1	PF3D7_0606500	1×Acetyl[K8]	1	1643.8	0.0045179	0.000592666							10.19	0	90.2752	2	850.429	4.52127													23.18	0.1739	13.351	3	548.604	-0.362952
MDGITENK	1	1	1	PF3D7_0824400	1×Acetyl[K8]	0	914.436	0.0076942	0.0010781							17.77	0.1111	91.5053	2	457.722	-0.234697	13.11	0.0769	47.0149	2	475.218	-0.668463							23.88	0.5417	12.6866	2	457.722	-0.0344582
KNVDENNNENDSNLNENSTNLKK	48	1	1	PF3D7_1442900	2×Acetyl[K22; K23]	2	2647.22	5.17116e-15	0							98.58	0.697	32.0998	3	883.079	0.748781	85.47	0.8471	31.1079	3	883.077	-1.18795
TIDFTNDFTKPQENSTSILSSSK	2	1	1	PF3D7_0529800	2×Acetyl[K10; K23]	0	2658.3	0.3481	0.0322575							16.34	0.125	94.0809	3	886.77	-0.306452													10.29	1	60.4856	3	886.768	-2.6484
IALGYISK	7	1	1	PF3D7_0416300	1×Acetyl[K8]	0	906.53	0.183808	0.0139369							23.35	1	94.8024	2	453.768	-0.469887	28.09	1	92.205	2	453.769	0.944008							28.37	0.6429	60.4228	2	453.769	1.01134				0.01	3	0	0.01	2	0
KKNANFIYESVHPIVSNLLNCKYLK	1	1	1	PF3D7_0614700	2×Acetyl[K1; K2]	3	3090.66	0.437932	0.0469422							30.65	0.3871	94.8006	2	1545.83	-1.77983																						100	1
MNLEEFNELVK	42	1	1	PF3D7_0317800	1×Acetyl[K11]	0	1407.68	0.0136461	0.00131741							54.36	0.5185	94.7351	2	704.345	0.539069	39.93	0.575	94.4664	2	704.345	0.539069							46.6	0.4681	61.4894	2	704.345	0.278917
IDDDKMTDLTEEQKETLK	12	1	1	PF3D7_1203700	3×Acetyl[K5; K14; K18]	2	2152.03	1.37047e-09	0							37.12	0.5676	49.024	3	718.017	1.61971	37.12	0.5676	49.024	3	718.017	1.61971							62.93	0.6825	24.4384	3	718.016	0.173265				0.865955	2	4.26739	0.865955	2	4.26739
KQNVEMNDQMDEQKEDDNIHISNK	2	1	1	PF3D7_0726500	1×Acetyl[K14]	2	2916.33	0.000410556	4.3081e-05							18.07	0.2778	96.1797	3	997.447	-1.27238													41.97	0.6905	18.7343	4	729.838	-0.0436793
EPPIELQNSLK	7	1	1	PF3D7_1116800	1×Acetyl[K11]	0	1274.71	0.085486	0.00890071							12.92		48.4194	3	439.578	2.67626	12.92		48.4194	3	439.578	2.67626							25.29	0	63.7746	2	637.858	2.01354
MLNLSSLLISK	1	1	1	PF3D7_0921900	1×Acetyl[K11]	0	1234.71	0.42348	0.0458239							46.24	0.4565	96.6814	2	638.864	1.74135	40.17	0.25	94.9772	2	638.864	1.64574	15.07	1	57.5437	2	617.855	-3.87939	22.3	0.1818	66.0003	2	617.857	-1.30888
NISNKMGDGVINYKKGDMNNK	2	1	1	PF3D7_1107800	1×Acetyl[K14; K21; K5; K15]	3	2414.14	0.351871	0.0359226							29.39	0.3448	74.1959	4	604.296	7.56618							14.91		47.371	3	800.054	-0.275497	30.05	0.3333	70.8196	3	805.386	0.366291
LDNKPFHVSFKVNNGNFIIFTDVEK	1	1	1	PF3D7_1346400	2×Acetyl[K11; K25]	1	3020.57	0.121179	0.0102675							12.64	0	97.8032	2	1510.79	0.135431																						100	1
NMVILSDGTNLSTLGK	30	1	1	PF3D7_0704600	1×Acetyl[K16]	0	1669.89	1.61178e-11	0							93.19	0.8172	74.4727	2	835.451	2.16972	80.77	0.8395	73.1326	2	835.45	1.00011							83.15	0.8313	45.0954	2	831.942	1.70961				0.863645	6	23.2406	0.734513	3	45.5526
SGDQPNMTDQSIKLPQGVFYQDSKK	3	1	1	PF3D7_0613800	2×Acetyl[K13; K25; K24]	2	2911.38	0.388285	0.0427737							17.52	1	104.565	2	1456.2	7.30624																						0.555405	1
IKDSNNNSNNNMIIMTNEMNSIDLHK	3	1	1	PF3D7_0703500	1×Acetyl[K26]	1	3004.39	0.000167571	0							10.42	1	105.439	2	1510.7	0.999215													69.97	0.6857	38.852	4	751.852	-2.36279
GALIESDKLVSADNIDISGIK	1	1	1	PF3D7_0507500	1×Acetyl[K8]	1	2200.17	0.451712	0.0479331							12.82	0	110.376	3	734.063	1.12567
GKTGSGKTK	12	1	1	PF3D7_0320900	2×Acetyl[K2; K7; K9]	2	947.516	0.208168	0.0198773							12.82	1	19.5994	2	474.261	-0.717759	12.82	1	19.5994	2	474.261	-0.717759							36.04	0.5	11.3343	2	474.261	-0.138015
GPAQKSQAAK	22	1	1	PF3D7_0714000	1×Acetyl[K5]	1	1027.55	0.00265951	0.000401106							33.4	0.5455	20.6887	2	514.28	-0.582419	33.4	0.5455	20.6887	2	514.28	-0.582419	10.76	1	24.5491	2	493.276	1.81405	79.1	0.7342	11.7669	2	514.28	-0.938811
LAANNSTTTSTTK	6	1	1	PF3D7_0702300	1×Acetyl[K13]	0	1309.66	0.00124961	0.000226216							46.34	1	22.9397	2	655.334	0.489042	46.34	1	22.9397	2	655.334	0.489042
SETVLEACEGADIFEGIK	2	1	1	PF3D7_1240600	1×Acetyl[K18]	0	2009.94	0.35695	0.0383861							10.62	1	27.0776	3	670.651	0.288598	10.62	1	27.0776	3	670.651	0.288598							12.85	0.2308	13.544	3	670.648	-3.99311
LSNNLCYNYDPVNNNTSMLYSLK	2	1	1	PF3D7_1449600	1×Acetyl[K23]	0	2795.27	0.214131	0.0205052							13.64	1	25.9213	3	932.426	-1.04967
MENQNTGNDVNSGNSENAEKSEQSEK	28	1	1	PF3D7_1473200	1×Acetyl[K26]	1	2840.19	7.6532e-12	0							66.66	0.791	25.9739	3	947.4	-0.931923	45.54	0.7609	25.9127	3	947.399	-1.38321							99.83	1	12.5205	3	947.402	1.38898
DMNMDMNMNMNMNMNMNMNNMGDDTNVDVSDTLNNNLNK	4	1	1	PF3D7_1229300	1×Acetyl[K39]	0	4610.7	0.18005	0.013545							16.15	1	27.7814	4	1161.43	0.485119							15.72	1	92.7786	3	1537.56	-7.49921
SQSKPNQEISSR	4	1	1	PF3D7_1134600	1×Acetyl[K4]	0	1409.71	0.0105515	0.00122613							10.16	1	28.1677	2	705.358	-0.110843													27.81	0.1786	13.6768	2	705.359	0.495305				1.59085	1
NGLSPNSMGTSANISPQNSMTTPNNTSDTK	2	1	1	PF3D7_0709100	1×Acetyl[K30]	0	3147.39	0.128767	0.0106378							29.88	0.6	28.4892	4	787.605	1.83939																						0.319196	1
VDTQQNENVKSENVNNENVK	12	1	1	PF3D7_0819600	1×Acetyl[K10]	1	2302.09	0.000572264	0.00010413							48.66	0.7143	31.9806	3	768.034	-1.00312	38.29	0.4211	30.8822	3	768.034	-0.764505							14.02	1	69.8979	2	1172.56	0.788636
ILSSNISK	2	1	0	PF3D7_1033300	1×Acetyl[K8]	0	903.515	0.0560767	0.00611045							41.88		32.2967	2	452.261	1.04506
ANETNETNETIENSASSPTEGKK	27	1	1	PF3D7_1124700	2×Acetyl[K22; K23]	1	2451.11	1.0326e-14	0							113.09	0.8938	36.2579	2	1226.06	0.200312	96.95	0.866	35.4406	2	1226.06	0.997144	15.81	1	107.754	3	848.05	-5.8723	91.21	0.8681	15.4917	3	820.047	-0.605626				0.764365	7	4.87349	0.778225	3	2.66473
KGSLGAKQQQQQQQQQALSTSK	34	1	1	PF3D7_1023900	1×Acetyl[K7; K1]	2	2442.27	1.62876e-07	0							86.82	0.069	36.2087	3	814.763	1.44954	76.75	0.0649	35.4539	2	1221.64	0.680323							67.64	0.1324	16.085	3	814.763	1.44954
QIFQNNPSK	13	1	1	PF3D7_1134000	1×Acetyl[K9]	0	1082.57	0.0227727	0.00278362							33.7	0.5294	36.2751	2	538.281	0.705968	30.73	0.4839	35.2666	2	541.788	-0.945744	11.55	1	22.2764	2	541.788	-0.832984	28.44	0.2857	17.8801	2	541.789	1.19669				0.832392	2	0.513194	0.829516	1
IEYNNVNGKNENEK	3	1	1	PF3D7_0521500	1×Acetyl[K9]	1	1706.8	0.380209	0.04196							57.04	0.4912	36.3693	2	853.904	0.969017	55.3	0.5455	35.6115	2	853.903	0.396856																0.01	2	0	0.01	1
GASTTAGSTTGATTGANAVQSKDETADKNAANNGEQVMSR	30	1	1	PF3D7_0202000	2×Acetyl[K22; K28]	2	3869.78	3.29482e-15	0							144.4	0.8958	40.5866	3	1290.6	-0.231839	144.4	0.8958	40.5866	3	1290.6	-0.231839							19.8	0.3	38.5132	3	1323.94	-0.547046
NNDVTQGDMNKGFNK	32	1	1	PF3D7_0519700	2×Acetyl[K11; K15]	1	1681.76	0.000578926	0.00010413							55.48	0.7636	36.9127	2	841.387	3.77084	43.6	0.6818	35.8969	2	841.384	0.867447							11.82	1	26.6242	2	891.387	-4.8978
WVGDNDIVDETK	13	2	1	PF3D7_1435700.1; PF3D7_1435700.2	1×Acetyl[K12]	0	1397.67	1.72075e-05	0							72.91	1	52.9503	2	699.337	0.583977	72.91	1	52.9503	2	699.337	0.583977																1.02228	5	16.4312	1.02228	3	16.4312
MNCSGYENKTEEDTCKGDNNVR	18	1	1	PF3D7_1333600	1×Acetyl[K9]	2	2663.08	0.00477824	0.000643381							29.81	1	38.327	3	888.366	2.81568	25.76	1	37.2356	3	888.365	1.23426
IQSDQNSVVGTNYQK	5	1	1	PF3D7_1219000	1×Acetyl[K15]	0	1687.84	1.5786e-09	0							80.49	1	38.1938	2	844.423	1.24123	80.49	1	38.1938	2	844.423	1.24123							16.71	0.0588	28.9349	3	577.283	-6.42136				0.834796	2	14.5137	0.757333	1
NLNESIDETNEQQTK	5	1	1	PF3D7_0917000	1×Acetyl[K15]	0	1762.81	3.90963e-11	0							93.82	0.7979	38.9874	2	881.909	1.29656	82.99	0.7349	38.1761	2	881.908	0.0501075	11.21	0	67.6785	3	604.615	-2.79888										0.816111	2	1.80276	0.826095	1
ENNNNTNGSNSNNKNNSVVSNMSSSDEVK	6	1	1	PF3D7_0510100	1×Acetyl[K14]	1	3098.33	5.4196e-10	0							69.73	1	39.9625	3	1033.45	1.53353	64.86	1	39.1793	3	1033.45	0.706158							22.29	1	11.5578	4	789.837	-2.84564
VNTNLQVILNGGGK	3	1	1	PF3D7_0731600	1×Acetyl[K14]	0	1426.8	6.53627e-06	0							16.1	0.125	40.6575	2	734.915	6.93267													75.54	0.5921	38.5547	2	713.906	1.96485
KAGGAAGAATGGMSEIAK	26	1	1	PF3D7_0607000	2×Acetyl[K1; K18]	1	1554.8	1.68018e-16	0							144.51	0.7793	40.5273	2	777.905	1.04135	128.37	0.7656	39.3848	2	777.905	0.570281							79.44	0.7975	16.4483	2	774.397	1.72493				0.783946	9	5.56362	0.768695	4	6.69726
IQEQTNAQK	1	1	1	PF3D7_0624600	1×Acetyl[K9]	0	1101.55	0.0884828	0.00902444							20.09	0.1	39.4176	2	551.28	-1.22071	20.09	0.1	39.4176	2	551.28	-1.22071							22.3	0.5455	11.1743	2	533.784	-0.351896
TTYKENVGISNK	10	1	1	PF3D7_0112200	1×Acetyl[K4]	1	1395.71	0.0247006	0.00287406							41.44	0.5122	42.0707	2	701.868	0.64124	35.11	0.6	41.2271	2	701.869	1.42445							30.28	0.5333	21.3402	2	698.36	1.57221				0.822422	3	8.36809	0.865503	2	7.58067
NNNILLNK	5	1	1	PF3D7_0802600	1×Acetyl[K8]	0	984.547	0.328943	0.0294657							30.83		41.6747	2	492.778	1.03612	30.83		41.6747	2	492.778	1.03612	18.19	0	27.8676	2	492.777	0.292201	34.51		22.7291	2	492.778	1.59406
NINININK	6	1	1	PF3D7_1112800	1×Acetyl[K8]	0	984.547	0.0550421	0.00486277							38.62		42.4591	2	492.777	-0.141751	30.83	0	41.6747	2	492.778	1.03612	21.68	0	28.5567	2	492.778	0.664159	34.51		22.7291	2	492.778	1.59406
NINLLNNK	2	1	1	PF3D7_1120700	1×Acetyl[K8]	0	984.547	0.196334	0.0177287							38.62		42.4591	2	492.777	-0.141751	30.83		41.6747	2	492.778	1.03612	21.68		28.5567	2	492.778	0.664159	34.51		22.7291	2	492.778	1.59406
NLLNNLNK	6	1	0	PF3D7_1202300	1×Acetyl[K8]	0	984.547	0.171032	0.01273							38.62		42.4591	2	492.777	-0.141751	29.67		41.6747	2	492.778	1.03612	21.51		28.5567	2	492.778	0.664159	34.51		22.7291	2	492.778	1.59406
NVQEEEDEELKK	2	1	1	PF3D7_1453000	1×Acetyl[K11; K12]	1	1489.7	0.0558188	0.00497619							17.35	0.3529	43.3221	2	766.359	-1.01543													19.91	0.45	14.4171	2	745.355	0.72168
KDFIINTSDIINNNNNNNNDQK	1	1	1	PF3D7_1138400	1×Acetyl[K22]	1	2632.3	0.0560767	0.00537473							14.32	0	43.3536	3	878.104	-0.254287
VPLPPTAQKKPK	62	1	1	PF3D7_0320900	1×Acetyl[K9; K12; K10]	1	1345.82	0.000544834	0.00010413							41.49	0.2439	40.9416	2	673.413	-0.565227	41.49	0.2439	40.9416	2	673.413	-0.565227	19.62	0.25	29.2433	3	449.278	-0.50719	39.87	0.05	17.2523	2	673.414	0.523213
VDDIINPNSK	6	2	1	PF3D7_0501100.2; PF3D7_0501100.1	1×Acetyl[K10]	0	1114.57	0.0290937	0.00339869							36.23	0.4167	44.3321	2	557.79	-1.2327	36.23	0.4167	44.3321	2	557.79	-1.2327							29.3	0.4483	22.7455	2	557.791	1.50535				0.857448	3	2.70159	0.804826	2	12.1355
NLINTNVQGTNNK	1	1	1	PF3D7_1408200	1×Acetyl[K13]	0	1436.76	0.448266	0.0476087							28.78	0.4483	44.6512	2	718.885	4.44874							18.08	0.0556	54.6851	3	493.598	7.92076										1.47617	1
NKLIHNNK	1	1	1	PF3D7_0622100	1×Acetyl[K2]	1	1029.59	0.344282	0.0314838							16.76		44.6583	2	515.301	3.08833
VKPGTVMQTPK	10	1	1	PF3D7_0518500	2×Acetyl[K2; K11]	0	1201.66	0.000743876	0.00010413							35.32	0.5714	35.6711	3	395.893	-0.198324	35.32	0.5714	35.6711	3	395.893	-0.198324							21.02	0.1429	23.7516	2	601.333	-2.68283
TINNNSNTCVPNIK	3	1	1	PF3D7_0511500	1×Acetyl[K14]	0	1588.77	6.88013e-07	0							84.95	0.8471	44.8024	2	794.892	1.37832													69.8	0.7857	23.1375	2	794.893	2.91498				0.720671	1
VQEDLTIADK	15	1	1	PF3D7_0934800	1×Acetyl[K10]	0	1131.59	0.0560767	0.0052994							39.99	0.7	43.0227	2	566.298	-0.728882	39.99	0.7	43.0227	2	566.298	-0.728882							34.74	0.4	22.7498	2	566.299	1.86012				0.481069	4	13.0353	0.481069	2	11.6038
KTTAIVGETGSGK	1	1	1	PF3D7_0523000	1×Acetyl[K13]	1	1248.68	0.251222	0.0231657							29.78	0.4667	29.0599	3	416.898	-0.728222																						0.390717	1
TPSIVSPTAAEK	3	1	1	PF3D7_0207900	1×Acetyl[K12]	0	1207.66	0.00269099	0.000401106							40.4	0.7	45.8746	2	604.336	0.882283	35.52	1	44.9534	2	604.337	1.58984																94.927	2	7.73022	100	1
LASETTALTEAK	2	1	1	PF3D7_0937300	1×Acetyl[K12]	0	1276.66	0.366807	0.0403109							20.47	0.25	45.1405	2	638.831	-6.8944	20.47	0.25	45.1405	2	638.831	-6.8944							24.17	0.0833	24.425	2	638.832	-5.1733
INNQLNNNEMIK	8	1	1	PF3D7_1134600	1×Acetyl[K12]	0	1458.76	0.000296292	4.3081e-05							63.9	0.5625	45.239	2	729.883	1.74602	63.9	0.5625	45.239	2	729.883	1.74602							58.85	0.678	22.8932	2	729.883	2.41546				2.88331	2	14.8368	2.61016	1
QVAANTNDKAGDGTTTATILAR	34	1	1	PF3D7_1015600	1×Acetyl[K9]	1	2189.12	5.06381e-15	0							135.44	0.8667	46.5098	2	1095.06	1.44934	135.44	0.8667	46.5098	2	1095.06	1.44934							45.37	0.7111	20.2819	3	732.716	0.404308				0.714398	13	9.51104	0.7213	6	7.96507
ITGLITQAGK	6	1	1	PF3D7_0104100	1×Acetyl[K10]	0	1001.6	7.75954e-05	0							48.49	0.7083	47.8133	2	501.303	-0.157531	46.65	0.7021	46.8608	2	501.304	0.939347							20.66	0.0476	21.5111	2	522.306	-4.48473				1.18154	4	7.37636	1.18154	2	2.43344
TIMNDLSTK	4	1	1	PF3D7_1104100	1×Acetyl[K9]	0	1064.53	0.109202	0.00988253							21.74	0.4091	45.5859	2	515.272	0.998055	11.47	0	53.8421	2	532.769	0.628001																0.744453	3	30.2638
IINSNMQINTTDNNLKK	4	1	1	PF3D7_1445200	2×Acetyl[K16; K17]	1	1961.01	0.0293979	0.00344058							31.76	0.5625	48.4611	3	654.342	0.0871584	19.68	0.25	45.8961	3	654.342	0.273904							17.06	1	48.6305	2	1041.55	6.90341				0.676409	3	2.15967	0.666629	1
LKEIIEGNK	7	1	1	PF3D7_1138700	1×Acetyl[K9]	1	1043.61	0.335438	0.0302031							43.62		21.641	2	522.308	-0.0446824	43.62		21.641	2	522.308	-0.0446824	11.94	1	87.056	2	550.331	-0.127155	44.23		25.1282	2	522.309	1.00804				0.01	2	0	0.01	2	0
MGPPINVK	6	1	1	PF3D7_1449800	1×Acetyl[K8]	0	862.493	0.00872572	0.0010942							36.7	0.4865	49.3169	2	431.75	-0.352455	34.19	0.4706	48.3308	2	431.75	-0.352455							10.46	0	28.3915	2	457.243	-1.84078				0.768468	2	4.31992	0.791178	1
TAIAMGIAK	13	1	1	PF3D7_1362200	1×Acetyl[K9]	0	875.502	0.000548955	0.00010413							38.34	0.6053	49.281	2	438.255	-0.233828	22.44	1	51.4745	2	438.255	0.533031	16.02	0.0625	44.2604	2	438.254	-0.442971	43.73	0.75	27.2967	2	438.255	1.43932				0.588559	5	41.9618	0.588559	3	5.11151	0.808237
GEILSDINSK	11	1	1	PF3D7_0716300	1×Acetyl[K10]	0	1089.6	0.00337352	0.000476188							45.2	0.6889	49.4012	2	545.303	0.988412	27.68	0.5357	46.5106	2	538.285	-0.22273							41.85	0.5714	26.9141	2	545.304	2.6689				0.699535	4	7.86306	0.644633	1
MDKDIVVNEK	12	1	1	PF3D7_1336800	1×Acetyl[K3]	1	1232.62	0.0255374	0.00312611							50.82	0.3137	47.6569	2	616.813	-0.295539	50.82	0.3137	47.6569	2	616.813	-0.295539							43.39	0.0698	24.6036	2	616.813	-0.295539				0.564707	4	19.6387	0.53297	2	24.7101
LLQSVNIK	12	1	1	PF3D7_1251500	1×Acetyl[K8]	0	914.567	0.00924704	0.00114057							38.01	0.1579	50.697	2	457.787	-0.176302	33.76	0.2647	48.3356	2	457.787	0.491064																0.66315	5	13.1359	0.750806	2	5.32993
MVSSSDAINSLK	13	1	1	PF3D7_0824900	1×Acetyl[K12]	0	1251.62	0.00819973	0.0010781							37.4	0.7027	48.0472	2	626.315	-2.1982	37.4	0.7027	48.0472	2	626.315	-2.1982	12.75	0.1538	32.7088	2	650.83	0.216353	29.82	0.6333	26.2876	2	626.317	1.31286				0.132278	7	10288.4	0.0864255	4	16601
INNQENNNNNNNKNNNIITTDQIGSMK	3	1	1	PF3D7_0706500	2×Acetyl[K13; K27]	1	3073.44	2.70697e-06	0							62.7	0.746	50.4205	3	1025.15	0.43187	62.7	0.746	50.4205	3	1025.15	0.43187																0.751143	2	6.29809	0.719933	1
AIEMLPTCNNGNPK	7	1	1	PF3D7_0803000	1×Acetyl[K14]	0	1558.74	1.6536e-05	0							65.4	0.6769	52.2261	2	779.872	0.608412	49.89	0.66	51.3563	2	779.872	0.765039	10.27	0	33.625	3	541.927	5.01128										0.587743	3	12.2715	0.467291	2	48.8107
LEQIPTIK	8	1	1	PF3D7_0816200	1×Acetyl[K8]	0	941.567	0.0889026	0.00904121							34.09	0.0588	52.4436	2	471.287	0.0495869	29.57	0.0667	51.4415	2	471.287	0.697817	11.78	1	22.9419	2	492.289	-5.79165	18.13	0.0556	27.2045	2	471.287	-0.598643				0.721426	4	13.095	0.721426	2	10.4111
QNIIIVDDTK	9	1	1	PF3D7_0904800	1×Acetyl[K10]	0	1179.69	0.117387	0.0102039							42.11	0.619	52.668	2	590.349	2.39063	37.99	0.5263	51.7156	2	590.348	1.14891							26.91	0.5556	29.784	2	590.349	1.56282				0.48397	4	2.75148	0.494288	2	5.25286
LAKLSGK	4	1	1	PF3D7_0826100	1×Acetyl[K7; K3]	1	758.477	0.416996	0.0453718							17.02	0.2353	51.3392	2	379.742	-1.45891
LYGSNQEDETSTNNNMNNNYVNNEMGTSGNMK	16	1	1	PF3D7_1110400	1×Acetyl[K32]	0	3584.46	2.35179e-08	0							30.09	0.6	53.6834	3	1195.49	0.26032							18.43	1	125.042	3	1214.82	-7.34769	78.79	0.8734	30.2491	3	1195.49	2.61014
NNILPPNETLK	6	1	1	PF3D7_1474500	1×Acetyl[K11]	0	1252.69	0.126357	0.0104745							24.32	0	52.5485	2	626.849	0.772782	24.32	0	52.5485	2	626.849	0.772782							18.1	0.3889	25.2197	3	432.241	5.23484				1.45206	1		1.45206	1
MNPSNINNNNNNNVNHNINHNVNNNNIVNNNNNMNAIYYNNK	1	1	1	PF3D7_0629400	1×Acetyl[K42]	0	4951.25	0.0168061	0.00168874							30.83	0.5484	54.1311	4	1217.05	2.50211													14.78	0.2667	79.9324	4	1238.57	3.16565				0.81575	1
LMTSTISIK	36	1	1	PF3D7_0617200	1×Acetyl[K9]	0	993.565	0.00571147	0.000802519							49.33	0.3469	52.6152	2	497.286	0.232305	38.59	0.3846	51.0372	2	497.285	-1.54918	37.95	0.6316	52.5063	2	497.286	-0.259138	36.84	0.2973	28.3059	2	497.286	0.723749				0.805575	8	11.3845	0.778645	4	6.31314	0.0852988
IQMNGKK	1	1	0	PF3D7_0817200	1×Acetyl[K7]	1	834.45	0.352298	0.0363872							12.26	0	55.0648	2	417.728	-1.02808	26	0.0385	53.4507	2	438.734	-0.289171
NILNNNSNITQPYK	5	1	1	PF3D7_0306100	1×Acetyl[K14]	0	1688.88	1.49648e-05	0							71.36	0.4507	52.7753	2	823.936	-1.95486	71.36	0.4507	52.7753	2	823.936	-1.95486							22.42	1	42.5281	2	844.945	1.81263				0.951529	2	3.3635	0.930191	1
TINILNAGK	5	1	1	PF3D7_1116800	1×Acetyl[K9]	0	943.557	0.00124896	0.000226216							39.54	0.1	55.1546	2	472.283	0.802948													42.52	0.093	21.1231	2	472.282	0.0267127				0.959023	1
QVNLFENNNNNNNMSNVNK	4	1	1	PF3D7_1446500	1×Acetyl[K19]	0	2263.02	6.87599e-13	0							90.69	0.7143	55.5584	2	1111.01	0.560086													28.45	0.1786	28.0826	2	1132.01	-2.93215
AQSLGIGAQFGGK	6	1	1	PF3D7_0927300	1×Acetyl[K13]	0	1240.68	0.000727596	0.00010413							60.11	1	54.8684	2	620.843	2.3481	24.42	0.4583	54.9158	2	617.334	1.13522							48.21	0.75	31.7221	2	617.335	2.71842				0.953261	3	4.3274	0.953261	1
MLTTSDSVNYLSNK	22	1	1	PF3D7_1361800	1×Acetyl[K14]	0	1572.76	6.65575e-10	0							96.94	0.8041	56.0358	2	786.883	0.880849	96.94	0.8041	56.0358	2	786.883	0.880849							104.76	0.8381	31.0689	2	786.884	1.657
GEDIQSEITLK	18	1	1	PF3D7_0409400	1×Acetyl[K11]	0	1232.64	0.00401314	0.000547779							68.6	0.6957	54.9285	2	616.821	-2.21349	68.6	0.6957	54.9285	2	616.821	-2.21349							44.64	0.5111	31.4189	2	616.823	1.25263				1.25067	5	27.3732	1.32699	3	33.529
INNNINISVVEK	12	1	1	PF3D7_0309300	1×Acetyl[K12]	0	1356.75	0.000544788	4.3081e-05							65.67	0.5758	55.2308	2	678.878	-0.356026	65.67	0.5758	55.2308	2	678.878	-0.356026							76.44	0.75	32.6081	2	678.88	2.88299				1.12157	4	2.78106	1.04276	2	12.8858
VNIIIPNTK	5	1	1	PF3D7_1314100	1×Acetyl[K9]	0	1011.62	0.00389666	0.000524203							44.15	0.5455	57.5159	2	506.314	1.13275	43.76	0.5909	56.5344	2	506.314	0.1674							31.15	0.3871	31.4212	2	506.314	1.25341				0.747399	2	21.147	0.649058	1
MIQLLQNK	6	1	1	PF3D7_1405900	1×Acetyl[K8]	0	987.566	0.0105221	0.00120286							40.05	0.275	57.783	2	494.286	-1.06276	36.16	0.3056	56.6853	2	497.795	-0.147936							18.25	0.2222	17.0919	3	349.198	6.93493				0.993347	4	6.43541	0.955879	1
VQGENMQNNVEEITGGVNESEGQK	29	1	1	PF3D7_1369500	1×Acetyl[K24]	0	2590.17	7.11337e-17	0							126.33	0.8333	57.9917	2	1295.59	3.41543	111.56	0.9018	57.1072	2	1299.1	1.87362							128.5	0.8984	33.5057	2	1295.59	1.34178				0.01	8	0	0.01	5	0
TFIELVLEPSK	4	1	1	PF3D7_1200600	1×Acetyl[K11]	0	1317.73	0.1365	0.0110384							28.13	0.4286	58.2095	2	659.367	-3.20902	34.06	0.4412	56.1604	2	659.366	-4.78385							27.32	0.4074	30.441	2	659.367	-2.37529				0.0188135	2	118.573
NNANLSNFIDNPK	22	1	1	PF3D7_0510100	1×Acetyl[K13]	0	1467.73	9.23333e-08	0							84.04	0.7976	59.5059	2	734.371	3.30822	80.89	0.8025	57.2906	2	734.369	0.563632							74.05	0.7432	33.4227	2	734.371	2.5597				0.980779	7	6.68132	0.95895	4	9.44485
IGNLIVPNDNYCK	21	1	1	PF3D7_1412600	1×Acetyl[K13]	0	1533.79	0.000186123	0							51.16	0.6275	57.3489	2	760.382	-0.0154515	51.16	0.6275	57.3489	2	760.382	-0.0154515							53.51	0.6852	33.3913	2	767.401	1.95726				0.759616	4	3.64486	0.730305	2	4.76772
VNNNLLNSIEK	35	1	1	PF3D7_0912400	1×Acetyl[K11]	0	1257.68	2.91265e-05	0							65.13	0.7385	57.2791	2	629.344	0.925913	65.13	0.7385	57.2791	2	629.344	0.925913							72.69	0.7808	30.7514	2	629.344	0.537673				0.780028	9	1.34951	0.786802	5	2.63184
MEKDDVVSSTPAATEEAVMNDKK	14	1	1	PF3D7_0102900	1×Acetyl[K3; K23; K22]	2	2537.17	8.35114e-14	0							94.03	0.8191	59.7724	3	846.397	0.581479	45.39	0.5778	59.6551	3	846.397	0.653648							73.97	0.6757	31.6178	3	846.398	2.24137
NTNINETYMNSMINSK	3	1	1	PF3D7_0611800	1×Acetyl[K16]	0	1873.84	0.000182276	0							87.31	0.8506	60.8995	2	944.441	-0.323829	58.04	1	60.0638	2	937.424	-0.507683																1.60698	2	9.26906	1.71043	1
FVELPEMNQQNDQK	22	1	1	PF3D7_1358100	1×Acetyl[K14]	0	1719.8	2.24759e-12	0							94.94	0.6737	61.3944	2	860.405	0.973638	88.34	0.6364	60.5714	2	860.404	-0.30399							101.5	0.7059	33.6101	2	860.404	0.0509063
LNTLCLMAK	30	1	1	PF3D7_1136300	1×Acetyl[K9]	0	1063.56	0.00128346	0.000250769							65.02	0.6923	61.5803	2	532.286	0.100739	30.04	0.5667	59.8354	2	532.287	2.05191							40.2	0.725	34.7026	2	532.286	-0.12881
LNPNELLNSTSPSNNDSNVTK	20	1	1	PF3D7_0413900	1×Acetyl[K21]	0	2258.09	2.01884e-17	0							106.68	0.8692	61.7898	2	1129.55	0.781587	100.26	0.82	60.9533	2	1129.55	1.21406							111.91	0.8036	35.668	2	1129.55	2.18712
LMQESTNISNDKAGDGTSSTALMTATITK	17	1	1	PF3D7_1232100	1×Acetyl[K29; K12]	1	2986.43	3.46593e-15	0							95.8	1	61.8857	3	1000.83	4.78564	86.51	0.8391	60.5971	3	996.15	0.0345445	18.91	0.1579	26.5919	4	761.38	6.25789	79.65	0.8375	35.567	3	996.153	3.34541				0.763519	6	8.81833	0.779555	3	11.4771
KENNLLLANYK	2	1	1	PF3D7_1231800	2×Acetyl[K1; K11]	1	1403.75	0.000565999	0.00010413							14.7	1	62.9337	2	702.377	-4.76429													79.83	0.5625	25.4889	2	660.369	-0.341326
NLEIPVEPTMK	10	1	1	PF3D7_1219600	1×Acetyl[K11]	0	1270.67	0.0203284	0.00240686							40.1	0.6	67.4759	2	635.839	0.0715741	32.14	0.2812	66.6478	2	635.839	0.359777							28.3	0.6429	38.3478	2	639.348	-0.0823983				0.782141	2	9.8447	0.835706	1
MNLQVFGQTGEAK	22	1	1	PF3D7_0307500	1×Acetyl[K13]	0	1422.7	3.75546e-06	0							56.04	0.7321	62.7483	2	711.857	0.934077	56.04	0.7321	62.7483	2	711.857	0.934077							72.46	0.6667	35.4344	2	711.856	-0.352947
DNTMAIDNIVNTKENNTNDDSVMK	11	1	1	PF3D7_1118200	2×Acetyl[K13; K24]	1	2696.21	0.000510277	4.3081e-05							51.31	1	64.452	3	899.408	-1.77683	37.45	0.7027	63.5787	3	904.089	1.93851							17.87	0.4444	36.1834	3	899.408	-1.98056				0.666231	4	11.8419	0.644787	2	22.9505
STNSPKDFVESLK	18	1	1	PF3D7_1325000	1×Acetyl[K6]	1	1493.75	0.0511307	0.00456655							27.69	0.4286	62.8858	2	747.377	-0.530329	27.69	0.4286	62.8858	2	747.377	-0.530329
KGNMNLPPPPPNNLGMQPNNVTMANQNMNYK	24	1	1	PF3D7_0813400	1×Acetyl[K31]	1	3438.62	9.12018e-16	0							85.93	0.6512	67.0801	3	1146.88	1.66137	73.76	0.6081	66.3811	3	1146.88	0.809379	14.59	1	49.5187	6	586.276	-0.148279	104.56	0.781	39.1191	3	1146.88	1.66137
MEVPGKVIGGKVGGK	3	1	1	PF3D7_0320900	2×Acetyl[K6; K15; K11]	2	1539.86	0.328756	0.0294509							25.42	0.32	66.7828	2	770.432	-0.118537	25.42	0.32	66.7828	2	770.432	-0.118537							17.33	0.0588	86.6838	3	505.285	-0.5766				0.21963	2	15.5521	0.243768	1
[truncated: 1,269 more rows]
[truncated: 7 more columns]

## Sheet: 2. Plasmo H-L Ac-K
												TSA Treatment Enriched 1						TSA Treatment Unenriched 1						TSA Treatment Unenriched 2						TSA Treatment Enriched 2						TSA Treatment Unenriched 3					TSA Treatment Enriched 1			TSA Treatment Unenriched 1			TSA Treatment Unenriched 2
[truncated: 1,292 more rows]
[truncated: 7 more columns]

[truncated: 5 more sheets: 3. PSM Curated FDR <1%, 4. Non Ac-K Peptides, 5. Non Ac-K Pep FDR<1%, 6. Human Ac-K, 7. Total Protein Comparison]
