# Supplementary material for: Proteome-wide analysis reveals widespread lysine acetylation of major protein complexes in the malaria parasite
Source: Sci Rep. 2016 Jan 27;6:19722. doi: 10.1038/srep19722 (PMC4728587; doi:10.1038/srep19722)
Supplement: Supplemental Table 7 [file srep19722-s6.xls]

## Sheet: Table of Contents
	Experimental Conditions
	Heavy Isoleucine =	Wild type
	Light Isoleucine =	Sir2A-
	the H/L ratio is inverted at the last step to maintain consistency with the other SILAC exps
	P. falciparum-infected erythrocytes	trophozoite stage
								Summary-
	Saponin-isolated	washed and protein extracted						Contains the all Plasmodium Ac-K peptides with a determined H/L ratio
								at an FDR < 1%
	Data were collected as decribed in the methods section							after curating the dataset to removing data-points with only 1 peptide spectral match and a H/L variability >75%
	1	Ac-K Peptides Plasmo						2	HL Ratio Ac-K Peptide Plasmo						3	Ac-K Plasmo PSM >1 Curated
															FDR < 1% / q-value <1%
	Raw data collected from 'Sir2A- SILAC'							The complete set of acetyl-lysine peptides							Peptides that contained only one
	sequence for peptides containing acetyl-lysine residue							detected during the 'Sir2A- SILAC' experiment							peptide spectral match (PSM) and/or
								where a SILAC ratio was determined							had a H/L SILAC ratio that diverged
															>2-fold between replicates were
															removed
	4	Non-Acetyl Peptides						5	Peptide Distribution						6	Human Acetyl-Peptides
	Raw data collected from 'Sir2A- SILAC'							The distirubtion of acetylated and non-acetylated peptides							Raw data collected from each 'Sir2A-SILAC'
	sequence for non-acetylated peptides							non-curated datasets derived from tabs 2 and 4							sequence for peptides that were ambiguously
								with/without extreme ratios (default 0.01 and 100, non-values)							assigned to either the H. sapiens erythroctye
	This 'control' data set is used as a comparison for the														proteome or the P. falciparum proteome
	spread of H/L ratios quantified in the Ac-K SILAC dataset							Each distribution and metrics are present in Supp. figure 4
	Column headings legend
	Sequence	Identified peptide sequence by database search (Mascot)
	# PSMs	Number of peptide spectral matches to the sequence, aka, spectral count (ProteomeDiscoverer)
	# Proteins	Number of individual protein entries to which the matched peptide sequence can be mapped (ProteomeDiscoverer)
	# Protein Groups	Number of protein groups that contain the indivdual mapped proteins (ProteomeDiscoverer)
	Modifications	Post-translational and chemical modifications identified to be present on the matched peptide (Mascot)
	# Missed Cleavages	Number of missed tryptic cleavage sites present in the matched peptide (Mascot)
	MH+ [Da]	Protonated mass value of the peptide ion, derived from the emperical m/z (ProteomeDiscoverer)
	[Experiment]: Heavy/Light	Heavy: Light SILAC ratios, derived from the intensities of the found pairs of heavy and light isoleucine-containing peptides (ProteomeDiscoverer)
	[Experiment]: Heavy/Light Count	Number of times the SILAC ratio was measured (ProteomeDiscoverer)
	[Experiment]: Heavy/Light Variability [%]	Variability in SILAC ratio measurement, if measured multiple times (ProteomeDiscoverer)
	q-Value	q-value statistic of the peptide assignment (ProteomeDiscoverer)
	PEP	Posterior error probability statistic of the peptide assignment (ProteomeDiscoverer)
	IonScore [Experiment]	Mascot score (Mascot)
	Exp Value [Experiment]	Mascot expect value statistic (Mascot)
	RT [min]	Chromatographic retention time of peptide (ProteomeDiscoverer))
	Charge	Charge of peptide ion (ProteomeDiscoverer)
	m/z	Emperical m/z value of peptide ion (ProteomeDiscoverer)
	DeltaM [ppm]	Error between the emperical and theoretical mass values of the identified peptide (ProteomeDiscoverer)
	Sequences in Proteins	Sequence context of the identified peptide within the protein(s) to which it is mapped (ProteomeDiscoverer)
	Positions in Master Proteins	Amino acid interval of the identified peptide in the context of the protein(s) to which it is mapped (ProteomeDiscoverer)

## Sheet: Summary
												Sir2A - Enriched						Sir2A Unenriched					Sir2A - Enriched			Sir2A Unenriched		Sir2A - Enriched	Sir2A Unenriched
Sequence	# PSMs	# Proteins	# Protein Groups	Protein Accessions	Modifications (only PTMs, all positions)	# Missed Cleavages	MH+ [Da]	PEP	q-value	Ions Score	DeltaScore	RT [min]	Charge	m/z [Da]	DeltaM [ppm]	Ions Score	DeltaScore	RT [min]	Charge	m/z [Da]	DeltaM [ppm]	Heavy/Light	Heavy/Light Count	Heavy/Light Variability [%]	Heavy/Light	Heavy/Light Count	Heavy/Light Variability [%]	Normalized	Normalize	Mean	1/Mean	Sequences in Proteins	Positions in Master Proteins			Normalizing Factor
KNPDAEISDLVNLVDNMNITQEK	3	2	1	PF3D7_0101300; PF3D7_0700800	1×Acetyl[K1]	1	2600.29	0.0188394	0.0017719							59.03	0.7458	155.798	3	867.432	-1.84034				0.01	3	0		0.01	0.01	100	[K].KNPDAEISDLVNLVDNMNITQEK.[K]	PF3D7_0101300 [75-97]; PF3D7_0700800 [75-97]			1.14928
GEEEAIAAGKYLK	3	1	1	PF3D7_1120100	1×Acetyl[K10]	1	1420.73	0.00518108	0.000559062	29.77	0.2667	61.3693	2	710.87	0.74008							0.01	2	0				0.01		0.01	100	[K].GEEEAIAAGKYLK.[E]	PF3D7_1120100 [34-46]
DIKPQNILIFLNK	2	1	1	PF3D7_0821100	1×Acetyl[K3]	0	1597.93	0.00145517	0.000152758							12.26	1	42.8505	4	400.238	-0.446579				0.01	2	0		0.01	0.01	100	[R].DIKPQNILIFLNK.[T]	PF3D7_0821100 [347-359]
CLSDSSIKDETLVCTK	3	1	1	PF3D7_1028700	1×Acetyl[K8]	1	1855.88	6.88363e-08	0							74.34	0.8378	57.1063	2	928.443	0.100177				0.0587029	2	60.8235		0.063944	0.063944	15.6387	[K].CLSDSSIKDETLVCTK.[C]	PF3D7_1028700 [47-62]
TKVPNPLTISTTEMEK	41	1	1	PF3D7_0930300	1×Acetyl[K2]	1	1788.94	8.74246e-07	0							80.58	1	82.7647	2	894.974	-0.233548				0.129427	17	13.2014		0.140983	0.140983	7.09306	[K].TKVPNPLTISTTEMEK.[F]	PF3D7_0930300 [986-1001]
MEEETNTQSKPLDDEDINILK	15	1	1	PF3D7_1311500	1×Acetyl[K10]	0	2504.17	0.00101191	0.00010984							26.92	0.4444	83.5427	2	1252.59	1.7428				0.195813	10	4.49058		0.213295	0.213295	4.68834	[-].MEEETNTQSKPLDDEDINILK.[S]	PF3D7_1311500 [1-21]
IIFLQTTTEIPIDGTIYDTSKK	4	1	1	PF3D7_0402000	1×Acetyl[K21]	1	2497.34	0.000510792	5.26222e-05	12.21	0	62.759	3	858.817	-1.17712	47.39	0.6383	133.605	3	833.12	0.697061				0.217022	4	14.2434		0.236398	0.236398	4.23015	[K].IIFLQTTTEIPIDGTIYDTSKK.[D]	PF3D7_0402000 [288-309]
VETEQSTPAKPEPTEFVNNDIHQNK	19	1	1	PF3D7_1301700	1×Acetyl[K10]	0	2852.37	8.1379e-11	0							67.08	0.8209	39.7943	3	951.464	2.21272				0.336519	9	7.53121		0.366564	0.366564	2.72803	[K].VETEQSTPAKPEPTEFVNNDIHQNK.[N]	PF3D7_1301700 [54-78]
SNLSSPIKENR	3	1	1	PF3D7_1435500	1×Acetyl[K8]	1	1286.67	0.0235553	0.00215072	24.26	0.4167	37.8109	2	643.838	-0.938492							0.350936	2	21.8012				0.382268		0.382268	2.61596	[K].SNLSSPIKENR.[M]	PF3D7_1435500 [117-127]
LKEITSDLLIK	13	2	2	PF3D7_0302200; PF3D7_0302500	1×Acetyl[K2]	1	1272.78	0.000284444	2.72408e-05							55.96	0.5893	76.9896	2	636.893	0.863216				0.389847	9	11.2565		0.424653	0.424653	2.35486	[K].LKEITSDLLIK.[Y]	PF3D7_0302200 [1256-1266]; PF3D7_0302500 [1257-1267]
ALEAAGKDENGDSIFGK	5	1	1	PF3D7_0817500	1×Acetyl[K7]	1	1721.83	4.28411e-05	0							94.53	1	53.491	2	861.422	1.83326				0.418946	4	73.3981		0.456351	0.456351	2.1913	[R].ALEAAGKDENGDSIFGK.[I]	PF3D7_0817500 [63-79]
KTVTAMDIVYSLK	30	1	1	PF3D7_1105000	1×Acetyl[K1]	1	1484.8	7.14506e-05	0							99.79	0.82	76.5872	2	742.906	1.52686				0.442528	18	48.8441		0.482038	0.482038	2.07452	[R].KTVTAMDIVYSLK.[R]	PF3D7_1105000 [80-92]
VNISLDPNKDNK	2	1	1	PF3D7_0919900	2×Acetyl[K9; K12]	1	1356.71	0.0462943	0.00394897							38.75	0.359	42.5249	2	678.86	0.815887				0.449428	2	25.5112		0.489554	0.489554	2.04268	[K].VNISLDPNKDNK.[D]	PF3D7_0919900 [1292-1303]
EAVKPNIDTIK	2	1	1	PF3D7_0730900	1×Acetyl[K4]	0	1269.7	0.0723381	0.00580675	16.15	1	32.9839	2	635.356	-0.443409	29.1	0.4138	36.35	2	614.352	1.78343				0.451013	2	4.46526		0.491281	0.491281	2.0355	[K].EAVKPNIDTIK.[D]	PF3D7_0730900 [192-202]
TIKENEDIENKGETLILGDNK	7	2	2	PF3D7_0302200; PF3D7_0302500	1×Acetyl[K3]	2	2373.21	0.000108678	1.63217e-05							60.61	0.5902	68.1864	2	1187.11	0.477188				0.461479	5	9.80953		0.502681	0.502681	1.98933	[R].TIKENEDIENKGETLILGDNK.[I]	PF3D7_0302200 [224-244]; PF3D7_0302500 [222-242]
NEHLVSEDPNDDCFINYPLATINLDISDPYK	21	1	1	PF3D7_0929400	1×Acetyl[K31]	0	3642.72	4.59125e-12	0							96.69	0.8351	154.73	3	1214.91	2.23064				0.471989	8	3.62313		0.514129	0.514129	1.94504	[K].NEHLVSEDPNDDCFINYPLATINLDISDPYK.[E]	PF3D7_0929400 [1332-1362]
NNIYTK	2	1	1	PF3D7_0912400	1×Acetyl[K6]	0	752.394	0.0592896	0.00485835	14.2		133.586	2	401.216	4.98157	17.79	0.3333	20.57	2	376.7	-0.103641				0.473554	2	36.0036		0.515834	0.515834	1.93861	[K].NNIYTK.[T]	PF3D7_0912400 [378-383]
NNSITSTDVIEK	2	1	1	PF3D7_0519500	1×Acetyl[K12]	0	1320.66	0.0178287	0.00170763							38.38	0.6316	37.1528	2	660.838	3.44332				0.473634	1			0.515921	0.515921	1.93828	[K].NNSITSTDVIEK.[F]	PF3D7_0519500 [1360-1371]
IVEIPK	17	1	1	PF3D7_0525800	1×Acetyl[K6]	0	712.479	0.0591993	0.00485214	10.06	1	115.403	2	377.745	-7.95923	37.66	0.6579	30.5288	2	356.743	0.0606897				0.473676	9	13.5011		0.515966	0.515966	1.93811	[K].IVEIPK.[E]	PF3D7_0525800 [48-53]
VEEFMTNFISNVFENK	16	1	1	PF3D7_1124600	1×Acetyl[K16]	0	1947.92	2.02363e-08	0							92.31	0.8043	162.294	2	974.462	0.144731				0.480752	10	6.84748		0.523675	0.523675	1.90958	[K].VEEFMTNFISNVFENK.[N]	PF3D7_1124600 [68-83]
VSNITNDMIK	33	1	1	PF3D7_0929400	1×Acetyl[K10]	0	1134.58	0.000784281	7.60462e-05	34.21	0.4412	26.7417	2	575.792	-0.308023	54.42	0.7037	40.7434	2	567.796	1.44606	0.451144	6	9.65737	0.511336	15	7.06386	0.491423	0.556989	0.524206	1.90765	[R].VSNITNDMIK.[K]	PF3D7_0929400 [466-475]
ENEDIENKGETLILGDNK	16	2	2	PF3D7_0302200; PF3D7_0302500	1×Acetyl[K8]	1	2030.99	1.86581e-05	0							115.23	0.8174	71.0998	2	1016	2.37816				0.484332	8	2.40377		0.527574	0.527574	1.89547	[K].ENEDIENKGETLILGDNK.[I]	PF3D7_0302200 [227-244]; PF3D7_0302500 [225-242]
ENVVQEVQEDKGTDITPLPTFDIMDSK	14	1	1	PF3D7_0935800	1×Acetyl[K27]	1	3048.47	7.12702e-06	0							63.89	0.8125	135.266	3	1016.83	-0.755347				0.486673	6	5.96097		0.530124	0.530124	1.88635	[K].ENVVQEVQEDKGTDITPLPTFDIMDSK.[Q]	PF3D7_0935800 [1259-1285]
NPANTNIINLTYNK	4	1	1	PF3D7_1313800	1×Acetyl[K14]	0	1589.83	2.73061e-07	0	11.43	0.0909	177.76	3	544.613	-7.94593	78	0.7949	63.2754	2	795.418	0.647826				0.490971	2	0.711574		0.534806	0.534806	1.86984	[R].NPANTNIINLTYNK.[E]	PF3D7_1313800 [515-528]
KNVEMGVTENNYIK	5	1	1	PF3D7_0423500	2×Acetyl[K1; K14]	1	1638.82	4.38732e-07	0							86.22	0.8372	48.6025	2	819.912	0.117278				0.494616	3	11.3014		0.538776	0.538776	1.85606	[K].KNVEMGVTENNYIK.[T]	PF3D7_0423500 [355-368]
NILNNDSLNINNMK	4	1	1	PF3D7_0612200	1×Acetyl[K14]	0	1616.81	7.90702e-08	0							92.68	0.7527	89.8429	2	808.907	0.483091				0.494851	4	6.02817		0.539032	0.539032	1.85518	[K].NILNNDSLNINNMK.[N]	PF3D7_0612200 [1356-1369]
MSNTNVNINK	2	1	1	PF3D7_1014900	1×Acetyl[K10]	0	1134.56	0.00663729	0.000707664	16.84	0.4118	52.4863	2	596.789	6.51611	44.62	0.4889	21.2706	2	567.782	-0.0482964				0.495748	2	23.2543		0.540009	0.540009	1.85182	[K].MSNTNVNINK.[N]	PF3D7_1014900 [1261-1270]
DNIQGITKPAIR	106	2	2	PF3D7_1105000	1×Acetyl[K8]	0	1325.75	7.04474e-06	0	63.78	0.5625	41.906	2	663.379	-1.60577	72.37	0.7361	48.394	2	663.382	1.70897	0.493638	12	3.13745	0.502646	43	56.1925	0.537711	0.547523	0.542617	1.84292	[R].DNIQGITKPAIR.[R]	P62805 [25-36]; PF3D7_1105000 [25-36]
LFEQIVDQIK	26	1	1	PF3D7_0929400	1×Acetyl[K10]	0	1232.69	0.00223892	0.000301447	25.85	0.2308	58.3448	2	637.855	3.45376	64.28	0.4531	111.235	2	616.849	1.94231				0.499787	13	5.80929		0.54441	0.54441	1.83685	[K].LFEQIVDQIK.[Y]	PF3D7_0929400 [191-200]
NILIGIK	10	1	1	PF3D7_0310400	1×Acetyl[K7]	0	791.565	0.0317302	0.00280736	34.24	0.1765	65.6497	2	396.285	-3.92525	40.84	0.2927	68.7842	2	385.76	-0.099936	0.518901	1		0.490964	7	3.99628	0.56523	0.534798	0.550014	1.81814	[K].NILIGIK.[T]	PF3D7_0310400 [517-523]
NVPNTEQNDQETQTDDDINDSDIDENNNTNDK	6	1	1	PF3D7_0722200	1×Acetyl[K32]	0	3664.49	9.06649e-06	0							76.46	0.8421	38.1837	3	1222.17	2.01252				0.509194	3	16.7702		0.554655	0.554655	1.80292	[K].NVPNTEQNDQETQTDDDINDSDIDENNNTNDK.[N]	PF3D7_0722200 [632-663]
EVTNASIQLCNK	3	1	1	PF3D7_0305000	1×Acetyl[K12]	0	1383.7	5.84505e-05	0							69.89	0.8286	36.995	2	692.356	2.67414				0.511694	3	0.648906		0.557379	0.557379	1.79411	[R].EVTNASIQLCNK.[A]	PF3D7_0305000 [65-76]
NMFNNINVVNNK	2	1	1	PF3D7_0726400	1×Acetyl[K12]	0	1420.7	0.000310864	2.72408e-05							50.89	0.3529	75.2295	2	710.855	1.64774				0.513536	2	56.1144		0.559385	0.559385	1.78768	[K].NMFNNINVVNNK.[S]	PF3D7_0726400 [2456-2467]
NLKPSDANVDIK	5	1	1	PF3D7_1141800	1×Acetyl[K3]	0	1320.72	0.027136	0.00238356							35.63	0.5	36.0357	2	660.867	2.5007				0.514018	5	19.4152		0.559911	0.559911	1.786	[K].NLKPSDANVDIK.[N]	PF3D7_1141800 [52-63]
NEMTGLGNMNDNVHINNASVIK	2	1	1	PF3D7_0604100	1×Acetyl[K22]	0	2385.13	0.000153096	2.72408e-05							46.75	0.6383	83.7479	3	795.715	0.624623				0.516298	2	6.57394		0.562394	0.562394	1.77811	[K].NEMTGLGNMNDNVHINNASVIK.[E]	PF3D7_0604100 [1446-1467]
SASVAGIVGADEEAPPAPK	35	1	1	PF3D7_1410400	1×Acetyl[K19]	0	1765.9	5.43799e-10	0	37.11	1	60.1393	2	883.45	-2.21499	94.01	0.7872	60.1669	2	883.453	1.24134				0.516974	12	3.66586		0.563131	0.563131	1.77579	[R].SASVAGIVGADEEAPPAPK.[N]	PF3D7_1410400 [181-199]
GDLVEVIK	13	1	1	PF3D7_1342600	1×Acetyl[K8]	0	879.526	0.000797303	7.60462e-05	14.07	0.1429	112.574	2	457.761	-5.78513	40.97	0.6341	60.915	2	440.267	0.638476				0.520614	4	17.5303		0.567095	0.567095	1.76337	[R].GDLVEVIK.[D]	PF3D7_1342600 [607-614]
DINDNDDYVLPKSKK	2	1	1	PF3D7_1014600	2×Acetyl[K12; K14]	2	1847.9	0.0153394	0.00151815	56.3	0.0536	60.4499	2	924.458	3.72526							0.527715	1					0.574831		0.574831	1.73964	[K].DINDNDDYVLPKSKK.[N]	PF3D7_1014600 [1671-1685]
GDENVKDDENVKDDENIK	3	1	1	PF3D7_0310400	1×Acetyl[K18]	2	2075.94	0.000386456	3.9963e-05							26.44	1	29.3898	3	692.651	1.04121				0.530118	3	1.80832		0.577448	0.577448	1.73176	[K].GDENVKDDENVKDDENIK.[G]	PF3D7_0310400 [1016-1033]
SILSPMQTCK	7	1	1	PF3D7_1022700	1×Acetyl[K10]	0	1171.59	0.00183746	0.000248492							38.88	0.6667	55.2849	2	586.3	0.289918				0.531322	5	21.8382		0.57876	0.57876	1.72783	[K].SILSPMQTCK.[I]	PF3D7_1022700 [47-56]
MNDGILMQINK	2	1	1	PF3D7_0409600	1×Acetyl[K11]	0	1276.64	0.0150117	0.00148576	33.03	0.2424	49.0882	2	654.815	-4.57199	34.8	0.1429	79.7152	2	638.825	2.83741				0.536201	1			0.584074	0.584074	1.71211	[K].MNDGILMQINK.[L]	PF3D7_0409600 [678-688]
SNGYLIGSK	2	1	1	PF3D7_1010700	1×Acetyl[K9]	0	938.494	0.0050566	0.000550636	22.98	1	33.7165	2	469.75	-1.0545	25.94	0.5769	27.4507	2	469.751	1.28677	0.483381	1		0.593	1		0.526538	0.645944	0.586241	1.70578	[K].SNGYLIGSK.[H]	PF3D7_1010700 [101-109]
VIGGKVGGK	11	1	1	PF3D7_0320900	1×Acetyl[K5; K9]	1	856.525	0.00576599	0.000581481	44.25	0.6591	20.2433	2	428.766	-1.2152	48.95	0.6735	21.5459	2	428.766	-1.00142	0.528607	2	2.05012	0.552038	3	2.12998	0.575802	0.601325	0.588563	1.69905	[K].VIGGKVGGK.[V]	PF3D7_0320900 [7-15]
KNPFPLHMINQK	2	1	1	PF3D7_1401800	1×Acetyl[K1; K12]	1	1466.79	0.00181824	0.000239507							51.63	0.5	58.9525	2	733.902	1.59314				0.5439	2	19.5408		0.592461	0.592461	1.68788	[R].KNPFPLHMINQK.[N]	PF3D7_1401800 [57-68]
IIPNFMAQGGDITNFNGTGGLSIYGK	76	1	1	PF3D7_1115600	1×Acetyl[K26]	0	2729.4	7.58473e-10	0							97.09	0.8763	128.484	2	1365.2	1.58823				0.54394	26	9.83256		0.592504	0.592504	1.68775	[R].IIPNFMAQGGDITNFNGTGGLSIYGK.[K]	PF3D7_1115600 [85-110]
MQEFVMNILSK	2	1	1	PF3D7_1420200	1×Acetyl[K11]	0	1339.67	0.000148381	2.72408e-05							58.33	0.5517	118.229	2	670.342	0.943333				0.547589	2	15.3244		0.596479	0.596479	1.67651	[-].MQEFVMNILSK.[E]	PF3D7_1420200 [1-11]
MANQMNYEQNTDGIIIK	7	1	1	PF3D7_1233600	1×Acetyl[K17]	0	1982.93	5.53158e-08	0							91.31	0.8132	79.6254	2	991.969	0.167824				0.548317	5	2.78851		0.597272	0.597272	1.67428	[].MANQMNYEQNTDGIIIK.[]	PF3D7_1233600 [2588-2604][2620-2636]
ENNMNSINDNTNK	2	1	1	PF3D7_0924400	1×Acetyl[K13]	0	1507.64	1.46439e-05	0							77.17	0.7403	18.0512	2	754.326	0.318125				0.551799	1			0.601064	0.601064	1.66372	[K].ENNMNSINDNTNK.[E]	PF3D7_0924400 [403-415]
QNSNPHMAIILVGNK	17	1	1	PF3D7_1231100	1×Acetyl[K15]	0	1649.9	3.90384e-09	0	16.69	0.1765	44.6499	3	555.969	0.184462	97.26	0.7629	65.2892	2	825.453	0.700741	0.418344	1		0.687438	10	9.61677	0.455695	0.748814	0.602254	1.66043	[R].QNSNPHMAIILVGNK.[C]	PF3D7_1231100 [107-121]
INNINENTNGVNNNK	5	1	1	PF3D7_0606000	1×Acetyl[K15]	0	1671.8	5.13927e-08	0							92.43	0.7391	19.7326	2	836.407	0.761113				0.55974	4	3.02684		0.609715	0.609715	1.64011	[R].INNINENTNGVNNNK.[N]	PF3D7_0606000 [97-111]
IPSGSFFNSPQNFQGTLK	11	1	1	PF3D7_0731100	1×Acetyl[K18]	0	1968.98	1.032e-09	0							92.22	0.8152	86.438	2	984.996	1.8038				0.560079	7	8.06053		0.610084	0.610084	1.63912	[R].IPSGSFFNSPQNFQGTLK.[N]	PF3D7_0731100 [253-270]
YSELDEITNPNSSAIVDINGDCK	4	1	1	PF3D7_0529000	1×Acetyl[K23]	0	2617.22	1.05761e-07	0	14.69	1	71.6337	4	655.062	0.287163	97.04	0.5773	83.5565	2	1277.59	1.32616				0.561872	3	4.73578		0.612037	0.612037	1.63389	[K].YSELDEITNPNSSAIVDINGDCK.[S]	PF3D7_0529000 [267-289]
KGDIIESSISNTNDIIK	5	1	1	PF3D7_0613800	1×Acetyl[K1]	1	1846.98	0.000131632	2.72408e-05							82.86	0.6867	83.1345	2	923.994	2.9873				0.562201	4	14.1789		0.612396	0.612396	1.63293	[K].KGDIIESSISNTNDIIK.[C]	PF3D7_0613800 [91-107]
LQEFGIEGSK	7	1	1	PF3D7_0414900	1×Acetyl[K10]	0	1107.57	0.00691152	0.000716617	22.84	0.3913	48.34	2	554.287	-0.513574	44.94	0.7778	52.898	2	554.287	-0.734004				0.56705	6	3.64903		0.617677	0.617677	1.61897	[K].LQEFGIEGSK.[T]	PF3D7_0414900 [17-26]
TNSPYIQDLQSMK	3	1	1	PF3D7_1437700	1×Acetyl[K13]	0	1524.74	0.000124836	2.72408e-05							43.69	0.5227	59.8722	2	762.875	3.87857				0.569333	2	10.2301		0.620164	0.620164	1.61248	[K].TNSPYIQDLQSMK.[Y]	PF3D7_1437700 [944-956]
MEQQNEDIILTMNK	2	1	1	PF3D7_1339700	1×Acetyl[K14]	0	1706.81	7.08124e-05	0							82.46	0.7073	79.1345	2	853.909	0.58047				0.570725	2	12.8923		0.621681	0.621681	1.60854	[K].MEQQNEDIILTMNK.[E]	PF3D7_1339700 [490-503]
GSPEGLAKIK	2	1	1	PF3D7_1132300	1×Acetyl[K8]	1	1041.59	0.05201	0.00445411	48.15	0.375	46.6346	2	521.3	-0.963133							0.570766	2	6.03844				0.621725		0.621725	1.60843	[R].GSPEGLAKIK.[E]	PF3D7_1132300 [32-41]
EIPTLDSPQNGNPTSYTSNLSTPPLKR	11	1	1	PF3D7_1334800	1×Acetyl[K26]	1	2927.47	2.00095e-07	0							79.04	0.8608	95.2263	3	976.496	-0.739558				0.572571	4	7.76027		0.623691	0.623691	1.60336	[K].EIPTLDSPQNGNPTSYTSNLSTPPLKR.[M]	PF3D7_1334800 [128-154]
KSAPISAGIK	38	1	1	PF3D7_0610400	1×Acetyl[K1; K10]	1	1013.6	0.000160649	2.72408e-05	47.57	0.7083	41.0459	2	507.303	-0.702546	54.1	0.6111	36.0702	2	507.304	2.54913	0.560405	9	5.59794	0.586376	9	1.54504	0.610439	0.638729	0.624584	1.60107	[R].KSAPISAGIK.[K]	PF3D7_0610400 [28-37]
GKDDINDIMNDLNK	17	1	1	PF3D7_0823800	2×Acetyl[K2; K14]	1	1604.76	1.9264e-06	0							109.19	0.6055	81.7746	2	802.885	2.07951				0.576388	9	15.9481		0.627849	0.627849	1.59274	[K].GKDDINDIMNDLNK.[K]	PF3D7_0823800 [26-39]
DVDTTGTLDNYGMGNEMDIFNNLK	32	1	1	PF3D7_0207600	1×Acetyl[K24]	0	2677.18	4.29019e-11	0							131.25	0.9008	143.609	2	1339.09	-0.244613				0.581336	21	3.99918		0.633239	0.633239	1.57918	[K].DVDTTGTLDNYGMGNEMDIFNNLK.[R]	PF3D7_0207600 [450-473]
KDGNFSGNMIGGMYK	3	1	1	PF3D7_0823800	1×Acetyl[K15; K1]	1	1618.74	0.000233661	2.72408e-05							72.75	1	62.8614	2	809.874	2.9953				0.581343	2	31.8381		0.633247	0.633247	1.57916	[K].KDGNFSGNMIGGMYK.[N]	PF3D7_0823800 [52-66]
VIGGKVGGKVGGK	25	1	1	PF3D7_0320900	2×Acetyl[K5; K9; K13]	2	1239.74	8.45912e-05	1.63217e-05	66.45	0.5152	41.9945	2	620.375	0.262852	74	0.5405	40.2071	2	620.375	1.05057	0.565693	6	6.71179	0.598345	6	2.23034	0.616199	0.651766	0.633983	1.57733	[K].VIGGKVGGKVGGK.[V]	PF3D7_0320900 [7-19]
IMNSDISSFK	9	1	1	PF3D7_0102200	1×Acetyl[K10]	0	1141.56	0.00187762	0.000248492							46.28	0.6739	54.0465	2	571.282	1.16964				0.583405	5	14.3141		0.635492	0.635492	1.57358	[K].IMNSDISSFK.[H]	PF3D7_0102200 [297-306]
LPGCQDTGTAIILGK	14	1	1	PF3D7_0927300	1×Acetyl[K15]	0	1557.85	6.13881e-08	0							61.75	0.6935	82.3856	2	779.428	-0.139088				0.584851	6	8.17512		0.637068	0.637068	1.56969	[K].LPGCQDTGTAIILGK.[K]	PF3D7_0927300 [185-199]
QSPFYVITLNPK	13	1	1	PF3D7_0909600	1×Acetyl[K12]	0	1406.77	0.0081104	0.000801602	12.25	1	90.9189	2	703.887	-0.521662	38.07	1	111.615	2	703.888	0.346074	0.542301	1		0.631048	7	43.2002	0.590719	0.687389	0.639054	1.56481	[K].QSPFYVITLNPK.[S]	PF3D7_0909600 [366-377]
LSIDTLK	2	1	1	PF3D7_1411400	1×Acetyl[K7]	0	838.499	0.0765536	0.00620192	14.3	1	83.5393	2	419.756	5.78262	27.01		34.5165	2	395.24	0.754052				0.590542	1			0.643267	0.643267	1.55456	[K].LSIDTLK.[K]	PF3D7_1411400 [255-261]
GLDIMK	4	1	1	PF3D7_0915100	1×Acetyl[K6]	0	676.37	0.0495927	0.00426266							22.99	0	45.93	2	338.689	1.15583				0.590634	3	33.5812		0.643367	0.643367	1.55432	[K].GLDIMK.[W]	PF3D7_0915100 [35-40]
VINTNINDNK	9	2	1	PF3D7_0529400.2; PF3D7_0529400.1	1×Acetyl[K10]	0	1158.63	0.00117801	0.00010984	27.23	1	22.0504	2	579.818	-0.313326	52.83	0.7358	22.5067	2	579.818	-0.734756	0.632818	2	23.9994	0.553038	3	0.137917	0.689318	0.602414	0.645866	1.54831	[K].VINTNINDNK.[N]	PF3D7_0529400.1 [109-118]
TKYNIDDNFEK	9	1	1	PF3D7_1123500	1×Acetyl[K2]	1	1435.68	0.00182782	0.000248492	35.35	0.6286	52.0582	2	718.343	-1.30206	10.57	1	31.1277	3	462.891	4.31201	0.598675	4	11.0988				0.652126		0.652126	1.53345	[K].TKYNIDDNFEK.[N]	PF3D7_1123500 [538-548]
ANELIVEKK	4	1	1	PF3D7_1433400	1×Acetyl[K9; K8]	1	1085.62	0.0101193	0.000956071	34.08	0.5882	45.3846	2	543.313	-0.891726							0.599682	2	3.67578				0.653222		0.653222	1.53087	[K].ANELIVEKK.[Q]	PF3D7_1433400 [3381-3389]
KSMNIMNSFLVDTFEK	7	1	1	PF3D7_1105100	1×Acetyl[K1; K16]	1	1903.93	3.39373e-09	0							94.75	0.7263	132.225	2	952.469	0.917351				0.602174	5	24.3653		0.655937	0.655937	1.52454	[R].KSMNIMNSFLVDTFEK.[I]	PF3D7_1105100 [50-65]
NMVNTTYYENVQHMISK	3	1	1	PF3D7_0805700	1×Acetyl[K17]	0	2078.97	5.33561e-08	0							82.99	0.8554	89.6232	2	1039.99	1.34266				0.60591	2	23.5184		0.660007	0.660007	1.51513	[R].NMVNTTYYENVQHMISK.[D]	PF3D7_0805700 [168-184]
EDILNMGIDVYNEK	12	1	1	PF3D7_1332900	1×Acetyl[K14]	0	1652.78	8.88575e-08	0							64.12	0.7031	113.187	2	826.896	0.250436				0.609053	6	45.7418		0.66343	0.66343	1.50732	[R].EDILNMGIDVYNEK.[C]	PF3D7_1332900 [189-202]
LSLDMPINK	6	1	1	PF3D7_1021800	1×Acetyl[K9]	0	1030.56	0.000469566	3.9963e-05							39.84	0.025	82.6013	2	515.783	-0.80299				0.611048	5	6.74338		0.665603	0.665603	1.5024	[K].LSLDMPINK.[L]	PF3D7_1021800 [1960-1968]
QNSMIYNNAIQDNIPYDNTK	5	1	1	PF3D7_0704400	1×Acetyl[K20]	0	2356.09	1.59187e-08	0							106.85	0.8598	71.0633	2	1178.55	3.30681				0.611617	3	22.3658		0.666224	0.666224	1.501	[K].QNSMIYNNAIQDNIPYDNTK.[Q]	PF3D7_0704400 [836-855]
NNITLDDDVNINK	9	1	1	PF3D7_0212900	1×Acetyl[K13]	0	1501.77	7.90783e-07	0	12.86	0.0769	55.1601	2	751.387	-1.48134	92.68	0.7097	65.3099	2	751.387	-0.587213	0.583214	1		0.642363	4	33.6386	0.635285	0.699715	0.6675	1.49813	[R].NNITLDDDVNINK.[I]	PF3D7_0212900 [61-73]
IELLTK	3	1	1	PF3D7_0723800	1×Acetyl[K6]	0	716.455	0.0517278	0.0044237	14.46	0	140.204	2	379.739	6.60082	12.69	0	49.6715	2	358.732	1.54394				0.614532	1			0.669399	0.669399	1.49388	[K].IELLTK.[E]	PF3D7_0723800 [1440-1445]
TMLEMNGNEDSCQSIINK	4	1	1	PF3D7_0914400	1×Acetyl[K18]	0	2097.94	3.43193e-08	0							98.99	0.7879	59.5495	2	1049.48	1.7064				0.614619	2	1.22703		0.669494	0.669494	1.49367	[R].TMLEMNGNEDSCQSIINK.[I]	PF3D7_0914400 [138-155]
SSNNSIFFKTLSK	4	1	1	PF3D7_1433400	1×Acetyl[K9]	1	1514.78	0.00166167	0.000186355	28.96	0.4828	82.8457	2	757.896	-0.339898	17.12	0.3529	63.1059	2	757.894	-3.40216	0.615597	3	0.159661				0.670558		0.670558	1.49129	[K].SSNNSIFFKTLSK.[K]	PF3D7_1433400 [2232-2244]
NMQENLNINMISINK	2	1	1	PF3D7_0606600	1×Acetyl[K15]	0	1775.88	2.97346e-08	0							102.05	0.7843	82.5668	2	888.444	1.38939				0.617413	2	1.63894		0.672536	0.672536	1.48691	[K].NMQENLNINMISINK.[N]	PF3D7_0606600 [1686-1700]
NPFIVAK	11	1	1	PF3D7_0823900	1×Acetyl[K7]	0	795.484	0.05938	0.00485835	30.6	0.6774	45.1161	2	398.245	-2.2441	38.14	0.5	46.8553	2	398.245	-0.939736				0.620663	6	4.08358		0.676077	0.676077	1.47912	[R].NPFIVAK.[D]	PF3D7_0823900 [71-77]
KGSVSSTISK	10	1	1	PF3D7_1027300	1×Acetyl[K1; K10]	1	993.558	0.00260624	0.000326727							35.42	0.7143	18.9971	2	497.283	0.492872				0.621131	6	4.68516		0.676587	0.676587	1.47801	[K].KGSVSSTISK.[K]	PF3D7_1027300 [224-233]
ALMKYGDEWIQK	9	1	1	PF3D7_0627800	1×Acetyl[K4]	1	1546.77	0.000184847	2.72408e-05	54.75	0.6182	63.6025	2	773.887	-0.990451							0.624638	4	2.03698				0.680407		0.680407	1.46971	[R].ALMKYGDEWIQK.[Y]	PF3D7_0627800 [655-666]
LSDMIYEVQDSPSLYSK	10	1	1	PF3D7_0422600	1×Acetyl[K17]	0	1981.95	4.52623e-08	0	12.8	0.0769	130.378	3	672.985	-3.32854	82	0.8415	98.2152	2	991.482	1.08118				0.626758	7	33.8809		0.682716	0.682716	1.46474	[K].LSDMIYEVQDSPSLYSK.[E]	PF3D7_0422600 [10-26]
LLILNDVK	20	1	1	PF3D7_1206800	1×Acetyl[K8]	0	927.587	0.00216678	0.000301447	23.71	0.25	70.7587	2	485.302	-1.70819	47.55		84.9855	2	464.297	-0.265779				0.627567	9	9.42153		0.683598	0.683598	1.46285	[R].LLILNDVK.[N]	PF3D7_1206800 [9-16]
TAIFGGSTFGNNK	4	1	1	PF3D7_1446500	1×Acetyl[K13]	0	1313.65	0.000176927	2.72408e-05	30.41	1	59.7018	2	657.326	-2.893	43.78	0.6591	52.191	2	657.329	1.75324	0.631478	2	34.1538				0.687857		0.687857	1.45379	[K].TAIFGGSTFGNNK.[S]	PF3D7_1446500 [1537-1549]
ENEVCIVQGPK	2	1	1	PF3D7_1303700	1×Acetyl[K11]	0	1279.64	9.23643e-05	1.63217e-05	17.4	0.0588	58.3114	2	661.333	4.94774	71	0.7606	37.3694	2	640.326	1.25134				0.635506	2	14.5767		0.692246	0.692246	1.44457	[K].ENEVCIVQGPK.[D]	PF3D7_1303700 [97-107]
KNVITLCTK	4	1	1	PF3D7_1228400	1×Acetyl[K1]	1	1125.64	0.0419118	0.00360058	30.3	0.4	51.7802	2	563.324	-0.954232							0.635974	2	10.7623				0.692755		0.692755	1.44351	[K].KNVITLCTK.[N]	PF3D7_1228400 [754-762]
NPNMYNMNYHNPIVPPPQQQMQLFVNDWK	12	1	1	PF3D7_1022700	1×Acetyl[K29]	0	3557.66	0.000106019	1.63217e-05							53.17	0.6604	143.858	3	1186.55	-3.57822				0.636576	5	17.3047		0.693411	0.693411	1.44215	[R].NPNMYNMNYHNPIVPPPQQQMQLFVNDWK.[S]	PF3D7_1022700 [18-46]
LENISINVK	5	1	1	PF3D7_1210100	1×Acetyl[K9]	0	1029.59	0.000647895	6.46672e-05							37.2	0.2703	62.7007	2	515.301	-0.129858				0.638348	3	12.6636		0.695341	0.695341	1.43814	[K].LENISINVK.[K]	PF3D7_1210100 [117-125]
KNEDINNVPIINNENIFNNK	2	1	1	PF3D7_1142100	2×Acetyl[K1; K20]	1	2356.19	0.000109216	1.63217e-05							34.84	1	95.9774	3	786.068	0.303141				0.641013	2	15.9049		0.698244	0.698244	1.43216	[R].KNEDINNVPIINNENIFNNK.[F]	PF3D7_1142100 [2183-2202]
ISSIEMVSYEMDENK	3	1	1	PF3D7_0918900	1×Acetyl[K15]	0	1774.79	7.26323e-08	0							53.39	0.7547	89.3096	2	887.897	-0.928055				0.64293	2	28.4792		0.700332	0.700332	1.42789	[K].ISSIEMVSYEMDENK.[S]	PF3D7_0918900 [222-236]
TNELFNNVNIINEK	4	1	1	PF3D7_0504800	1×Acetyl[K14]	0	1661.85	5.01132e-05	0							70.62	0.4507	100.34	2	831.428	-0.207406				0.642953	2	11.8293		0.700357	0.700357	1.42784	[K].TNELFNNVNIINEK.[K]	PF3D7_0504800 [3855-3868]
GKDVIIALVGNK	2	1	1	PF3D7_1144900	1×Acetyl[K2; K12]	1	1240.78	0.0218772	0.00205875							57.14	0.7544	73.2087	2	620.895	0.750109				0.644022	2	3.63363		0.701521	0.701521	1.42547	[R].GKDVIIALVGNK.[T]	PF3D7_1144900 [114-125]
LDILINDNILNK	7	1	1	PF3D7_1322200	1×Acetyl[K12]	0	1439.81	1.01598e-05	0	21.92	0.2273	35.3391	3	480.609	1.57068	58.88	0.5254	118.769	2	699.405	2.57054				0.644555	5	21.0655		0.702102	0.702102	1.42429	[K].LDILINDNILNK.[I]	PF3D7_1322200 [1346-1357]
IMLSEVPTIAIEK	14	1	1	PF3D7_1143300	1×Acetyl[K13]	0	1464.86	7.59079e-07	0	10.18	1	62.0023	2	751.412	-0.654513	57.75	1	115.507	2	732.936	0.918095				0.6464	10	10.7579		0.704112	0.704112	1.42023	[R].IMLSEVPTIAIEK.[V]	PF3D7_1143300 [78-90]
IMQLNGNVK	2	1	1	PF3D7_1359200	1×Acetyl[K9]	0	1023.57	0.0361163	0.00313044							24.66	0.52	42.5301	2	512.29	-0.856038				0.647348	1			0.705144	0.705144	1.41815	[K].IMQLNGNVK.[K]	PF3D7_1359200 [107-115]
MDISDKEALMDMSTR	9	1	1	PF3D7_1133800	1×Acetyl[K6]	1	1784.79	0.0171573	0.00166826							44.13	1	101.371	2	892.899	1.90287				0.649118	7	4.84524		0.707072	0.707072	1.41428	[K].MDISDKEALMDMSTR.[S]	PF3D7_1133800 [64-78]
INNEDPNFIASIVYTSGTSGKPK	22	1	1	PF3D7_0731600	1×Acetyl[K21]	0	2473.29	2.59832e-10	0							96.26	1	107.43	2	1237.15	2.22165				0.650569	13	5.49903		0.708654	0.708654	1.41113	[K].INNEDPNFIASIVYTSGTSGKPK.[G]	PF3D7_0731600 [282-304]
IDISININDIK	7	1	1	PF3D7_1218600	1×Acetyl[K11]	0	1292.79	7.70169e-05	1.63217e-05							69.67	1	112.108	2	646.9	1.64217				0.652047	4	12.0137		0.710263	0.710263	1.40793	[K].IDISININDIK.[E]	PF3D7_1218600 [112-122]
MSITDVVLLVTK	4	1	1	PF3D7_0909600	1×Acetyl[K12]	0	1318.77	9.67035e-06	0							79.17	0.8228	162.96	2	659.887	0.510606				0.654286	3	16.3383		0.712702	0.712702	1.40311	[K].MSITDVVLLVTK.[L]	PF3D7_0909600 [559-570]
TSVNDSDGVEILVANQVFNNK	26	1	1	PF3D7_0912400	1×Acetyl[K21]	0	2263.12	4.84677e-14	0							128.08	0.8359	121.301	2	1132.06	0.532093				0.654923	12	6.97256		0.713396	0.713396	1.40175	[K].TSVNDSDGVEILVANQVFNNK.[N]	PF3D7_0912400 [357-377]
IYTNIMTEISNLPPFK	20	1	1	PF3D7_0731600	1×Acetyl[K16]	0	1880.98	8.264e-08	0							85.76	0.7558	162.524	2	940.995	0.385297				0.657979	8	2.40858		0.716725	0.716725	1.39524	[R].IYTNIMTEISNLPPFK.[R]	PF3D7_0731600 [391-406]
EQSNINDVFQFMK	2	1	1	PF3D7_1122400	1×Acetyl[K13]	0	1599.75	0.00303169	0.000335683	12.96	0.1538	54.3802	2	821.385	3.60173	55.49	0.7273	118.836	2	800.379	1.67791				0.658196	2	9.72284		0.716961	0.716961	1.39478	[K].EQSNINDVFQFMK.[Y]	PF3D7_1122400 [491-503]
ILIGGNSETEQK	20	1	1	PF3D7_1232100	1×Acetyl[K12]	0	1302.71	0.00128552	0.00012041	23.36	0.1739	34.2568	2	644.841	-0.0134208	62.29	0.7742	27.9827	2	651.859	2.02809	0.624272	4	22.0993	0.694158	7	4.87659	0.680009	0.756133	0.718071	1.39262	[K].ILIGGNSETEQK.[E]	PF3D7_1232100 [455-466]
NNIIIPHGLDDNPLKK	4	1	1	PF3D7_1447800	1×Acetyl[K15]	1	1801	0.0862081	0.00751288							24.04	0.1667	78.5666	3	601.005	2.47225				0.659564	3	1.84173		0.718451	0.718451	1.39188	[R].NNIIIPHGLDDNPLKK.[L]	PF3D7_1447800 [886-901]
LIALNVNNVK	2	1	1	PF3D7_0303100	1×Acetyl[K10]	0	1139.68	0.0128844	0.00120195	17.67	1	103.317	2	570.347	6.79705	39.38	0.5641	57.5535	2	552.847	1.14922				0.661207	1			0.720241	0.720241	1.38842	[K].LIALNVNNVK.[Y]	PF3D7_0303100 [121-130]
NAIEIAK	5	1	1	PF3D7_0626800	1×Acetyl[K7]	0	772.475	0.0286747	0.00250522	28.46	0.4643	26.9782	2	379.723	-2.0117	40.32	1	25.8394	2	386.742	2.81064	0.706945	2	12.471	0.622241	2	11.0287	0.770062	0.677796	0.723929	1.38135	[R].NAIEIAK.[Q]	PF3D7_0626800 [471-477]
TDLYEKNIQR	5	1	1	PF3D7_1451100	1×Acetyl[K6]	1	1328.69	0.00169121	0.00019596	40.05	0.725	44.2532	2	664.849	-1.50025							0.665589	1					0.725014		0.725014	1.37928	[K].TDLYEKNIQR.[T]	PF3D7_1451100 [414-423]
SSYSIAQKLPR	12	1	1	PF3D7_1014600	1×Acetyl[K8]	1	1298.72	0.00038988	3.9963e-05	59.28	0.7288	64.8824	2	649.862	-1.48951							0.66624	6	2.86821				0.725723		0.725723	1.37794	[R].SSYSIAQKLPR.[H]	PF3D7_1014600 [1025-1035]
NIINLIK	16	5	5	PF3D7_0615800; PF3D7_1013500; PF3D7_1475400; PF3D7_0417200; PF3D7_0914100	1×Acetyl[K7]	0	827.535	0.053829	0.00452567							18.32		86.1634	2	414.271	0.673959				0.666424	2	2.46805		0.725924	0.725924	1.37756	[RK].NIINLIK.[IKTNL]	PF3D7_0615800 [1009-1015]; PF3D7_1013500 [905-911]; PF3D7_1475400 [2140-2146]; PF3D7_0417200 [458-464]; PF3D7_0914100 [147-153]
AFMSMVDGIK	5	1	1	PF3D7_1471200	1×Acetyl[K10]	0	1105.55	0.104274	0.0088165	12.29	0.1667	46.6096	2	590.28	2.6924	17.5	1	89.7551	2	553.278	0.0278371				0.667931	5	5.80872		0.727566	0.727566	1.37445	[K].AFMSMVDGIK.[W]	PF3D7_1471200 [57-66]
NIVQDNHDIIKK	9	1	1	PF3D7_0801800	2×Acetyl[K11; K12]	1	1457.84	0.002785	0.000326727							63.36	0.7143	33.6176	2	729.423	1.20829				0.668226	7	5.40047		0.727886	0.727886	1.37384	[K].NIVQDNHDIIKK.[E]	PF3D7_0801800 [32-43]
VPNMIQDDNTMNSK	8	1	1	PF3D7_1110500	1×Acetyl[K14]	0	1606.72	4.32952e-09	0							88.52	1	38.0789	2	803.864	0.207387				0.671135	7	12.2934		0.731055	0.731055	1.36789	[K].VPNMIQDDNTMNSK.[I]	PF3D7_1110500 [214-227]
IADMSGATCQIK	4	1	1	PF3D7_0508700	1×Acetyl[K12]	0	1294.61	0.000122905	2.72408e-05							45.07	0.7333	35.1695	2	647.812	3.04003				0.672973	4	23.645		0.733057	0.733057	1.36415	[K].IADMSGATCQIK.[G]	PF3D7_0508700 [1414-1425]
ADKLTEEQISEFK	30	1	1	PF3D7_1434200	1×Acetyl[K3]	1	1579.79	0.000117684	2.72408e-05	54.04	1	69.0608	2	790.397	0.85977	75.26	0.7467	83.0502	2	793.905	0.424592	0.579869	4	17.7603	0.767048	11	2.52862	0.631641	0.835532	0.733586	1.36317	[M].ADKLTEEQISEFK.[E]	PF3D7_1434200 [2-14]
HSGNNSYINNNLDK	2	1	1	PF3D7_0614300	1×Acetyl[K14]	0	1589.73	3.26269e-07	0	33.94	1	23.8408	2	795.37	1.12721	96.83	0.8866	31.1364	2	795.37	1.51115	0.491592	1		0.858875	1		0.535483	0.935557	0.73552	1.35958	[R].HSGNNSYINNNLDK.[M]	PF3D7_0614300 [525-538]
GVSTNDHDLDEDDMNMDNINESFK	18	1	1	PF3D7_0904700	1×Acetyl[K24]	0	2755.11	8.34256e-08	0							71.23	0.8169	82.2046	3	919.042	0.221506				0.676037	10	10.7237		0.736395	0.736395	1.35797	[K].GVSTNDHDLDEDDMNMDNINESFK.[E]	PF3D7_0904700 [157-180]
NDNSITNMEK	4	1	1	PF3D7_0212100	1×Acetyl[K10]	0	1165.52	0.00179347	0.000239507							39.87	0.6	21.9134	2	583.262	1.67332				0.676106	2	8.0456		0.73647	0.73647	1.35783	[K].NDNSITNMEK.[S]	PF3D7_0212100 [1742-1751]
YKPSCTILALSASDSTVK	36	1	1	PF3D7_0626800	2×Acetyl[K2; K18]	0	1941	2.60718e-11	0	48.16	1	68.5825	3	647.671	-0.489859	133.39	0.8797	76.4232	2	971.005	1.24656	0.583017	1		0.769578	16	1.62348	0.63507	0.838287	0.736678	1.35744	[K].YKPSCTILALSASDSTVK.[C]	PF3D7_0626800 [429-446]
KVNEAYQVLGDIDK	3	1	1	PF3D7_0102200	1×Acetyl[K1]	1	1591.83	9.19286e-09	0							93.71	0.7872	74.4143	2	796.421	1.76873				0.677197	2	7.26601		0.737659	0.737659	1.35564	[R].KVNEAYQVLGDIDK.[K]	PF3D7_0102200 [566-579]
IIEVGKK	2	1	1	PF3D7_0511500	1×Acetyl[K6; K7]	1	828.519	0.0808149	0.00666476							29.49	0	40.0611	2	414.763	-0.0830856				0.677583	2	1.89783		0.738079	0.738079	1.35487	[K].IIEVGKK.[L]	PF3D7_0511500 [7573-7579]
ENTNNKDISPNNAK	2	1	1	PF3D7_1433400	1×Acetyl[K6]	1	1607.77	0.00188029	0.000258696	32.67	0.6061	17.7423	2	804.39	-0.769993							0.678904	1					0.739518		0.739518	1.35223	[K].ENTNNKDISPNNAK.[I]	PF3D7_1433400 [3913-3926]
QLLDDNLIESYNIMK	14	1	1	PF3D7_0620500	1×Acetyl[K15]	0	1822.94	0.000181391	2.72408e-05	10.32		118.189	2	933.963	1.71159	80.32	0.7875	130.749	2	911.977	1.53037				0.679604	6	16.034		0.74028	0.74028	1.35084	[K].QLLDDNLIESYNIMK.[A]	PF3D7_0620500 [124-138]
LMNETCCLFENIK	17	1	1	PF3D7_1012600	1×Acetyl[K13]	0	1671.75	1.58181e-07	0							81.03	0.7778	102.929	2	836.381	0.782006				0.679881	11	31.899		0.740582	0.740582	1.35029	[K].LMNETCCLFENIK.[S]	PF3D7_1012600 [148-160]
ENIKDEEDPEAETNDK	2	1	1	PF3D7_1316500	1×Acetyl[K16]	1	1875.81	0.0132805	0.00124328							43.07	1	28.7976	2	938.409	1.04033				0.679965	2	8.12415		0.740674	0.740674	1.35012	[K].ENIKDEEDPEAETNDK.[S]	PF3D7_1316500 [354-369]
INVLIEAQNEEKDYEK	3	1	1	PF3D7_1104200	1×Acetyl[K12]	1	1934.97	1.87759e-05	0							83.59	0.5833	75.8307	2	967.99	1.12902				0.681055	3	6.6563		0.741861	0.741861	1.34796	[K].INVLIEAQNEEKDYEK.[I]	PF3D7_1104200 [995-1010]
SQIAGEQIK	2	1	1	PF3D7_1136300	1×Acetyl[K9]	0	987.566	0.0229902	0.00211165	20.89		22.2474	2	494.288	2.41145	19.98	0.05	22.7997	2	494.286	-1.29677				0.681654	1			0.742514	0.742514	1.34678	[K].SQIAGEQIK.[I]	PF3D7_1136300 [462-470]
NEQVIEKDIR	3	1	1	PF3D7_1229300	1×Acetyl[K7]	1	1299.71	0.00103677	0.00010984	48.82	0.7551	46.226	2	650.357	-1.51222							0.682359	2	4.10443				0.743282		0.743282	1.34538	[K].NEQVIEKDIR.[N]	PF3D7_1229300 [129-138]
DANVVIGPSVAIYK	11	1	1	PF3D7_1324800	1×Acetyl[K14]	0	1459.83	1.76773e-05	0							63.52	0.7656	95.1763	2	730.421	0.101987				0.684926	6	6.33725		0.746078	0.746078	1.34034	[K].DANVVIGPSVAIYK.[N]	PF3D7_1324800 [244-257]
ESLQQNKILK	2	1	1	PF3D7_0708400	1×Acetyl[K7]	1	1249.72	0.0528502	0.00451217	31.62	0.5625	48.8147	2	625.363	-2.42642							0.688705	2	7.38397				0.750193		0.750193	1.33299	[R].ESLQQNKILK.[V]	PF3D7_0708400 [420-429]
INIDNPNDTCK	5	1	1	PF3D7_1142800	1×Acetyl[K11]	0	1303.59	0.00220868	0.000301447							51.07	0.6471	34.2144	2	652.301	-0.352425				0.691351	3	18.1773		0.753077	0.753077	1.32789	[R].INIDNPNDTCK.[Y]	PF3D7_1142800 [217-227]
YSVFNQINDGMLLNEK	5	1	1	PF3D7_0424100	1×Acetyl[K16]	0	1884.92	0.000312742	2.72408e-05							56.23	0.5536	120.228	2	942.963	0.951225				0.691386	4	26.5863		0.753114	0.753114	1.32782	[K].YSVFNQINDGMLLNEK.[N]	PF3D7_0424100 [110-125]
GGFYDGECGAAPNHAVILVGYGMK	30	1	1	PF3D7_1115400	1×Acetyl[K24]	0	2490.17	4.65951e-13	0							108.61	0.844	99.9036	2	1245.59	0.51657				0.691566	18	4.96664		0.75331	0.75331	1.32747	[R].GGFYDGECGAAPNHAVILVGYGMK.[D]	PF3D7_1115400 [412-435]
LDIDNNIDIEGTNK	2	1	1	PF3D7_0912800	1×Acetyl[K14]	0	1594.82	0.00010727	1.63217e-05							57.03	0.5965	58.0019	2	797.916	1.43781				0.695254	2	49.7253		0.757327	0.757327	1.32043	[K].LDIDNNIDIEGTNK.[D]	PF3D7_0912800 [65-78]
INANQDFICGDK	8	1	1	PF3D7_1213900	1×Acetyl[K12]	0	1408.67	1.10348e-05	0							63.24	0.7302	51.9689	2	704.839	-0.759358				0.696146	3	15.8357		0.758299	0.758299	1.31874	[K].INANQDFICGDK.[E]	PF3D7_1213900 [776-787]
IIAAMTVGK	3	1	1	PF3D7_0528100	1×Acetyl[K9]	0	917.568	0.0548796	0.00460591	17.6	1	83.8372	2	481.271	-5.20239	28.94	0.6207	39.9935	2	459.288	0.358984				0.698987	3	0.317572		0.761394	0.761394	1.31338	[K].IIAAMTVGK.[D]	PF3D7_0528100 [37-45]
KTNIPSNEDLTR	3	1	1	PF3D7_0717700	1×Acetyl[K1]	1	1394.73	0.0795493	0.00649593							26.14	1	31.8552	2	697.871	0.075699				0.699575	3	20.0928		0.762034	0.762034	1.31228	[K].KTNIPSNEDLTR.[D]	PF3D7_0717700 [297-308]
DLIGIAETGSGK	3	1	1	PF3D7_0518500	1×Acetyl[K12]	0	1160.62	0.00152221	0.000152758	23.72	0.3333	60.8824	2	580.811	-0.771605	37.24	0.3514	73.1663	2	580.812	0.806053	0.608355	1		0.791569	1		0.66267	0.862242	0.762456	1.31155	[R].DLIGIAETGSGK.[T]	PF3D7_0518500 [737-748]
SQTILISGESGAGK	8	1	1	PF3D7_1329100	1×Acetyl[K14]	0	1361.75	1.42993e-06	0	39.93	0.475	44.0851	2	681.374	-3.35655	61.44	1	39.5643	2	681.378	2.29093	0.753597	1		0.646685	4	4.06708	0.82088	0.704422	0.762651	1.31122	[K].SQTILISGESGAGK.[T]	PF3D7_1329100 [153-166]
GFSNDFINIAK	3	1	1	PF3D7_1134100	1×Acetyl[K11]	0	1239.66	0.000188097	2.72408e-05	27.55	0.5714	77.9083	2	620.33	-1.6612	85	0.7294	92.9649	2	620.332	1.29293	0.646622	1		0.755339	2	0.628748	0.704354	0.822778	0.763566	1.30964	[R].GFSNDFINIAK.[T]	PF3D7_1134100 [64-74]
NINNSIYEFQK	2	1	1	PF3D7_0816200	1×Acetyl[K11]	0	1369.67	0.00111921	0.00010984							49.63	0.68	63.8111	2	685.341	-0.506329				0.701719	2	1.93664		0.76437	0.76437	1.30827	[K].NINNSIYEFQK.[Q]	PF3D7_0816200 [119-129]
YNSLNNNNYPHQDMNQTNMHMTNIK	8	1	1	PF3D7_1023900	1×Acetyl[K25]	0	3036.31	5.81914e-09	0							73.9	0.8649	55.5464	3	1012.78	1.42329				0.702621	6	8.86077		0.765353	0.765353	1.30659	[R].YNSLNNNNYPHQDMNQTNMHMTNIK.[S]	PF3D7_1023900 [137-161]
KVGIFGNNIK	2	1	1	PF3D7_1136300	1×Acetyl[K1]	1	1103.68	0.0824225	0.00693683	18.66	0	122.026	2	566.325	-7.96384	21.09	0.2381	46.7451	2	552.342	1.05126				0.704883	2	25.0517		0.767816	0.767816	1.3024	[R].KVGIFGNNIK.[S]	PF3D7_1136300 [134-143]
EAFNLLDTDGTGTIDPK	21	1	1	PF3D7_1446600	1×Acetyl[K17]	0	1806.88	2.42196e-07	0	17.03	0.3529	56.1329	3	619.31	5.88419	73.13	0.6986	105.748	2	903.943	1.33272				0.705308	11	2.67857		0.768279	0.768279	1.30161	[R].EAFNLLDTDGTGTIDPK.[E]	PF3D7_1446600 [31-47]
MDVIDLEDEIIDK	6	1	1	PF3D7_0619400	1×Acetyl[K13]	0	1547.75	8.48256e-08	0							69.01	0.5072	132.042	2	774.379	-0.464907				0.705351	5	5.18766		0.768326	0.768326	1.30153	[K].MDVIDLEDEIIDK.[E]	PF3D7_0619400 [430-442]
VIGGKVGGKVGGKVLGLGK	18	1	1	PF3D7_0320900	3×Acetyl[K5; K9; K13]	3	1856.14	5.27194e-06	0							94.77	0.4316	115.481	2	928.576	0.187781				0.706299	10	7.02727		0.769359	0.769359	1.29978	[K].VIGGKVGGKVGGKVLGLGK.[G]	PF3D7_0320900 [7-25]
NSLKYNKIR	4	1	1	PF3D7_1433400	2×Acetyl[K4; K7]	2	1219.68	0.0286605	0.00250522	32.96	0.6667	46.1576	2	610.343	-0.0101766							0.706429	3	6.97342				0.7695		0.7695	1.29954	[K].NSLKYNKIR.[N]	PF3D7_1433400 [4505-4513]
ISLKNLR	5	2	1	PF3D7_1027700.1; PF3D7_1027700.2	1×Acetyl[K4]	1	885.552	0.0576442	0.00476556	38.12	0.4474	58.5947	2	443.279	-1.77276							0.707573	3	0.451353				0.770746		0.770746	1.29744	[K].ISLKNLR.[R]	PF3D7_1027700.1 [128-134]
KAPTEILR	4	1	1	PF3D7_1008100	1×Acetyl[K1]	1	969.573	0.0226504	0.00210561	12.29	0.0833	52.4849	2	464.288	6.44978	49.23	0.4898	40.3947	2	485.291	1.56882				0.710219	3	3.06269		0.773629	0.773629	1.29261	[R].KAPTEILR.[R]	PF3D7_1008100 [2491-2498]
ITILDEDNDDDNVINK	4	1	1	PF3D7_0302000	1×Acetyl[K16]	0	1845.87	1.72195e-07	0							94.07	0.7979	62.231	2	923.441	1.48425				0.711127	3	3.60931		0.774618	0.774618	1.29096	[R].ITILDEDNDDDNVINK.[E]	PF3D7_0302000 [60-75]
KDNVLNTSLSSNNEQNCIIENFIEK	5	1	1	PF3D7_0704300	2×Acetyl[K1; K25]	1	2923.41	1.56438e-07	0							62.68	0.7143	119.325	3	975.145	3.73963				0.71133	3	3.21939		0.774838	0.774838	1.29059	[K].KDNVLNTSLSSNNEQNCIIENFIEK.[N]	PF3D7_0704300 [423-447]
QMASINTSTMIK	4	1	1	PF3D7_0720700	1×Acetyl[K12]	0	1396.7	0.00180271	0.000239507	17.23	0.1765	17.1622	3	466.241	5.32628	44.54	0.4222	52.0331	2	662.836	3.00962				0.711676	1			0.775216	0.775216	1.28996	[K].QMASINTSTMIK.[K]	PF3D7_0720700 [2008-2019]
QLNIQQNENK	2	1	1	PF3D7_0710200	1×Acetyl[K10]	0	1277.66	0.0495927	0.00426266	10.64		51.7886	2	639.332	0.285858	29.5	0.6	21.0106	2	614.819	1.40567				0.714589	1			0.778389	0.778389	1.2847	[K].QLNIQQNENK.[K]	PF3D7_0710200 [590-599]
KETKGTIQKK	6	1	1	PF3D7_1008100	2×Acetyl[K1; K4; K9; K10]	3	1286.73	0.0666158	0.0054663	67.83		24.6087	2	643.869	-0.571845	27.69	0.0714	24.9806	2	647.379	2.20456	0.73641	2	6.89877	0.69655	1		0.802158	0.758739	0.780449	1.28131	[R].KETKGTIQKK.[D]	PF3D7_1008100 [1831-1840]
INILSNDENTNSCLVSANNINIK	2	1	1	PF3D7_0615400	1×Acetyl[K23]	0	2560.27	3.75004e-08	0							85.98	0.7674	84.2981	2	1280.64	-0.0460333				0.719947	1			0.784225	0.784225	1.27514	[K].INILSNDENTNSCLVSANNINIK.[E]	PF3D7_0615400 [563-585]
IGNNEFDFNGSK	8	1	1	PF3D7_1235700	1×Acetyl[K12]	0	1341.61	0.00916644	0.000870072							58.86	0.8136	55.5501	2	671.307	-0.219325				0.722358	4	10.3852		0.786852	0.786852	1.27089	[K].IGNNEFDFNGSK.[A]	PF3D7_1235700 [260-271]
KVEGDISGLLVNINK	17	1	1	PF3D7_1311500	1×Acetyl[K15]	1	1598.91	1.55308e-08	0	14.15	0.2143	43.3978	3	547.643	-3.94163	123.73	0.7258	93.2484	2	799.961	2.60901				0.723459	10	3.77273		0.788051	0.788051	1.26895	[K].KVEGDISGLLVNINK.[L]	PF3D7_1311500 [34-48]
SDPSSNHMNEMTTVDLIMVNSVNK	9	1	1	PF3D7_1451800	1×Acetyl[K24]	0	2663.21	3.92466e-06	0	11.98		171.463	3	904.757	6.3849	102.09	0.8627	113.75	2	1332.11	-2.14832				0.723573	5	2.90753		0.788175	0.788175	1.26875	[K].SDPSSNHMNEMTTVDLIMVNSVNK.[N]	PF3D7_1451800 [125-148]
IMGLDITDK	7	1	1	PF3D7_1433500	1×Acetyl[K9]	0	1063.53	0.000568093	6.46672e-05	15.92	0.0625	62.0133	2	532.274	6.24871	38.62	0.641	81.3558	2	503.269	1.19382				0.723731	6	5.63006		0.788347	0.788347	1.26848	[R].IMGLDITDK.[N]	PF3D7_1433500 [551-559]
LSHANSAVVLSSIK	5	1	1	PF3D7_0528100	1×Acetyl[K14]	0	1432.82	2.8093e-06	0							47.79	1	54.0921	2	716.917	2.00451				0.727326	4	2.36819		0.792263	0.792263	1.26221	[R].LSHANSAVVLSSIK.[V]	PF3D7_0528100 [251-264]
MGDGVINYK	5	1	1	PF3D7_1107800	1×Acetyl[K9]	0	996.482	8.45122e-05	1.63217e-05							53.33	0.4151	42.3377	2	498.745	1.75505				0.728751	4	3.10184		0.793816	0.793816	1.25974	[K].MGDGVINYK.[K]	PF3D7_1107800 [1392-1400]
NSPAIIFIDEIDSIAPK	17	1	1	PF3D7_0619400	1×Acetyl[K17]	0	1842.98	5.28166e-10	0	11.64	1	56.4049	3	629.007	6.36771	108.49	0.8333	169.332	2	921.997	0.893384				0.729019	14	8.71857		0.794108	0.794108	1.25928	[K].NSPAIIFIDEIDSIAPK.[R]	PF3D7_0619400 [299-315]
NNNMIFLNK	10	1	1	PF3D7_1013300	1×Acetyl[K9]	0	1107.56	0.00265715	0.000326727							52.32	0.1538	52.8432	2	554.284	0.0919195				0.729652	7	10.9101		0.794796	0.794796	1.25818	[K].NNNMIFLNK.[F]	PF3D7_1013300 [444-452]
NISSYPNNNITFIK	2	1	1	PF3D7_1358200	1×Acetyl[K14]	0	1645.88	0.0091592	0.000870072							22.41	0.1364	82.4664	2	823.448	2.20296				0.729738	1			0.794891	0.794891	1.25803	[K].NISSYPNNNITFIK.[E]	PF3D7_1358200 [434-447]
LYMQSISAFGK	20	1	1	PF3D7_1242800	1×Acetyl[K11]	0	1251.65	6.19789e-05	0	30.28	0.6333	55.561	2	634.327	0.410173	69.62	0.7714	86.7959	2	626.33	1.13163	0.764274	2	12.602	0.695852	9	2.75485	0.83251	0.757979	0.795245	1.25747	[K].LYMQSISAFGK.[S]	PF3D7_1242800 [219-229]
DIYNNAENNTIDESK	7	1	1	PF3D7_1216300	1×Acetyl[K15]	0	1739.77	1.80542e-06	0							84.05	0.75	34.7318	2	870.392	2.30214				0.731691	5	30.2303		0.797017	0.797017	1.25468	[R].DIYNNAENNTIDESK.[D]	PF3D7_1216300 [16-30]
GNTYVDEEPIDSTK	2	1	1	PF3D7_1142100	1×Acetyl[K14]	0	1574.73	0.000170272	2.72408e-05							42.62	1	34.7673	2	787.869	0.990221				0.734846	2	22.7827		0.800454	0.800454	1.24929	[K].GNTYVDEEPIDSTK.[N]	PF3D7_1142100 [1816-1829]
TLNISSLNVSPNNK	2	1	1	PF3D7_1134500	1×Acetyl[K14]	0	1507.82	2.04974e-05	0							71.07	1	62.9025	2	754.412	-0.951632				0.735735	1			0.801423	0.801423	1.24778	[K].TLNISSLNVSPNNK.[T]	PF3D7_1134500 [793-806]
MPNIMIGMEQK	19	1	1	PF3D7_1412500	1×Acetyl[K11]	0	1305.66	8.82025e-05	1.63217e-05	20.18	0.35	53.3353	2	654.316	6.29594	62.96	0.746	93.0584	2	653.332	0.614318				0.735747	9	18.9189		0.801436	0.801436	1.24776	[K].MPNIMIGMEQK.[E]	PF3D7_1412500 [40-50]
GPEIITEEVKEEIKK	11	1	1	PF3D7_0500800	1×Acetyl[K10]	2	1763.01	0.00126531	0.00012041							85.17	0.7882	69.9802	2	882.009	0.980657				0.738008	6	1.49497		0.803899	0.803899	1.24394	[].GPEIITEEVKEEIKK.[]	PF3D7_0500800 [620-634][653-667]
NNILLNNNEHNNNPVGGTNK	3	1	1	PF3D7_1008100	1×Acetyl[K20]	0	2190.06	5.4274e-12	0							111.51	0.8661	44.4787	2	1095.53	-1.43387				0.739555	3	15.7779		0.805584	0.805584	1.24134	[K].NNILLNNNEHNNNPVGGTNK.[L]	PF3D7_1008100 [374-393]
MLQNLDVIK	36	1	1	PF3D7_1408000	1×Acetyl[K9]	0	1073.6	0.000417427	3.9963e-05	41.47	0.2683	58.2776	2	545.301	-2.44513	58.07	0.2759	62.9098	2	537.305	1.19597	0.563749	2	13.9261	0.917183	18	11.4669	0.614082	0.999071	0.806576	1.23981	[K].MLQNLDVIK.[V]	PF3D7_1408000 [354-362]
SENFNMIIKPEGDEQSPLNSLSVEQK	9	1	1	PF3D7_0216600	2×Acetyl[K9; K26]	0	2947.45	4.18377e-08	0							56.69	0.807	113.371	3	983.159	3.30524				0.7414	5	9.06431		0.807594	0.807594	1.23825	[K].SENFNMIIKPEGDEQSPLNSLSVEQK.[K]	PF3D7_0216600 [103-128]
VLDIGSGLGGGCMYINEK	160	1	1	PF3D7_1343000	1×Acetyl[K18]	0	1896.94	1.54123e-13	0	45.42	0.7333	74.878	2	949.953	-0.337781	125.81	0.8571	103.346	2	948.973	0.699772	0.73883	2	10.3894	0.745232	63	50.5471	0.804794	0.811768	0.808281	1.23719	[K].VLDIGSGLGGGCMYINEK.[Y]	PF3D7_1343000 [59-76]
FMANIEAGILPK	10	1	1	PF3D7_0808300	1×Acetyl[K12]	0	1303.71	8.8478e-07	0							91.86	0.7609	107.035	2	652.358	1.10982				0.74244	9	8.25331		0.808726	0.808726	1.23651	[K].FMANIEAGILPK.[E]	PF3D7_0808300 [82-93]
LLDIVKDPVTK	22	1	1	PF3D7_1108400	1×Acetyl[K6]	1	1240.75	0.00146962	0.000152758	13.41	1	106.558	2	641.886	2.01403	61.25	0.7541	73.116	2	620.879	-0.225032				0.74349	12	6.44846		0.80987	0.80987	1.23477	[K].LLDIVKDPVTK.[T]	PF3D7_1108400 [101-111]
FNMETLPNNEQVFHCASAIASK	4	1	1	PF3D7_0504400	1×Acetyl[K22]	0	2508.16	0.000481081	3.9963e-05							34.68	0.6	107.508	3	836.725	-1.22004				0.744915	2	22.5235		0.811423	0.811423	1.2324	[K].FNMETLPNNEQVFHCASAIASK.[K]	PF3D7_0504400 [555-576]
NINDNVLNNNEK	12	1	1	PF3D7_0217100	1×Acetyl[K12]	0	1400.68	7.53811e-05	0	36.84	0.6486	35.2152	2	700.841	-0.915845	64.69	0.6308	28.9517	2	700.843	0.914325	0.654918	1		0.83641	6	12.774	0.713391	0.911086	0.812238	1.23117	[K].NINDNVLNNNEK.[V]	PF3D7_0217100 [227-238]
IHNSNVSEHEGGSSNMDMTHEK	3	1	1	PF3D7_0707200	1×Acetyl[K22]	0	2440.03	0.000119912	2.72408e-05							39.27	1	26.2304	4	610.761	-0.609372				0.747838	3	14.1134		0.814606	0.814606	1.22759	[K].IHNSNVSEHEGGSSNMDMTHEK.[E]	PF3D7_0707200 [488-509]
SDNTNTIHNVIHSDIK	3	1	1	PF3D7_1410900	1×Acetyl[K16]	0	1807.89	0.00219267	0.000301447							41.03	0.6585	46.0375	2	904.454	4.04397				0.748555	2	7.79977		0.815388	0.815388	1.22641	[K].SDNTNTIHNVIHSDIK.[L]	PF3D7_1410900 [254-269]
QEIMDKENLVK	5	1	1	PF3D7_0616200	1×Acetyl[K6]	1	1353.72	0.0607555	0.004993							36.03	0.4167	42.8743	2	677.362	0.961239				0.75029	4	23.8614		0.817277	0.817277	1.22358	[K].QEIMDKENLVK.[Q]	PF3D7_0616200 [466-476]
ENIPAFTATGGSK	5	1	1	PF3D7_1369000	1×Acetyl[K13]	0	1299.67	0.0014333	0.000152758							47.76	0.5833	45.7404	2	650.338	2.9082				0.751091	3	3.06004		0.81815	0.81815	1.22227	[R].ENIPAFTATGGSK.[V]	PF3D7_1369000 [283-295]
NNINDEIK	3	2	2	PF3D7_1033400; PF3D7_0625300	1×Acetyl[K8]	0	959.479	0.00580731	0.000600852							42.27	0	23.0169	2	480.242	-1.6494				0.752762	1			0.81997	0.81997	1.21956	[K].NNINDEIK.[I]	PF3D7_1033400 [15-22]; PF3D7_0625300 [78-85]
IINDNSNLSAPEK	12	1	1	PF3D7_1419200	1×Acetyl[K13]	0	1428.75	4.96523e-07	0							82.25	0.7439	29.7489	2	714.882	3.92682				0.754293	6	5.82067		0.821638	0.821638	1.21708	[K].IINDNSNLSAPEK.[V]	PF3D7_1419200 [107-119]
IADTTCAPPECDNTNDK	4	1	1	PF3D7_1465200	1×Acetyl[K17]	0	1928.81	6.79664e-05	0							41.44	1	21.8978	2	964.907	-0.159059				0.754333	2	4.71327		0.821681	0.821681	1.21702	[K].IADTTCAPPECDNTNDK.[I]	PF3D7_1465200 [179-195]
GLNNISSFSEMLLQSK	19	1	1	PF3D7_0415000	1×Acetyl[K16]	0	1774.91	1.15165e-09	0							90.43	0.7889	136.614	2	887.963	3.49936				0.755126	9	5.77401		0.822546	0.822546	1.21574	[R].GLNNISSFSEMLLQSK.[D]	PF3D7_0415000 [355-370]
STSQIYINSSK	2	1	1	PF3D7_1305000	1×Acetyl[K11]	0	1227.62	0.000414451	3.9963e-05							54.45	0.5556	26.3019	2	614.316	2.92303				0.755217	2	8.33226		0.822645	0.822645	1.21559	[K].STSQIYINSSK.[S]	PF3D7_1305000 [1413-1423]
MDNILVPLQSLTDADYSEQQQK	24	1	1	PF3D7_1241200	1×Acetyl[K22]	0	2536.22	2.73255e-08	0							80.66	0.6914	143.173	2	1268.62	0.97015				0.755433	11	10.4013		0.822879	0.822879	1.21524	[K].MDNILVPLQSLTDADYSEQQQK.[E]	PF3D7_1241200 [306-327]
VNMDKDINLNNNNNIK	12	1	1	PF3D7_0810800	1×Acetyl[K5; K16]	1	1886.96	1.45379e-06	0							96.83	0.4124	48.4466	2	943.985	2.47943				0.75548	8	12.1897		0.82293	0.82293	1.21517	[K].VNMDKDINLNNNNNIK.[K]	PF3D7_0810800 [255-270]
LCEGIKDENVK	3	1	1	PF3D7_0624600	1×Acetyl[K6]	1	1304.65	0.00178193	0.000229628							42.3	0.4524	29.5693	3	435.556	0.614788				0.756964	2	7.19003		0.824547	0.824547	1.21279	[K].LCEGIKDENVK.[K]	PF3D7_0624600 [1478-1488]
VINMKPIELLGLIEESSGTK	2	1	1	PF3D7_1318400	2×Acetyl[K5; K20]	0	2192.25	0.00152528	0.000152758							29.73	0.6333	160.875	3	731.422	0.878731				0.757276	2	4.77892		0.824887	0.824887	1.21229	[K].VINMKPIELLGLIEESSGTK.[L]	PF3D7_1318400 [154-173]
VIILGDSGVGK	24	1	1	PF3D7_0903200	1×Acetyl[K11]	0	1057.63	5.69247e-05	0	38.2	0.0263	58.7491	2	529.316	-1.00054	54.43	0.1852	51.608	2	529.317	0.615332	0.737568	2	6.07393	0.776995	10	4.72588	0.803419	0.846367	0.824893	1.21228	[K].VIILGDSGVGK.[T]	PF3D7_0903200 [11-21]
TSVQETSKSIK	6	1	1	PF3D7_1008100	1×Acetyl[K8; K11]	1	1249.66	0.00112647	0.00010984	41.92	0.3571	23.9045	2	625.335	-0.754695	16.29	0.1875	24.9761	2	625.336	1.29664	0.760299	2	5.73812	0.756481	1		0.82818	0.824022	0.826101	1.21051	[K].TSVQETSKSIK.[N]	PF3D7_1008100 [1812-1822]
ESLYNDFIANPK	32	1	1	PF3D7_1237700	1×Acetyl[K12]	0	1410.69	0.0004045	3.9963e-05	61.53	0.7903	71.4573	2	709.357	-0.677815	69.2	0.5362	85.2965	2	705.851	2.74614	0.750827	5	4.31973	0.766453	12	4.63958	0.817862	0.834884	0.826373	1.21011	[K].ESLYNDFIANPK.[N]	PF3D7_1237700 [160-171]
TVASGVITK	6	1	1	PF3D7_1330600	1×Acetyl[K9]	0	882.537	0.0101006	0.000956071	22.17	1	25.3251	2	441.772	-0.0844579	31.15	1	22.2906	2	441.772	-0.0152991	0.832312	1		0.685576	3	0.0926868	0.906622	0.746786	0.826704	1.20962	[K].TVASGVITK.[L]	PF3D7_1330600 [495-503]
NFGINTYGTTLSK	4	1	1	PF3D7_0613800	1×Acetyl[K13]	0	1415.72	0.000133648	2.72408e-05							51.72	0.6923	74.796	2	708.363	1.06227				0.75914	4	9.37421		0.826917	0.826917	1.20931	[K].NFGINTYGTTLSK.[K]	PF3D7_0613800 [4063-4075]
IELGTGYNNVK	5	1	1	PF3D7_0613800	1×Acetyl[K11]	0	1207.63	8.98736e-05	1.63217e-05							66.88	0.7164	39.4106	2	604.321	2.41783				0.759406	4	7.07594		0.827207	0.827207	1.20889	[K].IELGTGYNNVK.[E]	PF3D7_0613800 [1081-1091]
NNNITSMSLK	8	1	1	PF3D7_0624600	1×Acetyl[K10]	0	1121.56	0.00496472	0.000521866							41.75	0.4048	48.1883	2	561.284	-0.256957				0.759866	6	31.7754		0.827709	0.827709	1.20815	[K].NNNITSMSLK.[A]	PF3D7_0624600 [2077-2086]
MICNSINLSSNYINIETQK	6	1	1	PF3D7_0409600	1×Acetyl[K19]	0	2242.08	1.77273e-11	0							112.36	0.7946	82.9776	2	1121.55	0.422543				0.759893	3	18.1818		0.827738	0.827738	1.20811	[K].MICNSINLSSNYINIETQK.[T]	PF3D7_0409600 [925-943]
DDEEKLDEIGYDDIGGCK	18	1	1	PF3D7_0619400	1×Acetyl[K5]	1	2070.88	4.80185e-10	0							103.47	1	74.7496	2	1035.94	0.698503				0.760486	12	4.48287		0.828383	0.828383	1.20717	[R].DDEEKLDEIGYDDIGGCK.[K]	PF3D7_0619400 [196-213]
SNINDTLQQINNNK	5	2	1	PF3D7_0526200.1; PF3D7_0526200.2	1×Acetyl[K14]	0	1629.84	1.24164e-08	0	15.95	0.25	11.0459	3	553.278	3.05803	99.65	0.74	43.074	2	815.423	0.971733				0.764443	3	14.2357		0.832694	0.832694	1.20092	[R].SNINDTLQQINNNK.[N]	PF3D7_0526200.1 [315-328]
ADNIININK	2	1	1	PF3D7_0812100	1×Acetyl[K9]	0	1014.56	0.0192645	0.00178693							32.87	0.1818	38.7666	2	507.783	0.508505				0.767114	2	21.2005		0.835603	0.835603	1.19674	[K].ADNIININK.[D]	PF3D7_0812100 [374-382]
NMNHLNFMNNMTSYNNMPINVDNSNVLNNNNHMGNK	5	1	1	PF3D7_0410800	1×Acetyl[K36]	0	4178.81	0.000362611	2.72408e-05							64.08	0.7969	115.026	4	1045.46	3.36184				0.767186	1			0.835682	0.835682	1.19663	[K].NMNHLNFMNNMTSYNNMPINVDNSNVLNNNNHMGNK.[I]	PF3D7_0410800 [407-442]
MNTIFNLMNNSGEK	4	1	1	PF3D7_1408700	1×Acetyl[K14]	0	1619.76	4.18668e-05	0							50.99	0.7843	109.094	2	810.385	-0.0297872				0.767633	3	5.18328		0.836169	0.836169	1.19593	[R].MNTIFNLMNNSGEK.[K]	PF3D7_1408700 [2621-2634]
LCGANESVVISSK	21	1	1	PF3D7_1361900	1×Acetyl[K13]	0	1370.71	1.94203e-08	0	73.24	0.8356	41.4683	2	682.348	0.17238	94.7	0.8	38.0318	2	685.857	0.651736	0.776939	2	3.49876	0.758437	8	3.06161	0.846306	0.826152	0.836229	1.19584	[K].LCGANESVVISSK.[D]	PF3D7_1361900 [81-93]
TQDVIGYDFNGK	4	1	1	PF3D7_0207500	1×Acetyl[K12]	0	1356.64	1.44269e-05	0	10.19	1	29.0224	2	699.829	-2.46109	47.04	0.7872	66.5251	2	678.826	0.661336				0.768186	4	7.9528		0.836771	0.836771	1.19507	[K].TQDVIGYDFNGK.[G]	PF3D7_0207500 [786-797]
IDKPNHEVTK	6	1	1	PF3D7_0807300	1×Acetyl[K3]	0	1222.64	0.00471696	0.000474325	17.79		29.6421	3	408.222	7.43574	39	0.3333	17.4325	3	394.215	-2.58237				0.769845	3	0.675319		0.838579	0.838579	1.19249	[K].IDKPNHEVTK.[D]	PF3D7_0807300 [126-135]
FLISNGYIFVAK	3	1	1	PF3D7_1451800	1×Acetyl[K12]	0	1385.8	2.57564e-06	0							78.82	0.6582	122.775	2	693.405	1.11619				0.771479	2	17.1869		0.840358	0.840358	1.18997	[K].FLISNGYIFVAK.[L]	PF3D7_1451800 [292-303]
IMNSSNDLNELK	3	1	1	PF3D7_1427300	1×Acetyl[K12]	0	1377.67	0.000492367	3.9963e-05							40.68	0.3415	53.4327	2	689.338	1.13227				0.774337	2	10.6475		0.843472	0.843472	1.18558	[K].IMNSSNDLNELK.[I]	PF3D7_1427300 [478-489]
KDLYKPVIVSPDAGGVYR	6	1	1	PF3D7_1325100	1×Acetyl[K1; K5]	1	1977.08	6.4655e-06	0							59.74	0.7333	68.1002	2	989.044	0.133922				0.776241	5	25.8141		0.845546	0.845546	1.18267	[K].KDLYKPVIVSPDAGGVYR.[A]	PF3D7_1325100 [274-291]
NVDSNVQMINSK	2	1	1	PF3D7_1207000	1×Acetyl[K12]	0	1348.65	0.000484744	3.9963e-05							72.28	1	41.1933	2	674.83	-0.608239				0.77629	2	11.7829		0.845599	0.845599	1.18259	[R].NVDSNVQMINSK.[R]	PF3D7_1207000 [2288-2299]
ENMLSIDNYIK	3	1	1	PF3D7_1133200	1×Acetyl[K11]	0	1339.66	0.018889	0.00177958							28.65	0.4138	103.405	2	670.334	2.65466				0.777011	2	16.8757		0.846384	0.846384	1.1815	[K].ENMLSIDNYIK.[I]	PF3D7_1133200 [143-153]
LMNLWNSLIYANNNGAIK	3	1	1	PF3D7_0302900	1×Acetyl[K18]	0	2049.06	4.08695e-10	0							75.8	0.7368	149.422	2	1025.03	0.809656				0.777656	2	5.74166		0.847087	0.847087	1.18052	[K].LMNLWNSLIYANNNGAIK.[D]	PF3D7_0302900 [769-786]
NTQIQQQQQLLLK	7	1	1	PF3D7_1419000	1×Acetyl[K13]	0	1582.89	6.7453e-06	0							86.63	0.7931	52.0306	2	791.952	3.38032				0.780432	5	6.09777		0.85011	0.85011	1.17632	[K].NTQIQQQQQLLLK.[I]	PF3D7_1419000 [528-540]
IISIIDGSGILYDK	13	1	1	PF3D7_0802000	1×Acetyl[K14]	0	1541.93	5.41343e-09	0							94.43	0.8191	125.137	2	771.466	-1.25216				0.780526	10	6.9791		0.850213	0.850213	1.17618	[K].IISIIDGSGILYDK.[Q]	PF3D7_0802000 [1001-1014]
MEDINVGHQGFFK	15	1	1	PF3D7_0811600	1×Acetyl[K13]	0	1521.72	2.43192e-05	0							66.36	0.4545	71.462	2	761.362	1.33113				0.781642	8	8.96955		0.851429	0.851429	1.1745	[K].MEDINVGHQGFFK.[Q]	PF3D7_0811600 [360-372]
NMLQGVIGLNVVAHK	14	1	1	PF3D7_1030500	1×Acetyl[K15]	0	1592.89	5.07166e-05	0							73.68	0.7162	107.275	2	796.951	0.856373				0.781766	9	4.92681		0.851563	0.851563	1.17431	[K].NMLQGVIGLNVVAHK.[F]	PF3D7_1030500 [150-164]
TSVQETSKSIKNHNVTTGR	15	1	1	PF3D7_1008100	2×Acetyl[K8; K11]	2	2178.12	0.000205501	2.72408e-05	47.44	0.7234	41.136	3	724.373	0.237072	108.29	0.6481	48.474	2	1089.57	2.25404	0.822288	1		0.742546	5	25.7162	0.895704	0.808842	0.852273	1.17333	[K].TSVQETSKSIKNHNVTTGR.[K]	PF3D7_1008100 [1812-1830]
NIDGLDLSTNFVNGK	6	1	1	PF3D7_0823300	1×Acetyl[K15]	0	1613.82	1.80616e-09	0							97.08	0.8866	84.9715	2	807.416	-0.136955				0.782424	2	9.73309		0.852281	0.852281	1.17332	[K].NIDGLDLSTNFVNGK.[Y]	PF3D7_0823300 [695-709]
FINSYKPDMK	2	2	1	PF3D7_1304200.2; PF3D7_1304200.1	1×Acetyl[K6]	0	1242.62	0.113993	0.00938977							33.02	0.4242	43.2735	2	621.813	0.531993				0.782932	2	59.7958		0.852833	0.852833	1.17256	[K].FINSYKPDMK.[K]	PF3D7_1304200.1 [234-243]
NMSSNDDMNTIDYNLNK	13	1	1	PF3D7_1013300	1×Acetyl[K17]	0	2011.84	2.76552e-07	0							97.52	0.6122	47.3513	2	1006.43	7.55451				0.783184	7	3.20003		0.853108	0.853108	1.17218	[K].NMSSNDDMNTIDYNLNK.[Y]	PF3D7_1013300 [513-529]
GIVGDAEVALKPR	15	1	1	PF3D7_1361900	1×Acetyl[K11]	0	1324.76	3.24175e-07	0							70.91	0.8169	67.6297	2	662.884	1.88756				0.783719	8	4.32721		0.853691	0.853691	1.17138	[K].GIVGDAEVALKPR.[D]	PF3D7_1361900 [175-187]
TSSGTFISNKCSR	5	1	1	PF3D7_0931800	1×Acetyl[K10]	1	1486.7	0.00058405	6.46672e-05	44.23	1	37.9272	2	743.851	-1.01095							0.783902	2	21.6657				0.853891		0.853891	1.17111	[R].TSSGTFISNKCSR.[K]	PF3D7_0931800 [50-62]
NDDDNIKYEITR	17	1	1	PF3D7_0619400	1×Acetyl[K7]	1	1495.7	0.00012383	2.72408e-05	20.92	0.4762	37.1554	2	748.354	-1.42969	79.87	0.75	41.1871	2	748.356	1.10035	0.81888	1		0.754277	11	2.88735	0.891991	0.82162	0.856806	1.16713	[K].NDDDNIKYEITR.[H]	PF3D7_0619400 [749-760]
NIINEFLK	3	1	1	PF3D7_0613700	1×Acetyl[K8]	0	990.562	0.08505	0.0073353	10.76	1	52.1514	2	523.81	6.01029	21.14	0	107.959	2	495.785	0.77569				0.786808	1			0.857056	0.857056	1.16679	[K].NIINEFLK.[L]	PF3D7_0613700 [525-532]
DKDATEKEQEIASER	8	1	1	PF3D7_0803400	2×Acetyl[K2; K7]	2	1748.83	0.000287104	2.72408e-05							68.81	0.7536	27.5077	3	583.616	2.02755				0.787526	5	2.01128		0.857838	0.857838	1.16572	[R].DKDATEKEQEIASER.[L]	PF3D7_0803400 [342-356]
MKPLNMILYPHK	8	1	1	PF3D7_1034900	1×Acetyl[K2]	0	1526.82	2.92947e-05	0							67.2	0.2537	113.456	3	509.612	0.308303				0.787732	4	4.65226		0.858062	0.858062	1.16542	[M].MKPLNMILYPHK.[F]	PF3D7_1034900 [2-13]
INNNMNNMDNMK	3	1	1	PF3D7_1142100	1×Acetyl[K12]	0	1549.62	1.1815e-06	0	10.23	1	65.6596	2	775.313	1.58759	102.04	0.902	25.707	2	726.806	1.45722				0.78805	3	3.15788		0.858409	0.858409	1.16495	[K].INNNMNNMDNMK.[R]	PF3D7_1142100 [548-559]
LKDSNIDTDADGDYNASK	9	1	1	PF3D7_1341900	1×Acetyl[K2]	1	1948.88	4.24853e-09	0							121.66	0.8852	31.8705	2	974.948	2.43342				0.789061	5	8.35703		0.85951	0.85951	1.16345	[K].LKDSNIDTDADGDYNASK.[R]	PF3D7_1341900 [214-231]
IMNNECMSNLQK	10	1	1	PF3D7_1019000	1×Acetyl[K12]	0	1488.67	5.84913e-06	0							75.85	1	31.7473	2	744.841	1.82497				0.789392	5	16.5395		0.85987	0.85987	1.16297	[R].IMNNECMSNLQK.[K]	PF3D7_1019000 [2188-2199]
TTNVILSK	6	1	1	PF3D7_0307700	1×Acetyl[K8]	0	875.52	0.00187416	0.000248492	17.12	0.3529	32.4088	2	438.263	-0.198152	32.86	0.4545	28.1667	2	438.264	1.89324	0.879062	1		0.703524	3	3.00214	0.957546	0.766336	0.861941	1.16017	[R].TTNVILSK.[K]	PF3D7_0307700 [1749-1756]
NINEEKEELSPEVIK	10	1	1	PF3D7_1423700	1×Acetyl[K6]	1	1770.91	3.0484e-06	0							88.76	0.8315	58.2231	2	885.961	1.42699				0.792142	10	5.33989		0.862866	0.862866	1.15893	[K].NINEEKEELSPEVIK.[G]	PF3D7_1423700 [1112-1126]
NTTNNSCMNNNINK	5	1	1	PF3D7_1408700	1×Acetyl[K14]	0	1638.7	2.43663e-07	0							95.25	0.8526	16.7933	2	819.852	0.691881				0.793621	2	11.4951		0.864477	0.864477	1.15677	[K].NTTNNSCMNNNINK.[K]	PF3D7_1408700 [2788-2801]
VFVNNLLTSVNYINNAIVHK	18	1	1	PF3D7_1338100	1×Acetyl[K20]	0	2286.28	8.9508e-10	0							75.4	1	155.75	2	1143.65	3.25393				0.793665	11	5.09066		0.864525	0.864525	1.1567	[K].VFVNNLLTSVNYINNAIVHK.[D]	PF3D7_1338100 [29-48]
DKVIGQEVIK	14	1	1	PF3D7_0500800	1×Acetyl[K10]	1	1128.66	0.014333	0.00140737	12.01	1	36.229	2	571.852	-0.629082	43.57	0.5227	37.4754	2	564.835	0.0352757	0.696479	1		0.893602	6	8.98425	0.758662	0.973384	0.866023	1.1547	[K].DKVIGQEVIK.[G]	PF3D7_0500800 [831-840]
INNNSLSNNMSK	10	1	1	PF3D7_0410800	1×Acetyl[K12]	0	1335.63	2.4627e-06	0							87.64	1	29.119	2	668.319	-0.504611				0.795303	6	8.82371		0.866309	0.866309	1.15432	[K].INNNSLSNNMSK.[G]	PF3D7_0410800 [156-167]
NINNNLTINENK	10	1	1	PF3D7_1455500	1×Acetyl[K12]	0	1400.71	0.00141052	0.000152758	18.94	0.1579	38.1396	2	700.859	-1.61519	57.48	0.4561	31.0907	2	700.859	-0.830848				0.795372	5	8.02991		0.866385	0.866385	1.15422	[K].NINNNLTINENK.[L]	PF3D7_1455500 [846-857]
TLDKYGLIK	2	1	1	PF3D7_1323400	1×Acetyl[K9; K4]	1	1092.63	0.00751412	0.00074969	31.36	0.6129	67.485	2	546.818	-1.04749							0.795426	1					0.866444		0.866444	1.15414	[K].TLDKYGLIK.[Y]	PF3D7_1323400 [104-112]
LGVLLVGIGGNNATTMLGGICANAK	45	1	1	PF3D7_0511800	1×Acetyl[K25]	0	2414.29	2.10707e-13	0							128.96	0.8915	122.496	2	1207.65	3.96165				0.796055	18	16.3587		0.867129	0.867129	1.15323	[R].LGVLLVGIGGNNATTMLGGICANAK.[D]	PF3D7_0511800 [80-104]
VLMVSNISLDDLNNK	5	1	1	PF3D7_1456900	1×Acetyl[K15]	0	1674.87	5.60955e-06	0							77.61	0.7949	89.6157	2	837.94	-0.197607				0.796134	4	25.3317		0.867214	0.867214	1.15312	[K].VLMVSNISLDDLNNK.[I]	PF3D7_1456900 [127-141]
ISDSDKDELR	5	1	1	PF3D7_1134000	1×Acetyl[K6]	1	1177.57	0.00313083	0.000355699							34.94	0.2286	24.706	3	393.195	0.675858				0.796602	4	9.08345		0.867725	0.867725	1.15244	[K].ISDSDKDELR.[Q]	PF3D7_1134000 [591-600]
LLTCADDIGNTNQMSSSNK	7	1	1	PF3D7_0212500	1×Acetyl[K19]	0	2068.93	2.18831e-12	0							114.2	1	47.5709	2	1034.97	1.44143				0.796608	4	21.1172		0.86773	0.86773	1.15243	[K].LLTCADDIGNTNQMSSSNK.[N]	PF3D7_0212500 [1493-1511]
ENEIINNNHQIPVSNIFSENIDNNK	10	1	1	PF3D7_0911900	1×Acetyl[K25]	0	2909.4	7.04348e-09	0							71.46	0.831	106.275	3	970.474	1.31776				0.798883	8	8.45966		0.870209	0.870209	1.14915	[K].ENEIINNNHQIPVSNIFSENIDNNK.[N]	PF3D7_0911900 [139-163]
FQIVDKDKDGK	2	1	1	PF3D7_1108600	2×Acetyl[K8; K11]	2	1292.68	0.0831627	0.00705509	32.74	0.3939	18.6781	3	431.565	-2.3274							0.798955	1					0.870287		0.870287	1.14905	[R].FQIVDKDKDGK.[L]	PF3D7_1108600 [144-154]
MNQQINIQLEEEK	4	1	1	PF3D7_0710200	1×Acetyl[K13]	0	1616.79	1.15307e-06	0							81.27	0.716	68.2233	2	808.901	0.331802				0.799239	4	4.40828		0.870597	0.870597	1.14864	[K].MNQQINIQLEEEK.[N]	PF3D7_0710200 [1890-1902]
NVENVEMIK	2	1	1	PF3D7_0316400	1×Acetyl[K9]	0	1140.57	0.0613515	0.00505354							23.85	0	66.7871	2	570.787	-0.219845				0.799369	1			0.870738	0.870738	1.14845	[K].NVENVEMIK.[S]	PF3D7_0316400 [761-769]
SLENDIEKDK	15	1	1	PF3D7_0912900	1×Acetyl[K8]	1	1190.59	0.0175085	0.00169364							52.36	0.5769	32.0047	2	595.799	1.1548				0.799517	8	2.85416		0.8709	0.8709	1.14824	[K].SLENDIEKDK.[I]	PF3D7_0912900 [302-311]
YNIQTDNVLSSVNLSDMK	2	1	1	PF3D7_1405100	1×Acetyl[K18]	0	2040.99	2.48354e-13	0							129.91	0.9	116.833	2	1021	1.04074				0.800067	2	2.58485		0.871499	0.871499	1.14745	[K].YNIQTDNVLSSVNLSDMK.[K]	PF3D7_1405100 [937-954]
MNEVISYDLIGEK	6	1	1	PF3D7_0727800	1×Acetyl[K13]	0	1510.75	1.01632e-06	0	12.53	0.0769	36.5545	2	776.884	3.29473	65.8	0.6364	95.6737	2	755.878	1.65303				0.801373	4	6.91716		0.872921	0.872921	1.14558	[K].MNEVISYDLIGEK.[R]	PF3D7_0727800 [1350-1362]
NDTNNTSLQNTINVK	5	1	1	PF3D7_0924400	1×Acetyl[K15]	0	1675.82	6.50872e-05	0							76.72	0.7403	42.2137	2	838.417	1.68208				0.801462	3	0.398376		0.873018	0.873018	1.14545	[R].NDTNNTSLQNTINVK.[K]	PF3D7_0924400 [1031-1045]
NLEIPVEPTMK	5	1	1	PF3D7_1219600	1×Acetyl[K11]	0	1277.69	0.00542202	0.000574088	21.98	0.0455	57.5916	2	639.349	2.11502	32.81	0.2727	72.192	2	639.348	0.0131417				0.801527	4	8.76581		0.873089	0.873089	1.14536	[K].NLEIPVEPTMK.[F]	PF3D7_1219600 [698-708]
LPDGQIIDDNTTESLK	10	1	1	PF3D7_1103600	1×Acetyl[K16]	0	1758.88	4.18215e-10	0							75.77	0.7105	76.9374	2	879.94	-1.40132				0.801934	6	8.28523		0.873532	0.873532	1.14478	[K].LPDGQIIDDNTTESLK.[L]	PF3D7_1103600 [286-301]
KPGFINLSNIMNNHNK	2	1	1	PF3D7_1471400	1×Acetyl[K16]	0	1854.98	0.00109494	0.00010984							29	0.6552	82.3004	3	618.998	-1.87707				0.802731	2	4.99257		0.874401	0.874401	1.14364	[K].KPGFINLSNIMNNHNK.[Y]	PF3D7_1471400 [51-66]
EALLFTGDNDPLDILDIGSACLK	23	2	1	PF3D7_0316300.2; PF3D7_0316300.1	1×Acetyl[K23]	0	2504.28	6.10634e-12	0							122.96	0.8862	169.37	2	1252.64	1.0493				0.803762	12	10.3304		0.875524	0.875524	1.14217	[K].EALLFTGDNDPLDILDIGSACLK.[I]	PF3D7_0316300.1 [191-213]
EVDIQFIDMNEK	16	1	1	PF3D7_0806800	1×Acetyl[K12]	0	1480.7	2.94003e-05	0	22.3	0.2273	58.3807	2	768.88	5.81674	60.5	0.6333	102.688	2	740.853	-0.000784891				0.804881	8	6.61698		0.876742	0.876742	1.14059	[K].EVDIQFIDMNEK.[T]	PF3D7_0806800 [31-42]
IIILSSANNNMNNMNNETSK	6	1	1	PF3D7_0812100	1×Acetyl[K20]	0	2222.05	4.41333e-12	0							103.9	0.8173	60.0474	2	1111.53	-0.369498				0.805275	4	6.96549		0.877171	0.877171	1.14003	[R].IIILSSANNNMNNMNNETSK.[C]	PF3D7_0812100 [1068-1087]
TINNNSNTCVPNIK	6	1	1	PF3D7_0511500	1×Acetyl[K14]	0	1588.77	1.00063e-05	0							75.39	0.8	36.355	2	794.891	-0.0815082				0.805281	3	20.2671		0.877178	0.877178	1.14002	[K].TINNNSNTCVPNIK.[Y]	PF3D7_0511500 [9617-9630]
NIMGQMKPTGGTLVNVK	15	1	1	PF3D7_1447700	1×Acetyl[K7; K17]	0	1787.95	0.000413911	3.9963e-05	18.31	0.1111	78.0203	2	913.981	-1.69564	48.08	0.6667	73.8475	2	894.479	-0.210475				0.807476	8	28.8506		0.879569	0.879569	1.13692	[R].NIMGQMKPTGGTLVNVK.[S]	PF3D7_1447700 [306-322]
VCETIPMVLVGNK	63	1	1	PF3D7_1117700	1×Acetyl[K13]	0	1459.76	1.79788e-07	0	47.57	0.6458	72.5379	2	741.893	1.48777	73.68	0.4865	103.61	2	730.387	0.921779	0.860049	5	16.5713	0.755957	27	7.55674	0.936836	0.82345	0.880143	1.13618	[R].VCETIPMVLVGNK.[V]	PF3D7_1117700 [110-122]
DIILNCNILNEQK	2	1	1	PF3D7_0423600	1×Acetyl[K13]	0	1607.87	0.00016461	2.72408e-05							46.89	0.6596	79.4668	2	804.441	1.37445				0.80832	2	0.232071		0.880488	0.880488	1.13573	[K].DIILNCNILNEQK.[E]	PF3D7_0423600 [356-368]
LGTSCNVLNTISLSQK	8	1	1	PF3D7_0317200	1×Acetyl[K16]	0	1741.92	4.29245e-10	0							93.1	0.828	97.1531	2	871.465	0.120477				0.80853	5	13.0087		0.880717	0.880717	1.13544	[R].LGTSCNVLNTISLSQK.[N]	PF3D7_0317200 [319-334]
IVDVFAMPQSGNSVSVEAVDPVYQTNMLEELKK	20	1	1	PF3D7_1368100	2×Acetyl[K32; K33]	1	3637.81	1.12658e-08	0							103.83	0.8077	154.625	3	1213.28	3.24671				0.808983	8	3.21211		0.881211	0.881211	1.1348	[R].IVDVFAMPQSGNSVSVEAVDPVYQTNMLEELKK.[T]	PF3D7_1368100 [71-103]
IKPLSYDSSDK	17	1	1	PF3D7_1002900	1×Acetyl[K2]	0	1252.64	2.99123e-06	0	25.07	1	27.2848	3	418.218	-2.36267	42.95	1	32.005	3	418.219	-0.608565				0.809176	9	6.68432		0.881421	0.881421	1.13453	[K].IKPLSYDSSDK.[S]	PF3D7_1002900 [66-76]
AAPGSMIDLMK	22	1	1	PF3D7_1446200	1×Acetyl[K11]	0	1140.59	0.00203772	0.000296793	18.59	1	47.9876	2	607.793	-6.43934	63.16	0.6984	86.5026	2	570.797	0.980884				0.809655	14	6.37264		0.881943	0.881943	1.13386	[K].AAPGSMIDLMK.[F]	PF3D7_1446200 [387-397]
ILILTSDK	10	1	1	PF3D7_0517400	1×Acetyl[K8]	0	916.59	0.0479104	0.00410632							25.04	1	60.7353	2	458.798	-0.937538				0.80972	6	5.34746		0.882014	0.882014	1.13377	[R].ILILTSDK.[K]	PF3D7_0517400 [77-84]
NLNNISISFAEEEK	15	1	1	PF3D7_1225800	1×Acetyl[K14]	0	1607.79	2.18587e-07	0	32.51	0.6061	76.0369	2	804.4	0.743067	70.47	0.7714	89.3652	2	804.4	1.42639	0.737899	1		0.88159	8	6.04396	0.803781	0.9603	0.882041	1.13373	[K].NLNNISISFAEEEK.[I]	PF3D7_1225800 [868-881]
NSQNVFYILKPIGSITLK	8	1	1	PF3D7_1421000	2×Acetyl[K10; K18]	0	2035.16	1.73772e-05	0							29.16	0.6207	143.99	3	679.058	-0.202926				0.812583	5	2.78149		0.885133	0.885133	1.12977	[K].NSQNVFYILKPIGSITLK.[D]	PF3D7_1421000 [19-36]
TEGPKPAAMIK	10	1	1	PF3D7_1426000	1×Acetyl[K5; K11]	0	1149.64	0.00015595	2.72408e-05	18.57	1	178.39	2	604.332	7.78878	27.62	0.5714	32.4217	3	383.885	-1.37115				0.814963	3	12.9925		0.887724	0.887724	1.12648	[K].TEGPKPAAMIK.[V]	PF3D7_1426000 [133-143]
CNQSLNVTNNVINIDNMK	2	1	1	PF3D7_0934100	1×Acetyl[K18]	0	2091	8.10965e-11	0							94.31	0.8511	78.7855	2	1046	0.846913				0.814999	2	24.3162		0.887764	0.887764	1.12643	[K].CNQSLNVTNNVINIDNMK.[C]	PF3D7_0934100 [430-447]
LNNDIDMLSNNCK	6	1	1	PF3D7_0317300	1×Acetyl[K13]	0	1550.69	6.4913e-08	0	14.52	1	90.0255	2	787.361	5.63319	80.79	0.8765	47.8479	2	775.852	2.48543				0.81599	4	5.27098		0.888843	0.888843	1.12506	[K].LNNDIDMLSNNCK.[K]	PF3D7_0317300 [2213-2225]
LNDHISSDNVNPDQMK	6	1	1	PF3D7_1412100	1×Acetyl[K16]	0	1833.85	1.26622e-08	0							82.93	0.6265	43.8743	2	917.43	0.86777				0.81612	3	0.022592		0.888985	0.888985	1.12488	[K].LNDHISSDNVNPDQMK.[K]	PF3D7_1412100 [612-627]
DALLTLSSDGMDITNK	15	1	1	PF3D7_0932800	1×Acetyl[K16]	0	1700.85	1.63084e-10	0							95.52	0.7917	107.977	2	850.929	1.80192				0.816896	8	16.2956		0.88983	0.88983	1.12381	[K].DALLTLSSDGMDITNK.[S]	PF3D7_0932800 [729-744]
LIDDMVAQVLK	14	1	1	PF3D7_1345700	1×Acetyl[K11]	0	1244.69	5.61021e-05	0							79	0.4304	122.015	2	622.85	0.671108				0.816951	9	5.0997		0.88989	0.88989	1.12373	[K].LIDDMVAQVLK.[S]	PF3D7_1345700 [278-288]
MVMQTIQNVVNELGVDDIDQK	29	1	1	PF3D7_0308900	1×Acetyl[K21]	0	2389.17	3.1558e-12	0							123.68	0.8306	160.057	2	1195.1	4.79205				0.817007	15	20.9785		0.889951	0.889951	1.12366	[K].MVMQTIQNVVNELGVDDIDQK.[L]	PF3D7_0308900 [948-968]
SMNCIIHGESTTSIQPGMSVTLTGVLMPVTK	23	1	1	PF3D7_0705400	1×Acetyl[K31]	0	3289.63	5.23338e-08	0							67.95	0.75	142.69	3	1097.22	1.53198				0.817166	8	12.0903		0.890124	0.890124	1.12344	[R].SMNCIIHGESTTSIQPGMSVTLTGVLMPVTK.[S]	PF3D7_0705400 [311-341]
QNMENNIYVADNK	6	1	1	PF3D7_1419000	1×Acetyl[K13]	0	1559.72	5.88991e-07	0							70.02	0.7714	43.9159	2	780.364	-1.05793				0.817403	4	8.02724		0.890383	0.890383	1.12311	[K].QNMENNIYVADNK.[F]	PF3D7_1419000 [315-327]
QIPIIASGGIFSGLDALEK	13	1	1	PF3D7_0603300	1×Acetyl[K19]	0	1929.07	2.6816e-14	0							121.42	0.8926	167.891	2	965.039	0.316483				0.818027	10	3.92675		0.891063	0.891063	1.12226	[K].QIPIIASGGIFSGLDALEK.[I]	PF3D7_0603300 [499-517]
LDNFSGPQIAAVAYEYK	13	1	1	PF3D7_1219100	1×Acetyl[K17]	0	1892.95	1.30181e-10	0							114.3	0.8509	105.748	2	946.979	-0.151367				0.819076	6	8.72014		0.892205	0.892205	1.12082	[R].LDNFSGPQIAAVAYEYK.[L]	PF3D7_1219100 [1254-1270]
QLGGANNMVNILK	5	1	1	PF3D7_1450100	1×Acetyl[K13]	0	1378.76	0.000145688	2.72408e-05							55.31	0.6545	87.0254	2	689.885	2.34345				0.819233	3	10.5499		0.892376	0.892376	1.1206	[K].QLGGANNMVNILK.[E]	PF3D7_1450100 [465-477]
ILITGNNNSGK	2	1	1	PF3D7_0821600	1×Acetyl[K11]	0	1144.65	0.0131628	0.00124328	18.46	0.1667	54.7836	3	382.221	-2.02476	24.84	0.4	27.5773	2	565.812	0.0365967				0.82091	2	2.643		0.894203	0.894203	1.11831	[R].ILITGNNNSGK.[S]	PF3D7_0821600 [139-149]
GNAATITSNDSILNK	7	1	1	PF3D7_1226400	1×Acetyl[K15]	0	1532.81	5.20928e-09	0							75.14	0.7733	45.2791	2	766.911	2.55427				0.823399	4	4.13628		0.896914	0.896914	1.11493	[R].GNAATITSNDSILNK.[T]	PF3D7_1226400 [485-499]
LGFMGLGQMGSALAHGIANANIIK	22	1	1	PF3D7_1357900	1×Acetyl[K24]	0	2405.31	4.2101e-10	0							64.18	0.7656	166.294	3	802.443	2.48969				0.824185	12	8.51349		0.89777	0.89777	1.11387	[K].LGFMGLGQMGSALAHGIANANIIK.[K]	PF3D7_1357900 [6-29]
EKNDNFLIVQK	3	1	1	PF3D7_1447200	2×Acetyl[K2; K11]	1	1347.73	0.0195431	0.00182092							42.89	0.3488	53.9878	2	674.368	1.97845				0.82455	3	11.3237		0.898168	0.898168	1.11338	[R].EKNDNFLIVQK.[Y]	PF3D7_1447200 [488-498]
KMENAILFSGTSNPLLSK	23	1	1	PF3D7_1325100	1×Acetyl[K1]	1	1957.05	2.4314e-11	0							118.21	0.822	105.589	2	979.032	1.19699				0.82552	13	3.4907		0.899224	0.899224	1.11207	[K].KMENAILFSGTSNPLLSK.[N]	PF3D7_1325100 [114-131]
LNMEEEIFLK	6	1	1	PF3D7_0819900	1×Acetyl[K10]	0	1272.66	0.0015987	0.000164152							47.55	0.4167	103.102	2	636.836	2.1711				0.825529	4	5.95801		0.899233	0.899233	1.11206	[R].LNMEEEIFLK.[C]	PF3D7_0819900 [16-25]
INNLNNVSIK	4	1	1	PF3D7_0723800	1×Acetyl[K10]	0	1128.64	0.0155869	0.0015327							34.38	0.6471	47.4125	2	564.823	1.13768				0.825777	2	29.6438		0.899504	0.899504	1.11172	[K].INNLNNVSIK.[L]	PF3D7_0723800 [1374-1383]
DQCIGVLK	4	1	1	PF3D7_1110500	1×Acetyl[K8]	0	939.504	0.0104697	0.000964516	14.95	1	42.8998	2	487.755	6.15429	29.87	0.3667	35.7952	2	470.256	1.11366				0.826714	4	10.9788		0.900525	0.900525	1.11046	[K].DQCIGVLK.[C]	PF3D7_1110500 [925-932]
VNVDNICIPNK	4	1	1	PF3D7_1237500	1×Acetyl[K11]	0	1285.66	0.00223473	0.000301447							43.85	0.5227	55.1012	2	643.332	0.0581186				0.830088	3	10.5888		0.9042	0.9042	1.10595	[K].VNVDNICIPNK.[G]	PF3D7_1237500 [476-486]
IDNDDGDGGGLIAGTGSK	6	1	1	PF3D7_1321700	1×Acetyl[K18]	0	1675.8	3.14481e-13	0							124.8	0.896	33.6155	2	838.404	3.04306				0.830466	3	10.5684		0.904611	0.904611	1.10545	[K].IDNDDGDGGGLIAGTGSK.[I]	PF3D7_1321700 [703-720]
VIMITGDQKPTAVAIGK	25	1	1	PF3D7_1211900	2×Acetyl[K9; K17]	0	1763.04	1.18288e-10	0							97.33	1	70.8115	2	882.026	2.31729				0.830516	15	4.02533		0.904666	0.904666	1.10538	[K].VIMITGDQKPTAVAIGK.[L]	PF3D7_1211900 [771-787]
NIYEETQMLK	2	1	1	PF3D7_0414000	1×Acetyl[K10]	0	1268.62	0.0640546	0.00529929							14.1	1	66.4427	2	634.814	1.07968				0.830566	2	5.80307		0.904721	0.904721	1.10531	[K].NIYEETQMLK.[S]	PF3D7_0414000 [229-238]
NDVNSLISNPLK	8	1	1	PF3D7_0510200	1×Acetyl[K12]	0	1320.72	2.24855e-05	0							78.57	0.7342	84.026	2	660.866	1.76885				0.830701	5	28.2953		0.904867	0.904867	1.10513	[K].NDVNSLISNPLK.[N]	PF3D7_0510200 [571-582]
NCCIMVVANK	2	1	1	PF3D7_1310600	1×Acetyl[K10]	0	1215.58	0.0018672	0.000248492							25.8	1	41.0693	2	608.293	2.95986				0.830885	1			0.905068	0.905068	1.10489	[R].NCCIMVVANK.[K]	PF3D7_1310600 [140-149]
GESDKYNHINQYLNENEEILLK	16	1	1	PF3D7_1030500	1×Acetyl[K5]	1	2719.34	2.75961e-08	0							72.49	0.7222	106.63	3	907.12	1.62762				0.831156	9	6.89402		0.905363	0.905363	1.10453	[M].GESDKYNHINQYLNENEEILLK.[E]	PF3D7_1030500 [2-23]
TNMDNMNIIDSNNISEIK	2	1	1	PF3D7_1307100	1×Acetyl[K18]	0	2094.02	9.77709e-05	1.63217e-05							80.31	0.7375	77.9351	2	1047.51	-0.633245				0.83142	2	0.166844		0.905651	0.905651	1.10418	[K].TNMDNMNIIDSNNISEIK.[D]	PF3D7_1307100 [384-401]
SMLIIGNGLSYPIAQEGALK	5	1	1	PF3D7_1025100	1×Acetyl[K20]	0	2096.17	3.42347e-11	0							101.73	0.8137	109.928	2	1048.59	0.947711				0.831965	3	25.0468		0.906244	0.906244	1.10346	[K].SMLIIGNGLSYPIAQEGALK.[I]	PF3D7_1025100 [687-706]
KGDIDGLNLESLNMNVNK	23	2	1	PF3D7_0923800.2; PF3D7_0923800.1	1×Acetyl[K1]	1	1981.01	4.37863e-13	0							136.02	0.8015	98.4953	2	991.011	1.17985				0.833206	12	7.61915		0.907596	0.907596	1.10181	[R].KGDIDGLNLESLNMNVNK.[S]	PF3D7_0923800.1 [393-410]
NNTTNIIPENNK	11	1	1	PF3D7_1423700	1×Acetyl[K12]	0	1371.69	4.543e-05	0	24.18	0.2083	34.1929	2	693.364	-0.462574	66.74	0.6716	27.7249	2	686.348	1.24269				0.833863	5	1.49902		0.908312	0.908312	1.10094	[K].NNTTNIIPENNK.[N]	PF3D7_1423700 [1275-1286]
LVGQVIGHLNK	26	1	1	PF3D7_1410600	1×Acetyl[K11]	0	1184.72	0.000113609	2.72408e-05							51.34	0.6275	50.277	2	592.866	2.74177				0.834149	14	5.85649		0.908624	0.908624	1.10057	[R].LVGQVIGHLNK.[L]	PF3D7_1410600 [347-357]
NNISILK	2	2	2	PF3D7_0613500; PF3D7_1013600	1×Acetyl[K7]	0	801.483	0.0170221	0.00166142							27.4		45.1088	2	401.246	1.35256				0.834269	1			0.908755	0.908755	1.10041	[K].NNISILK.[KE]	PF3D7_0613500 [1017-1023]; PF3D7_1013600 [1127-1133]
MDGTLNETPIK	28	1	1	PF3D7_0827900	1×Acetyl[K11]	0	1241.62	9.98913e-05	1.63217e-05	50.04	0.76	37.9787	2	621.311	-0.559382	76.79	0.7922	42.1286	2	621.311	-0.0678033	0.844717	3	38.8816	0.828285	13	9.97952	0.920136	0.902236	0.911186	1.09747	[K].MDGTLNETPIK.[D]	PF3D7_0827900 [412-422]
NNIGILMMAGDK	14	1	1	PF3D7_0807800	1×Acetyl[K12]	0	1290.67	3.38018e-05	0	25.95	0.6154	64.8351	2	653.836	-1.95869	57.33	0.7193	93.7582	2	645.842	2.58932	0.782433	1		0.892859	9	12.1926	0.85229	0.972575	0.912433	1.09597	[K].NNIGILMMAGDK.[I]	PF3D7_0807800 [48-59]
VELIKEEQALK	14	1	1	PF3D7_1410600	1×Acetyl[K5]	1	1299.75	0.000278301	2.72408e-05	33.87	0.4118	64.999	2	671.385	-0.256186	63.89	0.5938	51.329	2	650.381	1.94716				0.837978	6	6.79249		0.912795	0.912795	1.09554	[K].VELIKEEQALK.[Q]	PF3D7_1410600 [186-196]
ACTVSINPGLVK	4	1	1	PF3D7_0626100	1×Acetyl[K12]	0	1265.7	0.00347967	0.000380386							45.16	0.6667	55.4677	2	633.355	1.85083				0.83826	2	0.68718		0.913101	0.913101	1.09517	[K].ACTVSINPGLVK.[T]	PF3D7_0626100 [292-303]
ANIEITNFNNANK	13	1	1	PF3D7_1021900	1×Acetyl[K13]	0	1476.76	8.37408e-08	0							97.97	0.7959	45.3918	2	738.885	0.327719				0.838317	7	4.04084		0.913163	0.913163	1.09509	[K].ANIEITNFNNANK.[S]	PF3D7_1021900 [550-562]
IQEQTNAQK	6	1	1	PF3D7_0624600	1×Acetyl[K9]	0	1101.55	0.0795757	0.00649593	13.42	1	28.6397	2	551.279	-3.10459	32.49	0.6562	12.2905	2	533.784	0.105913				0.838553	3	0.954331		0.913421	0.913421	1.09479	[K].IQEQTNAQK.[K]	PF3D7_0624600 [761-769]
NEIDESMEIHLPTIEEAK	5	1	1	PF3D7_0302900	1×Acetyl[K18]	0	2119.05	2.14972e-05	0							56.27	0.7679	107.74	2	1060.03	0.260878				0.839399	4	44.2121		0.914343	0.914343	1.09368	[K].NEIDESMEIHLPTIEEAK.[Q]	PF3D7_0302900 [926-943]
GLGNFSLCNNIFNIIK	2	1	1	PF3D7_1434500	1×Acetyl[K16]	0	1845	6.95245e-05	0							46.13	1	166.499	2	923.004	1.18529				0.840143	2	9.99042		0.915153	0.915153	1.09271	[K].GLGNFSLCNNIFNIIK.[E]	PF3D7_1434500 [3332-3347]
CQKYIIENR	3	1	1	PF3D7_0629100	1×Acetyl[K3]	1	1279.67	0.0140455	0.00140224	37.5	0.0789	38.7042	2	640.336	-1.01934							0.841541	2	12.5841				0.916675		0.916675	1.0909	[R].CQKYIIENR.[I]	PF3D7_0629100 [126-134]
NNTNDNMNSINSMNNVHNNVASNENLINIFK	5	1	1	PF3D7_1019000	1×Acetyl[K31]	0	3503.6	1.9804e-09	0	14.1	0.0714	156.464	3	1173.87	0.706485	88.13	0.8182	120.642	3	1168.54	0.791368				0.841698	3	6.92328		0.916847	0.916847	1.09069	[R].NNTNDNMNSINSMNNVHNNVASNENLINIFK.[K]	PF3D7_1019000 [1362-1392]
NVIDVGSCANSIMK	7	1	1	PF3D7_1315900	1×Acetyl[K14]	0	1507.72	5.06278e-06	0							65.49	0.6923	64.8997	2	754.364	-2.4239				0.84184	4	8.81881		0.917001	0.917001	1.09051	[K].NVIDVGSCANSIMK.[S]	PF3D7_1315900 [369-382]
NINLFLLNYEK	4	1	1	PF3D7_1318400	1×Acetyl[K11]	0	1380.75	0.000153312	2.72408e-05							36.92	0.5676	130.127	2	690.881	1.34319				0.842793	3	6.99831		0.918039	0.918039	1.08928	[K].NINLFLLNYEK.[Y]	PF3D7_1318400 [687-697]
IVLMATK	15	1	1	PF3D7_1454700	1×Acetyl[K7]	0	775.475	0.0354006	0.00309124							40.08	0.75	46.0036	2	388.241	0.296353				0.842921	7	10.1814		0.918178	0.918178	1.08911	[K].IVLMATK.[Y]	PF3D7_1454700 [409-415]
INYENHIKPIISTTLFNQLNK	3	1	1	PF3D7_0932300	1×Acetyl[K21]	0	2528.42	2.74877e-08	0							51.27	1	113.882	3	843.481	1.33851				0.844169	2	2.03632		0.919538	0.919538	1.0875	[K].INYENHIKPIISTTLFNQLNK.[C]	PF3D7_0932300 [173-193]
ATVDIPSNVDTK	6	1	1	PF3D7_1014600	1×Acetyl[K12]	0	1259.65	0.00225732	0.000301447							47.64	0.7292	42.3094	2	630.327	-0.546958				0.844253	3	9.06519		0.91963	0.91963	1.08739	[K].ATVDIPSNVDTK.[E]	PF3D7_1014600 [2531-2542]
SVTGAGAVIVDAPDNIENVK	16	1	1	PF3D7_0605100	1×Acetyl[K20]	0	1983.06	8.4959e-10	0							70.89	0.7324	94.8355	2	992.032	-0.896236				0.844641	10	8.94694		0.920052	0.920052	1.0869	[R].SVTGAGAVIVDAPDNIENVK.[T]	PF3D7_0605100 [408-427]
TFVNDPLSMLVVIK	3	1	1	PF3D7_0810800	1×Acetyl[K14]	0	1575.88	0.000590312	6.46672e-05							57.31	0.7193	168.17	2	788.445	0.281942				0.844939	1			0.920377	0.920377	1.08651	[K].TFVNDPLSMLVVIK.[Y]	PF3D7_0810800 [172-185]
KNEISHVSTGGGASLELLEGK	30	1	1	PF3D7_0922500	1×Acetyl[K21]	1	2126.11	1.47255e-15	0							131.14	0.8855	70.411	2	1063.56	0.594382				0.845526	15	4.44251		0.921016	0.921016	1.08576	[K].KNEISHVSTGGGASLELLEGK.[E]	PF3D7_0922500 [385-405]
YNPTEVDPELMVPIAK	9	1	1	PF3D7_0630300	1×Acetyl[K16]	0	1815.92	0.000101654	1.63217e-05							62.46	0.7419	119.271	2	908.464	0.159833				0.845825	5	4.42116		0.921342	0.921342	1.08537	[K].YNPTEVDPELMVPIAK.[N]	PF3D7_0630300 [505-520]
MENAILFSGTSNPLLSK	25	1	1	PF3D7_1325100	1×Acetyl[K17]	0	1821.94	2.37102e-09	0							90.19	0.7222	122.152	2	911.476	1.92907				0.846421	16	11.2317		0.921992	0.921992	1.08461	[K].MENAILFSGTSNPLLSK.[N]	PF3D7_1325100 [115-131]
IGEDSISYYDVQK	13	1	1	PF3D7_0813000	1×Acetyl[K13]	0	1530.75	2.17194e-08	0							67.73	0.7794	65.4989	2	765.879	-0.429567				0.847631	9	48.6008		0.92331	0.92331	1.08306	[K].IGEDSISYYDVQK.[L]	PF3D7_0813000 [65-77]
INPQELIDINSLNLK	18	1	1	PF3D7_0719400	1×Acetyl[K15]	0	1745.01	1.81133e-08	0							83.61	0.7381	133.916	2	873.009	0.478374				0.84928	10	9.45481		0.925106	0.925106	1.08096	[K].INPQELIDINSLNLK.[S]	PF3D7_0719400 [1674-1688]
IANAMNDHNVGTNMDTQK	19	1	1	PF3D7_1118300	1×Acetyl[K18]	0	1980.9	3.36261e-09	0							98.79	0.8182	35.3761	2	990.953	0.670444				0.849472	12	3.82983		0.925315	0.925315	1.08071	[K].IANAMNDHNVGTNMDTQK.[G]	PF3D7_1118300 [406-423]
NNNNNINITNK	4	1	1	PF3D7_1021900	1×Acetyl[K11]	0	1286.66	0.000109442	1.63217e-05							67.66	0.7647	21.3043	2	643.835	-0.35583				0.850205	2	6.78236		0.926113	0.926113	1.07978	[K].NNNNNINITNK.[D]	PF3D7_1021900 [405-415]
VVISSATLDAEK	2	1	1	PF3D7_1231600	1×Acetyl[K12]	0	1281.7	0.000813616	7.60462e-05	15.19	1	41.4494	2	641.349	-7.2968	48.78	1	55.6959	2	616.84	0.152687				0.851267	2	7.36743		0.92727	0.92727	1.07843	[R].VVISSATLDAEK.[I]	PF3D7_1231600 [586-597]
KSAPVSTGIK	18	1	1	PF3D7_0617900	1×Acetyl[K1]	1	987.583	0.00256757	0.000326727	31.96	0.5	31.1228	2	515.3	-0.608961	59.55	0.6833	26.1355	2	494.296	0.607178	0.874315	1		0.828987	9	23.0071	0.952375	0.903	0.927688	1.07795	[R].KSAPVSTGIK.[K]	PF3D7_0617900 [28-37]
GNPSNFLDVGGGATEEEITEALK	20	1	1	PF3D7_1431600	1×Acetyl[K23]	0	2348.13	1.12478e-08	0							100.42	0.82	134.416	2	1174.57	2.05409				0.852269	10	15.597		0.928362	0.928362	1.07717	[K].GNPSNFLDVGGGATEEEITEALK.[I]	PF3D7_1431600 [342-364]
VYECSSGISSVDK	4	1	1	PF3D7_1366000	1×Acetyl[K13]	0	1437.66	0.000304578	2.72408e-05							74.05	0.7027	26.2286	2	719.337	2.02997				0.852593	4	10.2456		0.928714	0.928714	1.07676	[K].VYECSSGISSVDK.[I]	PF3D7_1366000 [36-48]
SMDLIGLNDDESKPQK	17	1	1	PF3D7_0528100	1×Acetyl[K16]	0	1789.86	7.86397e-07	0							65.33	0.6308	66.8356	2	895.437	1.6054				0.852916	11	19.9763		0.929067	0.929067	1.07635	[K].SMDLIGLNDDESKPQK.[T]	PF3D7_0528100 [669-684]
LNDIVTGGDIFGFVDENK	37	1	1	PF3D7_1311900	1×Acetyl[K18]	0	1966.99	2.68736e-12	0							118.6	0.7479	112.93	2	984	-1.30169				0.8537	19	6.22665		0.929921	0.929921	1.07536	[K].LNDIVTGGDIFGFVDENK.[L]	PF3D7_1311900 [136-153]
SFLTGGAILADEMGLGK	4	1	1	PF3D7_0624600	1×Acetyl[K17]	0	1679.87	2.9651e-06	0	10.31	1	66.3103	2	869.437	-3.24316	59.24	0.5254	143.049	2	840.437	-0.601651				0.853719	3	50.5509		0.929941	0.929941	1.07534	[K].SFLTGGAILADEMGLGK.[T]	PF3D7_0624600 [352-368]
IDDDKMTDLTEEQKETLK	5	1	1	PF3D7_1203700	3×Acetyl[K5; K14; K18]	2	2152.03	0.000165842	2.72408e-05							64.88	0.6308	55.4032	2	1076.52	2.98731				0.853997	5	3.71513		0.930243	0.930243	1.07499	[K].IDDDKMTDLTEEQKETLK.[K]	PF3D7_1203700 [27-44]
SYVNNIMTK	10	1	1	PF3D7_0622800	1×Acetyl[K9]	0	1076.55	0.000543555	5.26222e-05	13.21	0	49.9727	2	564.277	5.12153	54.53	0.6909	48.204	2	538.779	-0.613292				0.854506	6	6.52486		0.930798	0.930798	1.07435	[K].SYVNNIMTK.[E]	PF3D7_0622800 [432-440]
DKDTTFAPEQISAMVLEK	79	1	1	PF3D7_0917900	2×Acetyl[K2; K18]	1	2130.04	6.9125e-08	0	10.33	1	77.6815	3	710.688	5.70085	85.91	0.7674	117.405	2	1015.52	0.783317				0.854532	45	11.4766		0.930826	0.930826	1.07431	[K].DKDTTFAPEQISAMVLEK.[M]	PF3D7_0917900 [133-150]
DKTNDQVTIEAAEEIKK	13	1	1	PF3D7_1345700	1×Acetyl[K17]	2	1946.03	1.15158e-06	0							100.95	0.8416	51.8892	2	973.518	1.42501				0.856007	7	7.22343		0.932433	0.932433	1.07246	[R].DKTNDQVTIEAAEEIKK.[T]	PF3D7_1345700 [79-95]
ENILDILEK	3	1	1	PF3D7_0511500	1×Acetyl[K9]	0	1086.6	0.012213	0.00111803							22.99		123.402	2	543.807	2.24892				0.856566	2	13.4589		0.933042	0.933042	1.07176	[K].ENILDILEK.[K]	PF3D7_0511500 [4660-4668]
ANCIVDSGTSAITVPTDFLNK	59	1	1	PF3D7_1408000	1×Acetyl[K21]	0	2237.13	1.60289e-12	0							113.16	0.8319	97.5416	2	1119.07	0.899661				0.856757	23	3.55013		0.93325	0.93325	1.07152	[K].ANCIVDSGTSAITVPTDFLNK.[M]	PF3D7_1408000 [333-353]
NQAQFNMVDAVIDNDTILK	16	1	1	PF3D7_0826100	1×Acetyl[K19]	0	2163.09	1.85052e-13	0							119.6	0.8833	145.478	2	1082.05	0.888276				0.856786	7	6.04534		0.933282	0.933282	1.07149	[K].NQAQFNMVDAVIDNDTILK.[S]	PF3D7_0826100 [6080-6098]
LNYEIEK	4	1	1	PF3D7_1244100	1×Acetyl[K7]	0	908.472	0.0880397	0.0077045							31.53	0.0938	36.7855	2	454.739	-0.943473				0.856998	2	7.84919		0.933512	0.933512	1.07122	[R].LNYEIEK.[R]	PF3D7_1244100 [1118-1124]
DLINMVSSK	3	1	1	PF3D7_0618700	1×Acetyl[K9]	0	1006.52	0.0060099	0.000607802	14.94		39.777	2	511.76	-5.73224	30.66	0.1935	76.7384	2	503.766	0.282309				0.857051	3	8.98347		0.93357	0.93357	1.07116	[R].DLINMVSSK.[L]	PF3D7_0618700 [150-158]
NMIDVICIDSSQGNSIYQIDTIKK	2	1	1	PF3D7_0920800	1×Acetyl[K24; K23]	1	2755.36	0.000159597	2.72408e-05							60.13	1	120.625	3	919.128	1.49345				0.858754	2	3.71138		0.935425	0.935425	1.06903	[K].NMIDVICIDSSQGNSIYQIDTIKK.[I]	PF3D7_0920800 [249-272]
AAAQITFNDK	4	1	1	PF3D7_0302800	1×Acetyl[K10]	0	1085.57	0.00636205	0.000643777	15.52	0.0625	38.7906	2	543.288	-0.31101	42.47	0.6905	34.2351	2	539.782	3.03793				0.859714	2	9.83095		0.936471	0.936471	1.06784	[K].AAAQITFNDK.[N]	PF3D7_0302800 [78-87]
FLSQIDCVNVLCCNK	17	1	1	PF3D7_0807800	1×Acetyl[K15]	0	1869.87	7.90383e-11	0							104.08	0.7212	84.071	2	935.438	1.42814				0.859779	10	2.85861		0.936541	0.936541	1.06776	[R].FLSQIDCVNVLCCNK.[T]	PF3D7_0807800 [27-41]
MDELNINDGATVLLK	3	1	1	PF3D7_0711000	1×Acetyl[K15]	0	1645.85	0.000122899	2.72408e-05							55.49	0.4182	89.4642	2	823.427	-0.318599				0.859956	2	13.2015		0.936735	0.936735	1.06754	[K].MDELNINDGATVLLK.[G]	PF3D7_0711000 [363-377]
KVNSIISHPSNFICITASNDK	2	1	1	PF3D7_0308600	1×Acetyl[K1]	1	2345.19	2.22538e-09	0							80.05	0.8375	80.3579	3	782.403	1.41962				0.860836	2	17.7067		0.937694	0.937694	1.06645	[K].KVNSIISHPSNFICITASNDK.[T]	PF3D7_0308600 [257-277]
QITISAVGMQAK	13	1	1	PF3D7_1403900	1×Acetyl[K12]	0	1276.71	8.41942e-05	1.63217e-05	28.68	1	46.9799	2	638.86	0.305027	47.35	0.7872	44.1783	2	638.859	-0.746717	0.798551	2	17.611	0.92446	7	4.9613	0.869848	1.007	0.938423	1.06562	[K].QITISAVGMQAK.[D]	PF3D7_1403900 [255-266]
SLNIPK	3	1	1	PF3D7_1344800	1×Acetyl[K6]	0	678.426	0.0772573	0.00627299	15.57	0	36.0139	2	339.716	-1.7336	41.55	0	28.3037	2	336.208	-0.186772	0.850713	1		0.873583	1		0.926667	0.951578	0.939123	1.06482	[K].SLNIPK.[D]	PF3D7_1344800 [249-254]
SLTDNIGPLVLDSTK	4	1	1	PF3D7_0526700	1×Acetyl[K15]	0	1579.87	0.000175565	2.72408e-05	11.32	1	44.415	2	807.927	-7.18012	52.42	0.5962	88.7974	2	790.438	1.92824				0.862207	3	0.817026		0.939187	0.939187	1.06475	[R].SLTDNIGPLVLDSTK.[K]	PF3D7_0526700 [722-736]
SEPIPEDDKNAPVK	22	1	1	PF3D7_0827900	1×Acetyl[K14]	1	1538.77	0.00217188	0.000301447	36.29	0.6111	27.1672	2	769.888	-0.832538	52.38	0.7115	32.4169	2	769.888	-0.0392397	0.886573	1		0.843997	12	2.33056	0.965728	0.919351	0.942539	1.06096	[K].SEPIPEDDKNAPVK.[I]	PF3D7_0827900 [344-357]
ILEYFISEFK	9	1	1	PF3D7_1134000	1×Acetyl[K10]	0	1288.68	0.000430769	3.9963e-05							51.86	0.6923	132.009	2	644.845	0.00725208				0.8657	4	9.8402		0.942992	0.942992	1.06045	[R].ILEYFISEFK.[K]	PF3D7_1134000 [270-279]
NMSVIAHVDHGK	9	1	1	PF3D7_1451100	1×Acetyl[K12]	0	1307.65	2.68086e-05	0	27.18	0.5185	27.7169	3	438.894	-1.13243	63.14	0.8095	32.2984	2	654.331	1.75234	0.827049	1		0.904623	4	2.70671	0.90089	0.98539	0.94314	1.06029	[R].NMSVIAHVDHGK.[S]	PF3D7_1451100 [21-32]
YGDSNLPEEIAIRPTSETIMYSVFPK	4	1	1	PF3D7_1213800	1×Acetyl[K26]	0	2978.51	0.00010162	1.63217e-05							36.55	0.6486	142.793	3	993.51	0.894445				0.866712	4	15.4026		0.944093	0.944093	1.05922	[K].YGDSNLPEEIAIRPTSETIMYSVFPK.[W]	PF3D7_1213800 [345-370]
LGNIIIK	16	1	1	PF3D7_1349200	1×Acetyl[K7]	0	770.513	0.0109436	0.000996915	25.58	0.5	53.4984	2	396.285	-2.69154	50.2		55.8097	2	385.76	-0.337577	0.888059	1		0.849029	8	9.27126	0.967347	0.924832	0.94609	1.05698	[K].LGNIIIK.[N]	PF3D7_1349200 [687-693]
DLELTNSIK	23	1	1	PF3D7_1222300	1×Acetyl[K9]	0	1039.57	0.000824378	7.60462e-05	37.39	0.1622	56.4309	2	516.781	-1.80702	44.18	0.6136	65.1451	2	520.291	0.130043	0.869303	3	0.523733	0.869141	9	3.63293	0.946916	0.94674	0.946828	1.05616	[K].DLELTNSIK.[I]	PF3D7_1222300 [723-731]
KEENVILFTK	2	1	1	PF3D7_0819000	2×Acetyl[K1; K10]	1	1227.71	0.0150906	0.00148576							28.36	0.6429	56.7343	2	614.357	1.59151				0.870096	2	1.47336		0.94778	0.94778	1.0551	[K].KEENVILFTK.[E]	PF3D7_0819000 [420-429]
IVTSDGNHNNNLLSMHK	10	1	1	PF3D7_0806800	1×Acetyl[K17]	0	1893.92	4.06935e-06	0							44.17	1	41.9648	2	947.468	2.18629				0.870131	6	4.21795		0.947818	0.947818	1.05505	[K].IVTSDGNHNNNLLSMHK.[R]	PF3D7_0806800 [823-839]
NIDIYGNNK	2	1	1	PF3D7_1450100	1×Acetyl[K9]	0	1050.52	0.0673485	0.0054857							22.98	0.2174	37.4743	2	525.764	-1.46236				0.870796	2	14.7802		0.948543	0.948543	1.05425	[K].NIDIYGNNK.[K]	PF3D7_1450100 [63-71]
NLNIIDLEK	9	1	1	PF3D7_1332900	1×Acetyl[K9]	0	1071.6	0.00185628	0.000248492	12.73	1	67.6758	2	557.312	1.94753	45.18	0.0667	87.6356	2	536.306	0.605483				0.871176	6	7.07372		0.948956	0.948956	1.05379	[R].NLNIIDLEK.[D]	PF3D7_1332900 [1236-1244]
AFKPTTESLIDYMNNANK	7	1	1	PF3D7_1215000	1×Acetyl[K3; K18]	0	2064.02	5.30609e-10	0							90.64	0.8571	93.683	2	1032.51	1.91614				0.87411	4	5.4609		0.952152	0.952152	1.05025	[K].AFKPTTESLIDYMNNANK.[N]	PF3D7_1215000 [197-214]
EGVIVVEKDAK	3	1	1	PF3D7_0719700	1×Acetyl[K8; K11]	1	1235.7	0.0271201	0.00238356	32.71	0.3636	50.8528	2	618.351	-0.672134							0.875619	2	12.2878				0.953796		0.953796	1.04844	[K].EGVIVVEKDAK.[I]	PF3D7_0719700 [29-39]
SSMINMNSVNNMNSVNNMNSVK	3	1	1	PF3D7_0212100	1×Acetyl[K22]	0	2429.07	4.76021e-08	0							64.44	1	69.0387	2	1215.04	0.981717				0.879177	2	13.2155		0.957671	0.957671	1.0442	[K].SSMINMNSVNNMNSVNNMNSVK.[N]	PF3D7_0212100 [639-660]
GVEVTTGPLGQGASNAVGMAIAAHNLADK	41	1	1	PF3D7_0610800	1×Acetyl[K29]	0	2756.41	1.20986e-10	0							55.48	0.7636	126.289	3	919.478	2.60184				0.879789	16	8.74584		0.958338	0.958338	1.04347	[K].GVEVTTGPLGQGASNAVGMAIAAHNLADK.[Y]	PF3D7_0610800 [113-141]
TNIMTPGSSLFGDK	7	1	1	PF3D7_1446500	1×Acetyl[K14]	0	1467.71	5.5449e-05	0	10.33	1	114.167	2	737.867	-4.26497	48.85	0.6327	77.6812	2	734.361	0.422698				0.880067	6	1.32619		0.958641	0.958641	1.04314	[K].TNIMTPGSSLFGDK.[S]	PF3D7_1446500 [567-580]
KKQPTISPELIPK	5	1	1	PF3D7_0705400	1×Acetyl[K2; K1]	2	1478.89	0.0135399	0.0012942							38.45	0.5789	53.0679	3	493.637	1.96535				0.880737	3	2.81692		0.959371	0.959371	1.04235	[K].KKQPTISPELIPK.[I]	PF3D7_0705400 [639-651]
IEKYCTVLR	2	1	1	PF3D7_1027800	1×Acetyl[K3]	1	1230.66	0.0171486	0.00166826	15.57	1	54.9558	2	615.835	-0.555422							0.882058	1					0.96081		0.96081	1.04079	[R].IEKYCTVLR.[A]	PF3D7_1027800 [148-156]
KEPYEMNVNHPILLK	5	1	1	PF3D7_1458400	1×Acetyl[K1]	1	1831.98	0.000390672	3.9963e-05							36.25	0.2222	70.5679	3	611.334	1.86142				0.882955	3	8.79907		0.961787	0.961787	1.03973	[R].KEPYEMNVNHPILLK.[L]	PF3D7_1458400 [282-296]
STVDNMENNVNDSNLNESNTNENIGNK	15	1	1	PF3D7_0416400	1×Acetyl[K27]	0	2980.28	1.58312e-09	0							87.49	0.7586	43.6018	2	1490.65	1.41371				0.883016	6	5.39343		0.961853	0.961853	1.03966	[K].STVDNMENNVNDSNLNESNTNENIGNK.[D]	PF3D7_0416400 [343-369]
ICSLNLNEYMNYWK	11	1	1	PF3D7_1219100	1×Acetyl[K14]	0	1847.85	5.16331e-06	0							79.15	0.7848	133.465	2	924.427	0.568184				0.883631	6	8.7602		0.962524	0.962524	1.03894	[K].ICSLNLNEYMNYWK.[W]	PF3D7_1219100 [104-117]
NEDNISTSDTQNVSNNIITK	13	1	1	PF3D7_1459000	1×Acetyl[K20]	0	2207.04	1.6491e-14	0							126.6	0.8189	47.959	2	1104.03	1.98327				0.885936	5	9.02339		0.965034	0.965034	1.03623	[K].NEDNISTSDTQNVSNNIITK.[S]	PF3D7_1459000 [184-203]
YPINIFQNLK	5	1	1	PF3D7_1223400	1×Acetyl[K10]	0	1249.69	0.00266097	0.000326727	11.54		66.2693	2	646.358	3.57492	59.18	0.5593	118.571	2	625.352	1.50203				0.8865	5	3.31032		0.965648	0.965648	1.03557	[K].YPINIFQNLK.[R]	PF3D7_1223400 [345-354]
NMNGTYLFESCVPTIGK	5	1	1	PF3D7_1016400	1×Acetyl[K17]	0	1937.92	1.28158e-05	0							57.85	0.6897	112.914	2	969.465	1.30047				0.886765	4	13.6665		0.965937	0.965937	1.03526	[K].NMNGTYLFESCVPTIGK.[I]	PF3D7_1016400 [463-479]
MILIPSLSK	6	1	1	PF3D7_1234600	1×Acetyl[K9]	0	1001.61	0.0160012	0.00154763	15.53	0.25	62.5817	2	509.305	1.58861	27.84	0.0357	103.579	2	501.307	1.16837				0.88718	6	6.36212		0.966389	0.966389	1.03478	[R].MILIPSLSK.[G]	PF3D7_1234600 [458-466]
CSNIIPEMTMAAFK	8	1	1	PF3D7_1317100	1×Acetyl[K14]	0	1612.75	0.00809155	0.000801602							30.72	0.4839	125.579	2	806.882	1.85886				0.887632	7	0.249834		0.966881	0.966881	1.03425	[R].CSNIIPEMTMAAFK.[C]	PF3D7_1317100 [315-328]
KPLIDPSNFPTK	4	1	1	PF3D7_0911900	1×Acetyl[K12]	0	1363.77	0.0108532	0.000989528							33.51	0.2353	66.9586	2	682.389	0.485295				0.887794	3	14.5284		0.967058	0.967058	1.03406	[K].KPLIDPSNFPTK.[R]	PF3D7_0911900 [303-314]
SPELIGAGDQGIMFGYATDETENYMPLTHHYATLLGK	44	1	1	PF3D7_0922200	1×Acetyl[K37]	0	4054.94	1.37117e-16	0							156.41	1	150.221	3	1352.32	3.36393				0.888867	18	5.75476		0.968227	0.968227	1.03282	[R].SPELIGAGDQGIMFGYATDETENYMPLTHHYATLLGK.[R]	PF3D7_0922200 [119-155]
NPENKPLHMSTDKDDIK	2	1	1	PF3D7_0323700	1×Acetyl[K5; K13]	1	1988.98	0.0021835	0.000301447							27.64	0.5357	30.3287	4	498.001	0.0256765				0.889763	2	16.3798		0.969203	0.969203	1.03178	[R].NPENKPLHMSTDKDDIK.[L]	PF3D7_0323700 [598-614]
NINDFETLK	24	1	1	PF3D7_1427900	1×Acetyl[K9]	0	1093.55	0.001337	0.00014442	42.03	0.619	54.8251	2	547.279	-1.04629	43.57	0.4545	49.1861	2	547.281	2.1909	0.882801	4	6.6773	0.897007	10	2.75084	0.96162	0.977093	0.969357	1.03161	[K].NINDFETLK.[E]	PF3D7_1427900 [119-127]
ILTLSGSAENK	9	1	1	PF3D7_0605100	1×Acetyl[K11]	0	1139.64	0.00750275	0.00074969	18.01	1	39.8269	2	570.322	-1.76492	48.58	0.551	37.4902	2	566.816	2.70847				0.890034	4	3.04042		0.969498	0.969498	1.03146	[R].ILTLSGSAENK.[F]	PF3D7_0605100 [432-442]
TFNSELNYTLMDSSLNHSSILDNSMK	5	1	1	PF3D7_0527000	1×Acetyl[K26]	0	2968.38	6.34855e-09	0							62.08	1	127.244	3	990.132	1.51632				0.890745	5	16.3576		0.970272	0.970272	1.03064	[R].TFNSELNYTLMDSSLNHSSILDNSMK.[I]	PF3D7_0527000 [20-45]
IDTTNYENSNTLYNNQNNK	4	1	1	PF3D7_1334200	1×Acetyl[K19]	0	2267.03	3.47551e-08	0							110.73	0.8559	37.0979	2	1134.02	3.40318				0.89239	3	0.101292		0.972064	0.972064	1.02874	[K].IDTTNYENSNTLYNNQNNK.[A]	PF3D7_1334200 [328-346]
DKIPQHFDILPHTTIK	2	1	1	PF3D7_0918300	2×Acetyl[K2; K16]	1	1903.04	0.00190897	0.000266401							31.58	0.5312	76.0564	3	635.021	2.59418				0.892804	1			0.972515	0.972515	1.02826	[K].DKIPQHFDILPHTTIK.[C]	PF3D7_0918300 [17-32]
NETNPPPCSNNNNNINK	15	1	1	PF3D7_0609000	1×Acetyl[K17]	0	1940.85	1.90491e-06	0							61.94	0.7742	16.4318	2	970.928	-0.998699				0.893343	8	5.83308		0.973103	0.973103	1.02764	[K].NETNPPPCSNNNNNINK.[Y]	PF3D7_0609000 [4350-4366]
YYINNENIK	3	1	1	PF3D7_0804500	1×Acetyl[K9]	0	1170.58	0.0069697	0.000722309							35.12	0.4571	41.6783	2	585.794	0.66481				0.893378	2	21.4625		0.97314	0.97314	1.0276	[K].YYINNENIK.[N]	PF3D7_0804500 [5665-5673]
IHFMLSSYAPVVSAEK	28	1	1	PF3D7_0903700	1×Acetyl[K16]	0	1801.93	1.05837e-09	0							94.02	0.8085	93.4998	2	901.469	2.01182				0.893646	15	9.92687		0.973433	0.973433	1.02729	[R].IHFMLSSYAPVVSAEK.[A]	PF3D7_0903700 [265-280]
NYVPIIFESVENSTSK	8	2	2	PF3D7_1202100.1; PF3D7_1202100.2	1×Acetyl[K16]	0	1826.92	4.7079e-06	0							56.86	0.7895	122.108	2	913.965	3.42443				0.893756	7	12.224		0.973553	0.973553	1.02717	[K].NYVPIIFESVENSTSK.[E]	PF3D7_1202100.1 [38-53]; PF3D7_1202100.2 [38-53]
ECMNALLQISSTK	39	1	1	PF3D7_0524000	1×Acetyl[K13]	0	1494.73	4.7064e-08	0	54.72	0.7455	75.5289	2	747.867	-0.961089	87.34	0.7011	74.3904	2	751.376	-0.43698	0.917691	4	17.3486	0.872089	15	6.69859	0.999625	0.949951	0.974788	1.02586	[K].ECMNALLQISSTK.[M]	PF3D7_0524000 [603-615]
VMSMIPGFGNNLISK	21	1	1	PF3D7_1450100	1×Acetyl[K15]	0	1621.86	1.32541e-05	0							57.13	1	125.167	2	811.436	0.765768				0.895347	11	3.82922		0.975285	0.975285	1.02534	[K].VMSMIPGFGNNLISK.[G]	PF3D7_1450100 [349-363]
SQVMNIEDSK	19	1	1	PF3D7_1132200	1×Acetyl[K10]	0	1157.56	0.00100493	0.00010984	13.27	1	15.3635	2	587.279	-1.22622	61.69	0.7419	34.7024	2	579.284	1.95673				0.896018	12	13.9583		0.976016	0.976016	1.02457	[K].SQVMNIEDSK.[D]	PF3D7_1132200 [472-481]
KNIEEEGEESIKK	3	2	1	PF3D7_0730800.1; PF3D7_0730800.2	1×Acetyl[K1]	2	1546.81	3.20581e-05	0							51.75	0.5962	29.8459	3	516.276	0.171464				0.896031	2	0.473459		0.976031	0.976031	1.02456	[K].KNIEEEGEESIKK.[D]	PF3D7_0730800.1 [149-161]
ININMLNFK	5	1	1	PF3D7_1128400	1×Acetyl[K9]	0	1120.64	0.00361	0.000380386							56.31	0.5357	106.351	2	560.821	-1.45964				0.896106	5	19.5789		0.976112	0.976112	1.02447	[K].ININMLNFK.[V]	PF3D7_1128400 [206-214]
LSLNQTNSETTLSGAMKPLCIPLDQPPMPPNMK	42	1	1	PF3D7_1213800	2×Acetyl[K17; K33]	0	3630.81	3.1467e-10	0							105.43	0.8476	111.623	3	1210.94	2.35763				0.898852	13	5.17152		0.979104	0.979104	1.02134	[R].LSLNQTNSETTLSGAMKPLCIPLDQPPMPPNMK.[C]	PF3D7_1213800 [696-728]
SGTITTFK	3	1	1	PF3D7_1451100	1×Acetyl[K8]	0	903.49	0.00420302	0.000407871	34.76	0.7143	29.0907	2	431.243	-1.2925	10.03	1	74.9506	2	452.25	4.16544	0.899974	2	9.02216				0.980325		0.980325	1.02007	[K].SGTITTFK.[E]	PF3D7_1451100 [456-463]
FGTNNIEEAMTLGK	16	1	1	PF3D7_1017000	1×Acetyl[K14]	0	1524.74	0.000121264	2.72408e-05							77.79	0.7436	94.3714	2	762.873	1.13686				0.90126	8	20.9975		0.981727	0.981727	1.01861	[K].FGTNNIEEAMTLGK.[D]	PF3D7_1017000 [761-774]
ISMCLMNEPVITPSGMTYDK	12	1	1	PF3D7_0707700	1×Acetyl[K20]	0	2301.08	5.15152e-10	0							105.49	0.8857	99.5469	2	1151.05	0.392038				0.901823	6	15.2827		0.98234	0.98234	1.01798	[K].ISMCLMNEPVITPSGMTYDK.[I]	PF3D7_0707700 [893-912]
LSISDLK	34	1	1	PF3D7_0922500	1×Acetyl[K7]	0	775.456	0.0818506	0.00674476	30.63	0.3226	53.803	2	388.231	-2.1123	40.2	0.4	57.6647	2	388.232	1.42959	0.916622	3	2.13351	0.88783	15	5.85439	0.998459	0.967097	0.982778	1.01752	[K].LSISDLK.[D]	PF3D7_0922500 [6-12]
KIEVKPFEPK	3	1	1	PF3D7_1225800	1×Acetyl[K5]	1	1214.71	0.0441267	0.00373829							39.85	0.2	38.1926	3	405.577	0.618467				0.902777	3	9.51264		0.983379	0.983379	1.0169	[K].KIEVKPFEPK.[K]	PF3D7_1225800 [849-858]
ENEMPSEDLKNPSELITK	4	1	1	PF3D7_1459000	1×Acetyl[K10]	1	2074	0.0224781	0.00209799							78.06	0.6282	78.5455	2	1037.51	3.78754				0.90521	1			0.98603	0.98603	1.01417	[K].ENEMPSEDLKNPSELITK.[E]	PF3D7_1459000 [163-180]
VTIFLTVK	10	1	1	PF3D7_1238100	1×Acetyl[K8]	0	920.582	0.0731307	0.00587151	16.8	1	79.9828	2	460.794	-1.63659	27.99	1	92.157	2	464.303	-0.519767	0.905389	5	1.47211				0.986224		0.986224	1.01397	[K].VTIFLTVK.[N]	PF3D7_1238100 [87-94]
GTPEKPLCGFSANVVNILNSMNVK	13	1	1	PF3D7_0304500	1×Acetyl[K5]	0	2596.33	1.52132e-05	0	13.93		46.4471	4	660.343	2.19152	47.14	0.766	156.951	3	866.116	0.0951946				0.906006	8	5.31238		0.986896	0.986896	1.01328	[K].GTPEKPLCGFSANVVNILNSMNVK.[D]	PF3D7_0304500 [92-115]
ASGTSNLQDTTTTNLIK	17	1	1	PF3D7_1468100	1×Acetyl[K17]	0	1771.91	4.30052e-09	0							96.55	0.7526	48.1296	2	886.465	4.1872				0.906282	8	6.70999		0.987197	0.987197	1.01297	[R].ASGTSNLQDTTTTNLIK.[N]	PF3D7_1468100 [221-237]
INECLNLLDK	4	1	1	PF3D7_0714200	1×Acetyl[K10]	0	1238.65	0.00287556	0.000326727							40.05	0.6	61.4428	2	619.831	1.73353				0.906724	3	17.8356		0.987678	0.987678	1.01248	[K].INECLNLLDK.[I]	PF3D7_0714200 [608-617]
MSIALALSGGLGVIHNNMSIEK	6	1	1	PF3D7_0920800	1×Acetyl[K22]	0	2255.19	0.000102199	1.63217e-05							48.77	0.6327	146.621	3	752.4	-1.11249				0.907291	4	1.58578		0.988296	0.988296	1.01184	[K].MSIALALSGGLGVIHNNMSIEK.[Q]	PF3D7_0920800 [65-86]
NYPSFQIMGMNINK	4	1	1	PF3D7_1234600	1×Acetyl[K14]	0	1656.79	0.000152558	2.72408e-05							71.23	0.6901	116.768	2	828.898	0.336854				0.907567	4	20.971		0.988596	0.988596	1.01154	[K].NYPSFQIMGMNINK.[E]	PF3D7_1234600 [526-539]
NPYEDLLNESINK	17	1	1	PF3D7_0703500	1×Acetyl[K13]	0	1555.77	2.24209e-07	0							92.08	0.6522	93.2458	2	778.39	0.498116				0.907758	9	8.4241		0.988805	0.988805	1.01132	[K].NPYEDLLNESINK.[Q]	PF3D7_0703500 [1755-1767]
ISDCFEESNK	6	1	1	PF3D7_0103200	1×Acetyl[K10]	0	1235.53	0.0109216	0.000996915							53.36	1	32.3047	2	618.271	1.88922				0.907814	4	3.46475		0.988865	0.988865	1.01126	[R].ISDCFEESNK.[K]	PF3D7_0103200 [392-401]
DFDKGNKMIK	6	1	1	PF3D7_1008100	2×Acetyl[K4; K7]	2	1279.64	0.0604039	0.00496416	27.81	0.4286	54.4691	2	640.321	-0.7568							0.908126	4	41.8185				0.989206		0.989206	1.01091	[K].DFDKGNKMIK.[E]	PF3D7_1008100 [2073-2082]
DLQDTFFIK	11	1	1	PF3D7_0109800	1×Acetyl[K9]	0	1133.6	0.0558468	0.00465653							36.44	0.5278	105.594	2	567.302	0.668223				0.908149	6	5.13502		0.989231	0.989231	1.01089	[R].DLQDTFFIK.[E]	PF3D7_0109800 [357-365]
MNIFADPK	3	1	1	PF3D7_1365800	1×Acetyl[K8]	0	942.483	0.0157366	0.00154763							25.61	1	60.5439	2	471.745	0.495071				0.908481	3	8.21728		0.989592	0.989592	1.01052	[R].MNIFADPK.[K]	PF3D7_1365800 [248-255]
VITPSAIAEKYK	2	1	1	PF3D7_1421200	1×Acetyl[K10]	1	1361.77	0.0834567	0.00711982	19.29	0.1579	71.6672	2	681.386	-1.91378							0.908694	1					0.989824		0.989824	1.01028	[K].VITPSAIAEKYK.[V]	PF3D7_1421200 [58-69]
NEENLINPTNNK	8	1	1	PF3D7_1406200	1×Acetyl[K12]	0	1406.7	0.000917796	8.75543e-05							74.66	0.6	33.112	2	703.854	2.25378				0.910892	4	2.28526		0.992219	0.992219	1.00784	[R].NEENLINPTNNK.[Y]	PF3D7_1406200 [1983-1994]
ALNMAIPGGPK	5	1	1	PF3D7_0405400	1×Acetyl[K11]	0	1075.6	0.00145351	0.000152758	29.37	0.4138	41.8261	2	559.315	7.83137	30.35	1	69.6047	2	538.306	-0.312257				0.911018	3	0.386079		0.992355	0.992355	1.0077	[K].ALNMAIPGGPK.[F]	PF3D7_0405400 [614-624]
KVGYQADKVDFIPISGFEGDNLIEK	18	1	1	PF3D7_1357000	1×Acetyl[K1]	2	2803.48	0.000113979	2.72408e-05							63.29	1	121.697	3	935.167	2.04832				0.91199	10	2.10187		0.993414	0.993414	1.00663	[K].KVGYQADKVDFIPISGFEGDNLIEK.[S]	PF3D7_1357000 [178-202]
WVQHNNNNNILK	10	1	1	PF3D7_0621900	1×Acetyl[K12]	0	1500.78	0.000116041	2.72408e-05							44.88	0.5556	34.5211	2	750.893	0.736307				0.914241	6	12.3847		0.995866	0.995866	1.00415	[K].WVQHNNNNNILK.[I]	PF3D7_0621900 [416-427]
MEIHEFSK	10	1	1	PF3D7_1033400	1×Acetyl[K8]	0	1020.48	0.00436675	0.000437509							34.33	0.4118	35.123	2	510.745	0.876434				0.915246	6	25.6714		0.996961	0.996961	1.00305	[K].MEIHEFSK.[Q]	PF3D7_1033400 [113-120]
ANAVVDSGTSTITAPTSFLNK	37	1	1	PF3D7_1407800	1×Acetyl[K21]	0	2094.07	2.033e-13	0	15.06	1	86.1228	3	715.041	3.92786	126.08	0.8492	102.694	2	1047.54	0.421153				0.915593	15	2.25484		0.997339	0.997339	1.00267	[K].ANAVVDSGTSTITAPTSFLNK.[F]	PF3D7_1407800 [330-350]
NISCTPDEMNMDIKE	8	1	1	PF3D7_0527200	1×Acetyl[K14]	1	1810.78	8.18784e-05	1.63217e-05							90.52	0.8681	73.3158	2	905.896	0.660907				0.916513	6	5.05483		0.998342	0.998342	1.00166	[K].NISCTPDEMNMDIKE.[-]	PF3D7_0527200 [591-605]
IENIDLDNEEDKK	26	1	1	PF3D7_0913200	1×Acetyl[K12]	1	1588.79	7.49471e-05	0	23.89	1	34.7903	3	525.588	-3.99948	90.33	0.8333	41.5527	2	794.9	2.17438				0.916607	16	3.42147		0.998444	0.998444	1.00156	[K].IENIDLDNEEDKK.[K]	PF3D7_0913200 [223-235]
LEQNMLENISK	7	1	1	PF3D7_1133200	1×Acetyl[K11]	0	1318.67	3.42324e-05	0							66.42	0.7121	69.6093	2	659.838	0.440527				0.917698	6	18.6874		0.999632	0.999632	1.00037	[K].LEQNMLENISK.[C]	PF3D7_1133200 [1638-1648]
MQQINIDNNK	8	1	1	PF3D7_1336800	1×Acetyl[K10]	0	1231.63	0.0219531	0.00206581	12.36	1	51.2826	2	645.321	0.601716	57.32	0.5263	27.084	2	616.318	0.222915				0.918959	4	3.73987		1.00101	1.00101	0.998996	[K].MQQINIDNNK.[K]	PF3D7_1336800 [104-113]
FYESIEANENDLSK	4	1	1	PF3D7_1241200	1×Acetyl[K14]	0	1665.77	0.00402348	0.00039938	10.57	1	123.093	2	854.395	-0.177042	45.81	1	64.3124	2	833.391	2.2037				0.91907	2	1.38824		1.00113	1.00113	0.998874	[R].FYESIEANENDLSK.[K]	PF3D7_1241200 [29-42]
LDNQMIFK	10	1	1	PF3D7_0604500	1×Acetyl[K8]	0	1008.52	0.00268019	0.000326727	15.84	0.25	61.7273	2	508.27	-2.63095	47.96	0.4167	47.3378	2	504.763	-0.336499				0.920668	7	9.7577		1.00287	1.00287	0.997141	[R].LDNQMIFK.[K]	PF3D7_0604500 [1382-1389]
KIICDTYGGWGAHGGGAFSGK	15	1	1	PF3D7_0922200	1×Acetyl[K21]	1	2153.04	2.95694e-13	0							137.02	0.9197	62.0702	2	1077.03	1.46319				0.920684	7	2.75816		1.00288	1.00288	0.997124	[R].KIICDTYGGWGAHGGGAFSGK.[D]	PF3D7_0922200 [261-281]
MWNETILQK	2	1	1	PF3D7_1130700	1×Acetyl[K9]	0	1169.61	0.00448589	0.000446305							46.59	0.7234	72.4701	2	585.31	1.93293				0.923461	2	6.07809		1.00591	1.00591	0.994125	[K].MWNETILQK.[E]	PF3D7_1130700 [864-872]
TILTSSQTALSK	5	1	1	PF3D7_1017000	1×Acetyl[K12]	0	1249.7	0.000616172	6.46672e-05	19.13	0.1579	48.4012	2	625.353	-0.858792	77.59	0.6795	43.6798	2	625.355	2.75536	0.978996	1		0.867992	2	5.41212	1.0664	0.945488	1.00595	0.99409	[K].TILTSSQTALSK.[F]	PF3D7_1017000 [984-995]
VNDLEIVLLNDSVGK	4	2	1	PF3D7_1017300.1; PF3D7_1017300.2	1×Acetyl[K15]	0	1634.91	8.64299e-09	0							84.78	0.7765	124.39	2	817.959	1.65543				0.92487	2	6.14634		1.00744	1.00744	0.992611	[K].VNDLEIVLLNDSVGK.[N]	PF3D7_1017300.1 [257-271]
FLNIDSK	43	1	1	PF3D7_1357000	1×Acetyl[K7]	0	843.468	0.00732437	0.000722309	43	0.3721	47.6073	2	422.237	-1.10193	51	0.0588	51.7031	2	422.238	0.924213	0.931898	6	1.58941	0.917973	21	11.9582	1.0151	0.999932	1.00752	0.99254	[K].FLNIDSK.[I]	PF3D7_1357000 [358-364]
EGPLIEESMK	2	1	1	PF3D7_1003800	1×Acetyl[K10]	0	1132.56	0.0463389	0.00395644	11.54	1	94.301	2	595.785	1.09373	32.25	0.5625	52.2658	2	566.783	2.43153				0.925484	1			1.00811	1.00811	0.991952	[K].EGPLIEESMK.[G]	PF3D7_1003800 [1042-1051]
QQNNNITYELDHNNNDNLMQK	7	1	1	PF3D7_0604500	1×Acetyl[K21]	0	2560.15	1.03893e-06	0							53.95	0.7963	66.5042	3	854.054	-0.196514				0.925716	6	3.44852		1.00837	1.00837	0.991703	[K].QQNNNITYELDHNNNDNLMQK.[N]	PF3D7_0604500 [1201-1221]
EQLVGGSSMLISK	13	1	1	PF3D7_0911900	1×Acetyl[K13]	0	1355.73	1.43621e-05	0							89.56	0.8667	61.1804	2	678.37	0.491168				0.926043	7	10.6145		1.00872	1.00872	0.991354	[R].EQLVGGSSMLISK.[I]	PF3D7_0911900 [366-378]
KIVESNNSGVSVVTAK	2	1	1	PF3D7_0527200	2×Acetyl[K1; K16]	1	1631.9	3.51422e-09	0							104.86	0.8952	35.1351	2	816.454	2.3548				0.926552	2	4.15068		1.00928	1.00928	0.990809	[K].KIVESNNSGVSVVTAK.[I]	PF3D7_0527200 [394-409]
TVLSAVISTK	25	1	1	PF3D7_1134800	1×Acetyl[K10]	0	1025.63	0.000308526	2.72408e-05	60.7	0.8033	64.8209	2	513.318	-2.35892	58.82	1	72.3786	2	509.811	0.394023	1.02898	4	7.3504	0.826254	9	9.87136	1.12085	0.900024	1.01044	0.989669	[M].TVLSAVISTK.[S]	PF3D7_1134800 [2-11]
LYLASIK	10	1	1	PF3D7_1136300	1×Acetyl[K7]	0	814.515	0.0216232	0.00200849							38.45	0.6053	60.9625	2	407.761	0.424685				0.927928	8	12.1484		1.01078	1.01078	0.989339	[R].LYLASIK.[C]	PF3D7_1136300 [432-438]
EAIIFPLK	3	1	1	PF3D7_1457500	1×Acetyl[K8]	0	944.6	0.0295945	0.00258232	15.9	0.25	64.303	2	486.795	5.80271	14.71	1	96.7237	2	472.804	0.590029				0.927948	3	14.6033		1.0108	1.0108	0.989318	[K].EAIIFPLK.[F]	PF3D7_1457500 [128-135]
TEMFEDINELDDKDALSSGSINSSLMR	3	1	1	PF3D7_1123500	1×Acetyl[K13]	1	3031.41	0.000108858	1.63217e-05	15.62	1	156.825	3	1025.8	2.77427	52.73	1	121.507	3	1011.14	2.45923				0.927993	1			1.01085	1.01085	0.98927	[K].TEMFEDINELDDKDALSSGSINSSLMR.[K]	PF3D7_1123500 [574-600]
ILNNEKDK	10	1	1	PF3D7_0710200	1×Acetyl[K8; K6]	1	973.531	0.0783572	0.00637487	41.85		47.4519	2	487.269	-1.22581	48.71	0	50.0328	2	487.269	0.216161	1.84797	3	168747	0.01	3	0	2.01296	0.01	1.01148	0.988651	[K].ILNNEKDK.[N]	PF3D7_0710200 [2613-2620]
QINNISNTMSNNK	7	1	1	PF3D7_1446500	1×Acetyl[K13]	0	1477.71	1.0364e-05	0							71.01	0.7042	24.8843	2	739.358	1.51888				0.928484	4	13.8008		1.01138	1.01138	0.988747	[K].QINNISNTMSNNK.[V]	PF3D7_1446500 [678-690]
GDIVGIVGFPGK	18	1	1	PF3D7_1350100	1×Acetyl[K12]	0	1158.65	8.02113e-07	0							65.35	0.7538	102.275	2	579.831	2.50238				0.928959	8	11.2179		1.0119	1.0119	0.988241	[R].GDIVGIVGFPGK.[S]	PF3D7_1350100 [187-198]
FSAHIQQLSMESNGK	18	1	1	PF3D7_1436000	1×Acetyl[K15]	0	1683.82	1.14912e-09	0							89.46	0.8202	58.3482	2	842.417	2.5947				0.928968	9	6.31161		1.01191	1.01191	0.988232	[K].FSAHIQQLSMESNGK.[S]	PF3D7_1436000 [370-384]
AGSCGSLQPDLIK	30	1	1	PF3D7_0513300	1×Acetyl[K13]	0	1345.68	1.61257e-05	0	66.36	0.5303	55.6349	2	673.342	-0.867829	73.7	0.6216	46.1686	2	673.344	1.49071	0.943924	4	4.09646	0.914197	9	6.6273	1.0282	0.995818	1.01201	0.988134	[R].AGSCGSLQPDLIK.[R]	PF3D7_0513300 [89-101]
IPVFGVNIGTIQK	15	1	1	PF3D7_0607000	1×Acetyl[K13]	0	1406.87	3.60928e-08	0	12.9	1	79.7828	4	362.977	5.79933	81.68	1	118.773	2	703.938	1.0067				0.929732	10	5.70055		1.01274	1.01274	0.98742	[K].IPVFGVNIGTIQK.[K]	PF3D7_0607000 [763-775]
HVDGFVAPPTYKPIK	2	1	1	PF3D7_0623600	1×Acetyl[K15]	0	1668.91	0.0024213	0.000309464							19.7	0	61.4498	3	556.976	1.45718				0.930255	1			1.01331	1.01331	0.986865	[K].HVDGFVAPPTYKPIK.[K]	PF3D7_0623600 [142-156]
IDDVVSGVGK	17	1	1	PF3D7_1229500	1×Acetyl[K10]	0	995.548	9.0653e-05	1.63217e-05	40.67	0.7317	37.9063	2	498.277	-0.829146	53.98	0.5	33.8042	2	498.279	2.42018	0.875839	2	5.37991	0.987881	6	2.35248	0.954035	1.07608	1.01506	0.985165	[R].IDDVVSGVGK.[D]	PF3D7_1229500 [521-530]
LDSLIIQK	3	1	1	PF3D7_1104200	1×Acetyl[K8]	0	929.567	0.0132162	0.00124328	15.24	0.1333	54.5222	2	465.286	-1.91957	26.41	0.1154	45.5543	2	465.287	0.247206	0.818837	1		1.04636	2	4.62011	0.891945	1.13979	1.01587	0.984383	[K].LDSLIIQK.[G]	PF3D7_1104200 [770-777]
SQVMNIEDSKDYK	7	1	1	PF3D7_1132200	2×Acetyl[K10; K13]	1	1563.74	0.000409868	3.9963e-05	11.52	1	23.1291	3	552.92	1.15132	72.12	0.7222	37.1363	2	782.375	-0.8533				0.933163	4	6.53219		1.01648	1.01648	0.983789	[K].SQVMNIEDSKDYK.[W]	PF3D7_1132200 [472-484]
ELISNAADALEK	36	1	1	PF3D7_1222300	1×Acetyl[K12]	0	1280.68	1.43189e-05	0	67.83	0.7059	61.7497	2	640.843	-1.19511	81.3	0.6914	56.6612	2	640.845	1.18781	0.816095	4	2.40398	1.05043	14	23.0338	0.888957	1.14422	1.01659	0.983683	[R].ELISNAADALEK.[I]	PF3D7_1222300 [102-113]
IDLFANPLK	13	1	1	PF3D7_0417500	1×Acetyl[K9]	0	1037.61	0.000212289	2.72408e-05							54.72	0.6909	106.697	2	519.31	2.14062				0.933504	7	5.26249		1.01685	1.01685	0.98343	[K].IDLFANPLK.[K]	PF3D7_0417500 [166-174]
TAIAMGIAK	3	1	1	PF3D7_1362200	1×Acetyl[K9]	0	875.502	0.000641673	6.46672e-05	15.39	0.2667	26.8374	2	453.269	-1.58203	37.65	1	38.8416	2	438.255	-0.164114	1.31387	1		0.554431	2	9.15832	1.43117	0.603932	1.01755	0.982751	[K].TAIAMGIAK.[A]	PF3D7_1362200 [77-85]
YEDICPTSHNMDVPVVK	31	1	1	PF3D7_1204300	1×Acetyl[K17]	0	2003.92	1.69826e-09	0							88.67	0.8539	70.5969	2	1002.46	0.552391				0.935618	17	4.00324		1.01915	1.01915	0.981208	[K].YEDICPTSHNMDVPVVK.[R]	PF3D7_1204300 [69-85]
STLCNTKPLSCDILEQVNEEQQMFNSIK	24	1	1	PF3D7_0108300	1×Acetyl[K7]	0	3326.57	1.97216e-08	0							75.16	0.6667	145.382	3	1109.53	2.79076				0.936154	6	5.35037		1.01974	1.01974	0.980646	[K].STLCNTKPLSCDILEQVNEEQQMFNSIK.[N]	PF3D7_0108300 [879-906]
ILMNIDENNNK	2	1	1	PF3D7_0609000	1×Acetyl[K11]	0	1317.65	0.000566952	5.26222e-05							47.09	0.2128	41.834	2	659.329	2.30454				0.936919	2	16.8979		1.02057	1.02057	0.979845	[K].ILMNIDENNNK.[L]	PF3D7_0609000 [1451-1461]
NMITGTSQADVALLVVPAEVGGFEGAFSK	129	1	1	PF3D7_1357000	1×Acetyl[K29]	0	2908.48	1.92068e-12	0							110.4	0.8636	168.642	3	970.164	0.223666				0.93801	48	3.08703		1.02176	1.02176	0.978706	[K].NMITGTSQADVALLVVPAEVGGFEGAFSK.[E]	PF3D7_1357000 [101-129]
LDINNTQDK	4	1	1	PF3D7_1338300	1×Acetyl[K9]	0	1067.54	0.00195597	0.000266401							57.19	0.5614	20.7879	2	534.276	0.667048				0.93897	2	18.9667		1.0228	1.0228	0.977705	[K].LDINNTQDK.[K]	PF3D7_1338300 [378-386]
IGTVLIDIK	5	1	1	PF3D7_0917500	1×Acetyl[K9]	0	992.665	0.000905535	8.75543e-05	10.07	1	62.6742	3	338.547	2.41191	30.54	1	89.8658	2	496.836	0.290669				0.939491	4	7.15773		1.02337	1.02337	0.977163	[K].IGTVLIDIK.[C]	PF3D7_0917500 [523-531]
TEEIVNALK	7	1	1	PF3D7_1118300	1×Acetyl[K9]	0	1023.58	0.00137543	0.000152758	22.51	0.2609	51.5527	2	508.784	-1.13865	45.72	0.3913	42.9886	2	512.293	-0.785889	1.1796	1		0.699441	5	25.1928	1.28492	0.761888	1.0234	0.977133	[K].TEEIVNALK.[Q]	PF3D7_1118300 [1344-1352]
MDKDIVVNEK	8	1	1	PF3D7_1336800	1×Acetyl[K3]	1	1232.62	0.0147196	0.00145552	14.73	1	5.57333	3	416.877	2.42573	38.72	0.1795	40.827	2	616.814	1.18996				0.940771	5	41.8831		1.02477	1.02477	0.975833	[-].MDKDIVVNEK.[F]	PF3D7_1336800 [1-10]
EMSIPIDLNDK	14	1	1	PF3D7_1357800	1×Acetyl[K11]	0	1274.63	0.00226739	0.000301447							51.06	0.5882	94.8614	2	637.819	0.236289				0.940843	10	5.51092		1.02484	1.02484	0.975759	[R].EMSIPIDLNDK.[N]	PF3D7_1357800 [139-149]
NEIHDQNDVYDNK	2	1	1	PF3D7_0726500	1×Acetyl[K13]	0	1603.7	0.000599414	6.46672e-05							55.62	0.7321	26.7957	2	802.355	2.3213				0.941027	2	10.5658		1.02504	1.02504	0.975568	[K].NEIHDQNDVYDNK.[K]	PF3D7_0726500 [2062-2074]
NVVVIFSDSNVCGEGEHK	8	1	1	PF3D7_0909400	1×Acetyl[K18]	0	1996.95	9.02751e-12	0							120.6	1	75.6325	2	998.98	0.678367				0.941152	6	18.842		1.02518	1.02518	0.975438	[K].NVVVIFSDSNVCGEGEHK.[I]	PF3D7_0909400 [208-225]
LLQSQNIMNMSGQNPYNDYNPSSK	21	1	1	PF3D7_1462300	1×Acetyl[K24]	0	2750.26	6.59964e-11	0							104.8	0.8667	75.1892	2	1375.63	-0.0147877				0.943126	10	11.772		1.02733	1.02733	0.973397	[K].LLQSQNIMNMSGQNPYNDYNPSSK.[M]	PF3D7_1462300 [1264-1287]
VQDMAAETILK	8	1	1	PF3D7_0302900	1×Acetyl[K11]	0	1218.64	0.00435317	0.000437509	15.62	1	46.6171	2	617.82	-2.19387	41.94	0.2143	54.8716	2	609.825	1.6182	0.898216	1		0.989147	5	5.88717	0.97841	1.07746	1.02794	0.972824	[K].VQDMAAETILK.[I]	PF3D7_0302900 [687-697]
IVMSPDVDNSLFEK	4	1	1	PF3D7_0313800	1×Acetyl[K14]	0	1593.78	0.00130878	0.00012041							38.62	0.5897	100.051	2	797.395	0.405096				0.945192	3	9.41808		1.02958	1.02958	0.971269	[K].IVMSPDVDNSLFEK.[T]	PF3D7_0313800 [590-603]
IMNNNMSVLK	6	1	1	PF3D7_0604500	1×Acetyl[K10]	0	1170.61	0.0117186	0.00107546	11.55	1	45.241	2	614.809	-3.29354	48.95	0.7755	55.0109	2	585.808	0.077512				0.947193	3	6.58974		1.03176	1.03176	0.969218	[K].IMNNNMSVLK.[N]	PF3D7_0604500 [1029-1038]
NDNIYNLDNLPK	5	1	1	PF3D7_1033500	1×Acetyl[K12]	0	1432.71	6.00446e-05	0	60.09	0.7333	69.286	2	716.856	-1.71708	35.46	0.6286	81.0139	2	716.857	0.412987	1.11268	3	0.792413	0.781996	1		1.21202	0.851815	1.03192	0.969068	[K].NDNIYNLDNLPK.[E]	PF3D7_1033500 [559-570]
QSNLLLSNFDFVDISSIEK	18	1	1	PF3D7_0511500	1×Acetyl[K19]	0	2183.14	7.16699e-11	0							110.68	0.6937	167.354	2	1092.08	0.709457				0.948594	8	30.3573		1.03329	1.03329	0.967786	[K].QSNLLLSNFDFVDISSIEK.[L]	PF3D7_0511500 [3828-3846]
KQNVEMNDQMDEQKEDDNIHISNK	2	1	1	PF3D7_0726500	1×Acetyl[K14]	2	2916.33	0.0138264	0.00134291							30.91	1	40.6293	4	729.84	2.6352				0.949112	2	1.83837		1.03385	1.03385	0.967258	[K].KQNVEMNDQMDEQKEDDNIHISNK.[T]	PF3D7_0726500 [394-417]
EIDENQNMNNFESNVLK	3	1	1	PF3D7_0418100	1×Acetyl[K17]	0	2037.92	7.31398e-08	0							87.04	0.7356	68.2108	2	1019.46	-0.199724				0.949527	3	72.7026		1.0343	1.0343	0.966835	[K].EIDENQNMNNFESNVLK.[R]	PF3D7_0418100 [408-424]
KSVLPIVNK	2	1	1	PF3D7_0920800	2×Acetyl[K1; K9]	1	997.64	0.0500136	0.00430682							29.92	0.4333	45.2302	2	499.324	0.487625				0.949817	2	7.76284		1.03462	1.03462	0.96654	[K].KSVLPIVNK.[N]	PF3D7_0920800 [189-197]
TNVNNINELNNINELNNINK	9	1	1	PF3D7_1032100	1×Acetyl[K20]	0	2332.22	2.12268e-11	0							124.05	0.8468	76.494	2	1166.61	2.1478				0.95002	5	3.86955		1.03484	1.03484	0.966333	[K].TNVNNINELNNINELNNINK.[L]	PF3D7_1032100 [1022-1041]
NSQMGLIYNK	5	1	1	PF3D7_0909300	1×Acetyl[K10]	0	1167.58	0.000291802	2.72408e-05							52.49	0.6538	42.3947	2	584.296	2.07206				0.950741	4	23.3404		1.03562	1.03562	0.965601	[R].NSQMGLIYNK.[I]	PF3D7_0909300 [78-87]
NNNIPMSNIPK	3	1	1	PF3D7_0110500	1×Acetyl[K11]	0	1255.67	0.00947472	0.000896078							30.37	0.2667	45.4327	2	628.338	3.22194				0.950858	2	15.5523		1.03575	1.03575	0.965481	[K].NNNIPMSNIPK.[N]	PF3D7_0110500 [1821-1831]
LLNIANNNNDNNTVK	5	1	1	PF3D7_1013200	1×Acetyl[K15]	0	1677.86	1.64927e-08	0							95.84	0.8125	38.9349	2	839.436	1.65859				0.952077	3	1.91074		1.03708	1.03708	0.964246	[R].LLNIANNNNDNNTVK.[G]	PF3D7_1013200 [893-907]
LLNENIDSKK	6	1	1	PF3D7_1433400	1×Acetyl[K10; K9]	1	1215.66	0.000355244	2.72408e-05	62.08	0.6935	41.6173	2	608.332	-1.6986	25.77	0.0385	64.7736	2	611.844	3.74163	0.95302	2	9.0781				1.03811		1.03811	0.963291	[K].LLNENIDSKK.[N]	PF3D7_1433400 [3500-3509]
NIYDNDMNNNNVFLK	12	1	1	PF3D7_1136400	1×Acetyl[K15]	0	1834.85	3.97139e-08	0							91.33	0.6703	84.4892	2	917.929	0.538784				0.953291	8	10.7853		1.0384	1.0384	0.963017	[K].NIYDNDMNNNNVFLK.[A]	PF3D7_1136400 [35-49]
LSVSSIYEGSNNEK	15	1	1	PF3D7_1107300	1×Acetyl[K14]	0	1533.75	1.71569e-07	0							84.56	0.8706	61.3785	2	767.38	1.0546				0.953798	9	7.46538		1.03896	1.03896	0.962505	[K].LSVSSIYEGSNNEK.[N]	PF3D7_1107300 [1426-1439]
GNNFSDAILNIFPGGSMTGSPK	3	1	1	PF3D7_0922400	1×Acetyl[K22]	0	2224.07	7.98017e-05	1.63217e-05							42.24	0.6667	155.015	2	1112.54	1.73333				0.953978	3	11.4432		1.03915	1.03915	0.962324	[K].GNNFSDAILNIFPGGSMTGSPK.[Y]	PF3D7_0922400 [863-884]
NTNVEIDNSAEK	6	1	1	PF3D7_1343300	1×Acetyl[K12]	0	1340.64	0.00158063	0.000152758	18.73	0.4211	53.7161	2	691.825	-6.00054	55.45	0.6364	20.1782	2	670.825	1.41883				0.954847	3	7.01447		1.0401	1.0401	0.961448	[K].NTNVEIDNSAEK.[N]	PF3D7_1343300 [469-480]
IKDDENLSK	7	1	1	PF3D7_1436000	1×Acetyl[K2]	1	1061.55	0.0505231	0.00432714							29.36	0.6552	20.6219	2	531.277	-0.202121				0.955238	4	9.87486		1.04052	1.04052	0.961054	[K].IKDDENLSK.[H]	PF3D7_1436000 [254-262]
MNNIMDPNMLK	6	1	1	PF3D7_1450100	1×Acetyl[K11]	0	1327.63	0.00241634	0.000309464							52.69	0.5472	84.8201	2	664.317	-1.03095				0.958117	4	11.982		1.04366	1.04366	0.958166	[K].MNNIMDPNMLK.[Q]	PF3D7_1450100 [454-464]
QNINNTAISSTTNK	9	1	1	PF3D7_1145100	1×Acetyl[K14]	0	1519.79	0.000134447	2.72408e-05	43.24	1	23.5582	2	753.382	0.694685	97.58	0.8061	21.4202	2	760.4	1.87581	1.03396	1		0.886303	5	4.26219	1.12627	0.965434	1.04585	0.956159	[K].QNINNTAISSTTNK.[N]	PF3D7_1145100 [301-314]
AGTISGIFSK	24	1	1	PF3D7_1408100	1×Acetyl[K10]	0	994.575	0.000131405	2.72408e-05	37.32	0.5135	59.8045	2	497.791	-0.687363	57.32	0.7018	52.3737	2	497.792	0.539997	0.972678	3	3.87922	0.949806	9	2.83348	1.05952	1.03461	1.04706	0.955052	[K].AGTISGIFSK.[D]	PF3D7_1408100 [202-211]
ENMTSLANDLIDK	13	1	1	PF3D7_1123500	1×Acetyl[K13]	0	1463.7	5.89127e-05	0							78.11	0.7564	99.3436	2	732.359	3.70246				0.961919	8	4.7249		1.0478	1.0478	0.954379	[K].ENMTSLANDLIDK.[I]	PF3D7_1123500 [1187-1199]
NMITGTSQADVALLVVPAEVGGFEGAFSKEGQTK	4	1	1	PF3D7_1357000	2×Acetyl[K29; K34]	1	3458.76	1.58513e-07	0							99.9	0.83	160.983	3	1153.59	0.0841401				0.963518	2	25.2053		1.04954	1.04954	0.952796	[K].NMITGTSQADVALLVVPAEVGGFEGAFSKEGQTK.[E]	PF3D7_1357000 [101-134]
EETFNNENDIEGNTEEIVDTFDALGLNEK	32	1	1	PF3D7_1468700	1×Acetyl[K29]	0	3299.47	1.41276e-06	0							68.59	0.8406	163.013	3	1100.5	0.114999				0.964255	9	1.27393		1.05035	1.05035	0.952068	[K].EETFNNENDIEGNTEEIVDTFDALGLNEK.[L]	PF3D7_1468700 [5-33]
YVNDEDNCLNIFMK	14	1	1	PF3D7_1139900	1×Acetyl[K14]	0	1774.78	4.97154e-09	0							108.83	0.7706	101.982	2	887.893	0.595428				0.964805	7	12.1093		1.05094	1.05094	0.951525	[K].YVNDEDNCLNIFMK.[N]	PF3D7_1139900 [128-141]
KEAEGCDCLQGFQITHSLGGGTGSGMGTLLISK	27	1	1	PF3D7_1008700	1×Acetyl[K33]	1	3409.62	1.7059e-12	0	17.99	0.2222	111.401	3	1151.21	-6.25362	110.86	0.8108	117.698	3	1137.21	2.78261				0.964869	15	5.70112		1.05101	1.05101	0.951461	[R].KEAEGCDCLQGFQITHSLGGGTGSGMGTLLISK.[I]	PF3D7_1008700 [122-154]
GVNPDEAVALGAAIQGGVLK	98	1	1	PF3D7_1134000	1×Acetyl[K20]	0	1879.03	6.34496e-15	0							120.12	0.8917	130.258	2	940.018	-0.379845				0.964988	37	4.14381		1.05114	1.05114	0.951344	[K].GVNPDEAVALGAAIQGGVLK.[G]	PF3D7_1134000 [398-417]
NKDTVNIVDDLK	8	1	1	PF3D7_0603300	1×Acetyl[K12]	1	1380.74	0.000109544	1.63217e-05							66.37	0.6667	59.9708	2	690.877	1.76456				0.966104	5	11.0694		1.05236	1.05236	0.950246	[K].NKDTVNIVDDLK.[Y]	PF3D7_0603300 [315-326]
EVGSVSYANIVDDYHSK	15	1	1	PF3D7_1004400	1×Acetyl[K17]	0	1889.9	1.44345e-09	0							92.06	1	72.0692	2	945.454	1.29609				0.968772	11	8.45779		1.05527	1.05527	0.947628	[R].EVGSVSYANIVDDYHSK.[E]	PF3D7_1004400 [462-478]
YYNISLNNALAMGDGENDIEMLSGLTHSVGVHNASEK	3	1	1	PF3D7_1033400	1×Acetyl[K37]	0	3977.88	1.98365e-09	0							55.91	0.75	154.952	4	995.227	1.15358				0.96888	2	4.45836		1.05538	1.05538	0.947523	[K].YYNISLNNALAMGDGENDIEMLSGLTHSVGVHNASEK.[V]	PF3D7_1033400 [225-261]
LPFNPQDMSPFLSEEAIK	39	1	1	PF3D7_0623500	1×Acetyl[K18]	0	2070.03	8.12907e-12	0							102.88	0.7573	115.985	2	1035.52	-0.901427				0.968968	18	3.22545		1.05548	1.05548	0.947436	[K].LPFNPQDMSPFLSEEAIK.[Y]	PF3D7_0623500 [78-95]
IKDVVSFIYEGIK	2	1	1	PF3D7_1134100	1×Acetyl[K2]	1	1531.9	0.000240568	2.72408e-05							43.97	1	116.979	3	511.307	2.3687				0.969696	1			1.05627	1.05627	0.946725	[K].IKDVVSFIYEGIK.[N]	PF3D7_1134100 [125-137]
LPDDINILK	13	1	1	PF3D7_0719000	1×Acetyl[K9]	0	1040.6	0.000112034	1.63217e-05	10.41	1	75.9643	3	366.222	6.04285	50.63	0.6667	87.1063	2	520.804	2.33569				0.971123	8	4.70496		1.05783	1.05783	0.945334	[K].LPDDINILK.[D]	PF3D7_0719000 [24-32]
INDQSQTTLNK	3	1	1	PF3D7_0515000	1×Acetyl[K11]	0	1261.64	0.000133727	2.72408e-05							77.79	0.641	17.7913	2	631.324	1.58135				0.97128	2	2.52522		1.058	1.058	0.945182	[K].INDQSQTTLNK.[I]	PF3D7_0515000 [92-102]
LLNISSLIK	12	1	1	PF3D7_0214000	1×Acetyl[K9]	0	1014.67	0.000436528	3.9963e-05							63.17	1	119.097	2	507.841	0.728507				0.971556	9	5.24405		1.0583	1.0583	0.944913	[K].LLNISSLIK.[L]	PF3D7_0214000 [326-334]
NIIFLSPAMLGGSGLVK	19	1	1	PF3D7_1337200	1×Acetyl[K17]	0	1731.01	2.83149e-06	0							71.1	0.7042	162.669	2	866.007	0.0183791				0.971999	9	1.89384		1.05878	1.05878	0.944482	[R].NIIFLSPAMLGGSGLVK.[I]	PF3D7_1337200 [847-863]
GMAINFISK	15	1	1	PF3D7_1459000	1×Acetyl[K9]	0	994.558	0.00149484	0.000152758							46.72	0.5106	79.1932	2	497.783	0.774192				0.974453	7	11.2202		1.06145	1.06145	0.942104	[K].GMAINFISK.[N]	PF3D7_1459000 [697-705]
QIAGLLIK	15	1	1	PF3D7_0815200	1×Acetyl[K8]	0	869.601	0.0176446	0.00170763	22.69	0.3913	68.9656	2	435.303	-1.63363	40.27	0.65	78.4364	2	435.304	-0.440443	0.905357	1		1.04478	8	8.8065	0.986189	1.13806	1.06213	0.941508	[R].QIAGLLIK.[N]	PF3D7_0815200 [58-65]
NNYDENSMLNPIDVVHK	7	1	1	PF3D7_0318200	1×Acetyl[K17]	0	2008.95	4.60574e-07	0							46.58	0.766	86.7874	2	1004.98	1.77502				0.975657	6	8.67663		1.06277	1.06277	0.940941	[K].NNYDENSMLNPIDVVHK.[V]	PF3D7_0318200 [1308-1324]
STACSTEMSNINNDNINK	3	1	1	PF3D7_0627100	1×Acetyl[K18]	0	2012.86	6.46086e-10	0							123.36	0.8211	32.3905	2	1006.94	0.990423				0.977596	2	18.071		1.06488	1.06488	0.939075	[K].STACSTEMSNINNDNINK.[E]	PF3D7_0627100 [96-113]
MLIQTQDSIPEIK	33	1	1	PF3D7_1037300	1×Acetyl[K13]	0	1531.8	1.25109e-07	0	47.39	0.7447	69.3811	2	776.931	-0.810678	90.54	0.6044	67.3637	2	766.406	0.518773				0.977896	16	4.62053		1.0652	1.0652	0.938787	[K].MLIQTQDSIPEIK.[S]	PF3D7_1037300 [35-47]
NEVSMNNIVHK	6	1	1	PF3D7_1450700	1×Acetyl[K11]	0	1284.64	0.00229529	0.000301447	11.97	1	48.8905	3	450.56	3.5411	42.13	0.7381	37.4586	2	642.822	0.547493				0.979038	4	7.37459		1.06645	1.06645	0.937692	[R].NEVSMNNIVHK.[K]	PF3D7_1450700 [41-51]
KQYSIHVNQYTKPDENQK	9	1	1	PF3D7_1311800	1×Acetyl[K18]	1	2220.1	0.00015065	2.72408e-05							56.32	0.6429	32.5713	3	740.708	2.35664				0.979341	5	8.48044		1.06678	1.06678	0.937402	[K].KQYSIHVNQYTKPDENQK.[E]	PF3D7_1311800 [665-682]
FCNNNKDLIDEK	2	1	1	PF3D7_0806800	1×Acetyl[K6]	1	1551.71	0.00142305	0.000152758	26.34	0.5769	47.5411	2	776.359	0.165539							0.980349	2	1.82224				1.06788		1.06788	0.936437	[R].FCNNNKDLIDEK.[N]	PF3D7_0806800 [111-122]
SFGGDFSNTVQGATGIPGK	8	2	1	PF3D7_0730800.1; PF3D7_0730800.2	1×Acetyl[K19]	0	1846.9	4.28229e-07	0							77.05	0.7143	69.9334	2	923.957	1.01375				0.980767	4	2.00037		1.06833	1.06833	0.936039	[K].SFGGDFSNTVQGATGIPGK.[L]	PF3D7_0730800.1 [176-194]
LGNICTLLLK	18	1	1	PF3D7_1136300	1×Acetyl[K10]	0	1144.68	0.000185286	2.72408e-05							73.67	0.2973	108.013	2	572.842	1.00837				0.981315	8	3.22069		1.06893	1.06893	0.935516	[K].LGNICTLLLK.[S]	PF3D7_1136300 [350-359]
VQGENMQNNVEEITGGVNESEGQK	19	1	1	PF3D7_1369500	1×Acetyl[K24]	0	2590.17	7.02985e-13	0							124.59	1	57.294	2	1295.59	1.24752				0.982218	8	13.2268		1.06991	1.06991	0.934656	[K].VQGENMQNNVEEITGGVNESEGQK.[N]	PF3D7_1369500 [488-511]
AINILSNK	4	1	1	PF3D7_0802000	1×Acetyl[K8]	0	872.52	0.00240974	0.000309464	20.11	1	48.1055	2	443.78	-2.60531	28.21		40.7118	2	436.764	0.810545				0.982972	3	5.24785		1.07073	1.07073	0.933939	[K].AINILSNK.[I]	PF3D7_0802000 [1300-1307]
ILLSEISDILNEASEK	12	1	1	PF3D7_0915400	1×Acetyl[K16]	0	1773.95	1.46064e-12	0							111.84	0.875	161.652	2	887.478	0.0261653				0.984178	9	2.51709		1.07205	1.07205	0.932795	[K].ILLSEISDILNEASEK.[G]	PF3D7_0915400 [1099-1114]
KNNEVCLIGDGMVSQGTMIVK	21	1	1	PF3D7_1230400	1×Acetyl[K1; K21]	1	2307.17	1.51114e-10	0	10.6	1	106.116	3	789.713	-4.77019	112.68	1	100.052	2	1154.09	1.22377				0.984436	12	11.0147		1.07233	1.07233	0.93255	[R].KNNEVCLIGDGMVSQGTMIVK.[G]	PF3D7_1230400 [45-65]
AKFDEAIAETK	52	1	1	PF3D7_1324900	1×Acetyl[K2]	1	1229.65	0.000124262	2.72408e-05	57.22	1	29.978	2	615.327	-0.908197	67.39	0.7463	35.1026	2	615.329	2.16925	0.968922	10	7.66707	1.00404	18	8.14351	1.05543	1.09368	1.07456	0.930617	[K].AKFDEAIAETK.[R]	PF3D7_1324900 [300-310]
GGINEVAQKNLHR	17	1	1	PF3D7_1333700	1×Acetyl[K9]	1	1477.79	0.000111058	1.63217e-05	69.65	0.7571	37.692	2	739.398	1.0526							0.986613	9	5.56174				1.0747		1.0747	0.930492	[R].GGINEVAQKNLHR.[T]	PF3D7_1333700 [53-65]
SAGEAMYNINK	8	1	1	PF3D7_0604500	1×Acetyl[K11]	0	1197.56	0.000121375	2.72408e-05	25.48	0.24	33.1136	2	602.791	-0.238452	65.12	1	36.1293	2	599.283	1.1472	1.02573	1		0.94771	4	7.28679	1.1173	1.03232	1.07481	0.930393	[K].SAGEAMYNINK.[Q]	PF3D7_0604500 [1952-1962]
FGDSILLESLK	8	1	1	PF3D7_1250700	1×Acetyl[K11]	0	1221.67	0.000140877	2.72408e-05							64.71	0.7692	115.535	2	611.341	1.95065				0.986746	3	2.52549		1.07484	1.07484	0.930367	[K].FGDSILLESLK.[E]	PF3D7_1250700 [10-20]
NNNIITTDQIGSMK	13	1	1	PF3D7_0706500	1×Acetyl[K14]	0	1569.82	1.53151e-06	0							78.07	0.7308	54.6575	2	785.416	2.51684				0.987046	7	9.13054		1.07517	1.07517	0.930084	[K].NNNIITTDQIGSMK.[I]	PF3D7_0706500 [888-901]
NMLIQNAITSLNSK	21	1	1	PF3D7_1357800	1×Acetyl[K14]	0	1546.83	6.88134e-06	0							85.75	0.5233	88.543	2	773.917	0.57308				0.988113	11	4.79725		1.07633	1.07633	0.92908	[K].NMLIQNAITSLNSK.[V]	PF3D7_1357800 [150-163]
NLMNSFLIGIK	6	1	1	PF3D7_1232300	1×Acetyl[K11]	0	1263.73	0.00147614	0.000152758							43.47	0.7442	137.144	2	632.37	0.319659				0.988156	4	17.6914		1.07638	1.07638	0.929039	[K].NLMNSFLIGIK.[K]	PF3D7_1232300 [70-80]
STILNDNNEIINYTNK	2	1	1	PF3D7_0814300	1×Acetyl[K16]	0	1886.98	7.97981e-06	0							78.37	0.7821	64.7384	2	943.992	0.915301				0.989624	1			1.07798	1.07798	0.927661	[R].STILNDNNEIINYTNK.[N]	PF3D7_0814300 [135-150]
VNYYEVLGVPQDADLTVIK	31	1	1	PF3D7_1211400	1×Acetyl[K19]	0	2136.12	7.54501e-09	0							78.49	0.7821	136.914	2	1068.56	-0.242275				0.990402	14	8.95045		1.07883	1.07883	0.926933	[R].VNYYEVLGVPQDADLTVIK.[K]	PF3D7_1211400 [5-23]
EASITEEVEQIEPVTGK	14	1	1	PF3D7_1149000	1×Acetyl[K17]	0	1858.93	2.33078e-10	0							101.62	0.6765	78.9604	2	929.968	-0.0512046				0.991894	8	13.6874		1.08045	1.08045	0.925538	[K].EASITEEVEQIEPVTGK.[V]	PF3D7_1149000 [1387-1403]
VSDNLIFNNK	15	1	1	PF3D7_0920800	1×Acetyl[K10]	0	1163.61	2.01833e-05	0	78.95	0.6962	56.1759	2	582.306	-0.877887	60.85	0.623	57.8491	2	582.307	1.43007	1.01585	2	2.44437	0.972276	10	6.2635	1.10654	1.05908	1.08281	0.92352	[K].VSDNLIFNNK.[K]	PF3D7_0920800 [497-506]
VEFIPQEGNK	8	2	1	PF3D7_1015200.1; PF3D7_1015200.2	1×Acetyl[K10]	0	1160.59	0.0482011	0.00415271	28.13	0.5	48.6335	2	584.309	-1.64817	38.75	0.5897	51.4889	2	580.802	0.930061	1.03787	1		0.951636	4	15.2124	1.13053	1.0366	1.08357	0.922879	[K].VEFIPQEGNK.[I]	PF3D7_1015200.2 [117-126]
QIFQNNPSK	7	1	1	PF3D7_1134000	1×Acetyl[K9]	0	1082.57	0.00702827	0.000722309	31.38	0.6129	23.1982	2	541.789	-0.494705	30.48	0.6	23.5308	2	538.28	-0.428985	1.0163	2	8.4958	0.975501	2	5.08575	1.10704	1.0626	1.08482	0.921813	[K].QIFQNNPSK.[G]	PF3D7_1134000 [389-397]
LNENTGNDADHIQNEDNK	26	1	1	PF3D7_0922100	1×Acetyl[K18]	0	2047.9	1.75341e-07	0							98.47	0.7755	26.792	2	1024.46	0.98311				0.996598	13	2.21249		1.08558	1.08558	0.92117	[K].LNENTGNDADHIQNEDNK.[M]	PF3D7_0922100 [1235-1252]
MDDDKDVNDSIHEANDDNNK	7	1	1	PF3D7_1249300	1×Acetyl[K5]	1	2303.93	4.05634e-06	0							50.49	0.7	29.3747	3	768.65	1.05774				0.996843	7	17.7046		1.08584	1.08584	0.920943	[K].MDDDKDVNDSIHEANDDNNK.[M]	PF3D7_1249300 [72-91]
QIYSNTIGK	2	1	1	PF3D7_0306100	1×Acetyl[K9]	0	1037.58	0.0209307	0.00194247							18.4	1	32.6296	2	519.294	-0.415538				1.0006	2	10.368		1.08994	1.08994	0.917481	[K].QIYSNTIGK.[D]	PF3D7_0306100 [516-524]
EDNLNNDLLNEDILTK	9	1	1	PF3D7_1133200	1×Acetyl[K16]	0	1879.94	1.88128e-08	0							84.54	1	109.93	2	940.473	1.07261				1.00075	5	17.2519		1.0901	1.0901	0.917348	[K].EDNLNNDLLNEDILTK.[G]	PF3D7_1133200 [258-273]
LMFAYINNENEELVAK	46	1	1	PF3D7_1104400	1×Acetyl[K16]	0	1897.94	1.66629e-07	0							83.55	0.7976	109.675	2	949.473	0.674648				1.00122	21	9.87208		1.09061	1.09061	0.916915	[K].LMFAYINNENEELVAK.[Y]	PF3D7_1104400 [198-213]
ENPNIYENINNTQGIMLNK	12	1	1	PF3D7_0611400	1×Acetyl[K19]	0	2219.08	1.41928e-08	0							88.68	0.6742	76.0169	2	1110.04	2.43311				1.00143	7	9.69149		1.09084	1.09084	0.916727	[K].ENPNIYENINNTQGIMLNK.[T]	PF3D7_0611400 [663-681]
ILTVLK	8	1	1	PF3D7_1208300	1×Acetyl[K6]	0	686.481	0.113229	0.00934647	12.11	0	57.9711	2	364.748	-2.93311	25.37	0.28	51.733	2	343.745	1.25261				1.00368	5	6.00639		1.09329	1.09329	0.914673	[K].ILTVLK.[K]	PF3D7_1208300 [80-85]
KIDNVCSVEQWK	8	1	1	PF3D7_0308600	1×Acetyl[K12]	1	1512.76	2.05216e-05	0							86.25	0.7674	52.7437	2	756.884	1.47855				1.00368	4	7.23946		1.09329	1.09329	0.914668	[R].KIDNVCSVEQWK.[D]	PF3D7_0308600 [176-187]
DMPFLNNFFENPILGK	8	1	1	PF3D7_1125400	1×Acetyl[K16]	0	1895.94	4.30927e-06	0							52.31	0.6538	169.494	2	948.471	-0.862613				1.00395	4	8.9979		1.09358	1.09358	0.914425	[K].DMPFLNNFFENPILGK.[L]	PF3D7_1125400 [289-304]
CEKDDITVNEEILQK	13	1	1	PF3D7_0211800	1×Acetyl[K3]	1	1833.89	2.17678e-05	0							84.95	0.6118	62.4066	2	917.45	1.9221				1.00431	8	12.8815		1.09398	1.09398	0.914094	[M].CEKDDITVNEEILQK.[A]	PF3D7_0211800 [2-16]
INLIVIK	5	1	1	PF3D7_0717400	1×Acetyl[K7]	0	812.56	0.00813164	0.000801602	22.46	0.0909	76.979	2	406.783	-2.14005	54.04	0.0556	89.0213	2	406.784	-0.0368363	1.09823	1		0.910756	3	8.93175	1.19628	0.99207	1.09418	0.91393	[R].INLIVIK.[K]	PF3D7_0717400 [152-158]
MQNVIIFVTDQK	15	1	1	PF3D7_0422500	1×Acetyl[K12]	0	1465.79	1.92734e-06	0	46.61	0.5532	77.1294	2	733.398	-1.56682	79.92	0.7625	105.994	2	725.404	2.90735	1.19108	3	6.78752	0.819415	7	12.8052	1.29742	0.892574	1.095	0.913243	[K].MQNVIIFVTDQK.[L]	PF3D7_0422500 [2100-2111]
SYETENNIFLTCSENLPADLFDVAK	7	1	1	PF3D7_1127500	1×Acetyl[K25]	0	2890.35	3.21651e-05	0	21.71	1	153.126	3	980.456	-6.52533	48.82	1	167.509	2	1445.68	3.4691				1.006	6	6.2644		1.09582	1.09582	0.912562	[K].SYETENNIFLTCSENLPADLFDVAK.[L]	PF3D7_1127500 [154-178]
SNNSALADQITK	28	1	1	PF3D7_1229400	1×Acetyl[K12]	0	1261.64	5.10835e-07	0	73.01	0.726	33.8939	2	634.831	-0.7068	86.93	0.7816	31.3748	2	631.325	3.50853	0.973497	4	5.07995	1.04021	8	2.45416	1.06041	1.13308	1.09675	0.911789	[R].SNNSALADQITK.[L]	PF3D7_1229400 [72-83]
GQKYIAR	4	1	1	PF3D7_1309100	1×Acetyl[K3]	1	884.506	0.00801629	0.000801602	45.33	1	19.1541	2	442.756	-0.630258							1.00701	2	9.84819				1.09692		1.09692	0.911644	[R].GQKYIAR.[D]	PF3D7_1309100 [25-31]
NLNSAIEYTK	5	1	1	PF3D7_1017000	1×Acetyl[K10]	0	1159.61	0.00174286	0.00019596							41.21	0.6585	43.3375	2	580.308	1.58917				1.00786	4	5.2977		1.09784	1.09784	0.910876	[K].NLNSAIEYTK.[S]	PF3D7_1017000 [853-862]
QVLNSSVMIK	10	1	1	PF3D7_1212700	1×Acetyl[K10]	0	1176.63	0.00531795	0.000567672	12.39	1	75.8779	2	588.817	-2.71544	56.89	0.5789	44.8845	2	559.816	0.29662				1.00823	6	7.0982		1.09825	1.09825	0.91054	[K].QVLNSSVMIK.[D]	PF3D7_1212700 [611-620]
CYNNVSNIQNK	4	1	1	PF3D7_0215500	1×Acetyl[K11]	0	1360.64	6.44203e-05	0	18.75	1	13.8718	3	468.222	0.951498	63.32	0.7143	20.1556	2	680.824	1.2194				1.01003	3	0.394721		1.10021	1.10021	0.908919	[R].CYNNVSNIQNK.[V]	PF3D7_0215500 [132-142]
LTNILAAK	19	1	1	PF3D7_1357800	1×Acetyl[K8]	0	850.547	0.0020349	0.000296793	15.72	1	50.8714	2	425.776	-2.78762	51.39	0.7647	42.184	2	425.777	0.656854	1.04089	1		0.97928	9	5.64568	1.13382	1.06671	1.10027	0.908871	[R].LTNILAAK.[A]	PF3D7_1357800 [24-31]
NDDYVSVSTLGISNDVDILNK	7	1	1	PF3D7_0606600	1×Acetyl[K21]	0	2295.15	1.95755e-07	0							97.79	0.8878	131.584	2	1148.08	0.437206				1.01107	4	2.55192		1.10134	1.10134	0.907984	[K].NDDYVSVSTLGISNDVDILNK.[Q]	PF3D7_0606600 [913-933]
KGVAINFVTNDDK	11	1	1	PF3D7_1468700	1×Acetyl[K13]	1	1427.76	0.000342226	2.72408e-05							84.18	0.6905	56.4481	2	714.385	1.96379				1.01154	5	18.1359		1.10186	1.10186	0.907558	[R].KGVAINFVTNDDK.[E]	PF3D7_1468700 [359-371]
VIETSNDQNQNNQNDQNDQQSDILNNQHLLK	10	1	1	PF3D7_0616300	1×Acetyl[K31]	0	3635.71	3.26453e-08	0							128.04	0.8438	58.2895	3	1212.58	7.00708				1.01187	4	7.19838		1.10221	1.10221	0.907265	[K].VIETSNDQNQNNQNDQNDQQSDILNNQHLLK.[E]	PF3D7_0616300 [58-88]
GKPINEAPVVER	11	1	1	PF3D7_0302800	1×Acetyl[K2]	0	1350.74	0.000870825	8.75543e-05	10.39	1	20.1647	2	675.871	-1.4977	42.17	0.3333	32.5659	2	658.377	1.42585				1.01197	7	5.6236		1.10232	1.10232	0.907177	[K].GKPINEAPVVER.[M]	PF3D7_0302800 [282-293]
FPIITNENNWSEIDNAK	20	1	1	PF3D7_0811200	1×Acetyl[K17]	0	2026.02	1.37499e-12	0							137.65	0.8478	109.782	2	1013.51	-1.49419				1.01261	10	10.7478		1.10301	1.10301	0.906607	[R].FPIITNENNWSEIDNAK.[K]	PF3D7_0811200 [662-678]
KVIMSAPPKDDTPIYVMGINHHQYDTK	21	1	1	PF3D7_1462800	1×Acetyl[K1]	2	3098.54	5.90089e-07	0							64.16	1	72.5049	4	775.395	5.17854				1.01375	11	17.8309		1.10426	1.10426	0.905582	[K].KVIMSAPPKDDTPIYVMGINHHQYDTK.[Q]	PF3D7_1462800 [118-144]
VIDGMDVLSVLENEPVGEK	28	1	1	PF3D7_1116300	1×Acetyl[K19]	0	2050.05	2.31125e-08	0							80.84	0.716	153.129	2	1025.53	-2.67058				1.01395	17	12.0081		1.10448	1.10448	0.905403	[K].VIDGMDVLSVLENEPVGEK.[S]	PF3D7_1116300 [122-140]
IFVENGDNVGPYVAK	7	1	1	PF3D7_0302700	1×Acetyl[K15]	0	1621.82	1.74394e-07	0							70.32	0.6286	75.5639	2	811.414	-1.08594				1.01469	5	36.9867		1.10529	1.10529	0.904743	[K].IFVENGDNVGPYVAK.[L]	PF3D7_0302700 [58-72]
QINNNDIIK	2	1	1	PF3D7_1013100	1×Acetyl[K9]	0	1092.63	0.0230382	0.00211165							29.94	0.5	30.0346	2	546.82	2.63702				1.01579	2	10.871		1.10649	1.10649	0.903763	[K].QINNNDIIK.[K]	PF3D7_1013100 [973-981]
IVCSSAANK	8	1	1	PF3D7_0716800	1×Acetyl[K9]	0	949.477	0.00036825	2.72408e-05							50.14	0.56	13.4549	2	475.243	1.12983				1.01599	4	1.03287		1.1067	1.1067	0.903591	[R].IVCSSAANK.[V]	PF3D7_0716800 [66-74]
AINLFK	12	2	2	PF3D7_1330800; PF3D7_1303800	1×Acetyl[K6]	0	705.429	0.0258823	0.00224031	14.07	0	44.5795	2	374.222	-3.3444	43.37	0	60.8997	2	353.218	0.0987457				1.01639	5	5.87543		1.10713	1.10713	0.903234	[MK].AINLFK.[KR]	PF3D7_1330800 [2-7]; PF3D7_1303800 [6254-6259]
NACNVAINK	2	1	1	PF3D7_0308200	1×Acetyl[K9]	0	1010.52	0.000704222	7.60462e-05	19.5	1	15.3015	2	505.762	1.09866	44.4	0.7045	19.5001	2	505.762	0.494659	0.964548	1		1.07383	1		1.05066	1.16971	1.11019	0.900749	[R].NACNVAINK.[L]	PF3D7_0308200 [129-137]
VNFSKNIK	2	1	1	PF3D7_0814000	1×Acetyl[K5; K8]	1	998.574	0.11953	0.00971501	19.38	0.3684	45.135	2	499.79	-1.20534							1.0192	2	6.09682				1.11019		1.11019	0.900744	[R].VNFSKNIK.[K]	PF3D7_0814000 [23-30]
DDASSDILTATTSTNDMKDEDKK	13	1	1	PF3D7_1138500	2×Acetyl[K18; K22]	2	2508.14	5.41559e-05	0							111.16	0.8919	55.9729	2	1254.57	2.21132				1.02026	9	4.76116		1.11135	1.11135	0.899807	[K].DDASSDILTATTSTNDMKDEDKK.[N]	PF3D7_1138500 [291-313]
DMEIFENVSLVGVNNIDK	6	1	1	PF3D7_0622200	1×Acetyl[K18]	0	2050.03	2.33769e-06	0							40.71	0.5854	142.908	2	1025.52	1.92517				1.02125	4	16.8076		1.11243	1.11243	0.898935	[K].DMEIFENVSLVGVNNIDK.[I]	PF3D7_0622200 [511-528]
NIWDLLSVK	4	1	1	PF3D7_1229500	1×Acetyl[K9]	0	1094.63	0.0605702	0.00497858							18.44	0.2778	143.401	2	547.82	1.15924				1.0217	3	1.54488		1.11292	1.11292	0.898534	[K].NIWDLLSVK.[K]	PF3D7_1229500 [496-504]
LASMLHGISTISEK	6	1	1	PF3D7_0310700	1×Acetyl[K14]	0	1486.79	9.37908e-05	1.63217e-05							42.84	0.5581	73.1504	2	743.901	1.4249				1.02369	3	9.16415		1.11509	1.11509	0.896791	[R].LASMLHGISTISEK.[I]	PF3D7_0310700 [33-46]
GKLPEQDSTIASK	5	1	1	PF3D7_1251100	1×Acetyl[K2]	1	1380.74	4.04577e-05	0							49.86	0.76	29.7487	3	460.92	0.31817				1.02778	4	4.44526		1.11954	1.11954	0.89322	[K].GKLPEQDSTIASK.[S]	PF3D7_1251100 [6-18]
DTITSSKTNK	5	1	1	PF3D7_1008100	1×Acetyl[K7; K10]	1	1136.58	0.00757801	0.000759182	11.67	0.0833	12.0275	2	568.793	-0.110039	60.19	0.4333	18.3021	2	568.793	0.104764	1.19122	1		0.870811	2	8.43832	1.29757	0.948558	1.12307	0.890419	[K].DTITSSKTNK.[N]	PF3D7_1008100 [1841-1850]
DCGANIVLSK	12	1	1	PF3D7_0308200	1×Acetyl[K10]	0	1076.54	8.18355e-05	1.63217e-05	53.3	0.6415	41.4382	2	542.282	-0.473251	67.55	0.5294	45.9683	2	538.774	1.06663	1.08148	1		0.984388	6	4.64973	1.17803	1.07228	1.12515	0.888766	[K].DCGANIVLSK.[L]	PF3D7_0308200 [285-294]
NEIGYQKPLDEK	29	1	1	PF3D7_1346300	1×Acetyl[K7]	0	1440.74	3.36942e-05	0	35.07	0.4	28.8606	2	717.366	-1.90306	77.82	0.7179	33.1672	2	720.876	0.427103	1.03947	2	0.444528	1.02925	15	8.46802	1.13228	1.12114	1.12671	0.88754	[K].NEIGYQKPLDEK.[E]	PF3D7_1346300 [148-159]
EVNGVLVPIDDK	3	1	1	PF3D7_1218500	1×Acetyl[K12]	0	1304.72	0.00012057	2.72408e-05							39.4	0.6154	63.4083	2	652.862	0.501002				1.03671	2	38.1469		1.12927	1.12927	0.885531	[K].EVNGVLVPIDDK.[E]	PF3D7_1218500 [976-987]
EENVEIINNNNNENNNVAK	14	1	1	PF3D7_0706500	1×Acetyl[K19]	0	2185.01	2.9898e-11	0							106.96	0.7477	37.8678	2	1093.01	0.932798				1.03922	7	6.81323		1.132	1.132	0.883393	[K].EENVEIINNNNNENNNVAK.[I]	PF3D7_0706500 [847-865]
EIMKEDVNEKDTANK	35	1	1	PF3D7_0500800	2×Acetyl[K4; K10]	2	1763.85	8.59948e-05	1.63217e-05							95.26	0.7474	26.9509	2	882.429	1.50484				1.03952	17	7.89863		1.13233	1.13233	0.883135	[K].EIMKEDVNEKDTANK.[D]	PF3D7_0500800 [892-906]
KDDASSDILTATTSTNDMKDEDKK	6	1	1	PF3D7_1138500	2×Acetyl[K1; K24]	3	2629.21	8.32078e-05	1.63217e-05	11.32	0.0909	104.583	3	910.414	-0.917011	85.6	0.8488	47.2002	3	877.082	6.42747				1.04148	4	3.62339		1.13446	1.13446	0.881474	[K].KDDASSDILTATTSTNDMKDEDKK.[N]	PF3D7_1138500 [290-313]
KLGDIVVVGINSDEDALNSK	9	1	1	PF3D7_1347700	1×Acetyl[K1]	1	2100.14	1.43232e-12	0							105.7	0.8113	98.709	2	1050.57	1.71098				1.04459	3	7.62556		1.13785	1.13785	0.878849	[K].KLGDIVVVGINSDEDALNSK.[G]	PF3D7_1347700 [155-174]
FLNNIELENSK	6	1	1	PF3D7_0812100	1×Acetyl[K11]	0	1320.68	2.82428e-05	0							90.59	0.4286	57.5556	2	660.844	0.207317				1.04507	3	0.964274		1.13837	1.13837	0.878447	[R].FLNNIELENSK.[F]	PF3D7_0812100 [1020-1030]
NEIDKLNNDINEK	2	1	1	PF3D7_0317300	1×Acetyl[K5]	1	1572.81	7.14889e-05	0							75.24	0.6667	44.508	2	786.906	0.131072				1.04512	2	0.375393		1.13843	1.13843	0.878403	[R].NEIDKLNNDINEK.[S]	PF3D7_0317300 [1692-1704]
QLPLNINNK	15	1	1	PF3D7_1224300	1×Acetyl[K9]	0	1053.61	0.0141604	0.00140224	24.41	0.5	53.3759	2	530.814	-1.34647	38.66	0.4103	56.5999	2	527.306	0.336985	1.05181	2	0.465067	1.04108	6	1.34904	1.14571	1.13403	1.13987	0.877291	[K].QLPLNINNK.[Q]	PF3D7_1224300 [718-726]
IQNIQELLK	16	1	1	PF3D7_0714500	1×Acetyl[K9]	0	1112.69	0.00228787	0.000301447							44.22	0.5227	83.1968	2	556.847	1.29264				1.0469	9	15.0715		1.14037	1.14037	0.876906	[K].IQNIQELLK.[D]	PF3D7_0714500 [12-20]
NTTIPAKK	5	1	1	PF3D7_0818900	1×Acetyl[K8]	1	879.537	0.0210852	0.00194247							37.71	0.5526	17.4426	2	440.272	-1.08449				1.04724	3	6.81002		1.14074	1.14074	0.876624	[R].NTTIPAKK.[S]	PF3D7_0818900 [430-437]
QILMYSATFPVTVK	13	1	1	PF3D7_0320800	1×Acetyl[K14]	0	1597.87	0.000127433	2.72408e-05							59.62	0.7667	123.42	2	799.437	0.7646				1.04864	8	5.19122		1.14226	1.14226	0.875458	[K].QILMYSATFPVTVK.[E]	PF3D7_0320800 [235-248]
LKDEPVDDNTSNILK	6	1	1	PF3D7_0801000	1×Acetyl[K2]	1	1707.89	6.5912e-06	0							87.49	0.7701	53.1147	2	854.447	-0.350697				1.04902	4	20.727		1.14267	1.14267	0.87514	[K].LKDEPVDDNTSNILK.[D]	PF3D7_0801000 [383-397]
VQSWEIYNAK	7	1	1	PF3D7_0215000	1×Acetyl[K10]	0	1244.64	0.00790859	0.000801602							30.12	0.5667	59.9572	2	622.824	1.55956				1.04986	4	15.4329		1.14359	1.14359	0.874437	[K].VQSWEIYNAK.[D]	PF3D7_0215000 [666-675]
TSGKVINSLSK	8	1	1	PF3D7_1118600	1×Acetyl[K4]	1	1182.68	2.75108e-05	0	75.34	0.8533	41.4164	2	591.843	-0.736811							1.04998	4	3.04778				1.14373		1.14373	0.874335	[R].TSGKVINSLSK.[Y]	PF3D7_1118600 [175-185]
IPGGDITDSYVLK	26	1	1	PF3D7_1229500	1×Acetyl[K13]	0	1391.76	1.56116e-05	0	41.9	0.5238	69.8418	2	689.364	-3.5147	80.75	0.7901	82.6535	2	696.385	1.50131	1.05865	2	1.82812	1.04438	11	6.03627	1.15317	1.13763	1.1454	0.87306	[K].IPGGDITDSYVLK.[G]	PF3D7_1229500 [206-218]
GGINITHTVPLNNLDEDMIK	16	1	1	PF3D7_0524400	1×Acetyl[K20]	0	2194.12	1.87206e-07	0							82.23	0.8415	111.698	2	1097.56	0.837204				1.05302	11	9.25943		1.14704	1.14704	0.871812	[K].GGINITHTVPLNNLDEDMIK.[S]	PF3D7_0524400 [185-204]
TNFAADFLMGGISAAISK	45	1	1	PF3D7_1037300	1×Acetyl[K18]	0	1827.95	1.65165e-12	0							118.71	0.8908	165.887	2	914.479	0.748436				1.05405	20	4.27718		1.14816	1.14816	0.87096	[K].TNFAADFLMGGISAAISK.[T]	PF3D7_1037300 [7-24]
TNLELNNNMGNAMSVNNNMLYEEIKK	4	1	1	PF3D7_1138800	1×Acetyl[K25; K26]	1	2998.41	6.95446e-05	0	10.21	1	106.065	3	1027.15	3.72989	53.13	0.7358	111.086	3	1000.14	2.78614				1.05439	1			1.14853	1.14853	0.870676	[K].TNLELNNNMGNAMSVNNNMLYEEIKK.[N]	PF3D7_1138800 [856-881]
IISDGVSCKFIR	2	1	1	PF3D7_1414300	1×Acetyl[K9]	1	1436.76	0.00784101	0.000801602	29.66	1	71.3422	2	718.881	-1.55779							1.05535	1					1.14958		1.14958	0.869884	[R].IISDGVSCKFIR.[E]	PF3D7_1414300 [190-201]
KLVSLDMSSLIAGAK	3	1	1	PF3D7_0816600	1×Acetyl[K15; K1]	1	1532.87	0.00144346	0.000152758							50.78	1	112.468	2	766.941	1.76528				1.05628	2	12.4		1.15058	1.15058	0.869125	[R].KLVSLDMSSLIAGAK.[Y]	PF3D7_0816600 [389-403]
DAAVLAYGSIMEGPDTEK	6	1	1	PF3D7_0815200	1×Acetyl[K18]	0	1873.9	1.30831e-08	0							64.78	1	103.098	2	937.451	-1.14453				1.05643	3	23.1047		1.15075	1.15075	0.869002	[R].DAAVLAYGSIMEGPDTEK.[L]	PF3D7_0815200 [389-406]
EVNVMTPEQILK	41	1	1	PF3D7_1346300	1×Acetyl[K12]	0	1400.75	0.000188997	2.72408e-05	42.18	0.7381	68.1503	2	708.873	-0.662661	57.4	0.4035	101.655	2	700.876	-0.29169	1.01981	4	9.23444	1.09312	19	9.03863	1.11086	1.19071	1.15079	0.868972	[K].EVNVMTPEQILK.[E]	PF3D7_1346300 [160-171]
IDINIIYDDGK	11	1	1	PF3D7_1137300	1×Acetyl[K11]	0	1278.66	5.22794e-05	0	62.3	0.5161	78.5927	2	639.832	-0.68464	53.51	0.7037	94.4561	2	653.867	0.317487	0.888779	3	19.5619	1.22488	3	10.3782	0.968131	1.33424	1.15118	0.868671	[R].IDINIIYDDGK.[H]	PF3D7_1137300 [233-243]
IEAAFGLSK	8	1	1	PF3D7_1468100	1×Acetyl[K9]	0	935.52	0.000681461	6.46672e-05	10.8	1	55.4947	2	468.263	-1.44642	46.72	0.6383	59.0835	2	468.265	2.79431	1.20836	1		0.906722	5	6.87017	1.31625	0.987676	1.15196	0.868083	[R].IEAAFGLSK.[S]	PF3D7_1468100 [563-571]
LGACLMGGVGNMPIKPGSK	34	1	1	PF3D7_1407100	1×Acetyl[K19; K15]	0	1886.97	2.98964e-09	0							79.38	0.6582	86.1585	2	943.988	2.18791				1.05773	17	6.01011		1.15217	1.15217	0.867927	[K].LGACLMGGVGNMPIKPGSK.[V]	PF3D7_1407100 [148-166]
KAHIMEVQINGGSMK	4	1	1	PF3D7_1027800	1×Acetyl[K15]	1	1714.88	4.42994e-05	0	18.53	1	99.6721	2	857.938	-7.31008	71.77	0.8056	47.554	2	828.943	2.88791				1.05831	3	11.9592		1.15279	1.15279	0.867457	[K].KAHIMEVQINGGSMK.[E]	PF3D7_1027800 [172-186]
TSSIDGNMNNIK	10	1	1	PF3D7_1217900	1×Acetyl[K12]	0	1293.61	0.00011197	1.63217e-05	33.25	0.6061	33.8032	2	647.308	-0.567838	62.76	0.6349	27.4751	2	647.31	1.50817	1.34113	2	118.35	0.775923	4	12.2943	1.46086	0.845199	1.15303	0.867279	[K].TSSIDGNMNNIK.[N]	PF3D7_1217900 [214-225]
EKIDTPYNDNMK	5	1	1	PF3D7_0926700	2×Acetyl[K2; K12]	1	1474.7	0.00358945	0.000380386							44.7	0.7111	34.0751	2	737.852	1.13103				1.05855	3	1.93821		1.15306	1.15306	0.867254	[K].EKIDTPYNDNMK.[K]	PF3D7_0926700 [352-363]
DSQNHNEDKEHNNIHDNHSLKPNINEEGLLK	2	1	1	PF3D7_1126000	1×Acetyl[K31]	1	3646.74	0.00954195	0.000904985							35.79	0.5556	46.7034	5	730.156	2.02439				1.06019	1			1.15485	1.15485	0.865914	[K].DSQNHNEDKEHNNIHDNHSLKPNINEEGLLK.[K]	PF3D7_1126000 [832-862]
SDNINVNNDVTNNKK	8	1	1	PF3D7_0706500	1×Acetyl[K15]	1	1695.84	0.000125629	2.72408e-05							75.58	0.6184	29.0775	2	848.421	-0.841126				1.06023	5	5.96811		1.15489	1.15489	0.865881	[K].SDNINVNNDVTNNKK.[E]	PF3D7_0706500 [774-788]
MSITSDNILK	52	1	1	PF3D7_1103100	1×Acetyl[K10]	0	1137.58	0.000308993	2.72408e-05	53.72	0.6296	49.6807	2	569.294	-0.94594	66.79	0.791	53.3187	2	576.313	2.54077	1.04667	7	6.89574	1.07379	21	15.3818	1.14012	1.16966	1.15489	0.86588	[K].MSITSDNILK.[L]	PF3D7_1103100 [31-40]
LLGEQFGAIPK	12	1	1	PF3D7_0802300	1×Acetyl[K11]	0	1172.67	0.000105989	1.63217e-05							60.33	0.6667	87.7969	2	586.837	0.16956				1.06111	6	8.23607		1.15585	1.15585	0.865162	[R].LLGEQFGAIPK.[M]	PF3D7_0802300 [734-744]
INEDSTVGVTDK	9	1	1	PF3D7_0624600	1×Acetyl[K12]	0	1284.64	1.86409e-06	0	26.32	1	24.5953	2	639.314	-1.15864	97.46	0.7732	24.9673	2	642.824	1.64066	1.27028	1		0.852145	4	8.0657	1.3837	0.928226	1.15596	0.865081	[K].INEDSTVGVTDK.[G]	PF3D7_0624600 [988-999]
ELYQKDNELNIVR	6	1	1	PF3D7_0830400	1×Acetyl[K5]	1	1675.87	6.15588e-05	0	49.78	1	70.7823	2	838.435	-1.38305							1.06356	3	11.1485				1.15852		1.15852	0.863171	[K].ELYQKDNELNIVR.[K]	PF3D7_0830400 [79-91]
IEEYNKENEMMK	3	1	1	PF3D7_1347400	1×Acetyl[K12; K6]	1	1564.71	0.00189528	0.000258696							58.16	0.7241	31.9375	2	782.858	-0.282005				1.0636	3	2.70952		1.15856	1.15856	0.863141	[K].IEEYNKENEMMK.[L]	PF3D7_1347400 [18-29]
KTLEVPVNVYFTNINENNNIMETYNK	3	1	1	PF3D7_1360800	1×Acetyl[K1]	1	3101.52	0.00134757	0.000152758							50.72	0.7647	126.889	3	1034.52	1.79247				1.06444	3	26.1424		1.15947	1.15947	0.862463	[K].KTLEVPVNVYFTNINENNNIMETYNK.[L]	PF3D7_1360800 [651-676]
KAISDVFEGTK	15	1	1	PF3D7_1441200	1×Acetyl[K11]	1	1194.64	0.00206639	0.000296793	42.34	0.7381	43.9565	2	597.821	-1.44653	66.15	0.8182	45.8912	2	597.823	1.61893	1.08468	1		1.0448	7	6.33618	1.18152	1.13808	1.1598	0.862215	[K].KAISDVFEGTK.[Q]	PF3D7_1441200 [11-21]
GVQNIVK	5	1	1	PF3D7_1002400.1	1×Acetyl[K7]	0	764.474	0.101223	0.00859716	19.52	0.2	25.4413	2	379.231	-1.91893	27.73	0.3929	24.7166	2	382.74	-0.960406	1.04225	1		1.08728	2	2.14335	1.13531	1.18435	1.15983	0.862196	[K].GVQNIVK.[R]	PF3D7_1002400.1 [111-117]
DEGNKNDLINSATDVSTELENLK	8	1	1	PF3D7_0801000	2×Acetyl[K5; K23]	1	2519.21	8.25458e-06	0							81.67	0.7805	119.39	2	1260.11	1.30899				1.06642	7	18.0526		1.16163	1.16163	0.86086	[K].DEGNKNDLINSATDVSTELENLK.[E]	PF3D7_0801000 [109-131]
EYEEAIQINPNDIMYHYNK	7	1	1	PF3D7_1434300	1×Acetyl[K19]	0	2405.14	8.63116e-07	0							76.07	0.8158	102.416	2	1203.07	1.96763				1.06659	6	7.68951		1.16182	1.16182	0.860718	[K].EYEEAIQINPNDIMYHYNK.[A]	PF3D7_1434300 [265-283]
SGVDEKPMIEVTYQGEK	136	1	1	PF3D7_0818900	1×Acetyl[K6; K17]	0	1909.92	5.77686e-11	0	66.9	0.791	54.4891	3	637.31	-2.66474	112.92	0.8053	63.6409	2	955.465	0.857554	1.0902	10	7.81381	1.04403	54	5.49958	1.18754	1.13725	1.16239	0.860294	[K].SGVDEKPMIEVTYQGEK.[K]	PF3D7_0818900 [107-123]
VDDIVTPK	14	1	1	PF3D7_0213100	1×Acetyl[K8]	0	893.505	0.00167415	0.000186355	40.64	0.6585	30.0053	2	443.747	-2.32579	49.75	0.68	34.9454	2	447.256	-0.819396	1.16777	2	10.1275	0.967941	7	7.35711	1.27203	1.05436	1.16319	0.859703	[R].VDDIVTPK.[S]	PF3D7_0213100 [271-278]
NSLNLIEENEK	9	1	1	PF3D7_0616200	1×Acetyl[K11]	0	1309.67	0.00240974	0.000309464	17.62	0.3333	52.6551	2	655.34	0.853114	54.21	0.5926	55.9506	2	655.34	1.9716	1.16288	1		0.973002	5	26.8465	1.2667	1.05987	1.16329	0.859633	[K].NSLNLIEENEK.[Q]	PF3D7_0616200 [442-452]
ITGGVALIK	15	1	1	PF3D7_1015600	1×Acetyl[K9]	0	885.596	0.000224912	2.72408e-05	17.24	0.3529	54.2869	2	436.283	-2.35402	52.81	1	44.077	2	443.302	0.548291				1.06803	9	4.41018		1.16339	1.16339	0.859556	[K].ITGGVALIK.[V]	PF3D7_1015600 [402-410]
MNPEVSFVGNQSDGFGLDFQPIK	26	1	1	PF3D7_0110700	1×Acetyl[K23]	0	2533.21	9.49188e-13	0							93.25	0.8602	144.677	2	1267.11	0.447783				1.0691	14	7.83571		1.16456	1.16456	0.858696	[K].MNPEVSFVGNQSDGFGLDFQPIK.[K]	PF3D7_0110700 [195-217]
MNESENKLPLIPLK	4	1	1	PF3D7_1223200	1×Acetyl[K7]	1	1674.92	0.0692518	0.00563495							31.29	0.2581	97.389	2	837.965	0.744178				1.06952	3	14.3228		1.16501	1.16501	0.858363	[-].MNESENKLPLIPLK.[E]	PF3D7_1223200 [1-14]
LTMYLDIGSK	12	1	1	PF3D7_1344200	1×Acetyl[K10]	0	1140.6	0.000433234	3.9963e-05	34.28	0.5294	58.0807	2	582.308	-0.624208	43.14	1	91.2421	2	570.804	2.56867	0.769541	2	10.9232	1.36989	7	27.3787	0.838247	1.4922	1.16522	0.858205	[K].LTMYLDIGSK.[N]	PF3D7_1344200 [251-260]
NTENNEFENIKR	5	1	1	PF3D7_0823300	1×Acetyl[K11]	1	1507.71	8.95003e-05	1.63217e-05	64.3	0.6406	48.1396	2	778.874	-0.686258	59.63	0.4667	33.3044	2	754.363	3.27128	0.762255	2	2.81561	1.37824	2	14.2331	0.830311	1.50129	1.1658	0.857778	[K].NTENNEFENIKR.[V]	PF3D7_0823300 [627-638]
GAGSIGKYIMK	13	1	1	PF3D7_1118600	1×Acetyl[K7]	1	1180.66	0.00166	0.000186355	40	0.6	63.3667	2	590.832	-1.39969	15.3	0.1333	48.6081	3	394.875	-5.88631	1.07046	8	2.80453				1.16603		1.16603	0.857611	[K].GAGSIGKYIMK.[E]	PF3D7_1118600 [16-26]
LDDIVHQNNAVMMLK	6	1	1	PF3D7_0218000	1×Acetyl[K15]	0	1740.88	3.63345e-06	0							63.71	0.6562	83.0277	2	870.942	-0.342808				1.07155	5	22.82		1.16722	1.16722	0.856737	[R].LDDIVHQNNAVMMLK.[E]	PF3D7_0218000 [15-29]
LLSEINPFLEEK	15	1	1	PF3D7_0910800	1×Acetyl[K12]	0	1438.79	8.03891e-05	1.63217e-05							63.46	0.8095	114.497	2	719.9	1.95376				1.0717	9	8.40228		1.16738	1.16738	0.856617	[K].LLSEINPFLEEK.[K]	PF3D7_0910800 [434-445]
ESLDDLGNMCDIMLNK	16	1	1	PF3D7_1415200	1×Acetyl[K16]	0	1874.84	5.16511e-09	0							106.53	0.8505	119.518	2	937.926	2.22789				1.07214	8	7.43415		1.16786	1.16786	0.856265	[K].ESLDDLGNMCDIMLNK.[F]	PF3D7_1415200 [73-88]
VIMSAPPK	68	1	1	PF3D7_1462800	1×Acetyl[K8]	0	858.475	0.00179999	0.000239507	47.35	0.5319	9.4544	2	429.741	-1.29944	47.33	0.7234	24.9538	2	429.741	-0.659566	1.13836	7	24.6623	1.01831	17	8.18751	1.23999	1.10923	1.17461	0.851347	[K].VIMSAPPK.[D]	PF3D7_1462800 [119-126]
SVTDAGVIDSQSVNK	22	1	1	PF3D7_1036900	1×Acetyl[K15]	0	1526.78	6.33493e-10	0	61.3	0.7869	39.8905	2	760.382	-2.23323	99.42	0.8687	35.7738	2	763.894	2.9254	1.02555	3	11.6	1.13274	7	10.5403	1.11712	1.23387	1.1755	0.850705	[K].SVTDAGVIDSQSVNK.[L]	PF3D7_1036900 [689-703]
LYDNIEYVPK	5	1	1	PF3D7_0209000	1×Acetyl[K10]	0	1260.66	0.00105618	0.00010984							46.24	0.5652	69.1078	2	630.833	0.636165				1.08011	5	5.23669		1.17655	1.17655	0.849946	[K].LYDNIEYVPK.[K]	PF3D7_0209000 [635-644]
IHMPTDEENK	5	1	1	PF3D7_0517700	1×Acetyl[K10]	0	1213.55	0.0824071	0.00692954							18.66	1	30.8225	2	607.281	1.59634				1.08021	5	8.81606		1.17666	1.17666	0.849864	[K].IHMPTDEENK.[T]	PF3D7_0517700 [93-102]
DMIYTNDVEIIQNIPYKK	2	1	1	PF3D7_1359600	2×Acetyl[K17; K18]	1	2197.12	0.0537363	0.0045187							17.94	1	114.069	3	733.045	0.136409				1.08047	2	24.9613		1.17693	1.17693	0.849665	[K].DMIYTNDVEIIQNIPYKK.[E]	PF3D7_1359600 [986-1003]
IEYDLNTQGK	3	1	1	PF3D7_1359000	1×Acetyl[K10]	0	1180.58	0.00201074	0.000296793							44.53	0.5111	42.0031	2	590.796	0.96358				1.08104	1			1.17755	1.17755	0.849219	[K].IEYDLNTQGK.[I]	PF3D7_1359000 [2237-2246]
ELINTDMVNNDNQFGDLK	11	1	1	PF3D7_0627800	1×Acetyl[K18]	0	2079.97	3.35933e-13	0							98.04	0.8673	102.49	2	1040.49	-0.177864				1.08259	7	4.8767		1.17925	1.17925	0.847996	[K].ELINTDMVNNDNQFGDLK.[T]	PF3D7_0627800 [460-477]
TIHMIGLLK	7	1	1	PF3D7_1206200	1×Acetyl[K9]	0	1025.62	6.73362e-05	0	10.16	1	51.4983	2	528.327	0.00367991	48.37	0.625	78.001	3	342.544	-0.716469	1.1937	1		0.973152	4	2.04293	1.30027	1.06004	1.18015	0.847347	[K].TIHMIGLLK.[K]	PF3D7_1206200 [500-508]
IPDLVTDENEKTNVEETQPVENVNNVNDDVR	13	1	1	PF3D7_0108500	1×Acetyl[K11]	1	3545.7	2.79167e-09	0							83.24	0.747	82.4208	3	1182.58	4.85158				1.08607	5	7.19812		1.18303	1.18303	0.845285	[K].IPDLVTDENEKTNVEETQPVENVNNVNDDVR.[K]	PF3D7_0108500 [24-54]
NQIPLDIDMNMPNVK	3	1	1	PF3D7_1439100	1×Acetyl[K15]	0	1755.9	0.000118145	2.72408e-05							44.17	0.5227	119.218	2	878.452	0.333996				1.08708	3	10.8315		1.18413	1.18413	0.8445	[R].NQIPLDIDMNMPNVK.[T]	PF3D7_1439100 [2180-2194]
VEENNENDGDKNILCK	2	1	1	PF3D7_1245900	1×Acetyl[K11]	1	1897.87	0.0312853	0.00279363							33.02	0.5758	31.0301	2	949.438	0.741096				1.08744	1			1.18453	1.18453	0.844214	[K].VEENNENDGDKNILCK.[E]	PF3D7_1245900 [33-48]
VLNSGNENMINLNENFLDDNRDLENELK	6	1	1	PF3D7_1460500	1×Acetyl[K28]	1	3283.56	2.44118e-09	0							119.8	0.8833	127.532	3	1095.19	0.583543				1.0883	2	14.4156		1.18547	1.18547	0.843549	[K].VLNSGNENMINLNENFLDDNRDLENELK.[M]	PF3D7_1460500 [227-254]
NEMGDINNDEENLQISDK	6	1	1	PF3D7_1438500	1×Acetyl[K18]	0	2077.9	2.18733e-11	0							115.77	0.9138	53.9325	2	1039.45	0.364763				1.08922	3	14.0612		1.18647	1.18647	0.842839	[K].NEMGDINNDEENLQISDK.[K]	PF3D7_1438500 [549-566]
NMVILSDGTNLSTLGK	11	1	1	PF3D7_0704600	1×Acetyl[K16]	0	1662.87	3.29008e-06	0							82.54	0.8554	83.2004	2	831.942	1.56279				1.0911	6	10.0536		1.18851	1.18851	0.841386	[K].NMVILSDGTNLSTLGK.[S]	PF3D7_0704600 [2326-2341]
IMVANTPMDTDK	28	1	1	PF3D7_0306800	1×Acetyl[K12]	0	1335.63	1.27329e-05	0	34.05	0.6765	40.1854	2	676.317	2.56009	69.58	0.6571	44.113	2	668.318	0.885651	1.19652	1		0.986898	11	10.6282	1.30335	1.07501	1.18918	0.840916	[K].IMVANTPMDTDK.[I]	PF3D7_0306800 [239-250]
AESQTNVEILDEK	10	1	1	PF3D7_1229500	1×Acetyl[K13]	0	1482.74	3.64126e-07	0							86.79	0.7931	46.0662	2	741.874	1.34848				1.09696	6	14.6308		1.1949	1.1949	0.836889	[K].AESQTNVEILDEK.[T]	PF3D7_1229500 [252-264]
SSSLISPLEK	6	1	1	PF3D7_1119600	1×Acetyl[K10]	0	1067.61	0.0082286	0.000801602							43.45	0.4884	62.7851	2	534.306	-0.263226				1.09826	5	18.6029		1.19631	1.19631	0.835901	[K].SSSLISPLEK.[K]	PF3D7_1119600 [724-733]
AGGAAGAATGGMSEIAK	21	1	1	PF3D7_0607000	1×Acetyl[K17]	0	1426.71	3.55524e-11	0	35.56	1	40.9282	2	713.857	-0.576863	85.2	0.7765	35.9418	2	713.859	2.84557	1.15933	2	33.4679	1.03894	11	8.94153	1.26283	1.13169	1.19726	0.835238	[K].AGGAAGAATGGMSEIAK.[A]	PF3D7_0607000 [128-144]
QMNVSVINAK	28	1	1	PF3D7_0903900	1×Acetyl[K10]	0	1103.59	0.00493382	0.000521866	29.86	0.6	46.5254	2	555.806	-0.831794	59.4	0.6271	41.4163	2	552.299	2.88032	1.00971	3	19.9554	1.18997	14	7.9435	1.09986	1.29621	1.19804	0.8347	[K].QMNVSVINAK.[A]	PF3D7_0903900 [114-123]
NYSDISSSYDIK	5	1	1	PF3D7_1239200	1×Acetyl[K12]	0	1405.67	0.000138911	2.72408e-05							66.79	0.8358	53.9103	2	703.339	2.29232				1.10106	4	15.4026		1.19937	1.19937	0.833772	[K].NYSDISSSYDIK.[K]	PF3D7_1239200 [1686-1697]
IDKNEIGYQKPLDEK	26	1	1	PF3D7_1346300	1×Acetyl[K15]	1	1789.93	3.61485e-07	0							101.46	0.5941	36.4877	2	895.471	1.03513				1.10152	14	7.55698		1.19987	1.19987	0.833426	[K].IDKNEIGYQKPLDEK.[E]	PF3D7_1346300 [145-159]
DIDGTALLK	6	1	1	PF3D7_0627800	1×Acetyl[K9]	0	952.542	0.0368224	0.00319154	12.43	0.0833	64.5356	2	497.777	-6.70561	36	0.5	69.9438	2	476.774	-1.2283				1.10171	5	3.68803		1.20008	1.20008	0.833279	[R].DIDGTALLK.[N]	PF3D7_0627800 [526-534]
IMVANTPMDTDKIK	2	1	1	PF3D7_0306800	1×Acetyl[K14]	1	1590.84	0.00550449	0.000574088							48.84	0.7347	56.3955	2	795.925	0.290026				1.10733	2	18.4394		1.2062	1.2062	0.829051	[K].IMVANTPMDTDKIK.[I]	PF3D7_0306800 [239-252]
GTNLMPSIGYGSNK	34	1	1	PF3D7_0903900	1×Acetyl[K14]	0	1438.7	3.06104e-06	0	39.69	1	46.3349	2	727.851	0.698338	70.27	0.7143	59.1978	2	719.855	1.58374	1.04259	6	8.92554	1.17255	16	11.458	1.13567	1.27723	1.20645	0.828876	[K].GTNLMPSIGYGSNK.[K]	PF3D7_0903900 [48-61]
IENHEDYILNDTLK	14	1	1	PF3D7_1120000	1×Acetyl[K14]	0	1730.88	1.31216e-08	0							84.22	0.7619	68.3518	2	865.944	1.79444				1.112	8	6.62307		1.21128	1.21128	0.82557	[K].IENHEDYILNDTLK.[F]	PF3D7_1120000 [948-961]
VNIFYGNNK	11	1	1	PF3D7_1349200	1×Acetyl[K9]	0	1075.56	0.0011288	0.00010984	29.55	1	47.9621	2	538.284	-2.91791	48.51	1	49.2932	2	538.286	0.827394	1.30319	1		0.921754	6	12.8814	1.41955	1.00405	1.2118	0.82522	[K].VNIFYGNNK.[Y]	PF3D7_1349200 [7-15]
MMNVHNNIVSSK	6	1	1	PF3D7_0108300	1×Acetyl[K12]	0	1380.68	1.96071e-05	0	10.22	1	31.0688	2	695.336	3.09479	57.18	1	35.5075	2	690.846	1.05809				1.11372	4	8.53741		1.21316	1.21316	0.824294	[K].MMNVHNNIVSSK.[N]	PF3D7_0108300 [1021-1032]
VKDLDDENVGDVSMDDVELIMSQTK	7	1	1	PF3D7_0621800	1×Acetyl[K2; K25]	1	2795.3	6.13315e-06	0							69.78	0.8143	131.287	3	932.437	0.330208				1.1143	3	0.130715		1.21379	1.21379	0.823868	[K].VKDLDDENVGDVSMDDVELIMSQTK.[C]	PF3D7_0621800 [134-158]
NLEGHTGVLNTVTISPDGSLCASGGK	61	1	1	PF3D7_0826700	1×Acetyl[K26]	0	2591.28	4.67106e-13	0							133.57	0.8582	70.6779	2	1296.15	1.70829				1.11437	23	4.54688		1.21387	1.21387	0.823813	[K].NLEGHTGVLNTVTISPDGSLCASGGK.[D]	PF3D7_0826700 [196-221]
MLNFAGIK	41	1	1	PF3D7_1447000	1×Acetyl[K8]	0	893.491	0.00194165	0.000266401	48.31	0.5833	59.4967	2	458.755	-1.60346	50.99	0.1961	81.4315	2	447.25	0.876073	1.07734	5	14.1992	1.15274	22	7.80548	1.17353	1.25566	1.21459	0.82332	[K].MLNFAGIK.[D]	PF3D7_1447000 [199-206]
DLDDENVGDVSMDDVELIMSQTK	28	1	1	PF3D7_0621800	1×Acetyl[K23]	0	2568.13	1.61017e-10	0							118.82	1	147.027	2	1284.57	2.83592				1.11507	12	3.42233		1.21462	1.21462	0.823301	[K].DLDDENVGDVSMDDVELIMSQTK.[C]	PF3D7_0621800 [136-158]
IISDGVSCK	13	1	1	PF3D7_1414300	1×Acetyl[K9]	0	978.493	0.00674576	0.000707664	27.55	0.5714	19.0759	2	489.75	-0.588024	48.87	0.6327	22.1366	2	489.75	0.47238	1.18824	3	3.8769	1.04462	7	10.0817	1.29433	1.13788	1.21611	0.822297	[R].IISDGVSCK.[F]	PF3D7_1414300 [190-198]
NKNDSLMSSSTTNNNSSYLDIDEEDQK	4	1	1	PF3D7_1334200	1×Acetyl[K2]	1	3049.32	6.43891e-07	0							77.04	1	59.2375	3	1017.11	-1.13476				1.11786	1			1.21767	1.21767	0.821241	[K].NKNDSLMSSSTTNNNSSYLDIDEEDQK.[I]	PF3D7_1334200 [269-295]
INLSESNSLNYNTYK	4	1	1	PF3D7_1434500	1×Acetyl[K15]	0	1766.87	2.27095e-05	0							56.57	1	68.9241	2	883.939	1.63186				1.11966	4	33.9353		1.21962	1.21962	0.819926	[K].INLSESNSLNYNTYK.[L]	PF3D7_1434500 [5022-5036]
NVYVGPFIK	18	1	1	PF3D7_1224300	1×Acetyl[K9]	0	1036.58	0.0150703	0.00148576	19.35		71.2704	2	522.303	-1.06831	18.78		83.5907	2	518.795	-0.0619053	1.13051	3	0.921328	1.11174	9	1.56434	1.23145	1.211	1.22122	0.818851	[K].NVYVGPFIK.[K]	PF3D7_1224300 [173-181]
TGNYQIVMK	6	2	1	PF3D7_1128000.2; PF3D7_1128000.1	1×Acetyl[K9]	0	1060.56	0.000897623	8.75543e-05							61.03	0.8197	45.1656	2	530.782	-0.242397				1.12478	4	8.20149		1.22521	1.22521	0.816189	[K].TGNYQIVMK.[H]	PF3D7_1128000.2 [252-260]
SVELNEGNWIELPNEK	2	1	1	PF3D7_1364000	1×Acetyl[K16]	0	1870.92	6.10419e-05	0							44.82	1	111.399	2	935.962	-0.370531				1.12494	2	34.7014		1.22537	1.22537	0.816077	[K].SVELNEGNWIELPNEK.[I]	PF3D7_1364000 [268-283]
WNTVIEDCNK	2	1	1	PF3D7_1241900	1×Acetyl[K10]	0	1327.61	0.00559789	0.000581481	14.54	1	71.2744	2	664.303	-6.22804	37.77	0.5789	49.5239	2	639.792	-0.723556				1.12838	2	31.5717		1.22913	1.22913	0.813585	[K].WNTVIEDCNK.[S]	PF3D7_1241900 [557-566]
LDFMITNLNNINEEMETMK	8	1	1	PF3D7_0108300	1×Acetyl[K19]	0	2314.1	6.7707e-10	0							104.77	0.8857	152.116	2	1157.55	1.30627				1.12844	7	11.4342		1.22919	1.22919	0.813545	[K].LDFMITNLNNINEEMETMK.[N]	PF3D7_0108300 [1589-1607]
ENILNVCVDSTNNMDK	2	1	1	PF3D7_0606600	1×Acetyl[K16]	0	1872.85	0.00569464	0.000581481							52.18	0.6346	67.1443	2	936.931	0.788662				1.13005	2	19.0373		1.23094	1.23094	0.812388	[K].ENILNVCVDSTNNMDK.[I]	PF3D7_0606600 [1720-1735]
SNIIGVGVRPK	37	1	1	PF3D7_1424400	1×Acetyl[K11]	0	1153.72	0.00018945	2.72408e-05	49.37	1	39.8733	2	577.365	-0.833224	52.12	1	43.92	2	570.349	1.85725	1.16237	9	2.27593	1.0989	13	64.4109	1.26615	1.19701	1.23158	0.811966	[R].SNIIGVGVRPK.[K]	PF3D7_1424400 [52-62]
LNCFIAAK	11	1	1	PF3D7_1461900	1×Acetyl[K8]	0	936.497	0.00141008	0.000152758	31.89	0.625	45.6885	2	468.752	0.308407	39.59	0.675	45.1568	2	468.753	0.829798				1.13347	8	7.393		1.23467	1.23467	0.809931	[K].LNCFIAAK.[H]	PF3D7_1461900 [948-955]
KNETVENIPNNNDNNNDSSSNNKEEECLNNK	3	1	1	PF3D7_1237500	2×Acetyl[K23; K31]	2	3598.57	0.0845832	0.0072672							32.35	0.5	27.5019	4	900.397	0.159949				1.13495	1			1.23628	1.23628	0.808878	[K].KNETVENIPNNNDNNNDSSSNNKEEECLNNK.[N]	PF3D7_1237500 [939-969]
NNIQENMPK	5	1	1	PF3D7_1357700	1×Acetyl[K9]	0	1094.54	0.00109206	0.00010984							44.94	1	22.0811	2	547.773	0.440392				1.13517	3	14.5475		1.23652	1.23652	0.808723	[K].NNIQENMPK.[K]	PF3D7_1357700 [311-319]
MVDIMTAEASK	55	1	1	PF3D7_0322900	1×Acetyl[K11]	0	1202.59	2.11055e-05	0	38.45	0.5789	55.5831	2	601.797	-0.815077	79.3	0.8101	61.5864	2	601.798	1.11354	1.16324	4	18.0274	1.10929	31	12.3457	1.2671	1.20833	1.23772	0.80794	[K].MVDIMTAEASK.[V]	PF3D7_0322900 [168-178]
LISHAGSLVNLAK	16	1	1	PF3D7_1118500	1×Acetyl[K13]	0	1329.8	6.54813e-06	0							53.75	0.7037	61.6343	2	665.402	0.571042				1.13684	10	4.69864		1.23834	1.23834	0.807536	[R].LISHAGSLVNLAK.[C]	PF3D7_1118500 [310-322]
NMSLTQENITPQNEK	5	1	1	PF3D7_0604500	1×Acetyl[K15]	0	1746.83	8.30015e-06	0							81.04	0.679	46.3136	2	873.92	0.517773				1.14033	3	9.05982		1.24214	1.24214	0.805062	[K].NMSLTQENITPQNEK.[D]	PF3D7_0604500 [2265-2279]
NQQNENNNNNIQHNNNNNNIPSHK	2	1	1	PF3D7_1216900	1×Acetyl[K24]	0	2841.29	0.00176525	0.00019596							17.59	0.2222	15.2542	4	711.08	0.860289				1.14424	1			1.2464	1.2464	0.802309	[K].NQQNENNNNNIQHNNNNNNIPSHK.[K]	PF3D7_1216900 [442-465]
NENIFDLILK	3	1	1	PF3D7_1305300	1×Acetyl[K10]	0	1232.71	0.0602013	0.00493351	11.77	1	105.652	2	630.848	4.38345	23.91	0.0417	156.799	2	616.858	1.34712				1.14557	3	19.115		1.24785	1.24785	0.80138	[R].NENIFDLILK.[Q]	PF3D7_1305300 [309-318]
LPSNFALKTIR	3	1	1	PF3D7_0418600	1×Acetyl[K8]	1	1301.76	0.00380495	0.000380386	47.44	1	80.2672	2	651.382	-0.593631	11.99	1	126.294	2	651.378	-7.53287	1.14594	2	4.69555				1.24825		1.24825	0.801122	[K].LPSNFALKTIR.[K]	PF3D7_0418600 [193-203]
YNNNNNNNNSNNNNNNNNNISNNISNNK	5	1	1	PF3D7_1007700	1×Acetyl[K28]	0	3192.34	0.000214023	2.72408e-05							47.59	1	21.8053	3	1064.79	3.13579				1.14685	3	13.5092		1.24924	1.24924	0.800486	[K].YNNNNNNNNSNNNNNNNNNISNNISNNK.[D]	PF3D7_1007700 [341-368]
EGGDLLIKGNNVDK	3	1	1	PF3D7_1124300	1×Acetyl[K8]	1	1520.8	0.000113132	2.72408e-05	42.47	0.4048	57.5281	2	760.905	-0.405449	27.53	0.2143	59.3728	2	736.391	0.00868551	1.14865	2	7.59266				1.25121		1.25121	0.799227	[K].EGGDLLIKGNNVDK.[V]	PF3D7_1124300 [263-276]
LNISQNNVVVNEEEK	6	1	1	PF3D7_0719000	1×Acetyl[K15]	0	1735.89	4.73314e-05	0							98.35	0.8469	43.674	2	868.453	3.57194				1.14973	4	6.70819		1.25239	1.25239	0.798476	[K].LNISQNNVVVNEEEK.[N]	PF3D7_0719000 [102-116]
ENMQDSSLINK	16	1	1	PF3D7_1118200	1×Acetyl[K11]	0	1285.62	0.000499159	5.26222e-05	33.85	0.5588	21.2964	2	651.308	-1.65772	67.92	0.5441	29.2177	2	643.312	0.633112	1.09702	1		1.20401	9	12.9681	1.19496	1.31151	1.25324	0.797934	[R].ENMQDSSLINK.[L]	PF3D7_1118200 [566-576]
EEKGQILK	2	1	1	PF3D7_0412000	1×Acetyl[K3]	1	993.569	0.0592715	0.00485835	40.65	0.4634	31.02	2	497.288	-1.04939	24.62	0.04	39.0005	2	472.773	-3.28075	1.15079	2	5.26498				1.25353		1.25353	0.797747	[R].EEKGQILK.[D]	PF3D7_0412000 [591-598]
KLENNIEDTNVNDDIKK	2	1	1	PF3D7_1235300	1×Acetyl[K16]	2	2002.01	0.00153403	0.000152758							42.62	0.6047	40.7152	3	668.008	0.575214				1.15327	2	2.22773		1.25623	1.25623	0.79603	[K].KLENNIEDTNVNDDIKK.[N]	PF3D7_1235300 [521-537]
MFISYSNSQAAK	2	1	1	PF3D7_1248200	1×Acetyl[K12]	0	1346.64	0.00949634	0.000896078							12.59	1	53.274	2	673.825	1.59857				1.15602	2	14.1267		1.25923	1.25923	0.794136	[K].MFISYSNSQAAK.[K]	PF3D7_1248200 [260-271]
MDELNKEEIVDNINNEQAK	18	1	1	PF3D7_1028400	1×Acetyl[K6]	1	2288.07	9.14699e-05	1.63217e-05	12.85	0.1538	62.981	3	759.367	-1.74144	55.17	0.6727	74.7327	3	763.36	-3.09223				1.16097	7	5.10847		1.26463	1.26463	0.790746	[-].MDELNKEEIVDNINNEQAK.[T]	PF3D7_1028400 [1-19]
LMFDNNNNNNNNNIK	12	1	1	PF3D7_0810600	1×Acetyl[K15]	0	1799.82	1.1019e-07	0							86.41	0.7326	40.4733	2	900.416	2.78343				1.16171	6	2.77564		1.26543	1.26543	0.790243	[R].LMFDNNNNNNNNNIK.[R]	PF3D7_0810600 [211-225]
NPNKNELLPQILESGK	4	1	1	PF3D7_0507700	1×Acetyl[K16]	1	1800.99	0.00284643	0.000326727	13.95	1	56.1225	2	922.011	5.66534	63.92	0.7031	88.6065	2	901	0.00563595				1.16233	2	11.6615		1.26611	1.26611	0.789821	[R].NPNKNELLPQILESGK.[E]	PF3D7_0507700 [408-423]
KGVNEIPGLTDK	23	1	1	PF3D7_1342000	1×Acetyl[K1]	1	1270.7	0.000509088	5.26222e-05	43.7	0.6818	45.8534	2	639.361	-1.46636	61.25	0.5574	48.1649	2	635.854	0.601269	1.16161	3	6.39863	1.16483	9	0.590573	1.26532	1.26883	1.26707	0.789219	[K].KGVNEIPGLTDK.[A]	PF3D7_1342000 [116-127]
EEYINKDDTLEK	8	1	1	PF3D7_1004400	1×Acetyl[K6]	1	1503.73	0.000526729	5.26222e-05							73.45	0.6849	33.1207	2	752.369	1.2789				1.16524	4	5.94818		1.26928	1.26928	0.787849	[K].EEYINKDDTLEK.[N]	PF3D7_1004400 [801-812]
SGENCDPNGDISK	3	1	1	PF3D7_1229800	1×Acetyl[K13]	0	1392.57	8.74704e-06	0							72.24	1	16.1769	2	696.789	0.937224				1.16557	2	24.2307		1.26964	1.26964	0.787626	[K].SGENCDPNGDISK.[G]	PF3D7_1229800 [1989-2001]
AHIMEVQINGGSMK	36	1	1	PF3D7_1027800	1×Acetyl[K14]	0	1514.75	4.20183e-08	0	13.17	1	170.147	3	510.917	-2.05718	90.95	0.8681	57.3902	2	757.877	1.24163				1.16705	23	12.7068		1.27125	1.27125	0.78663	[K].AHIMEVQINGGSMK.[E]	PF3D7_1027800 [173-186]
NMTIIPEMVGSIVAVHNGK	37	1	1	PF3D7_1317800	1×Acetyl[K19]	0	2031.1	6.67903e-10	0	12.57	1	94.8758	2	1013.53	1.60791	107.35	0.8785	139.917	2	1016.06	2.11604				1.16899	22	13.7617		1.27336	1.27336	0.785323	[R].NMTIIPEMVGSIVAVHNGK.[Q]	PF3D7_1317800 [82-100]
DAESSTGQIPTPTESSHGISDGKK	39	1	1	PF3D7_1033200	2×Acetyl[K23; K24]	1	2429.14	1.4063e-07	0							69.55	0.8143	39.9658	2	1215.08	1.54815				1.16935	15	4.44396		1.27375	1.27375	0.785083	[K].DAESSTGQIPTPTESSHGISDGKK.[D]	PF3D7_1033200 [211-234]
LINEVGETESVTEEIVQK	26	1	1	PF3D7_1149000	1×Acetyl[K18]	0	2031.07	1.02806e-12	0							110.5	0.9	79.8887	2	1016.04	0.270667				1.16935	15	5.06061		1.27375	1.27375	0.785082	[K].LINEVGETESVTEEIVQK.[E]	PF3D7_1149000 [2167-2184]
ITDINKDTNVDLNNVR	15	1	1	PF3D7_1357800	1×Acetyl[K6]	1	1857.99	8.09066e-06	0							86.8	0.7816	55.7307	2	929.496	-0.0453606				1.16973	11	16.623		1.27416	1.27416	0.78483	[K].ITDINKDTNVDLNNVR.[I]	PF3D7_1357800 [183-198]
GDINMDQFNEKK	3	1	1	PF3D7_0422100	1×Acetyl[K11]	1	1480.67	0.0024634	0.000309464	42.69	0.1163	53.2381	2	740.839	-1.72632							1.1713	2	4.26032				1.27587		1.27587	0.783776	[R].GDINMDQFNEKK.[N]	PF3D7_0422100 [149-160]
EIINEENIQENK	2	1	1	PF3D7_0625600	1×Acetyl[K12]	0	1472.72	0.000161952	2.72408e-05							62.86	0.6825	44.9742	2	736.866	0.852382				1.17313	2	9.37053		1.27787	1.27787	0.782552	[R].EIINEENIQENK.[K]	PF3D7_0625600 [66-77]
KGYTLIEGHTDVK	14	1	1	PF3D7_0322900	1×Acetyl[K13]	1	1460.77	7.14127e-07	0							107.63	0.8148	36.2212	2	730.892	2.20033				1.17376	7	2.22481		1.27856	1.27856	0.78213	[R].KGYTLIEGHTDVK.[T]	PF3D7_0322900 [116-128]
LAYDIK	27	1	1	PF3D7_1012400	1×Acetyl[K6]	0	722.408	0.0320231	0.00284516	20.98	0.3333	35.6148	2	361.707	-1.56168	41.62	0.4048	36.9953	2	361.707	-0.970265	1.11369	4	7.30478	1.24061	11	2.44913	1.21312	1.35137	1.28224	0.779882	[K].LAYDIK.[K]	PF3D7_1012400 [57-62]
LTNEEDNLYIK	5	1	1	PF3D7_0518500	1×Acetyl[K11]	0	1351.67	0.000212807	2.72408e-05							44.62	0.4667	54.2818	2	676.341	1.14925				1.17816	4	11.5647		1.28335	1.28335	0.779212	[K].LTNEEDNLYIK.[R]	PF3D7_0518500 [41-51]
IGLCEGNLGK	8	1	1	PF3D7_0413900	1×Acetyl[K10]	0	1060.55	0.000216298	2.72408e-05	17.85	0.3333	46.0477	2	530.776	0.081652	59.11	0.5593	51.2178	2	530.776	-0.263652	1.17275	1		1.18631	4	3.81343	1.27745	1.29223	1.28484	0.778307	[K].IGLCEGNLGK.[D]	PF3D7_0413900 [832-841]
SNELEGEGINLSEQGGENITDLDK	11	1	1	PF3D7_0706500	1×Acetyl[K24]	0	2561.19	2.3737e-12	0							126.68	0.8976	78.4116	2	1281.1	-0.264537				1.18035	4	7.16598		1.28573	1.28573	0.777768	[K].SNELEGEGINLSEQGGENITDLDK.[K]	PF3D7_0706500 [1571-1594]
KIDQEELQNNESALIK	28	1	1	PF3D7_1036900	1×Acetyl[K16]	1	1871.97	3.26493e-09	0							121.04	0.719	60.8097	2	936.491	1.96353				1.18286	16	5.23892		1.28847	1.28847	0.776114	[K].KIDQEELQNNESALIK.[G]	PF3D7_1036900 [779-794]
LINLSNINK	5	1	1	PF3D7_1450400	1×Acetyl[K9]	0	1028.61	0.015088	0.00148576							44.14	0.4773	63.8631	2	514.808	-1.54318				1.18422	2	27.5748		1.28995	1.28995	0.775225	[K].LINLSNINK.[K]	PF3D7_1450400 [1357-1365]
NILLEEENEKK	4	1	1	PF3D7_0726500	1×Acetyl[K10]	1	1358.72	0.00529723	0.000567672							46.39	0.4565	37.8429	2	679.863	1.87405				1.1851	3	19.3344		1.2909	1.2909	0.774651	[K].NILLEEENEKK.[N]	PF3D7_0726500 [909-919]
ASIPASELPECEKQELLCTYAALILHEEK	12	1	1	PF3D7_1103100	1×Acetyl[K13]	1	3384.67	0.00127857	0.00012041							47.06	0.7234	163.531	3	1128.89	-1.35012				1.18985	6	2.04349		1.29608	1.29608	0.771557	[M].ASIPASELPECEKQELLCTYAALILHEEK.[M]	PF3D7_1103100 [2-30]
MQLLDLPGIIEGAK	19	1	1	PF3D7_0524400	1×Acetyl[K14]	0	1497.83	5.4054e-07	0	10.24	1	106.931	2	785.443	2.95987	76.19	0.25	153.047	2	749.421	-0.556448				1.1934	10	2.46887		1.29995	1.29995	0.769261	[K].MQLLDLPGIIEGAK.[D]	PF3D7_0524400 [111-124]
TLNMPYILNDQNK	3	1	1	PF3D7_1341500	1×Acetyl[K13]	0	1570.8	0.107787	0.008986							20.11	0.15	170.232	2	785.906	1.89918				1.19556	2	10.0004		1.3023	1.3023	0.767872	[K].TLNMPYILNDQNK.[E]	PF3D7_1341500 [297-309]
SLGINISNMK	59	1	1	PF3D7_1242700	1×Acetyl[K10]	0	1090.61	0.000122842	2.72408e-05	61.05	0.7869	65.7791	2	545.809	-1.10612	64.3	1	76.8365	2	545.809	0.237018	1.19567	8	4.2741	1.19854	22	12.1584	1.30242	1.30555	1.30399	0.76688	[K].SLGINISNMK.[V]	PF3D7_1242700 [108-117]
FEDWLQPILNK	8	1	1	PF3D7_1412600	1×Acetyl[K11]	0	1402.74	0.000108273	1.63217e-05							55.88	0.5536	129.592	2	701.872	0.455478				1.19863	4	5.84594		1.30565	1.30565	0.765902	[K].FEDWLQPILNK.[M]	PF3D7_1412600 [218-228]
MITTLDNNIIHK	12	1	1	PF3D7_0604500	1×Acetyl[K12]	0	1433.81	7.0513e-06	0							65.37	0.7385	65.8782	2	717.408	0.163138				1.19995	9	7.26995		1.30709	1.30709	0.76506	[K].MITTLDNNIIHK.[D]	PF3D7_0604500 [2378-2389]
FTSIIGPNGSGK	3	1	1	PF3D7_1130700	1×Acetyl[K12]	0	1191.66	0.00698701	0.000722309							26.35	1	54.4566	2	596.331	-0.601302				1.20384	2	8.24791		1.31132	1.31132	0.762592	[K].FTSIIGPNGSGK.[S]	PF3D7_1130700 [314-325]
TNQMSNVTTIGTSNLAESTTK	15	1	1	PF3D7_1239200	1×Acetyl[K21]	0	2198.06	5.08422e-13	0							120.37	0.8417	57.8385	2	1099.53	0.552249				1.2076	7	3.90768		1.31542	1.31542	0.760213	[K].TNQMSNVTTIGTSNLAESTTK.[N]	PF3D7_1239200 [2084-2104]
ILNDINNTHVNTNSK	2	1	1	PF3D7_1125200	1×Acetyl[K15]	0	1710.9	1.25549e-06	0							72.92	0.6986	37.4025	2	855.952	0.789619				1.20832	2	12.6114		1.3162	1.3162	0.75976	[K].ILNDINNTHVNTNSK.[E]	PF3D7_1125200 [96-110]
DNYGIPQVK	18	1	1	PF3D7_1358800	1×Acetyl[K9]	0	1033.53	0.00307992	0.00034589	40.27	0.65	47.6361	2	517.269	-1.32214	39.16	0.5897	54.8492	2	520.778	-0.445984	1.22108	1		1.20956	9	4.59022	1.3301	1.31755	1.32383	0.755386	[R].DNYGIPQVK.[S]	PF3D7_1358800 [56-64]
LLQDMCSILLK	8	1	1	PF3D7_1305300	1×Acetyl[K11]	0	1340.74	0.000100863	1.63217e-05							54.95	0.6909	118.424	2	670.874	0.83581				1.21901	6	14.5845		1.32784	1.32784	0.753103	[K].LLQDMCSILLK.[K]	PF3D7_1305300 [2546-2556]
NQMSIELENEKEENEK	12	1	1	PF3D7_0710200	1×Acetyl[K16]	1	1970.91	2.35508e-06	0							111.92	0.8214	42.0326	2	985.958	0.325731				1.21976	7	4.219		1.32866	1.32866	0.752635	[K].NQMSIELENEKEENEK.[L]	PF3D7_0710200 [2270-2285]
LNNILNSNNMLYK	15	1	1	PF3D7_1116700	1×Acetyl[K13]	0	1550.8	6.19556e-05	0	15	1	75.9998	2	804.9	-7.94837	63.48	0.6825	87.8741	2	775.904	1.19158				1.22067	5	27.5218		1.32965	1.32965	0.752076	[K].LNNILNSNNMLYK.[F]	PF3D7_1116700 [240-252]
EELKNDISSETTK	2	1	1	PF3D7_1120000	2×Acetyl[K4; K13]	1	1500.75	0.000124842	2.72408e-05							63.61	0.7812	30.5204	2	750.879	-0.0104154				1.22186	2	14.3367		1.33096	1.33096	0.75134	[K].EELKNDISSETTK.[E]	PF3D7_1120000 [667-679]
KYDDENGDEENKDDNNSNNIVNGETGNEK	7	1	1	PF3D7_1110400	1×Acetyl[K29]	2	3277.37	5.16303e-05	0							76.3	1	29.276	3	1093.13	-0.884282				1.22217	6	3.30414		1.33128	1.33128	0.751154	[K].KYDDENGDEENKDDNNSNNIVNGETGNEK.[H]	PF3D7_1110400 [922-950]
CINVENAEEGEEIPKPYTVEEVDPNNPNKGEIGNMK	10	1	1	PF3D7_1001900	2×Acetyl[K15; K36]	1	4056.88	1.65319e-05	0							53.66	0.6667	90.8282	4	1014.98	0.229485				1.22258	5	5.76882		1.33173	1.33173	0.750901	[K].CINVENAEEGEEIPKPYTVEEVDPNNPNKGEIGNMK.[F]	PF3D7_1001900 [171-206]
YIIVTGGNMSGLGK	15	1	1	PF3D7_1410200	1×Acetyl[K14]	0	1409.75	1.90025e-06	0	24.95	0.12	55.4102	2	720.391	0.202708	65.74	0.7424	67.5196	2	705.377	1.20789				1.22678	7	11.6437		1.33631	1.33631	0.748332	[K].YIIVTGGNMSGLGK.[G]	PF3D7_1410200 [13-26]
VNELNMDILNK	13	1	1	PF3D7_1239200	1×Acetyl[K11]	0	1309.69	4.66635e-05	0	11.11		36.1536	3	451.236	-5.88854	75.78	0.6053	90.1873	2	655.349	0.974374				1.22833	7	3.87915		1.338	1.338	0.747386	[K].VNELNMDILNK.[S]	PF3D7_1239200 [346-356]
NIPDDPAIVSMNIAPSSK	13	1	1	PF3D7_1474900	1×Acetyl[K18]	0	1889.99	1.53096e-07	0							74.61	0.7867	81.7713	2	945.5	-0.458086				1.23005	8	17.3395		1.33987	1.33987	0.746341	[K].NIPDDPAIVSMNIAPSSK.[N]	PF3D7_1474900 [84-101]
ENSILPCLCNVHEK	5	1	1	PF3D7_1015800	1×Acetyl[K14]	0	1719.83	0.00173573	0.00019596							38.82	0.6923	73.1728	2	860.419	1.78868				1.2316	5	4.87033		1.34156	1.34156	0.745399	[K].ENSILPCLCNVHEK.[I]	PF3D7_1015800 [199-212]
VYEPLWLIGSGK	20	1	1	PF3D7_0813900	1×Acetyl[K12]	0	1368.76	7.80853e-08	0	16.26	0.0625	100.331	2	681.378	1.04941	92.41	0.7174	123.431	2	684.887	2.68433	1.28309	1		1.18691	10	1.89138	1.39765	1.29288	1.34526	0.743351	[K].VYEPLWLIGSGK.[L]	PF3D7_0813900 [49-60]
SLLDILVDEPNNNLAQNNYDKENDNVNEEK	3	1	1	PF3D7_1237200	1×Acetyl[K30]	1	3480.65	0.000311568	2.72408e-05							67.59	0.7941	125.625	3	1160.89	3.42572				1.23543	3	0.800658		1.34574	1.34574	0.743088	[K].SLLDILVDEPNNNLAQNNYDKENDNVNEEK.[K]	PF3D7_1237200 [1242-1271]
STENNISVVEEK	4	1	1	PF3D7_0511500	1×Acetyl[K12]	0	1355.68	0.000169243	2.72408e-05							67.19	0.7015	27.4729	2	678.343	2.09449				1.23564	2	17.2439		1.34596	1.34596	0.742965	[K].STENNISVVEEK.[V]	PF3D7_0511500 [7719-7730]
NVLCQFCINCSVIGSK	2	1	1	PF3D7_1417700	1×Acetyl[K16]	0	1912.93	4.20676e-08	0							85.47	1	107.846	2	956.967	-0.37244				1.2365	2	18.0102		1.3469	1.3469	0.742448	[R].NVLCQFCINCSVIGSK.[Q]	PF3D7_1417700 [213-228]
NIQLAPYNILNTK	2	1	1	PF3D7_1203300	1×Acetyl[K13]	0	1501.84	0.014269	0.00140737							32.42	0.4062	114.748	2	751.423	1.12233				1.24037	1			1.35111	1.35111	0.740133	[R].NIQLAPYNILNTK.[Q]	PF3D7_1203300 [631-643]
ANIETSADGLCNK	5	1	1	PF3D7_1333600	1×Acetyl[K13]	0	1392.64	1.82357e-05	0	11.3	1	68.2851	2	717.825	-6.55072	68.34	1	28.6309	2	696.826	1.36389				1.24339	4	7.80823		1.3544	1.3544	0.738334	[K].ANIETSADGLCNK.[T]	PF3D7_1333600 [1118-1130]
NENLLNENNMDNINMQEK	17	1	1	PF3D7_1138500	1×Acetyl[K18]	0	2183.98	2.00119e-12	0							134.74	0.837	80.58	2	1092.49	0.592398				1.24643	8	5.79944		1.35771	1.35771	0.736535	[K].NENLLNENNMDNINMQEK.[S]	PF3D7_1138500 [821-838]
FNMNDEIK	4	1	1	PF3D7_0406400	1×Acetyl[K8]	0	1017.48	0.0452563	0.00383464							22.7	0.3913	47.6616	2	509.244	1.68436				1.24659	3	4.87732		1.35789	1.35789	0.736439	[K].FNMNDEIK.[I]	PF3D7_0406400 [244-251]
KYITQQLYDEAQGVMTTV	12	1	1	PF3D7_1457300	1×Acetyl[K1]	1	2095.05	3.97257e-05	0	14.61	1	88.705	3	718.354	-3.86361	82.56	0.8072	136.969	2	1048.03	1.0987				1.24725	5	3.47979		1.3586	1.3586	0.736051	[K].KYITQQLYDEAQGVMTTV.[-]	PF3D7_1457300 [622-639]
IKPPSMDEQAEPSAMLMNMMK	21	1	1	PF3D7_1238100	1×Acetyl[K21; K2]	0	2379.09	4.3878e-09	0							57.21	0.7719	122.138	3	793.703	1.96109				1.24739	13	6.34894		1.35875	1.35875	0.735968	[K].IKPPSMDEQAEPSAMLMNMMK.[Q]	PF3D7_1238100 [175-195]
KMAASIVSAVSNFNNPK	10	1	1	PF3D7_0621200	1×Acetyl[K17]	1	1777.93	4.31836e-11	0							128.39	0.8359	82.1582	2	889.468	0.92746				1.24801	5	5.28658		1.35943	1.35943	0.735602	[R].KMAASIVSAVSNFNNPK.[I]	PF3D7_0621200 [248-264]
ILNNNENNMNPTIITK	13	1	1	PF3D7_1210300	1×Acetyl[K16]	0	1863.99	2.61494e-08	0							70.79	0.7746	58.2512	2	932.499	0.280293				1.24876	8	21.9952		1.36026	1.36026	0.735155	[K].ILNNNENNMNPTIITK.[L]	PF3D7_1210300 [74-89]
MDVYKEENSDLLNHQEEEISR	13	1	1	PF3D7_0305300	1×Acetyl[K5]	1	2620.18	4.3253e-06	0							64.73	0.7385	86.7413	3	874.068	2.28489				1.25076	6	5.70711		1.36243	1.36243	0.733985	[M].MDVYKEENSDLLNHQEEEISR.[N]	PF3D7_0305300 [2-22]
SNIENNKDFPEQGQKDEEKEK	13	1	1	PF3D7_0935900	4×Acetyl[K7; K15; K19; K21]	3	2513.19	0.000102477	1.63217e-05							74.93	0.7067	27.6386	3	838.402	2.01623				1.25216	8	7.83198		1.36396	1.36396	0.73316	[K].SNIENNKDFPEQGQKDEEKEK.[E]	PF3D7_0935900 [171-191]
IYTPDVITDLNHYSNNMNDLNSSGK	6	1	1	PF3D7_0802300	1×Acetyl[K25]	0	2825.3	3.17107e-05	0	14.86	1	125.765	3	961.777	2.44982	44.31	1	111.703	3	942.441	1.73935				1.25249	5	9.74209		1.36432	1.36432	0.732968	[K].IYTPDVITDLNHYSNNMNDLNSSGK.[K]	PF3D7_0802300 [560-584]
LNDILNMNLTESEK	2	1	1	PF3D7_1233100	1×Acetyl[K14]	0	1640.83	0.0139069	0.00134291							56.17	0.6786	102.767	2	820.919	2.32752				1.25278	1			1.36463	1.36463	0.732797	[K].LNDILNMNLTESEK.[A]	PF3D7_1233100 [74-87]
ADIIGFKK	8	1	1	PF3D7_0705700	1×Acetyl[K7; K8]	1	933.54	0.0912297	0.00805961	45.74	0.3478	60.5811	2	467.273	-1.03904							1.25364	4	0.873732				1.36557		1.36557	0.732295	[R].ADIIGFKK.[Y]	PF3D7_0705700 [45-52]
NIQVSVSEK	9	1	1	PF3D7_1116800	1×Acetyl[K9]	0	1010.56	0.0018109	0.000239507	31.44	0.4839	31.0805	2	505.782	-1.55718	40.81	0.5854	30.6436	2	505.783	0.37554				1.25389	4	4.48247		1.36584	1.36584	0.732151	[K].NIQVSVSEK.[A]	PF3D7_1116800 [834-842]
TIILSGAPNVGK	6	1	1	PF3D7_0612900	1×Acetyl[K12]	0	1183.72	0.00152623	0.000152758							47.25	1	55.7876	2	592.367	2.84762				1.25482	4	5.17128		1.36685	1.36685	0.73161	[K].TIILSGAPNVGK.[S]	PF3D7_0612900 [173-184]
EATNILTAELK	29	1	1	PF3D7_0322900	1×Acetyl[K11]	0	1202.66	9.62721e-05	1.63217e-05	60.12	0.6833	70.6734	2	601.834	-1.10318	63.74	0.5938	83.9962	2	601.835	0.419325	1.2386	5	3.20922	1.27773	11	3.67606	1.34918	1.39181	1.37049	0.729664	[K].EATNILTAELK.[H]	PF3D7_0322900 [251-261]
SISCSEIEKR	2	1	1	PF3D7_0909400	1×Acetyl[K9]	1	1264.64	0.00488305	0.000513184	50.09	1	32.9987	2	632.823	-0.728467							1.25938	2	10.3814				1.37182		1.37182	0.728957	[K].SISCSEIEKR.[A]	PF3D7_0909400 [141-150]
MATVICK	16	1	1	PF3D7_1126200	1×Acetyl[K7]	0	845.433	0.00886019	0.000853045	40.57	0.7317	13.112	2	423.22	-0.791918	42.52	0.5581	25.4716	2	411.715	1.85038	1.30521	4	5.74794	1.21358	4	4.7351	1.42174	1.32193	1.37184	0.728949	[R].MATVICK.[Q]	PF3D7_1126200 [42-48]
IEAAELVQDNK	24	1	1	PF3D7_0527500	1×Acetyl[K11]	0	1229.64	4.1316e-07	0	80	0.725	45.4556	2	615.322	-0.212104	72.28	0.7639	38.7409	2	618.831	1.01237	1.24707	3	1.55182	1.27518	9	1.54206	1.35841	1.38903	1.37372	0.72795	[K].IEAAELVQDNK.[F]	PF3D7_0527500 [135-145]
IMLNMYDGSFK	28	1	1	PF3D7_1011800	1×Acetyl[K11]	0	1341.63	8.51003e-05	1.63217e-05							70.63	0.493	84.8662	2	671.318	0.308506				1.26758	17	10.5951		1.38075	1.38075	0.724242	[K].IMLNMYDGSFK.[K]	PF3D7_1011800 [538-548]
QDPSLIVAK	17	1	1	PF3D7_1471100	1×Acetyl[K9]	0	977.574	0.00010041	1.63217e-05	47.45	0.766	43.8556	2	485.781	-2.0866	52.33	0.6923	41.2991	2	489.291	0.0377548	1.28643	3	2.54044	1.2491	5	2.19279	1.40128	1.36063	1.38096	0.724137	[R].QDPSLIVAK.[I]	PF3D7_1471100 [150-158]
VKDISLAPFGK	20	1	1	PF3D7_0520900	1×Acetyl[K11]	1	1174.68	0.000126699	2.72408e-05	24.1	1	62.1999	2	587.844	-1.82645	63.44	0.6667	67.0803	2	587.846	1.395	1.64379	1		0.894028	10	7.12348	1.79055	0.973848	1.3822	0.723486	[K].VKDISLAPFGK.[M]	PF3D7_0520900 [8-18]
NNNVNNDMNNDINK	15	1	1	PF3D7_0629400	1×Acetyl[K14]	0	1632.7	9.16322e-08	0							97.67	0.398	20.706	2	816.856	0.617296				1.27144	7	4.2828		1.38496	1.38496	0.722042	[K].NNNVNNDMNNDINK.[D]	PF3D7_0629400 [573-586]
EENDNICLNKEGK	4	1	1	PF3D7_1118300	1×Acetyl[K10]	1	1611.74	0.00222091	0.000301447	36.77	0.3243	38.5828	2	806.372	-1.06585							1.27384	2	37.9686				1.38758		1.38758	0.720682	[K].EENDNICLNKEGK.[K]	PF3D7_1118300 [264-276]
IIVCGCVPQAEK	5	1	1	PF3D7_0622200	1×Acetyl[K12]	0	1429.74	0.00732213	0.000722309	13.22	1	65.3944	2	715.367	-7.19602	40.53	0.5854	43.3252	2	694.367	0.463203				1.27584	4	5.40248		1.38975	1.38975	0.719555	[K].IIVCGCVPQAEK.[D]	PF3D7_0622200 [499-510]
ISNTVAELLMK	4	1	1	PF3D7_0323800	1×Acetyl[K11]	0	1225.69	7.99835e-05	1.63217e-05	10.17	1	98.5474	2	630.849	3.15479	85.22	0.6824	103.218	2	613.352	2.04386				1.27827	2	3.88871		1.3924	1.3924	0.718185	[K].ISNTVAELLMK.[Q]	PF3D7_0323800 [576-586]
FIYHNIASK	3	1	1	PF3D7_0511700	1×Acetyl[K9]	0	1106.62	0.023873	0.00215599							43.71	0.6136	35.9243	2	553.813	1.39627				1.2792	3	3.29926		1.39341	1.39341	0.717663	[R].FIYHNIASK.[K]	PF3D7_0511700 [166-174]
MDLLENAANEINGDIK	16	1	1	PF3D7_1319300	1×Acetyl[K16]	0	1759.85	8.55666e-10	0							96.04	0.7604	118.537	2	880.431	0.696885				1.28276	7	11.8983		1.39729	1.39729	0.715671	[K].MDLLENAANEINGDIK.[K]	PF3D7_1319300 [472-487]
NNDDSSIGLSNTNHILSNDNSEK	3	1	1	PF3D7_1419400	1×Acetyl[K23]	0	2502.15	3.74778e-07	0							44.23	0.6818	63.8312	3	834.723	0.814474				1.28418	3	1.23966		1.39883	1.39883	0.714881	[K].NNDDSSIGLSNTNHILSNDNSEK.[G]	PF3D7_1419400 [1721-1743]
FLILQGEVEQIAQMNPK	22	1	1	PF3D7_0509100	1×Acetyl[K17]	0	1958.04	2.36599e-10	0							94.08	0.734	112.722	2	979.526	1.56485				1.28629	14	59.513		1.40113	1.40113	0.713711	[R].FLILQGEVEQIAQMNPK.[G]	PF3D7_0509100 [346-362]
SSNSNSNNIGSNNINSNNMNSNNISASNNNNNNSTNDSLK	7	1	1	PF3D7_1206700	1×Acetyl[K40]	0	4219.84	8.63864e-12	0							91.48	0.8571	41.3022	3	1407.29	0.886088				1.28858	3	29.534		1.40363	1.40363	0.712438	[K].SSNSNSNNIGSNNINSNNMNSNNISASNNNNNNSTNDSLK.[T]	PF3D7_1206700 [396-435]
NEVSFENNEMIVSGIQDENVK	3	1	1	PF3D7_1451200	1×Acetyl[K21]	0	2409.14	1.58706e-10	0							109.82	0.8091	79.8735	2	1205.08	1.21044				1.29085	3	0.820328		1.4061	1.4061	0.711188	[K].NEVSFENNEMIVSGIQDENVK.[N]	PF3D7_1451200 [295-315]
KLSQELENINK	6	1	1	PF3D7_0407300	1×Acetyl[K11]	1	1364.75	0.0138227	0.00133542	13.01	0.0769	48.7609	3	455.585	-6.10245	49.84	0.26	38.6765	2	661.873	0.362968				1.29681	5	0.424788		1.41259	1.41259	0.707919	[K].KLSQELENINK.[E]	PF3D7_0407300 [85-95]
EKYINNISNFEEINK	3	1	1	PF3D7_1473300	2×Acetyl[K2; K15]	1	1938.94	0.0724384	0.00580675							30.52	0.5484	103.908	2	969.978	1.81144				1.30117	1			1.41734	1.41734	0.705547	[K].EKYINNISNFEEINK.[H]	PF3D7_1473300 [637-651]
GIALKNVGR	5	1	1	PF3D7_1341300	1×Acetyl[K5]	1	976.601	0.00063856	6.46672e-05	57.69	1	50.1236	2	488.803	-1.65304							1.30391	3	3.34005				1.42032		1.42032	0.704065	[M].GIALKNVGR.[I]	PF3D7_1341300 [2-10]
MNEYNNNNNNNNINNNNSGSNNNQYSNSK	3	1	1	PF3D7_1417200	1×Acetyl[K29]	0	3325.36	0.000347203	2.72408e-05	13.64	1	142.277	3	1128.46	2.68094	39.09	1	19.9657	3	1109.13	1.69589				1.30803	1			1.42482	1.42482	0.701845	[K].MNEYNNNNNNNNINNNNSGSNNNQYSNSK.[N]	PF3D7_1417200 [2054-2082]
KIIGASSVAVVDFGEDSAEKDFLLSQNQTVTA	26	1	1	PF3D7_0307100	1×Acetyl[K20]	2	3353.73	0.00414068	0.000407871							82.16	0.6829	133.309	3	1118.58	0.583652				1.30909	10	10.4638		1.42597	1.42597	0.701279	[R].KIIGASSVAVVDFGEDSAEKDFLLSQNQTVTA.[-]	PF3D7_0307100 [110-141]
MGEDIYAVMQTLK	6	1	1	PF3D7_1108500	1×Acetyl[K13]	0	1505.75	1.89932e-06	0							68.52	0.7391	124.658	2	753.377	1.07486				1.31402	4	13.1108		1.43134	1.43134	0.698646	[K].MGEDIYAVMQTLK.[-]	PF3D7_1108500 [315-327]
FNGVPVNFLDNPHIDKK	9	1	1	PF3D7_1330800	1×Acetyl[K17; K16]	1	1954.02	8.39001e-05	1.63217e-05							49.55	0.68	89.893	2	977.514	1.26211				1.31498	8	12.175		1.43239	1.43239	0.698135	[K].FNGVPVNFLDNPHIDKK.[I]	PF3D7_1330800 [417-433]
NNDKVTDGQVVAIGNGIYDENNQK	2	1	1	PF3D7_1333000	1×Acetyl[K24]	1	2605.25	0.000164488	2.72408e-05	14.59	1	109.619	3	883.089	-2.89775	49.3	0.7347	70.4093	3	869.091	3.14901				1.32656	2	61.7351		1.445	1.445	0.692043	[K].NNDKVTDGQVVAIGNGIYDENNQK.[V]	PF3D7_1333000 [193-216]
DGYLISTGEPSK	23	1	1	PF3D7_1465900	1×Acetyl[K12]	0	1273.64	0.00134413	0.000152758	42.06	0.2381	47.9721	2	637.322	-1.40622	59.39	0.4068	44.1497	2	637.325	3.57765	1.25922	4	9.15832	1.3941	8	20.7567	1.37165	1.51857	1.44511	0.69199	[R].DGYLISTGEPSK.[R]	PF3D7_1465900 [155-166]
DFIEIANAYETLSDPEK	9	1	1	PF3D7_1108700	1×Acetyl[K17]	0	1954.93	1.21378e-05	0							66.8	0.7761	133.794	2	977.971	3.39075				1.32734	6	5.58647		1.44585	1.44585	0.691636	[K].DFIEIANAYETLSDPEK.[R]	PF3D7_1108700 [73-89]
NDGTYDSLSNSITIK	5	1	1	PF3D7_1235300	1×Acetyl[K15]	0	1641.82	7.16221e-08	0							88.37	0.8068	78.1757	2	821.412	1.19322				1.32836	2	9.25899		1.44695	1.44695	0.691107	[K].NDGTYDSLSNSITIK.[N]	PF3D7_1235300 [484-498]
DAICSFANSLSVELK	8	1	1	PF3D7_0422000	1×Acetyl[K15]	0	1653.82	2.70746e-07	0							79.55	0.7	129.193	2	827.413	2.60149				1.33037	6	7.84044		1.44915	1.44915	0.690059	[K].DAICSFANSLSVELK.[E]	PF3D7_0422000 [209-223]
IQLELCNIMESK	19	1	1	PF3D7_1036900	1×Acetyl[K12]	0	1477.74	6.37456e-05	0							78.4	0.6026	112.605	2	739.374	1.45571				1.33672	9	12.9555		1.45606	1.45606	0.686785	[K].IQLELCNIMESK.[E]	PF3D7_1036900 [75-86]
NDANILNIGCGTSK	7	2	1	PF3D7_1455200.1; PF3D7_1455200.2	1×Acetyl[K14]	0	1490.75	0.000107068	1.63217e-05							57.24	0.614	70.24	2	745.877	0.503184				1.34152	5	15.833		1.4613	1.4613	0.684323	[K].NDANILNIGCGTSK.[F]	PF3D7_1455200.1 [41-54]
AASIDPVEPDK	12	1	1	PF3D7_0406400	1×Acetyl[K11]	0	1148.59	0.00136982	0.000152758	27.71	0.5714	34.7765	2	574.799	-0.025648	50.8	1	32.1326	2	571.293	3.88869				1.35773	5	6.35888		1.47896	1.47896	0.676153	[K].AASIDPVEPDK.[V]	PF3D7_0406400 [29-39]
SKIDDEGQFEK	7	1	1	PF3D7_0813300	1×Acetyl[K2]	1	1295.61	0.00525266	0.000567672	28.96	0.5172	18.4574	2	648.308	-1.84848	49.41	0.5102	29.5677	2	648.31	1.35494	1.27741	1		1.43826	4	4.02073	1.39146	1.56667	1.47907	0.676103	[K].SKIDDEGQFEK.[D]	PF3D7_0813300 [252-262]
FGPVIEYNDFHISK	4	1	1	PF3D7_1131100	1×Acetyl[K14]	0	1665.83	2.40405e-05	0							67.38	0.7164	97.2801	2	833.42	3.00729				1.36031	1			1.48176	1.48176	0.674871	[R].FGPVIEYNDFHISK.[L]	PF3D7_1131100 [331-344]
SDQMVLPVPCLNVINGGSHAGNK	59	1	1	PF3D7_1015900	1×Acetyl[K23]	0	2414.2	2.79642e-09	0							94.58	0.7789	123.662	2	1207.61	2.61652				1.37634	28	6.0584		1.49923	1.49923	0.66701	[K].SDQMVLPVPCLNVINGGSHAGNK.[L]	PF3D7_1015900 [148-170]
CANSNSNDFIEDK	4	1	1	PF3D7_1409900	1×Acetyl[K13]	0	1520.64	9.5669e-07	0							80.26	0.5375	34.3653	2	760.824	0.47157				1.37997	3	8.61454		1.50318	1.50318	0.665257	[K].CANSNSNDFIEDK.[V]	PF3D7_1409900 [13-25]
SNIISSNTVNDTTQIK	3	1	1	PF3D7_1362700	1×Acetyl[K16]	0	1734.89	6.05501e-08	0							84.77	0.8235	48.9392	2	867.948	1.05377				1.38225	2	28.4756		1.50566	1.50566	0.664162	[R].SNIISSNTVNDTTQIK.[N]	PF3D7_1362700 [1789-1804]
DKGGINITHTVPLNNLDEDMIK	4	1	1	PF3D7_0524400	1×Acetyl[K2]	1	2458.29	1.73311e-05	0							49.28	0.7347	103.832	3	820.103	1.08484				1.38441	4	9.39516		1.50802	1.50802	0.663123	[K].DKGGINITHTVPLNNLDEDMIK.[S]	PF3D7_0524400 [183-204]
ESLISLTK	2	1	1	PF3D7_1027600	1×Acetyl[K8]	0	932.53	0.0957343	0.00829433							36.34	0.3611	87.9338	2	466.769	-0.165764				1.3863	2	0.156858		1.51008	1.51008	0.662218	[K].ESLISLTK.[K]	PF3D7_1027600 [265-272]
NEITGEFSVLMLK	3	1	1	PF3D7_1020700	1×Acetyl[K13]	0	1487.79	2.27593e-05	0							55.3	0.7273	132.655	2	744.4	2.23591				1.39082	3	22.0611		1.51499	1.51499	0.66007	[K].NEITGEFSVLMLK.[D]	PF3D7_1020700 [958-970]
VIDNMPVYSYNIYK	6	1	1	PF3D7_0630500	1×Acetyl[K14]	0	1732.88	1.34263e-06	0							83.45	0.7349	94.34	2	866.945	1.75258				1.39206	5	36.863		1.51635	1.51635	0.659478	[K].VIDNMPVYSYNIYK.[S]	PF3D7_0630500 [212-225]
NLINSSNITTNLNNNSK	6	1	1	PF3D7_1134600	1×Acetyl[K17]	0	1874.98	5.74467e-11	0							120.49	0.8167	58.0495	2	937.992	0.46112				1.39395	4	17.9853		1.5184	1.5184	0.658588	[R].NLINSSNITTNLNNNSK.[C]	PF3D7_1134600 [870-886]
LTAAIGK	15	1	1	PF3D7_1015900	1×Acetyl[K7]	0	673.424	0.0151614	0.00148576	37.73	1	22.3953	2	340.724	-1.24171	28.51	0.6552	23.5348	2	337.216	0.0337157	1.35977	3	1.58716	1.43138	6	14.4952	1.48117	1.55918	1.52018	0.657818	[K].LTAAIGK.[D]	PF3D7_1015900 [318-324]
INNNVYNTSGIK	3	1	1	PF3D7_0825500	1×Acetyl[K12]	0	1350.72	0.00153705	0.000152758							51.56	0.5962	31.8641	2	675.866	3.41714				1.40003	3	7.53527		1.52503	1.52503	0.655726	[K].INNNVYNTSGIK.[N]	PF3D7_0825500 [431-442]
SDVINNMSSDHIK	13	1	1	PF3D7_0410900	1×Acetyl[K13]	0	1459.68	5.12655e-05	0	10.85	1	8.29843	3	497.244	3.29584	61.83	0.5645	41.4252	2	730.347	1.83064				1.4003	9	17.5194		1.52532	1.52532	0.655601	[K].SDVINNMSSDHIK.[N]	PF3D7_0410900 [620-632]
NDNNMDNLNSSIYLTK	3	1	1	PF3D7_1237200	1×Acetyl[K16]	0	1862.87	1.2016e-05	0							70.92	1	79.0874	2	931.936	-0.347376				1.40149	2	69.1801		1.52662	1.52662	0.655043	[K].NDNNMDNLNSSIYLTK.[N]	PF3D7_1237200 [905-920]
STINEDINNK	4	1	1	PF3D7_1416100	1×Acetyl[K10]	0	1147.56	0.00180451	0.000239507							44.64	0.4	21.2204	2	574.283	-0.632789				1.41456	3	47.8563		1.54085	1.54085	0.648992	[K].STINEDINNK.[L]	PF3D7_1416100 [702-711]
KLFVPSAIK	5	1	1	PF3D7_0921900	1×Acetyl[K1]	1	1002.63	0.0829983	0.00701894							37.63	0.3684	58.2102	2	501.821	0.314201				1.41775	4	3.74036		1.54433	1.54433	0.647532	[K].KLFVPSAIK.[Q]	PF3D7_0921900 [122-130]
SGDEMIGLK	51	1	1	PF3D7_0708400	1×Acetyl[K9]	0	949.466	1.95554e-06	0	78.49	0.7179	44.9318	2	478.745	-1.33424	93.9	0.7021	46.0747	2	475.237	0.983931	1.46565	10	12.604	1.38481	19	3.95305	1.5965	1.50844	1.55247	0.644134	[K].SGDEMIGLK.[E]	PF3D7_0708400 [489-497]
GDSDNPVSPTLIQLNNNLK	16	1	1	PF3D7_1116700	1×Acetyl[K19]	0	2046.06	5.20649e-10	0							81.44	0.5062	83.749	2	1023.53	0.377266				1.42606	7	1.7219		1.55338	1.55338	0.643758	[K].GDSDNPVSPTLIQLNNNLK.[N]	PF3D7_1116700 [318-336]
INVQGEETLNNDSK	14	1	1	PF3D7_1434600	1×Acetyl[K14]	0	1567.77	1.70849e-09	0	37.67	1	32.9324	2	784.387	-0.451731	94.97	0.7368	28.9991	2	784.388	1.41697	1.61916	2	79.0544	1.24768	4	6.34825	1.76373	1.35907	1.5614	0.640451	[R].INVQGEETLNNDSK.[N]	PF3D7_1434600 [93-106]
DKIEDVDINVYSAK	6	1	1	PF3D7_1448600	1×Acetyl[K2]	1	1608.81	0.00426007	0.000407871							47.33	0.5745	69.7451	2	804.91	0.202601				1.44052	3	18.722		1.56913	1.56913	0.637296	[R].DKIEDVDINVYSAK.[Q]	PF3D7_1448600 [169-182]
CVGNVLGADIMLTSK	3	1	1	PF3D7_0416000	1×Acetyl[K15]	0	1577.8	5.43182e-07	0							54.94	0.6364	87.7934	2	789.406	0.770253				1.44438	2	35.2494		1.57334	1.57334	0.63559	[K].CVGNVLGADIMLTSK.[G]	PF3D7_0416000 [526-540]
KYTYGDNLQLGASTINTPK	14	1	1	PF3D7_0202400	1×Acetyl[K1]	1	2091.08	2.46243e-14	0							176.78	0.8644	71.829	2	1046.05	1.85376				1.45011	10	5.91512		1.57957	1.57957	0.633082	[K].KYTYGDNLQLGASTINTPK.[T]	PF3D7_0202400 [43-61]
MGGVVINSTVPLTK	4	1	1	PF3D7_1358900	1×Acetyl[K14]	0	1422.81	5.84061e-07	0	11.04	1	109.679	3	494.279	3.76259	60.86	0.7377	68.083	2	711.908	-0.459372				1.45461	4	17.5607		1.58448	1.58448	0.631122	[K].MGGVVINSTVPLTK.[L]	PF3D7_1358900 [183-196]
DEEDNNASTTGSNNITTISCDDSNKQDDNK	2	1	1	PF3D7_1023900	1×Acetyl[K30]	1	3302.35	1.73466e-10	0							104.12	0.7596	32.6967	3	1101.46	2.53655				1.45906	1			1.58932	1.58932	0.629198	[K].DEEDNNASTTGSNNITTISCDDSNKQDDNK.[K]	PF3D7_1023900 [2151-2180]
KIDNLMVEELDGSK	46	1	1	PF3D7_1015900	1×Acetyl[K1]	1	1597.82	1.48838e-05	0	38.72	0.7179	68.9708	2	799.414	-0.932108	100.28	0.75	78.2243	2	799.416	1.51263	1.53532	2	20.9727	1.40496	25	9.57305	1.6724	1.5304	1.6014	0.624454	[K].KIDNLMVEELDGSK.[N]	PF3D7_1015900 [89-102]
ENESSLNNDSLMYIK	9	1	1	PF3D7_1006700	1×Acetyl[K15]	0	1763.82	0.000859859	8.75543e-05							60.42	0.7667	79.1421	2	882.416	0.628736				1.49911	6	13.9667		1.63295	1.63295	0.612387	[K].ENESSLNNDSLMYIK.[E]	PF3D7_1006700 [98-112]
IFNSLGENNNSVFNNLNK	8	1	1	PF3D7_1139100	1×Acetyl[K18]	0	2038	3.67292e-10	0							91.88	0.75	99.8793	2	1019.5	0.672444				1.51084	3	47.4674		1.64573	1.64573	0.607634	[K].IFNSLGENNNSVFNNLNK.[E]	PF3D7_1139100 [740-757]
NNNMNNNNNMISK	3	1	1	PF3D7_0611800	1×Acetyl[K13]	0	1528.67	5.33173e-07	0							76.13	1	20.2258	2	764.839	0.0422101				1.51344	2	12.7077		1.64857	1.64857	0.606588	[K].NNNMNNNNNMISK.[N]	PF3D7_0611800 [1399-1411]
IEEDNNEDDDKQMDR	4	1	1	PF3D7_0509400	1×Acetyl[K11]	1	1872.76	0.000274619	2.72408e-05							37.27	1	21.7303	3	624.926	0.756603				1.51745	4	9.58357		1.65293	1.65293	0.604987	[K].IEEDNNEDDDKQMDR.[E]	PF3D7_0509400 [455-469]
TDIENTNINMSTIMK	4	1	1	PF3D7_0410900	1×Acetyl[K15]	0	1745.87	4.0512e-05	0							82.67	0.7831	94.0195	2	873.438	-1.13366				1.52004	3	23.9237		1.65575	1.65575	0.603954	[K].TDIENTNINMSTIMK.[G]	PF3D7_0410900 [897-911]
TIDNSNEVNK	2	1	1	PF3D7_1445700	1×Acetyl[K10]	0	1140.56	0.00432776	0.000427603							36.18	0.5556	19.4965	2	570.784	0.711576				1.54649	2	7.87686		1.68456	1.68456	0.593625	[K].TIDNSNEVNK.[I]	PF3D7_1445700 [49-58]
LMNILPLLK	9	1	1	PF3D7_0418700	1×Acetyl[K9]	0	1061.69	0.00305136	0.000335683	17.8	0.3333	41.9269	2	548.844	0.604817	46.31	0.587	143.588	2	531.347	0.847923				1.5656	5	13.9399		1.70538	1.70538	0.586379	[K].LMNILPLLK.[I]	PF3D7_0418700 [46-54]
ISNQIAVDMSDK	10	1	1	PF3D7_1238500	1×Acetyl[K12]	0	1334.68	6.51312e-06	0	21.38	1	28.6659	2	675.842	1.44787	88.57	0.8876	52.942	2	667.845	1.49665				1.56579	7	8.24282		1.70559	1.70559	0.586307	[].ISNQIAVDMSDK.[]	PF3D7_1238500 [861-872][873-884][885-896][897-908][933-944]
RKPSEINSDIAER	4	1	1	PF3D7_1102500	1×Acetyl[K2]	1	1528.83	0.00195319	0.000266401							53.86	0.7963	29.2566	3	510.281	0.893307				1.56667	2	4.51012		1.70655	1.70655	0.585978	[K].RKPSEINSDIAER.[K]	PF3D7_1102500 [243-255]
FNASNIEGK	4	1	1	PF3D7_1367500	1×Acetyl[K9]	0	986.502	0.000775123	7.60462e-05	17.32	0.4118	54.7124	2	490.249	7.02128	54.99	0.7455	33.7318	2	493.754	-0.899491				1.58221	3	27.1648		1.72347	1.72347	0.580224	[K].FNASNIEGK.[I]	PF3D7_1367500 [118-126]
MVNSLIMPNMNDLK	5	1	1	PF3D7_0621300	1×Acetyl[K14]	0	1626.81	0.000327049	2.72408e-05							27.98	0.2857	117.009	2	813.91	0.465199				1.58355	5	4.97109		1.72494	1.72494	0.579732	[K].MVNSLIMPNMNDLK.[N]	PF3D7_0621300 [297-310]
NFYDVINSSSSK	3	1	1	PF3D7_0931100	1×Acetyl[K12]	0	1360.64	0.000104679	1.63217e-05	12.6	1	18.2232	3	470.558	-3.69217	55.73	0.7321	70.3673	2	680.823	0.819016				1.61852	3	20.0356		1.76303	1.76303	0.567206	[K].NFYDVINSSSSK.[K]	PF3D7_0931100 [261-272]
NMSSGIYGTQNMSSGIYGAHK	14	1	1	PF3D7_1473700	1×Acetyl[K21]	0	2217.03	2.39584e-14	0							152.73	1	64.6084	2	1109.02	2.58906				1.61993	8	12.4312		1.76456	1.76456	0.566713	[K].NMSSGIYGTQNMSSGIYGAHK.[S]	PF3D7_1473700 [660-680]
YNEQNIQTNNQTK	7	1	1	PF3D7_1419100	1×Acetyl[K13]	0	1601.76	1.7174e-08	0							92.72	0.6989	24.6301	2	801.386	1.11669				1.63382	4	10.883		1.77969	1.77969	0.561894	[K].YNEQNIQTNNQTK.[K]	PF3D7_1419100 [238-250]
SYGDTIIITGCTDGIGK	5	1	1	PF3D7_0422000	1×Acetyl[K17]	0	1770.86	1.21405e-06	0							45.38	0.6889	70.8079	2	885.933	0.64437				1.63831	3	6.28836		1.78458	1.78458	0.560355	[K].SYGDTIIITGCTDGIGK.[S]	PF3D7_0422000 [46-62]
DDKTNQMSNVTTIGTSNLAESTTK	3	1	1	PF3D7_1239200	1×Acetyl[K3]	1	2563.23	0.00541559	0.000574088							26.68	1	72.2581	3	855.079	-2.01527				1.64315	3	15.1502		1.78985	1.78985	0.558707	[K].DDKTNQMSNVTTIGTSNLAESTTK.[N]	PF3D7_1239200 [2081-2104]
AMDTNINNNNNNNNNNK	2	1	1	PF3D7_1022300	1×Acetyl[K17]	0	1932.82	0.000113088	2.72408e-05							78.45	0.8333	17.1018	2	966.915	0.303035				1.64502	2	13.9055		1.79189	1.79189	0.558068	[K].AMDTNINNNNNNNNNNK.[T]	PF3D7_1022300 [145-161]
DNTEQPNIVENIK	6	1	1	PF3D7_0804600	1×Acetyl[K13]	0	1527.78	8.73294e-05	1.63217e-05							69.46	0.4928	49.9115	2	764.396	0.445126				1.65567	3	18.3867		1.80349	1.80349	0.554482	[K].DNTEQPNIVENIK.[R]	PF3D7_0804600 [342-354]
NLLTESIYAK	3	1	1	PF3D7_0309300	1×Acetyl[K10]	0	1158.65	0.000520178	5.26222e-05							36.82	0.4324	78.2643	2	579.828	0.640289				1.67601	2	1.48109		1.82564	1.82564	0.547752	[K].NLLTESIYAK.[L]	PF3D7_0309300 [190-199]
DKDIVTSYISCLK	3	1	1	PF3D7_1013600	1×Acetyl[K2]	1	1597.83	9.70754e-05	1.63217e-05	11.46	1	113.89	2	799.424	4.59326	64.88	0.6923	94.3427	2	771.399	1.57452				1.69765	3	24.6691		1.84921	1.84921	0.54077	[K].DKDIVTSYISCLK.[K]	PF3D7_1013600 [1255-1267]
NECTNILNVINNATLTK	10	1	1	PF3D7_1405900	1×Acetyl[K17]	0	1946.02	5.38522e-08	0							82.38	0.8171	102.262	2	973.513	-0.543095				1.70787	9	22.5133		1.86036	1.86036	0.537531	[K].NECTNILNVINNATLTK.[Q]	PF3D7_1405900 [1007-1023]
KPDTTAVIIMK	40	1	1	PF3D7_1130100	2×Acetyl[K1; K11]	0	1246.73	0.000135342	2.72408e-05	45.51	0.6304	31.3025	2	623.866	-1.20737	66.16	0.7879	35.6457	2	623.868	2.12166	2.24844	5	58.8019	1.17733	20	9.78371	2.44918	1.28245	1.86581	0.535959	[R].KPDTTAVIIMK.[K]	PF3D7_1130100 [17-27]
FDNNNNNNNKIEIR	2	1	1	PF3D7_1124300	1×Acetyl[K10]	1	1774.87	0.000111208	1.63217e-05	46.21	0.6739	45.7561	2	887.937	0.665091							1.73619	2	0.855328				1.8912		1.8912	0.528766	[K].FDNNNNNNNKIEIR.[K]	PF3D7_1124300 [206-219]
KLYSLINENEK	5	1	1	PF3D7_0401800	1×Acetyl[K1]	1	1350.73	0.00169247	0.00019596							68.72	0.1884	48.3391	2	675.868	2.23318				1.96156	4	6.24051		2.13669	2.13669	0.468013	[R].KLYSLINENEK.[E]	PF3D7_0401800 [453-463]
KVDEETMTELGNPIDTR	4	1	1	PF3D7_1201100	1×Acetyl[K1]	1	1954.95	6.57076e-10	0							102.63	0.7961	71.6989	2	977.981	2.77584				3.37109	3	23.0786		3.67207	3.67207	0.272326	[R].KVDEETMTELGNPIDTR.[M]	PF3D7_1201100 [410-426]
TPCPDKCINNDNNIIK	2	1	1	PF3D7_0310200	1×Acetyl[K6]	1	1978.96	0.000202198	2.72408e-05							61.88	0.8226	50.4381	2	989.984	-0.550355				4.84069	2	17.9408		5.27287	5.27287	0.18965	[K].TPCPDKCINNDNNIIK.[T]	PF3D7_0310200 [3997-4012]
EALAIKDK	3	1	1	PF3D7_0202000	1×Acetyl[K6]	1	936.547	0.0162579	0.00157843	27.73	0.4643	37.897	2	468.777	-1.00897							6.25045	2	12.7028				6.80851		6.80851	0.146875	[K].EALAIKDK.[L]	PF3D7_0202000 [226-233]
TESKNILNTVK	11	1	1	PF3D7_1404900	1×Acetyl[K4]	1	1288.71	0.000125376	2.72408e-05	56.6	0.6316	56.4136	2	644.859	-0.20135	27.91	0.2143	48.17	2	648.369	1.5325	100	8	0				100		100	0.01	[R].TESKNILNTVK.[N]	PF3D7_1404900 [25-35]
EGDIIYDQEINDNKK	2	1	1	PF3D7_1312400	1×Acetyl[K15; K14]	1	1856.92	0.0875736	0.00767278	11.62	1	56.9258	3	619.644	-0.162614							100	1					100		100	0.01	[K].EGDIIYDQEINDNKK.[G]	PF3D7_1312400 [755-769]
SLANNTNNVIQNDMNKEEK	4	1	1	PF3D7_0511500	1×Acetyl[K19; K16]	1	2241.05	0.0827389	0.00700066							20.06	0.3	84.0642	3	747.691	2.16101				100	3	0		100	100	0.01	[K].SLANNTNNVIQNDMNKEEK.[V]	PF3D7_0511500 [1600-1618]

## Sheet: 1. Ac-K Peptides Plasmo
												Sir2A - Enriched						Sir2A Unenriched					Sir2A - Enriched			Sir2A Unenriched
Sequence	# PSMs	# Proteins	# Protein Groups	Protein Accessions	Modifications (only PTMs, all positions)	# Missed Cleavages	MH+ [Da]	PEP	q-value	Ions Score	DeltaScore	RT [min]	Charge	m/z [Da]	DeltaM [ppm]	Ions Score	DeltaScore	RT [min]	Charge	m/z [Da]	DeltaM [ppm]	Heavy/Light	Heavy/Light Count	Heavy/Light Variability [%]	Heavy/Light	Heavy/Light Count	Heavy/Light Variability [%]	Sequences in Proteins	Positions in Master Proteins
YEGESIVNNHPDKDIK	1	1	1	PF3D7_0100300	1×Acetyl[K13]	1	1913.94	0.382089	0.0458867							12.24	1	118.109	2	957.475	0.499918				100	1		[K].YEGESIVNNHPDKDIK.[G]	PF3D7_0100300 [159-174]
NPDAEISDLVNLVDNMNITQEK	1	2	1	PF3D7_0101300; PF3D7_0700800	1×Acetyl[K22]	0	2528.24	0.360938	0.0377219							13.81	0.0714	139.056	3	843.417	0.170376				100	1		[K].NPDAEISDLVNLVDNMNITQEK.[K]	PF3D7_0101300 [76-97]; PF3D7_0700800 [76-97]
LTLDMKSTIYIPSDMSLFNK	1	1	1	PF3D7_0105800	1×Acetyl[K6]	1	2347.21	0.382089	0.0486033							15.27	0.2	149.295	3	783.075	0.0999477				100	1		[K].LTLDMKSTIYIPSDMSLFNK.[N]	PF3D7_0105800 [243-262]
NNLLNDDIFFK	1	1	1	PF3D7_0111300	1×Acetyl[K11]	0	1401.71	0.382089	0.0484187							15.58	0.0625	65.5968	2	701.363	4.99787				100	1		[K].NNLLNDDIFFK.[K]	PF3D7_0111300 [112-122]
MLNIDVSIQIDMDNPKPTNEFTNMDTYTDK	1	1	1	PF3D7_0114400	1×Acetyl[K16; K30]	0	3582.66	0.170577	0.0139412							13.49	0	118.145	3	1194.89	-0.774953				100	1		[K].MLNIDVSIQIDMDNPKPTNEFTNMDTYTDK.[Y]	PF3D7_0114400 [354-383]
DTFNLXCDNISTNKITDNEWNQWK	1	1	1	PF3D7_0115500	1×Acetyl[K24]	1	3013.38	0.382089	0.0440002							15.39	1	152.859	4	754.101	0.30762				100	1		[R].DTFNLXCDNISTNKITDNEWNQWK.[Q]	PF3D7_0115500 [107-130]
ILGEEKPNVDGVSTSNTPGGNESSSASPNLSDAAEK	1	1	1	PF3D7_0207000	1×Acetyl[K36]	0	3607.7	0.147313	0.0120322							15.82	0.3125	161.733	3	1203.24	0.663286				100	1		[R].ILGEEKPNVDGVSTSNTPGGNESSSASPNLSDAAEK.[K]	PF3D7_0207000 [43-78]
ENSIGGGDK	1	1	1	PF3D7_0300100	1×Acetyl[K9]	0	883.423	0.294492	0.029177							19.12	1	13.5494	2	442.217	3.51778				100	1		[K].ENSIGGGDK.[D]	PF3D7_0300100 [555-563]
DMYMNNPIDVNINNISLDEK	1	1	1	PF3D7_0313800	1×Acetyl[K20]	0	2431.14	0.358668	0.0374402							19.68	0.4	98.9035	3	811.055	3.1355				100	1		[K].DMYMNNPIDVNINNISLDEK.[I]	PF3D7_0313800 [311-330]
HENNNLINEMNILK	2	1	1	PF3D7_0317300	1×Acetyl[K14]	0	1709.88	3.7313e-05	0							69.19	0.6232	94.74	2	855.447	2.53303				100	1		[K].HENNNLINEMNILK.[N]	PF3D7_0317300 [1713-1726]
KLNNSNICENNNLLSNDNNYIVNHK	1	1	1	PF3D7_0405700	1×Acetyl[K25]	1	3014.46	0.249942	0.0209882							26.69	0.5185	101.769	3	1005.49	0.428583				100	1		[K].KLNNSNICENNNLLSNDNNYIVNHK.[V]	PF3D7_0405700 [2261-2285]
TIVMSELSSEMIMGNNK	2	1	1	PF3D7_0410800	1×Acetyl[K17]	0	1897.93	0.000733619	7.60462e-05							45.71	0.7391	92.8439	2	949.467	0.779931				100	1		[R].TIVMSELSSEMIMGNNK.[N]	PF3D7_0410800 [621-637]
VKDNYGLYDHPSDDLYLNNINGNK	2	1	1	PF3D7_0410900	2×Acetyl[K2; K24]	1	2872.35	0.382089	0.0447224							18.08	1	139.991	3	958.122	0.379468				100	2	0	[K].VKDNYGLYDHPSDDLYLNNINGNK.[D]	PF3D7_0410900 [826-849]
VWFGPVKXAGIVATSNK	1	2	1	PF3D7_0412600; PF3D7_0711900	1×Acetyl[K17]	0	1820.02	0.233986	0.0197078							13.84	1	150.423	3	607.344	0.524014				100	1		[K].VWFGPVKXAGIVATSNK.[E]	PF3D7_0412600 [260-276]
NNENIDDNNNNNNDNNNDNNNDNNNDNDNDNVVSEK	1	1	1	PF3D7_0416400	1×Acetyl[K36]	0	4167.6	0.31404	0.0323155							27.9	0.4643	11.7623	3	1389.87	-2.63901				100	1		[K].NNENIDDNNNNNNDNNNDNNNDNNNDNDNDNVVSEK.[N]	PF3D7_0416400 [396-431]
YILRAINNLEK	1	1	1	PF3D7_0417100	1×Acetyl[K11]	1	1402.82	0.333111	0.0345284							14.5	0	92.0654	3	468.279	-1.3891				100	1		[K].YILRAINNLEK.[-]	PF3D7_0417100 [504-514]
HMIHTDQMPSNNYHTVDANK	1	1	1	PF3D7_0419900	1×Acetyl[K20]	0	2402.07	0.250326	0.0210398							11.57	1	48.9008	3	801.362	-0.49333				100	1		[K].HMIHTDQMPSNNYHTVDANK.[K]	PF3D7_0419900 [3128-3147]
GDGNTLGDDMVPTTNTFTDEEWNELKQDFVSQYIQSR	1	1	1	PF3D7_0425800	1×Acetyl[K26]	1	4299.94	0.382089	0.0415261							12.78	1	54.6207	5	860.793	-0.885894				100	1		[K].GDGNTLGDDMVPTTNTFTDEEWNELKQDFVSQYIQSR.[L]	PF3D7_0425800 [3256-3292]
ASEGDNISLSSLSEETQEK	1	1	1	PF3D7_0501400	1×Acetyl[K19]	0	2030.95	0.00356431	0.000380386							37.7	0.6842	62.2036	2	1015.98	2.99048				100	1		[].ASEGDNISLSSLSEETQEK.[]	PF3D7_0501400 [676-694][841-859][988-1006]
NIYTFETNLYKNNENNSTHFNDNNVTNKYK	2	1	1	PF3D7_0502500	1×Acetyl[K30; K28]	2	3702.72	0.290522	0.0283638							20.34	0.5	91.2033	3	1234.91	0.808466				100	1		[K].NIYTFETNLYKNNENNSTHFNDNNVTNKYK.[D]	PF3D7_0502500 [394-423]
VLNGINNYICK	2	1	1	PF3D7_0504100	1×Acetyl[K11]	0	1363.72	0.369778	0.0390062	11.58	1	80.1145	2	654.339	-5.79941	16.22	0.125	56.2789	3	455.248	4.54279				100	2	0	[K].VLNGINNYICK.[K]	PF3D7_0504100 [101-111]
GLGKDMGNIQRPK	1	1	1	PF3D7_0508500	1×Acetyl[K4]	1	1455.77	0.31476	0.0323774	22.22	0.0455	68.9887	2	728.394	4.26476	11.05	0	126.532	2	731.898	-1.48101				100	1		[K].GLGKDMGNIQRPK.[G]	PF3D7_0508500 [2048-2060]
ICGGGMDNK	1	1	1	PF3D7_0509100	1×Acetyl[K9]	0	974.414	0.305936	0.0310977							16.91	1	39.8682	2	487.713	3.51898				100	1		[R].ICGGGMDNK.[N]	PF3D7_0509100 [877-885]
SLNQIESTNK	2	1	1	PF3D7_0509400	1×Acetyl[K10]	0	1182.61	0.382089	0.0472969							12.74	0.0769	49.7297	3	394.875	3.76397				100	2	0	[K].SLNQIESTNK.[I]	PF3D7_0509400 [131-140]
SLANNTNNVIQNDMNKEEK	4	1	1	PF3D7_0511500	1×Acetyl[K19; K16]	1	2241.05	0.0827389	0.00700066							20.06	0.3	84.0642	3	747.691	2.16101				100	3	0	[K].SLANNTNNVIQNDMNKEEK.[V]	PF3D7_0511500 [1600-1618]
NDYNIWNTYMTSIQDILK	1	1	1	PF3D7_0521100	1×Acetyl[K18]	0	2269.11	0.311064	0.0318616							20.77	0.0952	27.9359	5	454.628	0.302571				100	1		[K].NDYNIWNTYMTSIQDILK.[N]	PF3D7_0521100 [1179-1196]
DNYMNNMDNNENIIHQKR	1	1	1	PF3D7_0522400	1×Acetyl[K17]	1	2335.04	0.382089	0.0470339							17.59	0.2778	35.3614	2	1168.02	-0.5759				100	1		[K].DNYMNNMDNNENIIHQKR.[S]	PF3D7_0522400 [7092-7109]
DQLGSNSTLSDEKNICINK	1	2	1	PF3D7_0601600; PF3D7_0631000	2×Acetyl[K13; K19]	1	2234.08	0.266274	0.0232172							21.27	0.381	128.913	3	745.365	0.917461				100	1		[K].DQLGSNSTLSDEKNICINK.[Q]	PF3D7_0631000 [113-131]
EYISNNAQK	1	1	1	PF3D7_0602300	1×Acetyl[K9]	0	1115.54	0.301261	0.0303316							13.99		32.9547	3	372.522	7.39684				100	1		[K].EYISNNAQK.[N]	PF3D7_0602300 [63-71]
FSNAVIFMLNSMKIK	1	1	1	PF3D7_0606900	1×Acetyl[K13]	1	1798.98	0.182235	0.0156259							18.05	0.0556	151.794	2	899.993	0.54991				100	1		[K].FSNAVIFMLNSMKIK.[Y]	PF3D7_0606900 [144-158]
SIMVPTSSNNNNLNDDDKNNKQMLSNSSLK	1	1	1	PF3D7_0607000	1×Acetyl[K30; K21]	2	3387.59	0.382089	0.0482684							14.25	0.1429	102.909	3	1129.87	-1.06695				100	1		[K].SIMVPTSSNNNNLNDDDKNNKQMLSNSSLK.[L]	PF3D7_0607000 [257-286]
MNEYILNNK	3	1	1	PF3D7_0608900	1×Acetyl[K9]	0	1161.57	0.272875	0.0250726	10.59		52.2085	2	598.782	-3.62934	26.94	0.3704	33.261	2	581.29	4.24204				100	3	0	[K].MNEYILNNK.[K]	PF3D7_0608900 [444-452]
NDNQYVNNMTLNNATSASSVSANNNISQMNNLYSDESK	1	1	1	PF3D7_0611800	1×Acetyl[K38]	0	4173.84	0.15958	0.0129659							10.23	1	110.25	4	1044.21	-1.77415				100	1		[K].NDNQYVNNMTLNNATSASSVSANNNISQMNNLYSDESK.[A]	PF3D7_0611800 [2357-2394]
NEMDGNANDNKIENEDVNIPICGSSKSPLNIQNNNIEINHMR	1	1	1	PF3D7_0611800	2×Acetyl[K11; K26]	2	4907.32	0.297612	0.0296994							11.87	0.0833	77.4429	5	982.27	0.623059				100	1		[K].NEMDGNANDNKIENEDVNIPICGSSKSPLNIQNNNIEINHMR.[D]	PF3D7_0611800 [394-435]
DNLEDFDCIYFLSSNIQSVDIMINDFK	1	1	1	PF3D7_0613700	1×Acetyl[K27]	0	3341.56	0.269886	0.0241403							11.24	0	111.965	3	1114.53	0.604432				100	1		[R].DNLEDFDCIYFLSSNIQSVDIMINDFK.[D]	PF3D7_0613700 [62-88]
MEKPSIYFMNNK	1	1	1	PF3D7_0614800	1×Acetyl[K12; K3]	0	1524.73	0.382089	0.0471624	11.87	1	65.1568	2	791.865	-7.64253	14.12	0.1429	38.119	2	762.869	0.784664				100	1		[K].MEKPSIYFMNNK.[I]	PF3D7_0614800 [20-31]
EINKTDDENK	1	2	1	PF3D7_0619000.1; PF3D7_0619000.2	1×Acetyl[K4]	1	1254.59	0.256061	0.0215913							31.2	0.3548	46.4279	3	418.87	2.34111				100	1		[K].EINKTDDENK.[K]	PF3D7_0619000.1 [1024-1033]
NNNNDDDDDGGGGGGGANTSGNNTSKVNVNIGNIDLK	1	1	1	PF3D7_0624600	1×Acetyl[K26]	1	3659.62	0.30308	0.0306441							25.4	0.32	155.838	4	915.662	1.12397				100	1		[K].NNNNDDDDDGGGGGGGANTSGNNTSKVNVNIGNIDLK.[S]	PF3D7_0624600 [552-588]
KNEEHYNFLYVNSNINTSFPSSSK	2	1	1	PF3D7_0703000	1×Acetyl[K24]	1	2868.35	0.187996	0.016411							24.1	1	121.937	3	956.789	-0.921176				100	1		[K].KNEEHYNFLYVNSNINTSFPSSSK.[N]	PF3D7_0703000 [1316-1339]
MEELNKSGIYSK	4	1	1	PF3D7_0703600	2×Acetyl[K6; K12]	1	1505.73	0.168033	0.0136779							46.19		116.96	2	753.365	-2.67547				100	1		[-].MEELNKSGIYSK.[Q]	PF3D7_0703600 [1-12]
GLCNNDNFIFLQGDILNNKFYR	2	1	1	PF3D7_0705000	1×Acetyl[K19]	1	2731.35	0.326808	0.0337344							19.06	0.0526	143.518	3	911.121	0.158459				100	2	0	[K].GLCNNDNFIFLQGDILNNKFYR.[K]	PF3D7_0705000 [940-961]
YGTEISDGGSGSGAAGGGGGRK	1	1	1	PF3D7_0711700	1×Acetyl[K22]	1	1946.89	0.278762	0.026381							24.71	0.36	143.631	4	487.476	-3.91527				100	1		[K].YGTEISDGGSGSGAAGGGGGRK.[K]	PF3D7_0711700 [400-421]
VWFGPVKXAGIEDSSNK	1	1	1	PF3D7_0712200	1×Acetyl[K17]	0	1879.97	0.213928	0.0184964							23.34	0.1304	85.1799	3	627.326	-1.4384				100	1		[K].VWFGPVKXAGIEDSSNK.[T]	PF3D7_0712200 [259-275]
MLDHINIMK	1	1	1	PF3D7_0717500	1×Acetyl[K9]	0	1186.61	0.12725	0.0101886							22.62	0.1739	83.9636	2	593.814	5.7021				100	1		[K].MLDHINIMK.[L]	PF3D7_0717500 [124-132]
LAIGGYK	1	1	1	PF3D7_0725300	1×Acetyl[K7]	0	721.424	0.368681	0.0388183	22.68	0.1739	41.5536	2	361.216	1.31439	15.82	0.25	43.3356	2	385.73	0.0969575				100	1		[R].LAIGGYK.[N]	PF3D7_0725300 [270-276]
IEDMGAYVSILEYNDMEGMILMSELSK	1	1	1	PF3D7_0728000	1×Acetyl[K27]	0	3176.47	0.382089	0.0459979							14.85	0.1333	168.54	4	794.873	0.0979196				100	1		[R].IEDMGAYVSILEYNDMEGMILMSELSK.[R]	PF3D7_0728000 [34-60]
IYYDDNNNIKGDALVTYVYTQSVDMAIK	1	1	1	PF3D7_0728900	1×Acetyl[K10]	1	3289.62	0.217108	0.0186285							19.35	0.4211	126.462	4	823.161	-0.295192				100	1		[K].IYYDDNNNIKGDALVTYVYTQSVDMAIK.[Y]	PF3D7_0728900 [245-272]
LTNIPCTNGNTTGK	1	1	1	PF3D7_0800300	1×Acetyl[K14]	0	1539.75	0.207476	0.0181006							15.54	0.0625	134.096	3	513.923	0.830127				100	1		[K].LTNIPCTNGNTTGK.[C]	PF3D7_0800300 [1541-1554]
DSPTIENNMDLK	1	1	1	PF3D7_0811900	1×Acetyl[K12]	0	1399.65	0.2989	0.0298785							27.66	0.1071	58.9897	3	467.222	1.64228				100	1		[K].DSPTIENNMDLK.[K]	PF3D7_0811900 [1007-1018]
DENVNNIGKSDDNEEK	1	1	1	PF3D7_0812500	2×Acetyl[K9; K16]	1	1910.83	0.338572	0.0350251							16.76	0.2941	70.2067	3	637.615	-0.481054				100	1		[K].DENVNNIGKSDDNEEK.[D]	PF3D7_0812500 [116-131]
SGVDEKPMIEVTYQGEKK	1	1	1	PF3D7_0818900	3×Acetyl[K6; K17; K18]	1	2171.07	0.293228	0.0289412							10.42	1	128.624	3	724.361	1.74638				100	1		[K].SGVDEKPMIEVTYQGEKK.[L]	PF3D7_0818900 [107-124]
NEVQISNHLELK	1	1	1	PF3D7_0823600	1×Acetyl[K12]	0	1472.78	0.281353	0.0267768							12.3	1	132.469	2	736.895	0.355695				100	1		[K].NEVQISNHLELK.[K]	PF3D7_0823600 [107-118]
MVPLYEEAGIIMDDVSGVILFYEDVINEMK	1	1	1	PF3D7_0827200	1×Acetyl[K30]	0	3518.74	0.154153	0.0125406							18.89	0.1579	165.817	3	1173.59	0.430074				100	1		[-].MVPLYEEAGIIMDDVSGVILFYEDVINEMK.[G]	PF3D7_0827200 [1-30]
AINPDEAVAYGAAVQAAILSGDQSSAVK	14	1	1	PF3D7_0831700	1×Acetyl[K28]	0	2730.41	8.08547e-09	0							75.12	1	148.387	2	1365.71	2.71849				100	12	0	[K].AINPDEAVAYGAAVQAAILSGDQSSAVK.[D]	PF3D7_0831700 [393-420]
SHIKSGMYPNDDEGSDTSSR	1	1	1	PF3D7_0832400	1×Acetyl[K4]	1	2247.95	0.121703	0.00985229							21.41	1	27.9234	3	749.99	1.43276				100	1		[K].SHIKSGMYPNDDEGSDTSSR.[C]	PF3D7_0832400 [130-149]
WENETHSGDINSGIPSGK	1	1	1	PF3D7_0900100	1×Acetyl[K18]	0	1983.92	0.251549	0.021173							10.47	1	143.711	3	661.979	0.355814				100	1		[K].WENETHSGDINSGIPSGK.[L]	PF3D7_0900100 [2123-2140]
NIKYYLCPACKNR	1	1	1	PF3D7_0903300	1×Acetyl[K11]	2	1748.87	0.182235	0.0156259							49.83	0.12	151.753	3	583.627	-1.55043				100	1		[K].NIKYYLCPACKNR.[K]	PF3D7_0903300 [2496-2508]
NNINLSNMNYYEDICDK	2	1	1	PF3D7_0904300	1×Acetyl[K17]	0	2175.95	0.126861	0.0101622							16.2	1	97.6624	4	544.742	-1.37486				100	2	0	[K].NNINLSNMNYYEDICDK.[Y]	PF3D7_0904300 [1867-1883]
YNNHDDINNNNNNNNNILHSSNIFHLLNEK	1	1	1	PF3D7_0906000	1×Acetyl[K30]	0	3625.71	0.272668	0.0250157							15.69	0.1875	136.454	3	1209.24	0.0297283				100	1		[K].YNNHDDINNNNNNNNNILHSSNIFHLLNEK.[N]	PF3D7_0906000 [673-702]
EMNLDELELLCSMILK	3	1	1	PF3D7_0907000	1×Acetyl[K16]	0	2015.98	0.285514	0.0275205							17.72	1	95.608	2	1008.5	2.30565				100	3	0	[K].EMNLDELELLCSMILK.[K]	PF3D7_0907000 [58-73]
KNMIHLDMDVKK	5	1	1	PF3D7_0907600	1×Acetyl[K11; K12; K1]	2	1520.8	0.230324	0.0195752							27.49	0.1481	134.117	2	760.905	-0.656446				100	4	0	[K].KNMIHLDMDVKK.[S]	PF3D7_0907600 [505-516]
ISFFNEDTKEEEKLLQEILENKNDK	2	1	1	PF3D7_0915200	3×Acetyl[K9; K13; K25; K22]	3	3193.6	0.382089	0.0488917							12.04	1	132.138	3	1065.2	-0.155087				100	1		[M].ISFFNEDTKEEEKLLQEILENKNDK.[I]	PF3D7_0915200 [2-26]
CNNINYNDLSK	4	5	3	PF3D7_1000700; PF3D7_1478500; PF3D7_1253900; PF3D7_1400900; PF3D7_1479300	1×Acetyl[K11]	0	1403.63	0.00340194	0.000380386							14.89	0.3333	52.0545	2	702.32	0.169717				100	2	0	[K].CNNINYNDLSK.[XQ]	PF3D7_1000700 [122-132]; PF3D7_1478500 ; PF3D7_1253900 [115-125]
GVILSGGPYSVTEAGSPHLKK	4	1	1	PF3D7_1012600	2×Acetyl[K20; K21]	1	2188.17	0.12634	0.0101274							29.12	0.3793	100.788	3	730.064	2.98917				100	4	0	[K].GVILSGGPYSVTEAGSPHLKK.[E]	PF3D7_1012600 [52-72]
IYMFGGFSK	2	1	1	PF3D7_1018600	1×Acetyl[K9]	0	1107.52	0.305189	0.0309909	17.55	1	66.7893	2	554.264	3.08672	20.5	0.15	91.2435	2	528.772	6.73475				100	2	0	[K].IYMFGGFSK.[G]	PF3D7_1018600 [618-626]
VENVNQKVPYIK	2	1	1	PF3D7_1021100	1×Acetyl[K12; K7]	1	1479.83	0.382089	0.044146							21.61	0.2727	144.811	2	740.415	-2.9979				100	2	0	[K].VENVNQKVPYIK.[L]	PF3D7_1021100 [1119-1130]
GMSLNKPINNTNEANKGEVK	1	1	1	PF3D7_1025600	1×Acetyl[K20]	1	2223.11	0.276158	0.0259213							16.09	0.125	97.1614	2	1112.06	-0.0232141				100	1		[M].GMSLNKPINNTNEANKGEVK.[K]	PF3D7_1025600 [2-21]
LLPVMFYCMVLLQINVEK	1	1	1	PF3D7_1027900	1×Acetyl[K18]	0	2291.2	0.362961	0.0379384							11.82	0	160.048	3	764.404	-0.129756				100	1		[R].LLPVMFYCMVLLQINVEK.[Q]	PF3D7_1027900 [14-31]
NVGNITNDNFK	2	1	1	PF3D7_1031600	1×Acetyl[K11]	0	1242.62	0.0053355	0.000574088							31.78	1	43.986	2	621.814	0.978052				100	2	0	[K].NVGNITNDNFK.[R]	PF3D7_1031600 [266-276]
WSDFLKNIVTFGGFGPTVVHDVSDTLSDISK	1	1	1	PF3D7_1035600	1×Acetyl[K31]	1	3437.75	0.357918	0.0373755							21.05	0	76.4152	3	1146.59	-1.09552				100	1		[K].WSDFLKNIVTFGGFGPTVVHDVSDTLSDISK.[D]	PF3D7_1035600 [168-198]
TLIEVVLEPSGNNTTASDTPSDTQNDIQNDGIPSSK	1	1	1	PF3D7_1041300	1×Acetyl[K36]	0	3820.85	0.254824	0.0214498							20.51	0.1905	106.415	3	1274.29	1.42326				100	1		[K].TLIEVVLEPSGNNTTASDTPSDTQNDIQNDGIPSSK.[I]	PF3D7_1041300 [1873-1908]
AEQEQSGLLLGESSEALGMTAITSGAGAPK	2	1	1	PF3D7_1100100	1×Acetyl[K30]	0	2968.45	0.262164	0.0224648							21.17		89.6743	4	742.866	-3.71506				100	1		[K].AEQEQSGLLLGESSEALGMTAITSGAGAPK.[T]	PF3D7_1100100 [1024-1053]
NFGVQIDCCMDVVNYNK	1	1	1	PF3D7_1111000	1×Acetyl[K17]	0	2140.92	0.346093	0.0358887							10.81	1	132.989	3	714.311	-0.835463				100	1		[K].NFGVQIDCCMDVVNYNK.[I]	PF3D7_1111000 [339-355]
YENVLATILYDSRYLNVPKEMRK	2	1	1	PF3D7_1111200	1×Acetyl[K23; K19]	3	2880.5	0.27062	0.0243766							12.56	0.0769	111.426	4	720.879	-2.89921				100	1		[K].YENVLATILYDSRYLNVPKEMRK.[E]	PF3D7_1111200 [174-196]
DTINMSNLNNNISDNMQMAIHK	1	1	1	PF3D7_1120600	1×Acetyl[K22]	0	2597.21	0.382089	0.0491009							10.81	1	127.313	3	866.412	5.95488				100	1		[R].DTINMSNLNNNISDNMQMAIHK.[E]	PF3D7_1120600 [1931-1952]
MEEEKVVEENTEDEKAIEINTEDEK	1	1	1	PF3D7_1122900	2×Acetyl[K5; K15]	2	3078.4	0.240887	0.0202645							18.46	0.2222	23.1091	4	770.356	0.0223964				100	1		[K].MEEEKVVEENTEDEKAIEINTEDEK.[A]	PF3D7_1122900 [4095-4119]
LFGNLQGNNANGINGKNMGDLQSMLNNLLNSEK	1	1	1	PF3D7_1123500	1×Acetyl[K33]	1	3597.75	0.357288	0.0373063							20.25	0.15	104.479	3	1199.92	0.21131				100	1		[K].LFGNLQGNNANGINGKNMGDLQSMLNNLLNSEK.[Y]	PF3D7_1123500 [414-446]
NIPPSGYDK	1	1	1	PF3D7_1124200	1×Acetyl[K9]	0	1039.52	0.333624	0.0345881							11.4	1	56.8627	2	520.264	3.44683				100	1		[R].NIPPSGYDK.[N]	PF3D7_1124200 [338-346]
TNQNNNNNNDNNNDNNNGDILK	3	1	1	PF3D7_1125700	1×Acetyl[K22]	0	2536.08	0.052684	0.00451084							53.55	0.7963	39.4895	2	1268.55	3.51954				100	2	0	[K].TNQNNNNNNDNNNDNNNGDILK.[S]	PF3D7_1125700 [508-529]
NPNNRMNNNIGNNGGSTTSSHNNK	1	2	1	PF3D7_1128000.2; PF3D7_1128000.1	1×Acetyl[K24]	1	2621.16	0.28373	0.0272762							13.76	1	130.114	2	1311.08	1.4984				100	1		[K].NPNNRMNNNIGNNGGSTTSSHNNK.[K]	PF3D7_1128000.2 [126-149]
DHINMVNSVKGEGLENMNSEMCEFK	1	1	1	PF3D7_1133200	1×Acetyl[K25; K10]	1	2935.28	0.35873	0.0374438							15.16	0.3333	19.61	3	979.098	0.136808				100	1		[K].DHINMVNSVKGEGLENMNSEMCEFK.[N]	PF3D7_1133200 [1746-1770]
GINILKNMTMNDKFNLINFNNQCMNYSYNNMMK	2	1	1	PF3D7_1139300	1×Acetyl[K33; K6]	2	4159.88	0.220843	0.0188935							21.65	0.2273	110.495	4	1040.72	-0.205458				100	1		[K].GINILKNMTMNDKFNLINFNNQCMNYSYNNMMK.[K]	PF3D7_1139300 [966-998]
LGYSCMNLCTILNKLINK	1	1	1	PF3D7_1142900	2×Acetyl[K14; K18]	1	2269.16	0.302979	0.0306248							11.82	0.1667	138.802	2	1135.08	-0.0678658				100	1		[R].LGYSCMNLCTILNKLINK.[D]	PF3D7_1142900 [90-107]
DVDHINNFTLDNNDIFLK	3	1	1	PF3D7_1145200	1×Acetyl[K18]	0	2203.09	0.0940337	0.00817071							21.33	0.3333	160.14	2	1102.05	6.04884				100	2	0	[K].DVDHINNFTLDNNDIFLK.[M]	PF3D7_1145200 [1988-2005]
FYGSDSNKSANDNDTVMVIK	1	1	1	PF3D7_1149000	1×Acetyl[K8]	1	2254.04	0.321549	0.0331158							12.29	1	110.609	3	752.018	-0.368771				100	1		[K].FYGSDSNKSANDNDTVMVIK.[I]	PF3D7_1149000 [5553-5572]
SSLGGLGVFSLEGIK	1	1	1	PF3D7_1214200	1×Acetyl[K15]	0	1470.83	0.000757605	7.60462e-05							24.14	0.2083	136.307	2	735.921	4.49462				100	1		[K].SSLGGLGVFSLEGIK.[K]	PF3D7_1214200 [41-55]
AFKPTTESLIDYMNNANKNV	1	1	1	PF3D7_1215000	2×Acetyl[K3; K18]	1	2377.15	0.306642	0.0312107							19.07	0.1053	130.744	2	1189.08	5.8941				100	1		[K].AFKPTTESLIDYMNNANKNV.[-]	PF3D7_1215000 [197-216]
MINQNDMIINQNSIMMNQNDMIINQNSIMMNQNDK	2	1	1	PF3D7_1222400	1×Acetyl[K35]	0	4220.97	0.382089	0.0425447							19.68	0.1	41.6864	3	1407.66	0.356477				100	1		[R].MINQNDMIINQNSIMMNQNDMIINQNSIMMNQNDK.[M]	PF3D7_1222400 [181-215]
ILIFCDTK	2	1	1	PF3D7_1227100	1×Acetyl[K8]	0	1023.57	0.040019	0.00340805							29.78	0.4333	77.9847	2	512.291	1.78141				100	2	0	[K].ILIFCDTK.[R]	PF3D7_1227100 [603-610]
ENFFIINNNISNDEMNK	2	1	1	PF3D7_1231000	1×Acetyl[K17]	0	2077	0.274361	0.0255153							16.1	0.125	141.105	3	693.007	5.15527				100	1		[K].ENFFIINNNISNDEMNK.[Q]	PF3D7_1231000 [439-455]
TKNHVILSNENYDGKQDMDNMKPSK	2	1	1	PF3D7_1233900	1×Acetyl[K2; K15; K22; K25]	2	2997.42	0.217108	0.0186285							16.21	0.125	137.269	2	1499.21	1.07208				100	1		[K].TKNHVILSNENYDGKQDMDNMKPSK.[S]	PF3D7_1233900 [459-483]
NKIFMENSNIMK	1	1	1	PF3D7_1234100	1×Acetyl[K2]	1	1498.76	0.382089	0.044064							17.13	0.4118	109.752	2	749.881	-1.88806				100	1		[K].NKIFMENSNIMK.[R]	PF3D7_1234100 [2529-2540]
QLGILQNNQLLGAQAMASFIMFSTSTGILMALFLNNAGGAWDNAK	1	1	1	PF3D7_1235200	1×Acetyl[K45]	0	4852.44	0.382089	0.0412607							26.61	0.2593	161.003	4	1213.87	4.85219				100	1		[K].QLGILQNNQLLGAQAMASFIMFSTSTGILMALFLNNAGGAWDNAK.[K]	PF3D7_1235200 [948-992]
KNVMYHKEMEGYIMDTIMGIILNELKGK	1	1	1	PF3D7_1235300	2×Acetyl[K1; K7; K28; K26]	3	3474.74	0.326153	0.0336497							12.64	0	119.73	2	1737.87	0.42867				100	1		[K].KNVMYHKEMEGYIMDTIMGIILNELKGK.[N]	PF3D7_1235300 [1354-1381]
SNGTNIMLDNENNNNNDDNIDMIHMNKEHSCIAALK	1	1	1	PF3D7_1236900	1×Acetyl[K36]	1	4199.89	0.183771	0.0157979							20.8	0.1429	91.8242	4	1050.73	0.888099				100	1		[K].SNGTNIMLDNENNNNNDDNIDMIHMNKEHSCIAALK.[V]	PF3D7_1236900 [336-371]
INYMQVEGNMDTESVK	3	1	1	PF3D7_1237000	1×Acetyl[K16]	0	1864.85	4.20836e-06	0	12.82	1	12.815	3	632.949	-4.92191	83.53	0.7857	76.2382	2	932.93	0.315265				100	1		[K].INYMQVEGNMDTESVK.[K]	PF3D7_1237000 [622-637]
VDELLYFEEIKGTGKK	1	1	1	PF3D7_1238800	1×Acetyl[K11]	2	1918.03	0.382089	0.0464222							15.58	1	36.5433	3	640.013	-1.20292				100	1		[K].VDELLYFEEIKGTGKK.[N]	PF3D7_1238800 [29-44]
KPADNIFVTSSYDATSHFETATNDLLQIWENLWGQK	1	1	1	PF3D7_1242800	1×Acetyl[K36]	0	4196.04	0.372824	0.0394881							17.12	0.0588	134.999	5	840.015	0.645276				100	1		[K].KPADNIFVTSSYDATSHFETATNDLLQIWENLWGQK.[L]	PF3D7_1242800 [406-441]
MCAINGGTFMLNKNVVDFVFDDDNK	1	1	1	PF3D7_1242800	2×Acetyl[K13; K25]	1	2971.34	0.132714	0.0106708							11.54	1	136.664	2	1486.17	0.775277				100	1		[R].MCAINGGTFMLNKNVVDFVFDDDNK.[V]	PF3D7_1242800 [249-273]
NIINDYICHNLDMK	1	1	1	PF3D7_1244100	1×Acetyl[K14]	0	1841.88	0.0859958	0.00746133							13.13	1	97.3652	3	614.632	-0.0456624				100	1		[K].NIINDYICHNLDMK.[K]	PF3D7_1244100 [363-376]
NVEIKDLMGISSPLGNNNIK	1	1	1	PF3D7_1244100	2×Acetyl[K5; K20]	1	2261.21	0.295935	0.0293908							20.9	0.381	137.722	3	754.409	0.762068				100	1		[K].NVEIKDLMGISSPLGNNNIK.[K]	PF3D7_1244100 [702-721]
LPIHTFLSMQALHDMDINK	1	1	1	PF3D7_1247700	1×Acetyl[K19]	0	2312.16	0.258813	0.0219819							17.78	1	92.1615	3	771.388	-4.4633				100	1		[K].LPIHTFLSMQALHDMDINK.[T]	PF3D7_1247700 [318-336]
NSIMENRNSIIVNNMNNMNNINMNSMPHK	1	1	1	PF3D7_1248700	1×Acetyl[K29]	1	3522.6	0.382089	0.0449348							11.4	1	98.9418	4	881.406	0.0890476				100	1		[K].NSIMENRNSIIVNNMNNMNNINMNSMPHK.[N]	PF3D7_1248700 [1487-1515]
DISSNNMNVSNSK	1	1	1	PF3D7_1251800	1×Acetyl[K13]	0	1416.65	1.94428e-07	0							90.23	0.8667	23.0795	2	708.829	0.395901				100	1		[K].DISSNNMNVSNSK.[N]	PF3D7_1251800 [177-189]
MSLNILAQSYPVVNK	1	1	1	PF3D7_1303800	1×Acetyl[K15]	0	1699.92	0.286983	0.0277372							19.25	0.2632	111.284	2	850.462	0.523253				100	1		[K].MSLNILAQSYPVVNK.[R]	PF3D7_1303800 [3681-3695]
VHHSKEEILQFEMNEIK	1	1	1	PF3D7_1306300	1×Acetyl[K5]	1	2183.1	0.382089	0.0418843							23.72	0.0833	133.661	2	1092.05	-1.88958				100	1		[K].VHHSKEEILQFEMNEIK.[N]	PF3D7_1306300 [776-792]
NNNDNISEMNK	1	1	1	PF3D7_1308900	1×Acetyl[K11]	0	1299.57	0.0147978	0.00147213							56.8	0.8246	19.6165	2	650.29	1.93486				100	1		[K].NNNDNISEMNK.[L]	PF3D7_1308900 [798-808]
KLEESIQNEMNLNK	1	1	1	PF3D7_1318700	1×Acetyl[K14; K1]	1	1712.86	0.382089	0.0452521							18.8	0	170.383	2	856.933	-0.274262				100	1		[K].KLEESIQNEMNLNK.[I]	PF3D7_1318700 [248-261]
DMSIVLIKALEIFMK	1	1	1	PF3D7_1319300	1×Acetyl[K8]	1	1846.04	0.265219	0.0230053							13.53	1	102.449	3	616.02	4.1523				100	1		[R].DMSIVLIKALEIFMK.[E]	PF3D7_1319300 [78-92]
NHQVNQYTSEFLMSAIKLNKLK	3	1	1	PF3D7_1321100	2×Acetyl[K17; K20; K22]	2	2713.41	0.382089	0.0477852							13.77	0.1429	163.06	3	905.143	2.20202				100	1		[K].NHQVNQYTSEFLMSAIKLNKLK.[L]	PF3D7_1321100 [3220-3241]
MQDTTTTMNEVSNNVQINNKDETNNNNNNMK	1	1	1	PF3D7_1329100	1×Acetyl[K20]	1	3651.57	0.380196	0.0405244							26.88	0.1481	113.441	4	913.649	1.57141				100	1		[K].MQDTTTTMNEVSNNVQINNKDETNNNNNNMK.[D]	PF3D7_1329100 [834-864]
KWESAALTNENIK	7	1	1	PF3D7_1332600	1×Acetyl[K13]	1	1510.8	0.000148381	2.72408e-05							58.95	0.7966	48.2653	2	755.903	0.724262				100	5	0	[R].KWESAALTNENIK.[Q]	PF3D7_1332600 [349-361]
QQGLAQIQKYLNK	1	1	1	PF3D7_1339600	2×Acetyl[K9; K13]	1	1622.9	0.337053	0.0348758							15.98	0.375	79.1254	2	811.954	1.9194				100	1		[K].QQGLAQIQKYLNK.[I]	PF3D7_1339600 [434-446]
MNGENIMSGDNKMNGENIMSGENIMSGENIMNGENIMNGDNK	1	1	1	PF3D7_1342900	1×Acetyl[K12; K42]	1	4698.99	0.382089	0.0461542							10.42	1	62.3371	4	1175.51	2.1553				100	1		[K].MNGENIMSGDNKMNGENIMSGENIMSGENIMNGENIMNGDNK.[M]	PF3D7_1342900 [688-729]
NIPQLNENGNSNSNGNSNGNSNGNSNGNSNGNSNGNSNK	1	1	1	PF3D7_1343800	1×Acetyl[K39]	0	3924.64	0.382089	0.0486071							11.67	0.1667	124.269	4	981.918	2.26192				100	1		[K].NIPQLNENGNSNSNGNSNGNSNGNSNGNSNGNSNGNSNK.[N]	PF3D7_1343800 [1482-1520]
YKQISLNNQYDILLCCGNNNIFMYYDLIKYDISK	1	1	1	PF3D7_1348700	3×Acetyl[K2; K29; K34]	2	4414.16	0.285514	0.0275205							11.29	0.0909	63.5066	3	1472.06	-0.496833				100	1		[R].YKQISLNNQYDILLCCGNNNIFMYYDLIKYDISK.[N]	PF3D7_1348700 [596-629]
MNEADDMCLEKNENSIK	1	1	1	PF3D7_1349500	1×Acetyl[K17; K11]	1	2121.88	0.321762	0.0331463							13.08	0.1538	132.292	2	1061.45	-0.902123				100	1		[K].MNEADDMCLEKNENSIK.[T]	PF3D7_1349500 [536-552]
NNQHTKIMNHYNNNNSLYNK	1	1	1	PF3D7_1353400	1×Acetyl[K20; K6]	1	2568.18	0.270546	0.0243725							19.71	1	89.1733	3	856.731	0.616008				100	1		[K].NNQHTKIMNHYNNNNSLYNK.[I]	PF3D7_1353400 [204-223]
VENKINSQYVRGSNHFTNETSTDLK	1	1	1	PF3D7_1358000	1×Acetyl[K4]	2	2930.44	0.299132	0.0299282							16.09	0.3125	169.111	4	733.365	0.296076				100	1		[K].VENKINSQYVRGSNHFTNETSTDLK.[S]	PF3D7_1358000 [277-301]
QISNEDIAK	1	1	1	PF3D7_1360500	1×Acetyl[K9]	0	1073.57	0.382089	0.0472663							23.39	0.1739	43.699	2	537.286	-0.310063				100	1		[K].QISNEDIAK.[Y]	PF3D7_1360500 [741-749]
SNKIITVEESK	4	1	1	PF3D7_1366400	1×Acetyl[K3]	1	1303.73	0.157784	0.0128277							32.89	0.3636	51.819	3	435.247	-2.29797				100	4	0	[K].SNKIITVEESK.[R]	PF3D7_1366400 [50-60]
MDSVDDEKPIIKYIIVTGGNMSGLGK	1	1	1	PF3D7_1410200	1×Acetyl[K26]	1	2882.49	0.382089	0.0484289							13.52		135.157	3	961.505	3.47369				100	1		[-].MDSVDDEKPIIKYIIVTGGNMSGLGK.[G]	PF3D7_1410200 [1-26]
NNNYTNQESNKAIGAGAGAGAGAGSASASGGQLMK	1	1	1	PF3D7_1414100	1×Acetyl[K35]	1	3231.52	0.194194	0.0171174							18.64	0.3684	102.743	3	1077.84	0.946527				100	1		[K].NNNYTNQESNKAIGAGAGAGAGAGSASASGGQLMK.[C]	PF3D7_1414100 [504-538]
ISFMDNIKMMYGIEILEYGIVK	1	1	1	PF3D7_1415100	1×Acetyl[K8; K22]	1	2700.42	0.36824	0.0387527							20.63	0.0476	82.4805	2	1350.71	0.0805322				100	1		[K].ISFMDNIKMMYGIEILEYGIVK.[Y]	PF3D7_1415100 [192-213]
NMVASINDVSSK	1	1	1	PF3D7_1415400	1×Acetyl[K12]	0	1271.64	0.00376894	0.000380386	20.43	0.45	88.4321	2	657.323	-7.78549	33.92	0.5588	51.4612	2	636.323	0.265493				100	1		[K].NMVASINDVSSK.[N]	PF3D7_1415400 [399-410]
NIINNNTNMNEK	2	1	1	PF3D7_1428100	1×Acetyl[K12]	0	1432.7	0.0136535	0.00131824							36.98	0.2703	27.3935	2	716.858	3.08236				100	1		[K].NIINNNTNMNEK.[L]	PF3D7_1428100 [306-317]
HNSLNECMNVLNILLYNNK	2	1	1	PF3D7_1428500	1×Acetyl[K19]	0	2310.14	0.36447	0.0382328							13.69	0.0714	104.467	3	770.721	2.26435				100	1		[K].HNSLNECMNVLNILLYNNK.[D]	PF3D7_1428500 [1578-1596]
GSITKQVTENDDNNNMNK	2	1	1	PF3D7_1433400	1×Acetyl[K5]	1	2086.94	0.370379	0.0391384							14.01	1	164.996	2	1043.98	1.49053				100	2	0	[K].GSITKQVTENDDNNNMNK.[N]	PF3D7_1433400 [3210-3227]
DGANGKPFDINPDSMMKMFNALSNENGNLDDLK	1	1	1	PF3D7_1436300	2×Acetyl[K17; K33]	1	3709.65	0.268699	0.0237749							10.16	1	140.998	4	928.17	1.76332				100	1		[K].DGANGKPFDINPDSMMKMFNALSNENGNLDDLK.[M]	PF3D7_1436300 [344-376]
NQQGISHLCEHVSYMGSK	1	1	1	PF3D7_1440200	1×Acetyl[K18]	0	2139.97	0.382089	0.0436726							13.71	0.0714	163.883	3	713.995	1.88629				100	1		[K].NQQGISHLCEHVSYMGSK.[N]	PF3D7_1440200 [139-156]
ILPQITESSVQPSLPTSSKKSNNNLCVDMK	1	1	1	PF3D7_1440200	2×Acetyl[K19; K20]	2	3413.75	0.355111	0.0369804							19.24	0.3158	82.872	3	1138.59	2.17969				100	1		[K].ILPQITESSVQPSLPTSSKKSNNNLCVDMK.[E]	PF3D7_1440200 [912-941]
QQITTMSTINLNK	1	1	1	PF3D7_1441600	1×Acetyl[K13]	0	1505.82	0.0301854	0.00268557	15.43	1	83.2049	2	761.404	-7.74163	33.81	0.3824	56.5198	2	753.416	4.0396				100	1		[K].QQITTMSTINLNK.[Y]	PF3D7_1441600 [289-301]
MCKNVCSKKNLCNIQK	1	1	1	PF3D7_1454300	2×Acetyl[K8; K9]	3	2132.02	0.161242	0.0130997							16.34	0.1875	61.7498	4	533.76	-1.10872				100	1		[K].MCKNVCSKKNLCNIQK.[N]	PF3D7_1454300 [218-233]
NNVQEEGHLDNIK	1	1	1	PF3D7_1461800	1×Acetyl[K13]	0	1558.76	0.122646	0.00992934							14.49	0.2857	69.6932	3	520.258	2.26584				100	1		[R].NNVQEEGHLDNIK.[K]	PF3D7_1461800 [170-182]
QGTCAVAIKSKDYVVVSGLK	1	1	1	PF3D7_1474800	3×Acetyl[K9; K11; K20]	2	2256.2	0.382089	0.04631							10.87	0	154.682	3	752.738	-1.34236				100	1		[K].QGTCAVAIKSKDYVVVSGLK.[K]	PF3D7_1474800 [31-50]
IYFNTK	1	1	1	PF3D7_1476900	1×Acetyl[K6]	0	834.447	0.344134	0.0356643							15.72	1	60.0453	2	417.727	-0.0890678				100	1		[M].IYFNTK.[K]	PF3D7_1476900 [2-7]
QGGPSIIDKNK	3	1	1	PF3D7_1236600	1×Acetyl[K11; K9]	1	1240.65	0.29616	0.0294526							15.83	1	53.4115	2	620.832	2.06183				96.685	1		[K].QGGPSIIDKNK.[T]	PF3D7_1236600 [114-124]
NNNNMENNNDSNISNIIDDNDK	1	1	1	PF3D7_0521700	1×Acetyl[K22]	0	2584.11	0.382089	0.0445641							10.91	1	22.4126	4	646.782	-2.4051				74.196	1		[K].NNNNMENNNDSNISNIIDDNDK.[N]	PF3D7_0521700 [82-103]
QSCEFPIKTITXEAANAAVAAGEASK	1	1	1	PF3D7_1150100	1×Acetyl[K26]	1	2735.34	0.172828	0.0141608							17.08	0.0588	109.227	4	684.591	0.969039				44.3842	1		[K].QSCEFPIKTITXEAANAAVAAGEASK.[T]	PF3D7_1150100 [200-225]
MEKTCLKCGGVLGTAVPELGLIGGSVIYSAAQAAAAK	1	1	1	PF3D7_0401400	2×Acetyl[K7; K37]	2	3805.97	0.213402	0.0184785							35.15	0.2571	143.577	3	1269.33	1.39678				42.8083	1		[K].MEKTCLKCGGVLGTAVPELGLIGGSVIYSAAQAAAAK.[L]	PF3D7_0401400 [140-176]
ISNMPNISNISNGSNIPNMYNITNIPQIVK	5	1	1	PF3D7_0105700	1×Acetyl[K30]	0	3349.79	0.000385143	3.9963e-05	14.66	1	150.867	3	1125.57	4.82752	42.97	0.6279	122.105	3	1117.27	-0.63984				20.2844	2	1636.71	[K].ISNMPNISNISNGSNIPNMYNITNIPQIVK.[G]	PF3D7_0105700 [1328-1357]
NLSTNKNDNIDLLNK	1	1	1	PF3D7_1419900	1×Acetyl[K15]	1	1764.92	0.382089	0.044064							19.87	0.3	162.295	3	588.978	0.119497				19.6751	1		[K].NLSTNKNDNIDLLNK.[D]	PF3D7_1419900 [238-252]
NELKPIILMGTSMGGCIAVKMFER	1	1	1	PF3D7_0731800	1×Acetyl[K4; K20]	1	2774.44	0.303788	0.0307262							17.29	0.1176	167.106	4	694.367	3.18277				18.9606	1		[K].NELKPIILMGTSMGGCIAVKMFER.[I]	PF3D7_0731800 [347-370]
ETNFYYENGGQIYDTGIIQNDNMK	2	1	1	PF3D7_1367700	1×Acetyl[K24]	0	2827.25	0.000133018	2.72408e-05							77.36	0.6753	105.068	2	1414.13	0.382649				12.3045	2	12454.8	[K].ETNFYYENGGQIYDTGIIQNDNMK.[F]	PF3D7_1367700 [941-964]
GENSMAQPIVNK	9	1	1	PF3D7_0114500	1×Acetyl[K12]	0	1294.65	6.08057e-05	0	49.19	1	15.9412	2	655.827	-1.26369	61.32	0.6557	30.4651	2	647.832	2.52462	100	1		12.0269	6	9.12129	[K].GENSMAQPIVNK.[L]	PF3D7_0114500 [62-73]
TAALATAIAEGAAKGAVAAEAAR	1	1	1	PF3D7_1300600	1×Acetyl[K14]	1	2104.15	0.382089	0.0421838							20.95	0.0952	149.049	2	1052.58	6.43103				11.0372	1		[K].TAALATAIAEGAAKGAVAAEAAR.[I]	PF3D7_1300600 [147-169]
LMSILLYGENGSGK	2	1	1	PF3D7_0303000	1×Acetyl[K14]	0	1488.78	0.00339281	0.000380386							28.26	0.6071	103.456	2	744.897	1.33199				10.2964	2	29300	[K].LMSILLYGENGSGK.[T]	PF3D7_0303000 [568-581]
NENVNNSIMLK	2	1	1	PF3D7_1303800	1×Acetyl[K11]	0	1298.65	0.086349	0.00753161							14.78	0.2667	36.259	3	433.553	-2.2415				9.12017	2	54594	[K].NENVNNSIMLK.[N]	PF3D7_1303800 [7094-7104]
ITNHMVHMVDDQNCLDK	2	1	1	PF3D7_0723400	1×Acetyl[K17]	0	2069.92	2.08373e-05	0							50.89	1	49.4841	2	1035.46	1.05105				8.8061	2	65741.8	[K].ITNHMVHMVDDQNCLDK.[L]	PF3D7_0723400 [1120-1136]
DISNNNYMNVQK	2	1	1	PF3D7_0715200	1×Acetyl[K12]	0	1439.66	0.00188333	0.000258696							31.33	0.6129	33.9589	2	720.334	1.50644				7.99065	2	111619	[K].DISNNNYMNVQK.[I]	PF3D7_0715200 [1702-1713]
MIDDTVQK	3	1	1	PF3D7_0316700	1×Acetyl[K8]	0	972.478	0.131381	0.010529	14.42	1	23.6864	2	496.245	6.67142	28.5	1	17.7908	2	486.743	-0.0899021				7.86899	2	121580	[K].MIDDTVQK.[I]	PF3D7_0316700 [184-191]
LDIETMHK	2	1	1	PF3D7_1232200	1×Acetyl[K8]	0	986.498	0.00923637	0.000896078							24.81	0.52	36.5468	2	493.753	2.1187				7.62213	2	145445	[K].LDIETMHK.[H]	PF3D7_1232200 [100-107]
GINCIVGFNGSGK	2	1	1	PF3D7_0414000	1×Acetyl[K13]	0	1322.65	0.0360992	0.00313044							12.39	1	71.6738	2	661.831	1.24061				7.57981	2	150105	[R].GINCIVGFNGSGK.[S]	PF3D7_0414000 [25-37]
NDLDEEALGYIK	2	1	1	PF3D7_0615600	1×Acetyl[K12]	0	1386.69	0.347478	0.0360649							27.22	0.3333	102.305	2	693.849	3.4025				7.54715	2	153829	[K].NDLDEEALGYIK.[N]	PF3D7_0615600 [216-227]
NTLIPVEK	1	1	1	PF3D7_0831700	1×Acetyl[K8]	0	920.553	0.0464281	0.00396364							22.8	0.2174	52.4136	2	460.78	-0.108128				7.48615	1		[R].NTLIPVEK.[V]	PF3D7_0831700 [343-350]
ISINDIGKK	2	1	1	PF3D7_1338100	1×Acetyl[K9; K8]	1	987.583	0.0139443	0.00137822							35.36	0.6857	38.8813	2	494.296	1.71962				7.42183	2	169229	[R].ISINDIGKK.[I]	PF3D7_1338100 [386-394]
KDIIEGDMINSVK	1	1	1	PF3D7_0730300	1×Acetyl[K1]	1	1482.81	0.0845085	0.00725997							38.84	0.5897	66.1099	2	741.912	2.10448				6.68475	1		[K].KDIIEGDMINSVK.[Y]	PF3D7_0730300 [739-751]
KLESVPISHMGK	4	1	1	PF3D7_1008400	1×Acetyl[K12]	1	1325.72	0.00151196	0.000152758	15.23	0.1333	19.8835	3	447.911	-1.56098	52.2	0.7308	36.9183	2	663.368	2.39831				5.88997	4	78.8142	[K].KLESVPISHMGK.[K]	PF3D7_1008400 [33-44]
YDYVINALDNIK	3	1	1	PF3D7_1237000	1×Acetyl[K12]	0	1440.74	2.29591e-05	0							43.03	1	113.259	2	720.872	0.0171963				5.34875	3	45.8766	[K].YDYVINALDNIK.[A]	PF3D7_1237000 [109-120]
SGEGETEIENKLNAFCAQTKNGSVVGGGSGGGNSDSK	1	1	1	PF3D7_1000100	1×Acetyl[K11]	2	3691.69	0.257246	0.0217263							29.43	0.3448	147.378	5	739.142	-0.787192				5.07607	1		[K].SGEGETEIENKLNAFCAQTKNGSVVGGGSGGGNSDSK.[E]	PF3D7_1000100 [533-569]
RFPLGMNDEDEEGKEALAIK	13	1	1	PF3D7_0202000	1×Acetyl[K20]	2	2269.12	8.74504e-08	0							106.71	0.8505	80.5511	2	1135.07	4.38479				4.92806	11	16.9878	[K].RFPLGMNDEDEEGKEALAIK.[D]	PF3D7_0202000 [212-231]
TPCPDKCINNDNNIIK	2	1	1	PF3D7_0310200	1×Acetyl[K6]	1	1978.96	0.000202198	2.72408e-05							61.88	0.8226	50.4381	2	989.984	-0.550355				4.84069	2	17.9408	[K].TPCPDKCINNDNNIIK.[T]	PF3D7_0310200 [3997-4012]
DIIEGDMINSVK	1	1	1	PF3D7_0730300	1×Acetyl[K12]	0	1354.72	0.0576442	0.00476556							13.42	1	85.9863	2	677.863	0.77112				4.71644	1		[K].DIIEGDMINSVK.[Y]	PF3D7_0730300 [740-751]
NNDFSVDNNNENVGTGEIK	3	1	1	PF3D7_0730300	1×Acetyl[K19]	0	2086.94	6.7087e-10	0							105.58	0.7642	47.0386	2	1043.97	0.531671				4.53832	3	19.9482	[K].NNDFSVDNNNENVGTGEIK.[I]	PF3D7_0730300 [1204-1222]
NANIEDNLNK	2	1	1	PF3D7_0422500	1×Acetyl[K10]	0	1151.58	0.154836	0.0125946							25.54	0.4615	24.494	2	576.289	-4.59432				4.35572	1		[K].NANIEDNLNK.[D]	PF3D7_0422500 [2591-2600]
MFSKAQFLMKPMLDMSLILENK	1	1	1	PF3D7_1252400	1×Acetyl[K4; K10; K22]	1	2654.35	0.379406	0.0403878							17.17	0.1765	150.654	3	885.457	0.42585				3.78074	1		[R].MFSKAQFLMKPMLDMSLILENK.[N]	PF3D7_1252400 [1705-1726]
SSITKINEDIEK	1	2	1	PF3D7_1335300; PF3D7_1335400	1×Acetyl[K5]	1	1439.79	0.311807	0.0319995							37.74	0.5789	76.3642	2	720.4	2.62666				3.62656	1		[K].SSITKINEDIEK.[F]	PF3D7_1335400 [193-204]
NIMEECAELDDFEETLYK	2	1	1	PF3D7_0717700	1×Acetyl[K18]	0	2248.96	9.64792e-08	0							106.43	0.8491	132.721	2	1124.99	2.34585				3.4125	2	22.7878	[K].NIMEECAELDDFEETLYK.[I]	PF3D7_0717700 [242-259]
KVDEETMTELGNPIDTR	4	1	1	PF3D7_1201100	1×Acetyl[K1]	1	1954.95	6.57076e-10	0							102.63	0.7961	71.6989	2	977.981	2.77584				3.37109	3	23.0786	[R].KVDEETMTELGNPIDTR.[M]	PF3D7_1201100 [410-426]
KINNGTVK	1	1	1	PF3D7_0827200	1×Acetyl[K1]	1	922.543	0.200524	0.0176337							34.64	0.0571	38.8713	2	461.775	-0.78736				3.14463	1		[K].KINNGTVK.[L]	PF3D7_0827200 [790-797]
DQTDIIDEK	3	1	1	PF3D7_1004400	1×Acetyl[K9]	0	1090.54	0.0147351	0.00145552							29.87	0.4333	29.8544	2	545.778	2.66826				3.09408	2	726.31	[K].DQTDIIDEK.[E]	PF3D7_1004400 [668-676]
LSSYGTNSIENVK	1	1	1	PF3D7_1312800	1×Acetyl[K13]	0	1411.71	0.00300126	0.000335683							42.23	0.7619	48.8201	2	706.358	1.87055				2.98125	1		[K].LSSYGTNSIENVK.[M]	PF3D7_1312800 [196-208]
QSSVIEMEK	1	1	1	PF3D7_1431200	1×Acetyl[K9]	0	1115.54	0.295123	0.029267							17.83	1	13.38	2	558.276	7.34704				2.68436	1		[K].QSSVIEMEK.[V]	PF3D7_1431200 [309-317]
TEYIYDCITNEHNNFSNPQANVASVIVAHGK	2	1	1	PF3D7_1451900	1×Acetyl[K31]	0	3526.7	0.000332878	2.72408e-05							26.51	0.4074	109.093	4	882.433	3.87445				2.6522	1		[R].TEYIYDCITNEHNNFSNPQANVASVIVAHGK.[V]	PF3D7_1451900 [874-904]
GEGDQTSPMSNPGDLVFTIK	15	1	1	PF3D7_0201800	1×Acetyl[K20]	0	2092.99	5.25129e-12	0							90.8	0.8571	121.018	2	1047	1.26974				2.64069	6	9.09046	[K].GEGDQTSPMSNPGDLVFTIK.[T]	PF3D7_0201800 [299-318]
SSIINCLIGK	1	1	1	PF3D7_1431300	1×Acetyl[K10]	0	1146.62	0.0264101	0.00228721	16.17	0.3125	53.7681	2	573.812	-0.91305	25.81	0.3462	94.9812	2	563.334	1.20911				2.48946	1		[K].SSIINCLIGK.[K]	PF3D7_1431300 [612-621]
DSISMLK	1	1	1	PF3D7_1422400	1×Acetyl[K7]	0	851.418	0.133343	0.0107185	14.97	1	57.4827	2	426.21	-6.29195	14.54	1	46.4548	2	400.718	-0.0153312				2.39491	1		[K].DSISMLK.[E]	PF3D7_1422400 [1400-1406]
IVQDSASYDVSQEIELFTDCLK	1	1	1	PF3D7_0410600	1×Acetyl[K22]	0	2574.25	0.000158556	2.72408e-05							62.81	1	162.134	2	1287.63	-0.0480412				2.39255	1		[R].IVQDSASYDVSQEIELFTDCLK.[L]	PF3D7_0410600 [282-303]
IKDDLNNIHGMK	1	1	1	PF3D7_0606600	1×Acetyl[K12]	1	1411.75	0.0189138	0.00177958							15.17	0.0667	34.8817	3	471.257	1.35349				2.37134	1		[K].IKDDLNNIHGMK.[L]	PF3D7_0606600 [1736-1747]
ENPMEITDK	1	1	1	PF3D7_0906600	1×Acetyl[K9]	0	1083.51	0.382089	0.0414042							11.58	1	40.299	2	542.259	0.77208				2.31143	1		[R].ENPMEITDK.[N]	PF3D7_0906600 [194-202]
MYVNNSNNSSSNSNNNNINSSSSSSNNNNNNVHQK	2	1	1	PF3D7_0906600	1×Acetyl[K35]	0	3806.61	1.0417e-08	0							107.66	0.8796	17.6583	3	1269.55	2.79465				2.25553	1		[R].MYVNNSNNSSSNSNNNNINSSSSSSNNNNNNVHQK.[E]	PF3D7_0906600 [18-52]
GTANFMIK	1	1	1	PF3D7_1351100	1×Acetyl[K8]	0	904.467	0.0498829	0.00430074	10.53		34.0094	2	452.736	-2.01526	30.08	0.6333	51.0628	2	441.231	-1.3822				2.22743	1		[R].GTANFMIK.[W]	PF3D7_1351100 [57-64]
NIGNNFSSSNSK	4	1	1	PF3D7_1033100	1×Acetyl[K12]	0	1275.6	0.00196019	0.000266401	15.07	1	19.5769	2	638.305	-0.740432	46.34	0.6957	21.0716	2	638.305	-0.0705595				2.22	2	38.6352	[K].NIGNNFSSSNSK.[L]	PF3D7_1033100 [1284-1295]
KITEMGFSEDQAK	6	1	1	PF3D7_1356300	1×Acetyl[K13]	1	1483.71	5.55738e-06	0							57.41	0.5439	42.6927	2	742.359	0.468769				2.20042	5	53.8598	[K].KITEMGFSEDQAK.[K]	PF3D7_1356300 [169-181]
ILPNVHK	3	1	1	PF3D7_1473100	1×Acetyl[K7]	0	862.515	0.258376	0.0218744							21.11	0.1905	44.1052	2	431.761	-0.109453				2.1878	3	5.74951	[K].ILPNVHK.[I]	PF3D7_1473100 [506-512]
AITNLLK	1	1	1	PF3D7_1354300	1×Acetyl[K7]	0	779.51	0.382089	0.0443093	15.01	0.3333	55.1108	2	407.755	-1.24051	16.82	1	58.1476	2	390.259	0.103949				2.12943	1		[K].AITNLLK.[K]	PF3D7_1354300 [937-943]
EGFLNSNSLYIK	12	1	1	PF3D7_0412000	1×Acetyl[K12]	0	1391.73	0.000136674	2.72408e-05							69.47	0.6522	94.3703	2	696.369	1.86893				2.03864	7	2.56735	[K].EGFLNSNSLYIK.[M]	PF3D7_0412000 [334-345]
IDIQDLMEK	10	1	1	PF3D7_1371800	1×Acetyl[K9]	0	1118.59	0.00147635	0.000152758							42.24	0.7143	94.8513	2	559.801	-0.466075				2.01388	6	13.1229	[K].IDIQDLMEK.[E]	PF3D7_1371800 [87-95]
LWVSVITNGTQNNNEKEETLR	1	1	1	PF3D7_1036900	1×Acetyl[K16]	1	2452.25	5.41387e-06	0							41.04	0.5366	87.5928	3	818.091	1.32656				2.01114	1		[K].LWVSVITNGTQNNNEKEETLR.[S]	PF3D7_1036900 [637-657]
IELEIVNLMK	5	1	1	PF3D7_1102600	1×Acetyl[K10]	0	1215.72	0.00821202	0.000801602							50.76	0.549	134.146	2	608.364	-0.471382				1.97552	5	3.76219	[R].IELEIVNLMK.[T]	PF3D7_1102600 [166-175]
GNMMNTSSVNNQSMQGIK	3	1	1	PF3D7_0933900	1×Acetyl[K18]	0	1947.88	8.46559e-10	0							104.92	1	45.7929	2	974.444	1.06993				1.9655	3	8.15943	[K].GNMMNTSSVNNQSMQGIK.[S]	PF3D7_0933900 [141-158]
KLYSLINENEK	5	1	1	PF3D7_0401800	1×Acetyl[K1]	1	1350.73	0.00169247	0.00019596							68.72	0.1884	48.3391	2	675.868	2.23318				1.96156	4	6.24051	[R].KLYSLINENEK.[E]	PF3D7_0401800 [453-463]
IEEDIFNENNLLHGIK	2	1	1	PF3D7_0210200	1×Acetyl[K16]	0	1897.97	0.00166106	0.000186355							37.67	0.3158	113.594	3	633.328	1.69751				1.92273	2	2.01672	[K].IEEDIFNENNLLHGIK.[T]	PF3D7_0210200 [94-109]
TTGAEENNMNMNGIDDKDNK	1	1	1	PF3D7_1115400	1×Acetyl[K17]	1	2226.92	0.166133	0.0134966							15.16	0.0667	27.1494	3	742.979	-0.065603				1.91251	1		[R].TTGAEENNMNMNGIDDKDNK.[S]	PF3D7_1115400 [111-130]
SLMDTTNDTDSLIMNNIK	1	1	1	PF3D7_1465300	1×Acetyl[K18]	0	2039.98	1.32995e-09	0							65.11	0.7231	88.0859	2	1020.49	0.761926				1.89626	1		[K].SLMDTTNDTDSLIMNNIK.[Q]	PF3D7_1465300 [225-242]
MNENLENFSTIDLLNELK	6	1	1	PF3D7_1008900	1×Acetyl[K18]	0	2144.07	2.26846e-05	0							89.46	0.5393	156.904	2	1072.54	-1.2283				1.7841	5	14.9778	[-].MNENLENFSTIDLLNELK.[R]	PF3D7_1008900 [1-18]
TESKNILNTVK	11	1	1	PF3D7_1404900	1×Acetyl[K4]	1	1288.71	0.000125376	2.72408e-05	56.6	0.6316	56.4136	2	644.859	-0.20135	27.91	0.2143	48.17	2	648.369	1.5325	100	8	0	1.7826	1		[R].TESKNILNTVK.[N]	PF3D7_1404900 [25-35]
LMNMFDSEYIDNVCSNK	6	1	1	PF3D7_1315900	1×Acetyl[K17]	0	2086.9	7.64249e-06	0							64.94	0.7385	110.704	2	1043.96	4.18194				1.77999	3	26.1762	[K].LMNMFDSEYIDNVCSNK.[S]	PF3D7_1315900 [147-163]
DNDVNNFIMNIK	1	1	1	PF3D7_0716200	1×Acetyl[K12]	0	1450.72	0.019875	0.00184493							10.32	0	84.6373	2	725.861	-2.72851				1.76951	1		[K].DNDVNNFIMNIK.[E]	PF3D7_0716200 [326-337]
NGSINDK	1	1	1	PF3D7_1356800	1×Acetyl[K7]	0	796.391	0.0728034	0.00585716							10.7	1	17.0832	2	398.7	1.45168				1.76582	1		[K].NGSINDK.[I]	PF3D7_1356800 [1045-1051]
VLNENIDTSVVCINLQK	7	1	1	PF3D7_1033100	1×Acetyl[K17]	0	1959.02	1.46869e-06	0							92.01	0.8043	82.2635	2	980.016	1.69199				1.76349	3	10.7876	[K].VLNENIDTSVVCINLQK.[I]	PF3D7_1033100 [842-858]
GGQGNIMNDLIITSTNDSTNK	5	1	1	PF3D7_1033100	1×Acetyl[K21]	0	2193.05	6.30807e-07	0	13.21	0.2308	113.382	3	758.042	3.54358	99.65	1	86.1519	2	1097.03	0.739291				1.7613	4	2.77776	[K].GGQGNIMNDLIITSTNDSTNK.[K]	PF3D7_1033100 [1209-1229]
NENWCEINSNELYEK	2	1	1	PF3D7_0310500	1×Acetyl[K15]	0	1948.85	4.38948e-05	0							52.76	0.7736	77.6976	2	974.928	1.41361				1.75698	1		[K].NENWCEINSNELYEK.[D]	PF3D7_0310500 [433-447]
YNLMDPSNNIK	1	1	1	PF3D7_1137300	1×Acetyl[K11]	0	1308.63	0.047356	0.00406853							35.36	0.2857	65.704	2	654.817	1.7574				1.74309	1		[K].YNLMDPSNNIK.[R]	PF3D7_1137300 [200-210]
NECTNILNVINNATLTK	10	1	1	PF3D7_1405900	1×Acetyl[K17]	0	1946.02	5.38522e-08	0							82.38	0.8171	102.262	2	973.513	-0.543095				1.70787	9	22.5133	[K].NECTNILNVINNATLTK.[Q]	PF3D7_1405900 [1007-1023]
DAANYILK	16	1	1	PF3D7_0401800	1×Acetyl[K8]	0	914.506	0.0112728	0.00104167	22.12	0.4091	47.4822	2	454.247	-1.81751	43.52	0.6591	52.2486	2	457.757	1.85286	1.87177	4	5.84434	1.70157	10	3.01385	[K].DAANYILK.[N]	PF3D7_0401800 [348-355]
DKDIVTSYISCLK	3	1	1	PF3D7_1013600	1×Acetyl[K2]	1	1597.83	9.70754e-05	1.63217e-05	11.46	1	113.89	2	799.424	4.59326	64.88	0.6923	94.3427	2	771.399	1.57452				1.69765	3	24.6691	[K].DKDIVTSYISCLK.[K]	PF3D7_1013600 [1255-1267]
MAASIVSAVSNFNNPKILLDVSMNLGK	1	1	1	PF3D7_0621200	1×Acetyl[K16; K27]	1	2905.54	0.275122	0.0257356	13.28	0.2308	125.202	4	727.144	6.65375	14.61	0.2667	125.419	3	974.515	-0.307527				1.69057	1		[K].MAASIVSAVSNFNNPKILLDVSMNLGK.[A]	PF3D7_0621200 [249-275]
NLLTESIYAK	3	1	1	PF3D7_0309300	1×Acetyl[K10]	0	1158.65	0.000520178	5.26222e-05							36.82	0.4324	78.2643	2	579.828	0.640289				1.67601	2	1.48109	[K].NLLTESIYAK.[L]	PF3D7_0309300 [190-199]
DNTEQPNIVENIK	6	1	1	PF3D7_0804600	1×Acetyl[K13]	0	1527.78	8.73294e-05	1.63217e-05							69.46	0.4928	49.9115	2	764.396	0.445126				1.65567	3	18.3867	[K].DNTEQPNIVENIK.[R]	PF3D7_0804600 [342-354]
AMDTNINNNNNNNNNNK	2	1	1	PF3D7_1022300	1×Acetyl[K17]	0	1932.82	0.000113088	2.72408e-05							78.45	0.8333	17.1018	2	966.915	0.303035				1.64502	2	13.9055	[K].AMDTNINNNNNNNNNNK.[T]	PF3D7_1022300 [145-161]
DDKTNQMSNVTTIGTSNLAESTTK	3	1	1	PF3D7_1239200	1×Acetyl[K3]	1	2563.23	0.00541559	0.000574088							26.68	1	72.2581	3	855.079	-2.01527				1.64315	3	15.1502	[K].DDKTNQMSNVTTIGTSNLAESTTK.[N]	PF3D7_1239200 [2081-2104]
VEAINLLCDK	1	1	1	PF3D7_1322200	1×Acetyl[K10]	0	1181.63	0.00684309	0.000707664	11.23	1	99.7481	2	612.324	-1.01335	36.61	0.5946	82.3728	2	591.319	-0.269574				1.63833	1		[K].VEAINLLCDK.[M]	PF3D7_1322200 [517-526]
SYGDTIIITGCTDGIGK	5	1	1	PF3D7_0422000	1×Acetyl[K17]	0	1770.86	1.21405e-06	0							45.38	0.6889	70.8079	2	885.933	0.64437				1.63831	3	6.28836	[K].SYGDTIIITGCTDGIGK.[S]	PF3D7_0422000 [46-62]
EYMSVPIFK	1	1	1	PF3D7_1144500	1×Acetyl[K9]	0	1120.58	0.0432645	0.00366367							22.92	0.4348	99.4712	2	560.795	0.521069				1.63386	1		[K].EYMSVPIFK.[E]	PF3D7_1144500 [76-84]
YNEQNIQTNNQTK	7	1	1	PF3D7_1419100	1×Acetyl[K13]	0	1601.76	1.7174e-08	0							92.72	0.6989	24.6301	2	801.386	1.11669				1.63382	4	10.883	[K].YNEQNIQTNNQTK.[K]	PF3D7_1419100 [238-250]
NMSSGIYGTQNMSSGIYGAHK	14	1	1	PF3D7_1473700	1×Acetyl[K21]	0	2217.03	2.39584e-14	0							152.73	1	64.6084	2	1109.02	2.58906				1.61993	8	12.4312	[K].NMSSGIYGTQNMSSGIYGAHK.[S]	PF3D7_1473700 [660-680]
NFYDVINSSSSK	3	1	1	PF3D7_0931100	1×Acetyl[K12]	0	1360.64	0.000104679	1.63217e-05	12.6	1	18.2232	3	470.558	-3.69217	55.73	0.7321	70.3673	2	680.823	0.819016				1.61852	3	20.0356	[K].NFYDVINSSSSK.[K]	PF3D7_0931100 [261-272]
LQMNNSTPSITSNGNK	1	1	1	PF3D7_0406500	1×Acetyl[K16]	0	1712.83	0.000137438	2.72408e-05							70.61	0.7042	35.8174	2	856.924	4.01262				1.6166	1		[K].LQMNNSTPSITSNGNK.[K]	PF3D7_0406500 [2870-2885]
SIINSCGFNNMGCDK	6	1	1	PF3D7_0603300	1×Acetyl[K15]	0	1730.75	0.000101595	1.63217e-05							55.38	1	53.441	2	865.879	1.25178				1.60974	5	110.47	[R].SIINSCGFNNMGCDK.[V]	PF3D7_0603300 [271-285]
EQLIDDNNMNEIK	1	1	1	PF3D7_0504000	1×Acetyl[K13]	0	1589.77	0.0088	0.000853045							29.46	0.5517	49.9804	2	795.389	2.28069				1.59483	1		[K].EQLIDDNNMNEIK.[K]	PF3D7_0504000 [1244-1256]
MVNSLIMPNMNDLK	5	1	1	PF3D7_0621300	1×Acetyl[K14]	0	1626.81	0.000327049	2.72408e-05							27.98	0.2857	117.009	2	813.91	0.465199				1.58355	5	4.97109	[K].MVNSLIMPNMNDLK.[N]	PF3D7_0621300 [297-310]
FNASNIEGK	4	1	1	PF3D7_1367500	1×Acetyl[K9]	0	986.502	0.000775123	7.60462e-05	17.32	0.4118	54.7124	2	490.249	7.02128	54.99	0.7455	33.7318	2	493.754	-0.899491				1.58221	3	27.1648	[K].FNASNIEGK.[I]	PF3D7_1367500 [118-126]
RKPSEINSDIAER	4	1	1	PF3D7_1102500	1×Acetyl[K2]	1	1528.83	0.00195319	0.000266401							53.86	0.7963	29.2566	3	510.281	0.893307				1.56667	2	4.51012	[K].RKPSEINSDIAER.[K]	PF3D7_1102500 [243-255]
ISNQIAVDMSDK	10	1	1	PF3D7_1238500	1×Acetyl[K12]	0	1334.68	6.51312e-06	0	21.38	1	28.6659	2	675.842	1.44787	88.57	0.8876	52.942	2	667.845	1.49665	100	1		1.56579	7	8.24282	[].ISNQIAVDMSDK.[]	PF3D7_1238500 [861-872][873-884][885-896][897-908][933-944]
LMNILPLLK	9	1	1	PF3D7_0418700	1×Acetyl[K9]	0	1061.69	0.00305136	0.000335683	17.8	0.3333	41.9269	2	548.844	0.604817	46.31	0.587	143.588	2	531.347	0.847923				1.5656	5	13.9399	[K].LMNILPLLK.[I]	PF3D7_0418700 [46-54]
TIDNSNEVNK	2	1	1	PF3D7_1445700	1×Acetyl[K10]	0	1140.56	0.00432776	0.000427603							36.18	0.5556	19.4965	2	570.784	0.711576				1.54649	2	7.87686	[K].TIDNSNEVNK.[I]	PF3D7_1445700 [49-58]
AYGIACILASSGK	2	1	1	PF3D7_1436800	1×Acetyl[K13]	0	1324.71	0.00204248	0.000296793							38.58	0.7436	94.3875	2	662.86	0.85517				1.53215	2	107.264	[K].AYGIACILASSGK.[K]	PF3D7_1436800 [146-158]
CEEIVEGDIGTK	6	1	1	PF3D7_1229500	1×Acetyl[K12]	0	1349.63	3.97528e-05	0							68.19	0.7206	38.7087	2	675.317	1.37043				1.52228	3	88.4138	[R].CEEIVEGDIGTK.[C]	PF3D7_1229500 [337-348]
TDIENTNINMSTIMK	4	1	1	PF3D7_0410900	1×Acetyl[K15]	0	1745.87	4.0512e-05	0							82.67	0.7831	94.0195	2	873.438	-1.13366				1.52004	3	23.9237	[K].TDIENTNINMSTIMK.[G]	PF3D7_0410900 [897-911]
IEEDNNEDDDKQMDR	4	1	1	PF3D7_0509400	1×Acetyl[K11]	1	1872.76	0.000274619	2.72408e-05							37.27	1	21.7303	3	624.926	0.756603				1.51745	4	9.58357	[K].IEEDNNEDDDKQMDR.[E]	PF3D7_0509400 [455-469]
NNNMNNNNNMISK	3	1	1	PF3D7_0611800	1×Acetyl[K13]	0	1528.67	5.33173e-07	0							76.13	1	20.2258	2	764.839	0.0422101				1.51344	2	12.7077	[K].NNNMNNNNNMISK.[N]	PF3D7_0611800 [1399-1411]
IFNSLGENNNSVFNNLNK	8	1	1	PF3D7_1139100	1×Acetyl[K18]	0	2038	3.67292e-10	0							91.88	0.75	99.8793	2	1019.5	0.672444				1.51084	3	47.4674	[K].IFNSLGENNNSVFNNLNK.[E]	PF3D7_1139100 [740-757]
FITINLSK	8	1	1	PF3D7_0503800	1×Acetyl[K8]	0	949.59	0.181932	0.0155577	25.28	0	72.1889	2	468.281	-1.69989	34.22	0.5	83.9935	2	475.299	0.804333				1.50933	5	2.09368	[K].FITINLSK.[L]	PF3D7_0503800 [19-26]
ENESSLNNDSLMYIK	9	1	1	PF3D7_1006700	1×Acetyl[K15]	0	1763.82	0.000859859	8.75543e-05							60.42	0.7667	79.1421	2	882.416	0.628736				1.49911	6	13.9667	[K].ENESSLNNDSLMYIK.[E]	PF3D7_1006700 [98-112]
EMGNIPLTTSAFTFAGK	2	1	1	PF3D7_0921700	1×Acetyl[K17]	0	1849.91	0.192409	0.0169462							21	0.4286	114.948	3	617.309	-0.0401071				1.49221	2	24.6823	[R].EMGNIPLTTSAFTFAGK.[K]	PF3D7_0921700 [466-482]
MNQNGEINTKNNEGK	1	1	1	PF3D7_1405800	1×Acetyl[K15]	1	1706.78	0.151318	0.0123605							20.82	0.0476	51.0736	2	853.892	-0.15686				1.48716	1		[-].MNQNGEINTKNNEGK.[N]	PF3D7_1405800 [1-15]
NFLNKQIDNSSNNNNMSSMNNIK	1	1	1	PF3D7_0410800	1×Acetyl[K23; K5]	1	2715.21	0.325136	0.0334961							17.51	0.3333	18.277	3	905.742	0.669097				1.4746	1		[R].NFLNKQIDNSSNNNNMSSMNNIK.[N]	PF3D7_0410800 [228-250]
VCNTYTNNYMHNINNVNYAGSNMNACLNENSVK	1	1	1	PF3D7_0802100	1×Acetyl[K33]	0	3918.66	0.382204	0.0498947							13.37	0.0769	150.478	4	980.423	1.75196				1.47067	1		[K].VCNTYTNNYMHNINNVNYAGSNMNACLNENSVK.[N]	PF3D7_0802100 [904-936]
NNIQSLNK	1	1	1	PF3D7_0813400	1×Acetyl[K8]	0	937.518	0.196949	0.0172899	13.07	1	107.008	2	486.762	6.71079	22.91	0.4348	26.4136	2	469.262	-0.0124228				1.46435	1		[K].NNIQSLNK.[N]	PF3D7_0813400 [43-50]
DEEDNNASTTGSNNITTISCDDSNKQDDNK	2	1	1	PF3D7_1023900	1×Acetyl[K30]	1	3302.35	1.73466e-10	0							104.12	0.7596	32.6967	3	1101.46	2.53655				1.45906	1		[K].DEEDNNASTTGSNNITTISCDDSNKQDDNK.[K]	PF3D7_1023900 [2151-2180]
MGGVVINSTVPLTK	4	1	1	PF3D7_1358900	1×Acetyl[K14]	0	1422.81	5.84061e-07	0	11.04	1	109.679	3	494.279	3.76259	60.86	0.7377	68.083	2	711.908	-0.459372				1.45461	4	17.5607	[K].MGGVVINSTVPLTK.[L]	PF3D7_1358900 [183-196]
KYTYGDNLQLGASTINTPK	14	1	1	PF3D7_0202400	1×Acetyl[K1]	1	2091.08	2.46243e-14	0							176.78	0.8644	71.829	2	1046.05	1.85376				1.45011	10	5.91512	[K].KYTYGDNLQLGASTINTPK.[T]	PF3D7_0202400 [43-61]
CVGNVLGADIMLTSK	3	1	1	PF3D7_0416000	1×Acetyl[K15]	0	1577.8	5.43182e-07	0							54.94	0.6364	87.7934	2	789.406	0.770253				1.44438	2	35.2494	[K].CVGNVLGADIMLTSK.[G]	PF3D7_0416000 [526-540]
DKIEDVDINVYSAK	6	1	1	PF3D7_1448600	1×Acetyl[K2]	1	1608.81	0.00426007	0.000407871							47.33	0.5745	69.7451	2	804.91	0.202601				1.44052	3	18.722	[R].DKIEDVDINVYSAK.[Q]	PF3D7_1448600 [169-182]
SKIDDEGQFEK	7	1	1	PF3D7_0813300	1×Acetyl[K2]	1	1295.61	0.00525266	0.000567672	28.96	0.5172	18.4574	2	648.308	-1.84848	49.41	0.5102	29.5677	2	648.31	1.35494	1.27741	1		1.43826	4	4.02073	[K].SKIDDEGQFEK.[D]	PF3D7_0813300 [252-262]
DNEMNEILK	1	1	1	PF3D7_1408000	1×Acetyl[K9]	0	1147.53	0.302979	0.0306248	14.1	0.1429	32.1846	2	574.268	-0.381415	16.45	1	64.7049	2	556.77	-3.25267				1.43419	1		[R].DNEMNEILK.[N]	PF3D7_1408000 [67-75]
LTAAIGK	15	1	1	PF3D7_1015900	1×Acetyl[K7]	0	673.424	0.0151614	0.00148576	37.73	1	22.3953	2	340.724	-1.24171	28.51	0.6552	23.5348	2	337.216	0.0337157	1.35977	3	1.58716	1.43138	6	14.4952	[K].LTAAIGK.[D]	PF3D7_1015900 [318-324]
GDSDNPVSPTLIQLNNNLK	16	1	1	PF3D7_1116700	1×Acetyl[K19]	0	2046.06	5.20649e-10	0							81.44	0.5062	83.749	2	1023.53	0.377266				1.42606	7	1.7219	[K].GDSDNPVSPTLIQLNNNLK.[N]	PF3D7_1116700 [318-336]
VLNVAEKPSVASSIAEILSK	1	1	1	PF3D7_1347100	1×Acetyl[K20]	0	2069.2	0.00302733	0.000335683							11.5	1	128.805	3	690.408	2.29319				1.42525	1		[K].VLNVAEKPSVASSIAEILSK.[G]	PF3D7_1347100 [6-25]
KLFVPSAIK	5	1	1	PF3D7_0921900	1×Acetyl[K1]	1	1002.63	0.0829983	0.00701894							37.63	0.3684	58.2102	2	501.821	0.314201				1.41775	4	3.74036	[K].KLFVPSAIK.[Q]	PF3D7_0921900 [122-130]
STINEDINNK	4	1	1	PF3D7_1416100	1×Acetyl[K10]	0	1147.56	0.00180451	0.000239507							44.64	0.4	21.2204	2	574.283	-0.632789				1.41456	3	47.8563	[K].STINEDINNK.[L]	PF3D7_1416100 [702-711]
NVSNISFLSNK	1	1	1	PF3D7_1236000	1×Acetyl[K11]	0	1229.66	0.0698668	0.00570246							30.76	1	73.3024	2	615.333	-0.990815				1.40736	1		[K].NVSNISFLSNK.[L]	PF3D7_1236000 [165-175]
KIDNLMVEELDGSK	46	1	1	PF3D7_1015900	1×Acetyl[K1]	1	1597.82	1.48838e-05	0	38.72	0.7179	68.9708	2	799.414	-0.932108	100.28	0.75	78.2243	2	799.416	1.51263	1.53532	2	20.9727	1.40496	25	9.57305	[K].KIDNLMVEELDGSK.[N]	PF3D7_1015900 [89-102]
NDNNMDNLNSSIYLTK	3	1	1	PF3D7_1237200	1×Acetyl[K16]	0	1862.87	1.2016e-05	0							70.92	1	79.0874	2	931.936	-0.347376				1.40149	2	69.1801	[K].NDNNMDNLNSSIYLTK.[N]	PF3D7_1237200 [905-920]
LNNVSIK	1	1	1	PF3D7_1021700	1×Acetyl[K7]	0	787.467	0.277907	0.0262502							19.9		89.2365	2	394.239	5.4388				1.40105	1		[K].LNNVSIK.[K]	PF3D7_1021700 [5057-5063]
SDVINNMSSDHIK	13	1	1	PF3D7_0410900	1×Acetyl[K13]	0	1459.68	5.12655e-05	0	10.85	1	8.29843	3	497.244	3.29584	61.83	0.5645	41.4252	2	730.347	1.83064				1.4003	9	17.5194	[K].SDVINNMSSDHIK.[N]	PF3D7_0410900 [620-632]
INNNVYNTSGIK	3	1	1	PF3D7_0825500	1×Acetyl[K12]	0	1350.72	0.00153705	0.000152758							51.56	0.5962	31.8641	2	675.866	3.41714				1.40003	3	7.53527	[K].INNNVYNTSGIK.[N]	PF3D7_0825500 [431-442]
DGYLISTGEPSK	23	1	1	PF3D7_1465900	1×Acetyl[K12]	0	1273.64	0.00134413	0.000152758	42.06	0.2381	47.9721	2	637.322	-1.40622	59.39	0.4068	44.1497	2	637.325	3.57765	1.25922	4	9.15832	1.3941	8	20.7567	[R].DGYLISTGEPSK.[R]	PF3D7_1465900 [155-166]
NLINSSNITTNLNNNSK	6	1	1	PF3D7_1134600	1×Acetyl[K17]	0	1874.98	5.74467e-11	0							120.49	0.8167	58.0495	2	937.992	0.46112				1.39395	4	17.9853	[R].NLINSSNITTNLNNNSK.[C]	PF3D7_1134600 [870-886]
VIDNMPVYSYNIYK	6	1	1	PF3D7_0630500	1×Acetyl[K14]	0	1732.88	1.34263e-06	0							83.45	0.7349	94.34	2	866.945	1.75258				1.39206	5	36.863	[K].VIDNMPVYSYNIYK.[S]	PF3D7_0630500 [212-225]
NEITGEFSVLMLK	3	1	1	PF3D7_1020700	1×Acetyl[K13]	0	1487.79	2.27593e-05	0							55.3	0.7273	132.655	2	744.4	2.23591				1.39082	3	22.0611	[K].NEITGEFSVLMLK.[D]	PF3D7_1020700 [958-970]
YDELENAILNSLK	1	1	1	PF3D7_1307100	1×Acetyl[K13]	0	1570.81	0.281847	0.0269207							10.94	1	150.301	2	785.906	-1.78847				1.38989	1		[K].YDELENAILNSLK.[Y]	PF3D7_1307100 [188-200]
ESLISLTK	2	1	1	PF3D7_1027600	1×Acetyl[K8]	0	932.53	0.0957343	0.00829433							36.34	0.3611	87.9338	2	466.769	-0.165764				1.3863	2	0.156858	[K].ESLISLTK.[K]	PF3D7_1027600 [265-272]
SGDEMIGLK	51	1	1	PF3D7_0708400	1×Acetyl[K9]	0	949.466	1.95554e-06	0	78.49	0.7179	44.9318	2	478.745	-1.33424	93.9	0.7021	46.0747	2	475.237	0.983931	1.46565	10	12.604	1.38481	19	3.95305	[K].SGDEMIGLK.[E]	PF3D7_0708400 [489-497]
DKGGINITHTVPLNNLDEDMIK	4	1	1	PF3D7_0524400	1×Acetyl[K2]	1	2458.29	1.73311e-05	0							49.28	0.7347	103.832	3	820.103	1.08484				1.38441	4	9.39516	[K].DKGGINITHTVPLNNLDEDMIK.[S]	PF3D7_0524400 [183-204]
SNIISSNTVNDTTQIK	3	1	1	PF3D7_1362700	1×Acetyl[K16]	0	1734.89	6.05501e-08	0							84.77	0.8235	48.9392	2	867.948	1.05377				1.38225	2	28.4756	[R].SNIISSNTVNDTTQIK.[N]	PF3D7_1362700 [1789-1804]
CANSNSNDFIEDK	4	1	1	PF3D7_1409900	1×Acetyl[K13]	0	1520.64	9.5669e-07	0							80.26	0.5375	34.3653	2	760.824	0.47157				1.37997	3	8.61454	[K].CANSNSNDFIEDK.[V]	PF3D7_1409900 [13-25]
NTENNEFENIKR	5	1	1	PF3D7_0823300	1×Acetyl[K11]	1	1507.71	8.95003e-05	1.63217e-05	64.3	0.6406	48.1396	2	778.874	-0.686258	59.63	0.4667	33.3044	2	754.363	3.27128	0.762255	2	2.81561	1.37824	2	14.2331	[K].NTENNEFENIKR.[V]	PF3D7_0823300 [627-638]
SDQMVLPVPCLNVINGGSHAGNK	59	1	1	PF3D7_1015900	1×Acetyl[K23]	0	2414.2	2.79642e-09	0							94.58	0.7789	123.662	2	1207.61	2.61652				1.37634	28	6.0584	[K].SDQMVLPVPCLNVINGGSHAGNK.[L]	PF3D7_1015900 [148-170]
LTMYLDIGSK	12	1	1	PF3D7_1344200	1×Acetyl[K10]	0	1140.6	0.000433234	3.9963e-05	34.28	0.5294	58.0807	2	582.308	-0.624208	43.14	1	91.2421	2	570.804	2.56867	0.769541	2	10.9232	1.36989	7	27.3787	[K].LTMYLDIGSK.[N]	PF3D7_1344200 [251-260]
FGPVIEYNDFHISK	4	1	1	PF3D7_1131100	1×Acetyl[K14]	0	1665.83	2.40405e-05	0							67.38	0.7164	97.2801	2	833.42	3.00729				1.36031	1		[R].FGPVIEYNDFHISK.[L]	PF3D7_1131100 [331-344]
IFDVMGENKDEMK	1	1	1	PF3D7_0203700	1×Acetyl[K9]	1	1555.71	0.0430044	0.00364231							22.76	0.3043	64.035	3	519.243	1.12337				1.35844	1		[K].IFDVMGENKDEMK.[K]	PF3D7_0203700 [198-210]
AASIDPVEPDK	12	1	1	PF3D7_0406400	1×Acetyl[K11]	0	1148.59	0.00136982	0.000152758	27.71	0.5714	34.7765	2	574.799	-0.025648	50.8	1	32.1326	2	571.293	3.88869				1.35773	5	6.35888	[K].AASIDPVEPDK.[V]	PF3D7_0406400 [29-39]
LSSEVINK	4	1	1	PF3D7_1408500	1×Acetyl[K8]	0	896.516	0.00327905	0.000364221							49.24	0.6531	21.546	2	448.762	1.06089				1.34657	4	1217.75	[K].LSSEVINK.[I]	PF3D7_1408500 [183-190]
TCIINADDHMNMFMNK	1	1	1	PF3D7_1225500	1×Acetyl[K16]	0	1968.86	0.00190834	0.000266401							13.13	1	88.3706	3	656.96	0.911452				1.34632	1		[K].TCIINADDHMNMFMNK.[L]	PF3D7_1225500 [226-241]
NDANILNIGCGTSK	7	2	1	PF3D7_1455200.1; PF3D7_1455200.2	1×Acetyl[K14]	0	1490.75	0.000107068	1.63217e-05							57.24	0.614	70.24	2	745.877	0.503184				1.34152	5	15.833	[K].NDANILNIGCGTSK.[F]	PF3D7_1455200.1 [41-54]
IVLSSYK	1	1	1	PF3D7_1032000	1×Acetyl[K7]	0	858.504	0.382089	0.0422634							10.71	1	34.4148	2	429.756	0.737581				1.33907	1		[M].IVLSSYK.[K]	PF3D7_1032000 [2-8]
CGLILSPIMQFNTTGK	7	1	1	PF3D7_1134700	1×Acetyl[K16]	0	1793.95	0.000108525	1.63217e-05							49.48	0.5306	111.81	2	897.479	1.4714				1.33885	4	78.0953	[K].CGLILSPIMQFNTTGK.[I]	PF3D7_1134700 [1442-1457]
IQLELCNIMESK	19	1	1	PF3D7_1036900	1×Acetyl[K12]	0	1477.74	6.37456e-05	0							78.4	0.6026	112.605	2	739.374	1.45571				1.33672	9	12.9555	[K].IQLELCNIMESK.[E]	PF3D7_1036900 [75-86]
NIKDEFLVDK	1	1	1	PF3D7_1004400	2×Acetyl[K3; K10]	1	1227.67	0.254824	0.0214498							22.01	0.1818	57.2598	2	614.339	1.29574				1.33466	1		[K].NIKDEFLVDK.[K]	PF3D7_1004400 [765-774]
DDKLYNNGNSFLMIKK	1	1	1	PF3D7_0504800	2×Acetyl[K15; K16]	2	1983.98	0.382089	0.0482939							24.29	0.3333	136.15	2	992.496	0.25789				1.33248	1		[K].DDKLYNNGNSFLMIKK.[D]	PF3D7_0504800 [204-219]
DAICSFANSLSVELK	8	1	1	PF3D7_0422000	1×Acetyl[K15]	0	1653.82	2.70746e-07	0							79.55	0.7	129.193	2	827.413	2.60149				1.33037	6	7.84044	[K].DAICSFANSLSVELK.[E]	PF3D7_0422000 [209-223]
NDGTYDSLSNSITIK	5	1	1	PF3D7_1235300	1×Acetyl[K15]	0	1641.82	7.16221e-08	0							88.37	0.8068	78.1757	2	821.412	1.19322				1.32836	2	9.25899	[K].NDGTYDSLSNSITIK.[N]	PF3D7_1235300 [484-498]
DFIEIANAYETLSDPEK	9	1	1	PF3D7_1108700	1×Acetyl[K17]	0	1954.93	1.21378e-05	0							66.8	0.7761	133.794	2	977.971	3.39075				1.32734	6	5.58647	[K].DFIEIANAYETLSDPEK.[R]	PF3D7_1108700 [73-89]
NNDKVTDGQVVAIGNGIYDENNQK	2	1	1	PF3D7_1333000	1×Acetyl[K24]	1	2605.25	0.000164488	2.72408e-05	14.59	1	109.619	3	883.089	-2.89775	49.3	0.7347	70.4093	3	869.091	3.14901				1.32656	2	61.7351	[K].NNDKVTDGQVVAIGNGIYDENNQK.[V]	PF3D7_1333000 [193-216]
SITMPVLSCTCTLTNEEKEWMK	1	1	1	PF3D7_0703500	1×Acetyl[K22]	1	2658.23	0.2628	0.022541							21.74	1	127.657	3	886.751	4.05893				1.3224	1		[K].SITMPVLSCTCTLTNEEKEWMK.[S]	PF3D7_0703500 [1568-1589]
KGIGGIPADADKNTIK	2	1	1	PF3D7_0814000	2×Acetyl[K1; K12]	2	1597.89	0.266353	0.0232284							12.31	0.0833	38.6707	3	533.303	2.18475				1.3173	1		[K].KGIGGIPADADKNTIK.[E]	PF3D7_0814000 [134-149]
FNGVPVNFLDNPHIDKK	9	1	1	PF3D7_1330800	1×Acetyl[K17; K16]	1	1954.02	8.39001e-05	1.63217e-05							49.55	0.68	89.893	2	977.514	1.26211				1.31498	8	12.175	[K].FNGVPVNFLDNPHIDKK.[I]	PF3D7_1330800 [417-433]
MGEDIYAVMQTLK	6	1	1	PF3D7_1108500	1×Acetyl[K13]	0	1505.75	1.89932e-06	0							68.52	0.7391	124.658	2	753.377	1.07486				1.31402	4	13.1108	[K].MGEDIYAVMQTLK.[-]	PF3D7_1108500 [315-327]
KIIGASSVAVVDFGEDSAEKDFLLSQNQTVTA	26	1	1	PF3D7_0307100	1×Acetyl[K20]	2	3353.73	0.00414068	0.000407871							82.16	0.6829	133.309	3	1118.58	0.583652				1.30909	10	10.4638	[R].KIIGASSVAVVDFGEDSAEKDFLLSQNQTVTA.[-]	PF3D7_0307100 [110-141]
MNEYNNNNNNNNINNNNSGSNNNQYSNSK	3	1	1	PF3D7_1417200	1×Acetyl[K29]	0	3325.36	0.000347203	2.72408e-05	13.64	1	142.277	3	1128.46	2.68094	39.09	1	19.9657	3	1109.13	1.69589				1.30803	1		[K].MNEYNNNNNNNNINNNNSGSNNNQYSNSK.[N]	PF3D7_1417200 [2054-2082]
NIHITMEEEK	1	1	1	PF3D7_0805700	1×Acetyl[K10]	0	1257.63	0.257931	0.0218168	10.57	0.0909	25.025	2	651.31	6.22385	21.59	0.5	37.5287	2	629.322	2.43052				1.30653	1		[K].NIHITMEEEK.[Y]	PF3D7_0805700 [514-523]
EKYINNISNFEEINK	3	1	1	PF3D7_1473300	2×Acetyl[K2; K15]	1	1938.94	0.0724384	0.00580675							30.52	0.5484	103.908	2	969.978	1.81144				1.30117	1		[K].EKYINNISNFEEINK.[H]	PF3D7_1473300 [637-651]
LCINAKK	1	1	1	PF3D7_0509400	2×Acetyl[K6; K7]	1	930.508	0.382089	0.0454984							19.14	0.2105	47.2903	2	465.758	1.42449				1.29842	1		[K].LCINAKK.[K]	PF3D7_0509400 [612-618]
IINDMNNELK	1	1	1	PF3D7_1358100	1×Acetyl[K10]	0	1203.6	0.0472388	0.00404704							37.69	0.5	48.0385	2	602.305	-0.754756				1.29811	1		[K].IINDMNNELK.[E]	PF3D7_1358100 [168-177]
KLSQELENINK	6	1	1	PF3D7_0407300	1×Acetyl[K11]	1	1364.75	0.0138227	0.00133542	13.01	0.0769	48.7609	3	455.585	-6.10245	49.84	0.26	38.6765	2	661.873	0.362968				1.29681	5	0.424788	[K].KLSQELENINK.[E]	PF3D7_0407300 [85-95]
NEVSFENNEMIVSGIQDENVK	3	1	1	PF3D7_1451200	1×Acetyl[K21]	0	2409.14	1.58706e-10	0							109.82	0.8091	79.8735	2	1205.08	1.21044				1.29085	3	0.820328	[K].NEVSFENNEMIVSGIQDENVK.[N]	PF3D7_1451200 [295-315]
MKTIFSKK	1	1	1	PF3D7_1317200	1×Acetyl[K2]	2	1040.58	0.349532	0.0363294							29.74	0.2333	41.1382	3	347.531	-1.66691				1.28905	1		[K].MKTIFSKK.[I]	PF3D7_1317200 [2112-2119]
SSNSNSNNIGSNNINSNNMNSNNISASNNNNNNSTNDSLK	7	1	1	PF3D7_1206700	1×Acetyl[K40]	0	4219.84	8.63864e-12	0							91.48	0.8571	41.3022	3	1407.29	0.886088				1.28858	3	29.534	[K].SSNSNSNNIGSNNINSNNMNSNNISASNNNNNNSTNDSLK.[T]	PF3D7_1206700 [396-435]
FLILQGEVEQIAQMNPK	22	1	1	PF3D7_0509100	1×Acetyl[K17]	0	1958.04	2.36599e-10	0							94.08	0.734	112.722	2	979.526	1.56485				1.28629	14	59.513	[R].FLILQGEVEQIAQMNPK.[G]	PF3D7_0509100 [346-362]
VDGYNIVTDK	1	1	1	PF3D7_1247900	1×Acetyl[K10]	0	1130.58	0.0263242	0.00227977							13.47	1	48.0481	2	565.794	1.13499				1.28468	1		[K].VDGYNIVTDK.[G]	PF3D7_1247900 [190-199]
NNDDSSIGLSNTNHILSNDNSEK	3	1	1	PF3D7_1419400	1×Acetyl[K23]	0	2502.15	3.74778e-07	0							44.23	0.6818	63.8312	3	834.723	0.814474				1.28418	3	1.23966	[K].NNDDSSIGLSNTNHILSNDNSEK.[G]	PF3D7_1419400 [1721-1743]
MDLLENAANEINGDIK	16	1	1	PF3D7_1319300	1×Acetyl[K16]	0	1759.85	8.55666e-10	0							96.04	0.7604	118.537	2	880.431	0.696885				1.28276	7	11.8983	[K].MDLLENAANEINGDIK.[K]	PF3D7_1319300 [472-487]
FIYHNIASK	3	1	1	PF3D7_0511700	1×Acetyl[K9]	0	1106.62	0.023873	0.00215599							43.71	0.6136	35.9243	2	553.813	1.39627				1.2792	3	3.29926	[R].FIYHNIASK.[K]	PF3D7_0511700 [166-174]
ISNTVAELLMK	4	1	1	PF3D7_0323800	1×Acetyl[K11]	0	1225.69	7.99835e-05	1.63217e-05	10.17	1	98.5474	2	630.849	3.15479	85.22	0.6824	103.218	2	613.352	2.04386				1.27827	2	3.88871	[K].ISNTVAELLMK.[Q]	PF3D7_0323800 [576-586]
EATNILTAELK	29	1	1	PF3D7_0322900	1×Acetyl[K11]	0	1202.66	9.62721e-05	1.63217e-05	60.12	0.6833	70.6734	2	601.834	-1.10318	63.74	0.5938	83.9962	2	601.835	0.419325	1.2386	5	3.20922	1.27773	11	3.67606	[K].EATNILTAELK.[H]	PF3D7_0322900 [251-261]
IIVCGCVPQAEK	5	1	1	PF3D7_0622200	1×Acetyl[K12]	0	1429.74	0.00732213	0.000722309	13.22	1	65.3944	2	715.367	-7.19602	40.53	0.5854	43.3252	2	694.367	0.463203				1.27584	4	5.40248	[K].IIVCGCVPQAEK.[D]	PF3D7_0622200 [499-510]
IEAAELVQDNK	24	1	1	PF3D7_0527500	1×Acetyl[K11]	0	1229.64	4.1316e-07	0	80	0.725	45.4556	2	615.322	-0.212104	72.28	0.7639	38.7409	2	618.831	1.01237	1.24707	3	1.55182	1.27518	9	1.54206	[K].IEAAELVQDNK.[F]	PF3D7_0527500 [135-145]
LLQHIK	1	1	1	PF3D7_0703000	1×Acetyl[K6]	0	800.51	0.329735	0.034077	10.62	1	53.8347	2	400.758	-1.60094	22.36	1	45.0323	2	400.759	0.0764575				1.27185	1		[K].LLQHIK.[C]	PF3D7_0703000 [373-378]
NNNVNNDMNNDINK	15	1	1	PF3D7_0629400	1×Acetyl[K14]	0	1632.7	9.16322e-08	0							97.67	0.398	20.706	2	816.856	0.617296				1.27144	7	4.2828	[K].NNNVNNDMNNDINK.[D]	PF3D7_0629400 [573-586]
NNNINEIINTSQGEHNK	1	1	1	PF3D7_1352800	1×Acetyl[K17]	0	1959.98	0.00182648	0.000248492							27.65	0.5714	47.2339	3	653.999	2.22995				1.2712	1		[K].NNNINEIINTSQGEHNK.[E]	PF3D7_1352800 [319-335]
LGLSIDEEENNDIDLPPLEETVDATDSK	1	1	1	PF3D7_0708400	1×Acetyl[K28]	0	3085.48	0.0917288	0.0080642							25.95	0.2308	109.934	3	1029.17	1.46599				1.26777	1		[K].LGLSIDEEENNDIDLPPLEETVDATDSK.[M]	PF3D7_0708400 [713-740]
IMLNMYDGSFK	28	1	1	PF3D7_1011800	1×Acetyl[K11]	0	1341.63	8.51003e-05	1.63217e-05							70.63	0.493	84.8662	2	671.318	0.308506				1.26758	17	10.5951	[K].IMLNMYDGSFK.[K]	PF3D7_1011800 [538-548]
TIILSGAPNVGK	6	1	1	PF3D7_0612900	1×Acetyl[K12]	0	1183.72	0.00152623	0.000152758							47.25	1	55.7876	2	592.367	2.84762				1.25482	4	5.17128	[K].TIILSGAPNVGK.[S]	PF3D7_0612900 [173-184]
NIQVSVSEK	9	1	1	PF3D7_1116800	1×Acetyl[K9]	0	1010.56	0.0018109	0.000239507	31.44	0.4839	31.0805	2	505.782	-1.55718	40.81	0.5854	30.6436	2	505.783	0.37554	11.4036	2	17790.3	1.25389	4	4.48247	[K].NIQVSVSEK.[A]	PF3D7_1116800 [834-842]
LNDILNMNLTESEK	2	1	1	PF3D7_1233100	1×Acetyl[K14]	0	1640.83	0.0139069	0.00134291							56.17	0.6786	102.767	2	820.919	2.32752				1.25278	1		[K].LNDILNMNLTESEK.[A]	PF3D7_1233100 [74-87]
IYTPDVITDLNHYSNNMNDLNSSGK	6	1	1	PF3D7_0802300	1×Acetyl[K25]	0	2825.3	3.17107e-05	0	14.86	1	125.765	3	961.777	2.44982	44.31	1	111.703	3	942.441	1.73935				1.25249	5	9.74209	[K].IYTPDVITDLNHYSNNMNDLNSSGK.[K]	PF3D7_0802300 [560-584]
SNIENNKDFPEQGQKDEEKEK	13	1	1	PF3D7_0935900	4×Acetyl[K7; K15; K19; K21]	3	2513.19	0.000102477	1.63217e-05							74.93	0.7067	27.6386	3	838.402	2.01623				1.25216	8	7.83198	[K].SNIENNKDFPEQGQKDEEKEK.[E]	PF3D7_0935900 [171-191]
YIISSNNDNNVYTTNMDK	1	1	1	PF3D7_0726500	1×Acetyl[K18]	0	2105.94	1.31274e-09	0							96.72	0.7629	66.4049	2	1053.48	0.765082				1.25087	1		[K].YIISSNNDNNVYTTNMDK.[E]	PF3D7_0726500 [1924-1941]
MDVYKEENSDLLNHQEEEISR	13	1	1	PF3D7_0305300	1×Acetyl[K5]	1	2620.18	4.3253e-06	0							64.73	0.7385	86.7413	3	874.068	2.28489				1.25076	6	5.70711	[M].MDVYKEENSDLLNHQEEEISR.[N]	PF3D7_0305300 [2-22]
QDPSLIVAK	17	1	1	PF3D7_1471100	1×Acetyl[K9]	0	977.574	0.00010041	1.63217e-05	47.45	0.766	43.8556	2	485.781	-2.0866	52.33	0.6923	41.2991	2	489.291	0.0377548	1.28643	3	2.54044	1.2491	5	2.19279	[R].QDPSLIVAK.[I]	PF3D7_1471100 [150-158]
ILNNNENNMNPTIITK	13	1	1	PF3D7_1210300	1×Acetyl[K16]	0	1863.99	2.61494e-08	0							70.79	0.7746	58.2512	2	932.499	0.280293				1.24876	8	21.9952	[K].ILNNNENNMNPTIITK.[L]	PF3D7_1210300 [74-89]
KMAASIVSAVSNFNNPK	10	1	1	PF3D7_0621200	1×Acetyl[K17]	1	1777.93	4.31836e-11	0							128.39	0.8359	82.1582	2	889.468	0.92746				1.24801	5	5.28658	[R].KMAASIVSAVSNFNNPK.[I]	PF3D7_0621200 [248-264]
INVQGEETLNNDSK	14	1	1	PF3D7_1434600	1×Acetyl[K14]	0	1567.77	1.70849e-09	0	37.67	1	32.9324	2	784.387	-0.451731	94.97	0.7368	28.9991	2	784.388	1.41697	1.61916	2	79.0544	1.24768	4	6.34825	[R].INVQGEETLNNDSK.[N]	PF3D7_1434600 [93-106]
IKPPSMDEQAEPSAMLMNMMK	21	1	1	PF3D7_1238100	1×Acetyl[K21; K2]	0	2379.09	4.3878e-09	0							57.21	0.7719	122.138	3	793.703	1.96109				1.24739	13	6.34894	[K].IKPPSMDEQAEPSAMLMNMMK.[Q]	PF3D7_1238100 [175-195]
KYITQQLYDEAQGVMTTV	12	1	1	PF3D7_1457300	1×Acetyl[K1]	1	2095.05	3.97257e-05	0	14.61	1	88.705	3	718.354	-3.86361	82.56	0.8072	136.969	2	1048.03	1.0987				1.24725	5	3.47979	[K].KYITQQLYDEAQGVMTTV.[-]	PF3D7_1457300 [622-639]
FNMNDEIK	4	1	1	PF3D7_0406400	1×Acetyl[K8]	0	1017.48	0.0452563	0.00383464							22.7	0.3913	47.6616	2	509.244	1.68436				1.24659	3	4.87732	[K].FNMNDEIK.[I]	PF3D7_0406400 [244-251]
NENLLNENNMDNINMQEK	17	1	1	PF3D7_1138500	1×Acetyl[K18]	0	2183.98	2.00119e-12	0							134.74	0.837	80.58	2	1092.49	0.592398				1.24643	8	5.79944	[K].NENLLNENNMDNINMQEK.[S]	PF3D7_1138500 [821-838]
ANIETSADGLCNK	5	1	1	PF3D7_1333600	1×Acetyl[K13]	0	1392.64	1.82357e-05	0	11.3	1	68.2851	2	717.825	-6.55072	68.34	1	28.6309	2	696.826	1.36389				1.24339	4	7.80823	[K].ANIETSADGLCNK.[T]	PF3D7_1333600 [1118-1130]
LAYDIK	27	1	1	PF3D7_1012400	1×Acetyl[K6]	0	722.408	0.0320231	0.00284516	20.98	0.3333	35.6148	2	361.707	-1.56168	41.62	0.4048	36.9953	2	361.707	-0.970265	1.11369	4	7.30478	1.24061	11	2.44913	[K].LAYDIK.[K]	PF3D7_1012400 [57-62]
NIQLAPYNILNTK	2	1	1	PF3D7_1203300	1×Acetyl[K13]	0	1501.84	0.014269	0.00140737							32.42	0.4062	114.748	2	751.423	1.12233				1.24037	1		[R].NIQLAPYNILNTK.[Q]	PF3D7_1203300 [631-643]
KFIESFGGK	3	1	1	PF3D7_0527500	1×Acetyl[K9; K1]	1	1012.55	0.189011	0.0165636							32.9	0.303	38.8745	2	506.778	1.67785				1.2377	3	1.6674	[K].KFIESFGGK.[V]	PF3D7_0527500 [34-42]
NVLCQFCINCSVIGSK	2	1	1	PF3D7_1417700	1×Acetyl[K16]	0	1912.93	4.20676e-08	0							85.47	1	107.846	2	956.967	-0.37244				1.2365	2	18.0102	[R].NVLCQFCINCSVIGSK.[Q]	PF3D7_1417700 [213-228]
STENNISVVEEK	4	1	1	PF3D7_0511500	1×Acetyl[K12]	0	1355.68	0.000169243	2.72408e-05							67.19	0.7015	27.4729	2	678.343	2.09449				1.23564	2	17.2439	[K].STENNISVVEEK.[V]	PF3D7_0511500 [7719-7730]
SLLDILVDEPNNNLAQNNYDKENDNVNEEK	3	1	1	PF3D7_1237200	1×Acetyl[K30]	1	3480.65	0.000311568	2.72408e-05							67.59	0.7941	125.625	3	1160.89	3.42572				1.23543	3	0.800658	[K].SLLDILVDEPNNNLAQNNYDKENDNVNEEK.[K]	PF3D7_1237200 [1242-1271]
ILSSIGK	1	1	1	PF3D7_0829200	1×Acetyl[K7]	0	717.451	0.360635	0.03768	15.87	0.3125	82.3677	2	359.229	0.931317	20.55	0.3333	24.8891	2	366.246	0.293493				1.23216	1		[R].ILSSIGK.[L]	PF3D7_0829200 [4-10]
ENSILPCLCNVHEK	5	1	1	PF3D7_1015800	1×Acetyl[K14]	0	1719.83	0.00173573	0.00019596							38.82	0.6923	73.1728	2	860.419	1.78868				1.2316	5	4.87033	[K].ENSILPCLCNVHEK.[I]	PF3D7_1015800 [199-212]
DLGLIEK	1	1	1	PF3D7_1149000	1×Acetyl[K7]	0	794.473	0.0823762	0.00691495	13.21	1	64.4475	2	418.746	0.77981	30.85	0.3226	56.9576	2	397.74	-1.09212				1.23079	1		[K].DLGLIEK.[Q]	PF3D7_1149000 [5702-5708]
NIPDDPAIVSMNIAPSSK	13	1	1	PF3D7_1474900	1×Acetyl[K18]	0	1889.99	1.53096e-07	0							74.61	0.7867	81.7713	2	945.5	-0.458086				1.23005	8	17.3395	[K].NIPDDPAIVSMNIAPSSK.[N]	PF3D7_1474900 [84-101]
VNELNMDILNK	13	1	1	PF3D7_1239200	1×Acetyl[K11]	0	1309.69	4.66635e-05	0	11.11		36.1536	3	451.236	-5.88854	75.78	0.6053	90.1873	2	655.349	0.974374				1.22833	7	3.87915	[K].VNELNMDILNK.[S]	PF3D7_1239200 [346-356]
YIIVTGGNMSGLGK	15	1	1	PF3D7_1410200	1×Acetyl[K14]	0	1409.75	1.90025e-06	0	24.95	0.12	55.4102	2	720.391	0.202708	65.74	0.7424	67.5196	2	705.377	1.20789	100	1		1.22678	7	11.6437	[K].YIIVTGGNMSGLGK.[G]	PF3D7_1410200 [13-26]
IDINIIYDDGK	11	1	1	PF3D7_1137300	1×Acetyl[K11]	0	1278.66	5.22794e-05	0	62.3	0.5161	78.5927	2	639.832	-0.68464	53.51	0.7037	94.4561	2	653.867	0.317487	0.888779	3	19.5619	1.22488	3	10.3782	[R].IDINIIYDDGK.[H]	PF3D7_1137300 [233-243]
CINVENAEEGEEIPKPYTVEEVDPNNPNKGEIGNMK	10	1	1	PF3D7_1001900	2×Acetyl[K15; K36]	1	4056.88	1.65319e-05	0							53.66	0.6667	90.8282	4	1014.98	0.229485				1.22258	5	5.76882	[K].CINVENAEEGEEIPKPYTVEEVDPNNPNKGEIGNMK.[F]	PF3D7_1001900 [171-206]
KYDDENGDEENKDDNNSNNIVNGETGNEK	7	1	1	PF3D7_1110400	1×Acetyl[K29]	2	3277.37	5.16303e-05	0							76.3	1	29.276	3	1093.13	-0.884282				1.22217	6	3.30414	[K].KYDDENGDEENKDDNNSNNIVNGETGNEK.[H]	PF3D7_1110400 [922-950]
FDIYQK	2	1	1	PF3D7_1333900	1×Acetyl[K6]	0	862.442	0.313586	0.0322932							18.73	0.0526	83.9031	2	431.725	0.708623				1.22194	2	9.17649	[K].FDIYQK.[S]	PF3D7_1333900 [799-804]
EELKNDISSETTK	2	1	1	PF3D7_1120000	2×Acetyl[K4; K13]	1	1500.75	0.000124842	2.72408e-05							63.61	0.7812	30.5204	2	750.879	-0.0104154				1.22186	2	14.3367	[K].EELKNDISSETTK.[E]	PF3D7_1120000 [667-679]
LNNILNSNNMLYK	15	1	1	PF3D7_1116700	1×Acetyl[K13]	0	1550.8	6.19556e-05	0	15	1	75.9998	2	804.9	-7.94837	63.48	0.6825	87.8741	2	775.904	1.19158				1.22067	5	27.5218	[K].LNNILNSNNMLYK.[F]	PF3D7_1116700 [240-252]
NQMSIELENEKEENEK	12	1	1	PF3D7_0710200	1×Acetyl[K16]	1	1970.91	2.35508e-06	0							111.92	0.8214	42.0326	2	985.958	0.325731				1.21976	7	4.219	[K].NQMSIELENEKEENEK.[L]	PF3D7_0710200 [2270-2285]
LLQDMCSILLK	8	1	1	PF3D7_1305300	1×Acetyl[K11]	0	1340.74	0.000100863	1.63217e-05							54.95	0.6909	118.424	2	670.874	0.83581				1.21901	6	14.5845	[K].LLQDMCSILLK.[K]	PF3D7_1305300 [2546-2556]
MATVICK	16	1	1	PF3D7_1126200	1×Acetyl[K7]	0	845.433	0.00886019	0.000853045	40.57	0.7317	13.112	2	423.22	-0.791918	42.52	0.5581	25.4716	2	411.715	1.85038	1.30521	4	5.74794	1.21358	4	4.7351	[R].MATVICK.[Q]	PF3D7_1126200 [42-48]
DDNLHNVDNINHVHASISNK	1	1	1	PF3D7_0906400	1×Acetyl[K20]	0	2312.12	0.274361	0.0255153							17.01	0.1176	51.2555	4	578.786	1.41407				1.21159	1		[K].DDNLHNVDNINHVHASISNK.[F]	PF3D7_0906400 [174-193]
DNYGIPQVK	18	1	1	PF3D7_1358800	1×Acetyl[K9]	0	1033.53	0.00307992	0.00034589	40.27	0.65	47.6361	2	517.269	-1.32214	39.16	0.5897	54.8492	2	520.778	-0.445984	1.22108	1		1.20956	9	4.59022	[R].DNYGIPQVK.[S]	PF3D7_1358800 [56-64]
SQGNNNYNIPK	1	1	1	PF3D7_0323800	1×Acetyl[K11]	0	1248.6	0.185963	0.0161938							15.62	0.25	22.0832	2	624.803	1.62677				1.20879	1		[K].SQGNNNYNIPK.[N]	PF3D7_0323800 [872-882]
ILNDINNTHVNTNSK	2	1	1	PF3D7_1125200	1×Acetyl[K15]	0	1710.9	1.25549e-06	0							72.92	0.6986	37.4025	2	855.952	0.789619				1.20832	2	12.6114	[K].ILNDINNTHVNTNSK.[E]	PF3D7_1125200 [96-110]
TNQMSNVTTIGTSNLAESTTK	15	1	1	PF3D7_1239200	1×Acetyl[K21]	0	2198.06	5.08422e-13	0							120.37	0.8417	57.8385	2	1099.53	0.552249				1.2076	7	3.90768	[K].TNQMSNVTTIGTSNLAESTTK.[N]	PF3D7_1239200 [2084-2104]
KAASIDPVEPDK	1	1	1	PF3D7_0406400	1×Acetyl[K1]	1	1276.69	0.0842221	0.00722021							27.18	0.3333	31.5933	2	638.847	1.12486				1.20478	1		[K].KAASIDPVEPDK.[V]	PF3D7_0406400 [28-39]
ENMQDSSLINK	16	1	1	PF3D7_1118200	1×Acetyl[K11]	0	1285.62	0.000499159	5.26222e-05	33.85	0.5588	21.2964	2	651.308	-1.65772	67.92	0.5441	29.2177	2	643.312	0.633112	1.09702	1		1.20401	9	12.9681	[R].ENMQDSSLINK.[L]	PF3D7_1118200 [566-576]
FTSIIGPNGSGK	3	1	1	PF3D7_1130700	1×Acetyl[K12]	0	1191.66	0.00698701	0.000722309							26.35	1	54.4566	2	596.331	-0.601302				1.20384	2	8.24791	[K].FTSIIGPNGSGK.[S]	PF3D7_1130700 [314-325]
MITTLDNNIIHK	12	1	1	PF3D7_0604500	1×Acetyl[K12]	0	1433.81	7.0513e-06	0							65.37	0.7385	65.8782	2	717.408	0.163138				1.19995	9	7.26995	[K].MITTLDNNIIHK.[D]	PF3D7_0604500 [2378-2389]
FEDWLQPILNK	8	1	1	PF3D7_1412600	1×Acetyl[K11]	0	1402.74	0.000108273	1.63217e-05							55.88	0.5536	129.592	2	701.872	0.455478				1.19863	4	5.84594	[K].FEDWLQPILNK.[M]	PF3D7_1412600 [218-228]
SLGINISNMK	59	1	1	PF3D7_1242700	1×Acetyl[K10]	0	1090.61	0.000122842	2.72408e-05	61.05	0.7869	65.7791	2	545.809	-1.10612	64.3	1	76.8365	2	545.809	0.237018	1.19567	8	4.2741	1.19854	22	12.1584	[K].SLGINISNMK.[V]	PF3D7_1242700 [108-117]
NKSIVK	1	1	1	PF3D7_1234100	1×Acetyl[K6]	1	730.446	0.382089	0.0439885							25.31	0.12	51.9778	2	365.726	-1.01497				1.19613	1		[K].NKSIVK.[K]	PF3D7_1234100 [3488-3493]
TLNMPYILNDQNK	3	1	1	PF3D7_1341500	1×Acetyl[K13]	0	1570.8	0.107787	0.008986							20.11	0.15	170.232	2	785.906	1.89918				1.19556	2	10.0004	[K].TLNMPYILNDQNK.[E]	PF3D7_1341500 [297-309]
MQLLDLPGIIEGAK	19	1	1	PF3D7_0524400	1×Acetyl[K14]	0	1497.83	5.4054e-07	0	10.24	1	106.931	2	785.443	2.95987	76.19	0.25	153.047	2	749.421	-0.556448				1.1934	10	2.46887	[K].MQLLDLPGIIEGAK.[D]	PF3D7_0524400 [111-124]
HVDKNNMQSGSTTVVNVLNNDENYIK	1	1	1	PF3D7_1007700	2×Acetyl[K4; K26]	1	2940.42	8.75227e-05	1.63217e-05							53.6	1	85.195	3	980.815	2.02145				1.19233	1		[K].HVDKNNMQSGSTTVVNVLNNDENYIK.[S]	PF3D7_1007700 [1405-1430]
QMNVSVINAK	28	1	1	PF3D7_0903900	1×Acetyl[K10]	0	1103.59	0.00493382	0.000521866	29.86	0.6	46.5254	2	555.806	-0.831794	59.4	0.6271	41.4163	2	552.299	2.88032	1.00971	3	19.9554	1.18997	14	7.9435	[K].QMNVSVINAK.[A]	PF3D7_0903900 [114-123]
ASIPASELPECEKQELLCTYAALILHEEK	12	1	1	PF3D7_1103100	1×Acetyl[K13]	1	3384.67	0.00127857	0.00012041							47.06	0.7234	163.531	3	1128.89	-1.35012				1.18985	6	2.04349	[M].ASIPASELPECEKQELLCTYAALILHEEK.[M]	PF3D7_1103100 [2-30]
VIESSIYK	2	1	1	PF3D7_1315300	1×Acetyl[K8]	0	980.53	0.184245	0.0159037							12.24	1	43.058	2	490.769	0.101537				1.18836	2	17.8562	[K].VIESSIYK.[T]	PF3D7_1315300 [376-383]
VYEPLWLIGSGK	20	1	1	PF3D7_0813900	1×Acetyl[K12]	0	1368.76	7.80853e-08	0	16.26	0.0625	100.331	2	681.378	1.04941	92.41	0.7174	123.431	2	684.887	2.68433	1.28309	1		1.18691	10	1.89138	[K].VYEPLWLIGSGK.[L]	PF3D7_0813900 [49-60]
IGLCEGNLGK	8	1	1	PF3D7_0413900	1×Acetyl[K10]	0	1060.55	0.000216298	2.72408e-05	17.85	0.3333	46.0477	2	530.776	0.081652	59.11	0.5593	51.2178	2	530.776	-0.263652	1.17275	1		1.18631	4	3.81343	[K].IGLCEGNLGK.[D]	PF3D7_0413900 [832-841]
NILLEEENEKK	4	1	1	PF3D7_0726500	1×Acetyl[K10]	1	1358.72	0.00529723	0.000567672							46.39	0.4565	37.8429	2	679.863	1.87405				1.1851	3	19.3344	[K].NILLEEENEKK.[N]	PF3D7_0726500 [909-919]
IKDTENIQLVK	1	1	1	PF3D7_0410900	1×Acetyl[K2]	1	1342.76	0.0454538	0.00384188	11.64	1	65.0915	2	671.887	6.4708	44.26	0.1364	45.2993	2	650.879	2.41434				1.18449	1		[K].IKDTENIQLVK.[E]	PF3D7_0410900 [271-281]
LINLSNINK	5	1	1	PF3D7_1450400	1×Acetyl[K9]	0	1028.61	0.015088	0.00148576							44.14	0.4773	63.8631	2	514.808	-1.54318				1.18422	2	27.5748	[K].LINLSNINK.[K]	PF3D7_1450400 [1357-1365]
KIDQEELQNNESALIK	28	1	1	PF3D7_1036900	1×Acetyl[K16]	1	1871.97	3.26493e-09	0							121.04	0.719	60.8097	2	936.491	1.96353				1.18286	16	5.23892	[K].KIDQEELQNNESALIK.[G]	PF3D7_1036900 [779-794]
TIVSTQK	5	1	1	PF3D7_1323100	1×Acetyl[K7]	0	783.468	0.26999	0.0241513							35.94	0.5278	22.0046	2	392.238	0.150814				1.18259	4	3.89176	[K].TIVSTQK.[V]	PF3D7_1323100 [3-9]
SNELEGEGINLSEQGGENITDLDK	11	1	1	PF3D7_0706500	1×Acetyl[K24]	0	2561.19	2.3737e-12	0							126.68	0.8976	78.4116	2	1281.1	-0.264537				1.18035	4	7.16598	[K].SNELEGEGINLSEQGGENITDLDK.[K]	PF3D7_0706500 [1571-1594]
LTNEEDNLYIK	5	1	1	PF3D7_0518500	1×Acetyl[K11]	0	1351.67	0.000212807	2.72408e-05							44.62	0.4667	54.2818	2	676.341	1.14925				1.17816	4	11.5647	[K].LTNEEDNLYIK.[R]	PF3D7_0518500 [41-51]
KPDTTAVIIMK	40	1	1	PF3D7_1130100	2×Acetyl[K1; K11]	0	1246.73	0.000135342	2.72408e-05	45.51	0.6304	31.3025	2	623.866	-1.20737	66.16	0.7879	35.6457	2	623.868	2.12166	2.24844	5	58.8019	1.17733	20	9.78371	[R].KPDTTAVIIMK.[K]	PF3D7_1130100 [17-27]
KGYTLIEGHTDVK	14	1	1	PF3D7_0322900	1×Acetyl[K13]	1	1460.77	7.14127e-07	0							107.63	0.8148	36.2212	2	730.892	2.20033				1.17376	7	2.22481	[R].KGYTLIEGHTDVK.[T]	PF3D7_0322900 [116-128]
EIINEENIQENK	2	1	1	PF3D7_0625600	1×Acetyl[K12]	0	1472.72	0.000161952	2.72408e-05							62.86	0.6825	44.9742	2	736.866	0.852382				1.17313	2	9.37053	[R].EIINEENIQENK.[K]	PF3D7_0625600 [66-77]
GTNLMPSIGYGSNK	34	1	1	PF3D7_0903900	1×Acetyl[K14]	0	1438.7	3.06104e-06	0	39.69	1	46.3349	2	727.851	0.698338	70.27	0.7143	59.1978	2	719.855	1.58374	1.04259	6	8.92554	1.17255	16	11.458	[K].GTNLMPSIGYGSNK.[K]	PF3D7_0903900 [48-61]
ITDINKDTNVDLNNVR	15	1	1	PF3D7_1357800	1×Acetyl[K6]	1	1857.99	8.09066e-06	0							86.8	0.7816	55.7307	2	929.496	-0.0453606				1.16973	11	16.623	[K].ITDINKDTNVDLNNVR.[I]	PF3D7_1357800 [183-198]
LINEVGETESVTEEIVQK	26	1	1	PF3D7_1149000	1×Acetyl[K18]	0	2031.07	1.02806e-12	0							110.5	0.9	79.8887	2	1016.04	0.270667				1.16935	15	5.06061	[K].LINEVGETESVTEEIVQK.[E]	PF3D7_1149000 [2167-2184]
DAESSTGQIPTPTESSHGISDGKK	39	1	1	PF3D7_1033200	2×Acetyl[K23; K24]	1	2429.14	1.4063e-07	0							69.55	0.8143	39.9658	2	1215.08	1.54815				1.16935	15	4.44396	[K].DAESSTGQIPTPTESSHGISDGKK.[D]	PF3D7_1033200 [211-234]
NMTIIPEMVGSIVAVHNGK	37	1	1	PF3D7_1317800	1×Acetyl[K19]	0	2031.1	6.67903e-10	0	12.57	1	94.8758	2	1013.53	1.60791	107.35	0.8785	139.917	2	1016.06	2.11604				1.16899	22	13.7617	[R].NMTIIPEMVGSIVAVHNGK.[Q]	PF3D7_1317800 [82-100]
AHIMEVQINGGSMK	36	1	1	PF3D7_1027800	1×Acetyl[K14]	0	1514.75	4.20183e-08	0	13.17	1	170.147	3	510.917	-2.05718	90.95	0.8681	57.3902	2	757.877	1.24163				1.16705	23	12.7068	[K].AHIMEVQINGGSMK.[E]	PF3D7_1027800 [173-186]
SGENCDPNGDISK	3	1	1	PF3D7_1229800	1×Acetyl[K13]	0	1392.57	8.74704e-06	0							72.24	1	16.1769	2	696.789	0.937224				1.16557	2	24.2307	[K].SGENCDPNGDISK.[G]	PF3D7_1229800 [1989-2001]
EEYINKDDTLEK	8	1	1	PF3D7_1004400	1×Acetyl[K6]	1	1503.73	0.000526729	5.26222e-05							73.45	0.6849	33.1207	2	752.369	1.2789				1.16524	4	5.94818	[K].EEYINKDDTLEK.[N]	PF3D7_1004400 [801-812]
KGVNEIPGLTDK	23	1	1	PF3D7_1342000	1×Acetyl[K1]	1	1270.7	0.000509088	5.26222e-05	43.7	0.6818	45.8534	2	639.361	-1.46636	61.25	0.5574	48.1649	2	635.854	0.601269	1.16161	3	6.39863	1.16483	9	0.590573	[K].KGVNEIPGLTDK.[A]	PF3D7_1342000 [116-127]
NPNKNELLPQILESGK	4	1	1	PF3D7_0507700	1×Acetyl[K16]	1	1800.99	0.00284643	0.000326727	13.95	1	56.1225	2	922.011	5.66534	63.92	0.7031	88.6065	2	901	0.00563595				1.16233	2	11.6615	[R].NPNKNELLPQILESGK.[E]	PF3D7_0507700 [408-423]
LMFDNNNNNNNNNIK	12	1	1	PF3D7_0810600	1×Acetyl[K15]	0	1799.82	1.1019e-07	0							86.41	0.7326	40.4733	2	900.416	2.78343				1.16171	6	2.77564	[R].LMFDNNNNNNNNNIK.[R]	PF3D7_0810600 [211-225]
MDELNKEEIVDNINNEQAK	18	1	1	PF3D7_1028400	1×Acetyl[K6]	1	2288.07	9.14699e-05	1.63217e-05	12.85	0.1538	62.981	3	759.367	-1.74144	55.17	0.6727	74.7327	3	763.36	-3.09223				1.16097	7	5.10847	[-].MDELNKEEIVDNINNEQAK.[T]	PF3D7_1028400 [1-19]
MFISYSNSQAAK	2	1	1	PF3D7_1248200	1×Acetyl[K12]	0	1346.64	0.00949634	0.000896078							12.59	1	53.274	2	673.825	1.59857				1.15602	2	14.1267	[K].MFISYSNSQAAK.[K]	PF3D7_1248200 [260-271]
YHPDINPSPDAK	1	1	1	PF3D7_0409400	1×Acetyl[K12]	0	1353.64	0.131643	0.0105335							11.88	0.0833	32.6907	2	677.326	0.328836				1.15525	1		[K].YHPDINPSPDAK.[Q]	PF3D7_0409400 [88-99]
FLNPSTSSASSISFMK	1	1	1	PF3D7_1406600	1×Acetyl[K16]	0	1710.85	2.70024e-08	0							59.43	0.6271	96.1681	2	855.929	1.10348				1.15414	1		[K].FLNPSTSSASSISFMK.[D]	PF3D7_1406600 [492-507]
KLENNIEDTNVNDDIKK	2	1	1	PF3D7_1235300	1×Acetyl[K16]	2	2002.01	0.00153403	0.000152758							42.62	0.6047	40.7152	3	668.008	0.575214				1.15327	2	2.22773	[K].KLENNIEDTNVNDDIKK.[N]	PF3D7_1235300 [521-537]
MLNFAGIK	41	1	1	PF3D7_1447000	1×Acetyl[K8]	0	893.491	0.00194165	0.000266401	48.31	0.5833	59.4967	2	458.755	-1.60346	50.99	0.1961	81.4315	2	447.25	0.876073	1.07734	5	14.1992	1.15274	22	7.80548	[K].MLNFAGIK.[D]	PF3D7_1447000 [199-206]
LNISQNNVVVNEEEK	6	1	1	PF3D7_0719000	1×Acetyl[K15]	0	1735.89	4.73314e-05	0							98.35	0.8469	43.674	2	868.453	3.57194				1.14973	4	6.70819	[K].LNISQNNVVVNEEEK.[N]	PF3D7_0719000 [102-116]
YNNNNNNNNSNNNNNNNNNISNNISNNK	5	1	1	PF3D7_1007700	1×Acetyl[K28]	0	3192.34	0.000214023	2.72408e-05							47.59	1	21.8053	3	1064.79	3.13579				1.14685	3	13.5092	[K].YNNNNNNNNSNNNNNNNNNISNNISNNK.[D]	PF3D7_1007700 [341-368]
NENIFDLILK	3	1	1	PF3D7_1305300	1×Acetyl[K10]	0	1232.71	0.0602013	0.00493351	11.77	1	105.652	2	630.848	4.38345	23.91	0.0417	156.799	2	616.858	1.34712				1.14557	3	19.115	[R].NENIFDLILK.[Q]	PF3D7_1305300 [309-318]
NQQNENNNNNIQHNNNNNNIPSHK	2	1	1	PF3D7_1216900	1×Acetyl[K24]	0	2841.29	0.00176525	0.00019596							17.59	0.2222	15.2542	4	711.08	0.860289				1.14424	1		[K].NQQNENNNNNIQHNNNNNNIPSHK.[K]	PF3D7_1216900 [442-465]
LPQNINMENLPK	1	1	1	PF3D7_0420000	1×Acetyl[K12]	0	1417.76	0.0426106	0.00362863	10.02	1	31.3579	3	487.264	6.59329	14.95	0.1333	78.673	2	709.383	0.452377				1.14183	1		[R].LPQNINMENLPK.[V]	PF3D7_0420000 [109-120]
NMSLTQENITPQNEK	5	1	1	PF3D7_0604500	1×Acetyl[K15]	0	1746.83	8.30015e-06	0							81.04	0.679	46.3136	2	873.92	0.517773				1.14033	3	9.05982	[K].NMSLTQENITPQNEK.[D]	PF3D7_0604500 [2265-2279]
LISHAGSLVNLAK	16	1	1	PF3D7_1118500	1×Acetyl[K13]	0	1329.8	6.54813e-06	0							53.75	0.7037	61.6343	2	665.402	0.571042				1.13684	10	4.69864	[R].LISHAGSLVNLAK.[C]	PF3D7_1118500 [310-322]
NNIQENMPK	5	1	1	PF3D7_1357700	1×Acetyl[K9]	0	1094.54	0.00109206	0.00010984							44.94	1	22.0811	2	547.773	0.440392				1.13517	3	14.5475	[K].NNIQENMPK.[K]	PF3D7_1357700 [311-319]
KNETVENIPNNNDNNNDSSSNNKEEECLNNK	3	1	1	PF3D7_1237500	2×Acetyl[K23; K31]	2	3598.57	0.0845832	0.0072672							32.35	0.5	27.5019	4	900.397	0.159949				1.13495	1		[K].KNETVENIPNNNDNNNDSSSNNKEEECLNNK.[N]	PF3D7_1237500 [939-969]
LNCFIAAK	11	1	1	PF3D7_1461900	1×Acetyl[K8]	0	936.497	0.00141008	0.000152758	31.89	0.625	45.6885	2	468.752	0.308407	39.59	0.675	45.1568	2	468.753	0.829798				1.13347	8	7.393	[K].LNCFIAAK.[H]	PF3D7_1461900 [948-955]
SVTDAGVIDSQSVNK	22	1	1	PF3D7_1036900	1×Acetyl[K15]	0	1526.78	6.33493e-10	0	61.3	0.7869	39.8905	2	760.382	-2.23323	99.42	0.8687	35.7738	2	763.894	2.9254	1.02555	3	11.6	1.13274	7	10.5403	[K].SVTDAGVIDSQSVNK.[L]	PF3D7_1036900 [689-703]
NFMYTQDMNISQEK	1	1	1	PF3D7_0510100	1×Acetyl[K14]	0	1755.78	0.00279717	0.000326727							39.47	0.5641	78.0392	2	878.393	-0.466721				1.13018	1		[K].NFMYTQDMNISQEK.[N]	PF3D7_0510100 [180-193]
ENILNVCVDSTNNMDK	2	1	1	PF3D7_0606600	1×Acetyl[K16]	0	1872.85	0.00569464	0.000581481							52.18	0.6346	67.1443	2	936.931	0.788662				1.13005	2	19.0373	[K].ENILNVCVDSTNNMDK.[I]	PF3D7_0606600 [1720-1735]
VVINNQIK	1	1	1	PF3D7_1411300	1×Acetyl[K8]	0	941.597	0.29988	0.0300656							18.73	1	34.0607	2	471.301	-1.24765				1.12944	1		[K].VVINNQIK.[K]	PF3D7_1411300 [468-475]
LDFMITNLNNINEEMETMK	8	1	1	PF3D7_0108300	1×Acetyl[K19]	0	2314.1	6.7707e-10	0							104.77	0.8857	152.116	2	1157.55	1.30627				1.12844	7	11.4342	[K].LDFMITNLNNINEEMETMK.[N]	PF3D7_0108300 [1589-1607]
WNTVIEDCNK	2	1	1	PF3D7_1241900	1×Acetyl[K10]	0	1327.61	0.00559789	0.000581481	14.54	1	71.2744	2	664.303	-6.22804	37.77	0.5789	49.5239	2	639.792	-0.723556				1.12838	2	31.5717	[K].WNTVIEDCNK.[S]	PF3D7_1241900 [557-566]
INNLFNINANEK	1	1	1	PF3D7_1308600	1×Acetyl[K12]	0	1445.74	0.382089	0.0420571							13.3	0.0769	79.7542	2	723.373	0.136048				1.12675	1		[K].INNLFNINANEK.[R]	PF3D7_1308600 [1031-1042]
SVELNEGNWIELPNEK	2	1	1	PF3D7_1364000	1×Acetyl[K16]	0	1870.92	6.10419e-05	0							44.82	1	111.399	2	935.962	-0.370531				1.12494	2	34.7014	[K].SVELNEGNWIELPNEK.[I]	PF3D7_1364000 [268-283]
TGNYQIVMK	6	2	1	PF3D7_1128000.2; PF3D7_1128000.1	1×Acetyl[K9]	0	1060.56	0.000897623	8.75543e-05							61.03	0.8197	45.1656	2	530.782	-0.242397				1.12478	4	8.20149	[K].TGNYQIVMK.[H]	PF3D7_1128000.2 [252-260]
INLSESNSLNYNTYK	4	1	1	PF3D7_1434500	1×Acetyl[K15]	0	1766.87	2.27095e-05	0							56.57	1	68.9241	2	883.939	1.63186				1.11966	4	33.9353	[K].INLSESNSLNYNTYK.[L]	PF3D7_1434500 [5022-5036]
NKNDSLMSSSTTNNNSSYLDIDEEDQK	4	1	1	PF3D7_1334200	1×Acetyl[K2]	1	3049.32	6.43891e-07	0							77.04	1	59.2375	3	1017.11	-1.13476				1.11786	1		[K].NKNDSLMSSSTTNNNSSYLDIDEEDQK.[I]	PF3D7_1334200 [269-295]
DLDDENVGDVSMDDVELIMSQTK	28	1	1	PF3D7_0621800	1×Acetyl[K23]	0	2568.13	1.61017e-10	0							118.82	1	147.027	2	1284.57	2.83592				1.11507	12	3.42233	[K].DLDDENVGDVSMDDVELIMSQTK.[C]	PF3D7_0621800 [136-158]
LAKMSTIRT	1	1	1	PF3D7_0717600	1×Acetyl[K3]	2	1085.61	0.382089	0.04175							16.55	0.1176	39.7076	3	362.541	-2.06221				1.1149	1		[K].LAKMSTIRT.[-]	PF3D7_0717600 [1045-1053]
NLEGHTGVLNTVTISPDGSLCASGGK	61	1	1	PF3D7_0826700	1×Acetyl[K26]	0	2591.28	4.67106e-13	0							133.57	0.8582	70.6779	2	1296.15	1.70829				1.11437	23	4.54688	[K].NLEGHTGVLNTVTISPDGSLCASGGK.[D]	PF3D7_0826700 [196-221]
VKDLDDENVGDVSMDDVELIMSQTK	7	1	1	PF3D7_0621800	1×Acetyl[K2; K25]	1	2795.3	6.13315e-06	0							69.78	0.8143	131.287	3	932.437	0.330208				1.1143	3	0.130715	[K].VKDLDDENVGDVSMDDVELIMSQTK.[C]	PF3D7_0621800 [134-158]
MMNVHNNIVSSK	6	1	1	PF3D7_0108300	1×Acetyl[K12]	0	1380.68	1.96071e-05	0	10.22	1	31.0688	2	695.336	3.09479	57.18	1	35.5075	2	690.846	1.05809				1.11372	4	8.53741	[K].MMNVHNNIVSSK.[N]	PF3D7_0108300 [1021-1032]
VIISDDGPK	2	1	1	PF3D7_0411900	1×Acetyl[K9]	0	943.51	0.187671	0.0163377	11.48	1	88.0424	2	500.285	7.56735	31.45	1	34.6006	2	472.258	-1.00559				1.11343	1		[R].VIISDDGPK.[K]	PF3D7_0411900 [641-649]
IENHEDYILNDTLK	14	1	1	PF3D7_1120000	1×Acetyl[K14]	0	1730.88	1.31216e-08	0							84.22	0.7619	68.3518	2	865.944	1.79444				1.112	8	6.62307	[K].IENHEDYILNDTLK.[F]	PF3D7_1120000 [948-961]
NVYVGPFIK	18	1	1	PF3D7_1224300	1×Acetyl[K9]	0	1036.58	0.0150703	0.00148576	19.35		71.2704	2	522.303	-1.06831	18.78		83.5907	2	518.795	-0.0619053	1.13051	3	0.921328	1.11174	9	1.56434	[K].NVYVGPFIK.[K]	PF3D7_1224300 [173-181]
MVDIMTAEASK	55	1	1	PF3D7_0322900	1×Acetyl[K11]	0	1202.59	2.11055e-05	0	38.45	0.5789	55.5831	2	601.797	-0.815077	79.3	0.8101	61.5864	2	601.798	1.11354	1.16324	4	18.0274	1.10929	31	12.3457	[K].MVDIMTAEASK.[V]	PF3D7_0322900 [168-178]
IMVANTPMDTDKIK	2	1	1	PF3D7_0306800	1×Acetyl[K14]	1	1590.84	0.00550449	0.000574088							48.84	0.7347	56.3955	2	795.925	0.290026				1.10733	2	18.4394	[K].IMVANTPMDTDKIK.[I]	PF3D7_0306800 [239-252]
FFQNQYKMISEQEIELMGKYENPHIEFK	1	1	1	PF3D7_0929900	1×Acetyl[K7]	2	3594.69	0.301454	0.0303485							24.54	0.32	148.063	3	1198.9	-0.609726				1.1038	1		[R].FFQNQYKMISEQEIELMGKYENPHIEFK.[D]	PF3D7_0929900 [163-190]
MLNLSSLLISK	4	1	1	PF3D7_0921900	1×Acetyl[K11]	0	1276.72	0.305561	0.0310485	12.01	1	88.2005	2	621.361	-7.45624	35.03	0.3429	120.866	2	638.863	-0.0752892				1.10325	2	3.19107	[-].MLNLSSLLISK.[K]	PF3D7_0921900 [1-11]
DIDGTALLK	6	1	1	PF3D7_0627800	1×Acetyl[K9]	0	952.542	0.0368224	0.00319154	12.43	0.0833	64.5356	2	497.777	-6.70561	36	0.5	69.9438	2	476.774	-1.2283				1.10171	5	3.68803	[R].DIDGTALLK.[N]	PF3D7_0627800 [526-534]
NNNNNNNNNGNNPNSQMSHINVK	1	1	1	PF3D7_1103800	1×Acetyl[K23]	0	2566.12	0.241453	0.0203427							12.75	1	29.5465	3	856.046	1.70541				1.10164	1		[K].NNNNNNNNNGNNPNSQMSHINVK.[G]	PF3D7_1103800 [1549-1571]
IDKNEIGYQKPLDEK	26	1	1	PF3D7_1346300	1×Acetyl[K15]	1	1789.93	3.61485e-07	0							101.46	0.5941	36.4877	2	895.471	1.03513				1.10152	14	7.55698	[K].IDKNEIGYQKPLDEK.[E]	PF3D7_1346300 [145-159]
LLNMDDIDKMFSSTSK	1	1	1	PF3D7_1419100	1×Acetyl[K16; K9]	1	1918.88	0.382089	0.0428372							23.01	0.1304	62.7944	3	640.3	4.29258				1.10144	1		[R].LLNMDDIDKMFSSTSK.[T]	PF3D7_1419100 [983-998]
NYSDISSSYDIK	5	1	1	PF3D7_1239200	1×Acetyl[K12]	0	1405.67	0.000138911	2.72408e-05							66.79	0.8358	53.9103	2	703.339	2.29232				1.10106	4	15.4026	[K].NYSDISSSYDIK.[K]	PF3D7_1239200 [1686-1697]
SNIIGVGVRPK	37	1	1	PF3D7_1424400	1×Acetyl[K11]	0	1153.72	0.00018945	2.72408e-05	49.37	1	39.8733	2	577.365	-0.833224	52.12	1	43.92	2	570.349	1.85725	1.16237	9	2.27593	1.0989	13	64.4109	[R].SNIIGVGVRPK.[K]	PF3D7_1424400 [52-62]
SSSLISPLEK	6	1	1	PF3D7_1119600	1×Acetyl[K10]	0	1067.61	0.0082286	0.000801602							43.45	0.4884	62.7851	2	534.306	-0.263226				1.09826	5	18.6029	[K].SSSLISPLEK.[K]	PF3D7_1119600 [724-733]
AESQTNVEILDEK	10	1	1	PF3D7_1229500	1×Acetyl[K13]	0	1482.74	3.64126e-07	0							86.79	0.7931	46.0662	2	741.874	1.34848				1.09696	6	14.6308	[K].AESQTNVEILDEK.[T]	PF3D7_1229500 [252-264]
EVNVMTPEQILK	41	1	1	PF3D7_1346300	1×Acetyl[K12]	0	1400.75	0.000188997	2.72408e-05	42.18	0.7381	68.1503	2	708.873	-0.662661	57.4	0.4035	101.655	2	700.876	-0.29169	1.01981	4	9.23444	1.09312	19	9.03863	[K].EVNVMTPEQILK.[E]	PF3D7_1346300 [160-171]
LXNIVSNAKNAAGEASK	1	1	1	PF3D7_0600800	1×Acetyl[K9]	1	1791.92	0.17956	0.0151679							22.96	0.4348	82.4546	2	896.468	2.38724				1.09164	1		[K].LXNIVSNAKNAAGEASK.[K]	PF3D7_0600800 [273-289]
NMVILSDGTNLSTLGK	11	1	1	PF3D7_0704600	1×Acetyl[K16]	0	1662.87	3.29008e-06	0							82.54	0.8554	83.2004	2	831.942	1.56279				1.0911	6	10.0536	[K].NMVILSDGTNLSTLGK.[S]	PF3D7_0704600 [2326-2341]
NEMGDINNDEENLQISDK	6	1	1	PF3D7_1438500	1×Acetyl[K18]	0	2077.9	2.18733e-11	0							115.77	0.9138	53.9325	2	1039.45	0.364763				1.08922	3	14.0612	[K].NEMGDINNDEENLQISDK.[K]	PF3D7_1438500 [549-566]
VLNSGNENMINLNENFLDDNRDLENELK	6	1	1	PF3D7_1460500	1×Acetyl[K28]	1	3283.56	2.44118e-09	0							119.8	0.8833	127.532	3	1095.19	0.583543				1.0883	2	14.4156	[K].VLNSGNENMINLNENFLDDNRDLENELK.[M]	PF3D7_1460500 [227-254]
VEENNENDGDKNILCK	2	1	1	PF3D7_1245900	1×Acetyl[K11]	1	1897.87	0.0312853	0.00279363							33.02	0.5758	31.0301	2	949.438	0.741096				1.08744	1		[K].VEENNENDGDKNILCK.[E]	PF3D7_1245900 [33-48]
GVQNIVK	5	1	1	PF3D7_1002400.1	1×Acetyl[K7]	0	764.474	0.101223	0.00859716	19.52	0.2	25.4413	2	379.231	-1.91893	27.73	0.3929	24.7166	2	382.74	-0.960406	1.04225	1		1.08728	2	2.14335	[K].GVQNIVK.[R]	PF3D7_1002400.1 [111-117]
NQIPLDIDMNMPNVK	3	1	1	PF3D7_1439100	1×Acetyl[K15]	0	1755.9	0.000118145	2.72408e-05							44.17	0.5227	119.218	2	878.452	0.333996				1.08708	3	10.8315	[R].NQIPLDIDMNMPNVK.[T]	PF3D7_1439100 [2180-2194]
IPDLVTDENEKTNVEETQPVENVNNVNDDVR	13	1	1	PF3D7_0108500	1×Acetyl[K11]	1	3545.7	2.79167e-09	0							83.24	0.747	82.4208	3	1182.58	4.85158				1.08607	5	7.19812	[K].IPDLVTDENEKTNVEETQPVENVNNVNDDVR.[K]	PF3D7_0108500 [24-54]
STSQIDADKENQISAVINFLNNNEEVNVLDTK	1	1	1	PF3D7_1020000	1×Acetyl[K9]	1	3625.81	0.000627799	6.46672e-05							40.89	0.4878	167.563	3	1209.28	1.5523				1.08376	1		[M].STSQIDADKENQISAVINFLNNNEEVNVLDTK.[K]	PF3D7_1020000 [2-33]
ELINTDMVNNDNQFGDLK	11	1	1	PF3D7_0627800	1×Acetyl[K18]	0	2079.97	3.35933e-13	0							98.04	0.8673	102.49	2	1040.49	-0.177864				1.08259	7	4.8767	[K].ELINTDMVNNDNQFGDLK.[T]	PF3D7_0627800 [460-477]
IEYDLNTQGK	3	1	1	PF3D7_1359000	1×Acetyl[K10]	0	1180.58	0.00201074	0.000296793							44.53	0.5111	42.0031	2	590.796	0.96358				1.08104	1		[K].IEYDLNTQGK.[I]	PF3D7_1359000 [2237-2246]
DMIYTNDVEIIQNIPYKK	2	1	1	PF3D7_1359600	2×Acetyl[K17; K18]	1	2197.12	0.0537363	0.0045187							17.94	1	114.069	3	733.045	0.136409				1.08047	2	24.9613	[K].DMIYTNDVEIIQNIPYKK.[E]	PF3D7_1359600 [986-1003]
IHMPTDEENK	5	1	1	PF3D7_0517700	1×Acetyl[K10]	0	1213.55	0.0824071	0.00692954							18.66	1	30.8225	2	607.281	1.59634				1.08021	5	8.81606	[K].IHMPTDEENK.[T]	PF3D7_0517700 [93-102]
LYDNIEYVPK	5	1	1	PF3D7_0209000	1×Acetyl[K10]	0	1260.66	0.00105618	0.00010984							46.24	0.5652	69.1078	2	630.833	0.636165				1.08011	5	5.23669	[K].LYDNIEYVPK.[K]	PF3D7_0209000 [635-644]
MSVFHNNNMSNIPSGCAMQNDEDNMVLLGNENMLFK	1	1	1	PF3D7_0108300	1×Acetyl[K36]	0	4122.8	2.47769e-05	0							49.66	0.64	143.283	3	1374.94	1.93859				1.07714	1		[K].MSVFHNNNMSNIPSGCAMQNDEDNMVLLGNENMLFK.[K]	PF3D7_0108300 [1431-1466]
TLIINKEKK	4	1	1	PF3D7_1241900	2×Acetyl[K8; K9]	2	1170.71	0.289632	0.0282095							39.64	0.425	110.155	2	585.859	1.43827				1.07574	1		[K].TLIINKEKK.[K]	PF3D7_1241900 [27-35]
NACNVAINK	2	1	1	PF3D7_0308200	1×Acetyl[K9]	0	1010.52	0.000704222	7.60462e-05	19.5	1	15.3015	2	505.762	1.09866	44.4	0.7045	19.5001	2	505.762	0.494659	0.964548	1		1.07383	1		[R].NACNVAINK.[L]	PF3D7_0308200 [129-137]
MSITSDNILK	52	1	1	PF3D7_1103100	1×Acetyl[K10]	0	1137.58	0.000308993	2.72408e-05	53.72	0.6296	49.6807	2	569.294	-0.94594	66.79	0.791	53.3187	2	576.313	2.54077	1.04667	7	6.89574	1.07379	21	15.3818	[K].MSITSDNILK.[L]	PF3D7_1103100 [31-40]
ESLDDLGNMCDIMLNK	16	1	1	PF3D7_1415200	1×Acetyl[K16]	0	1874.84	5.16511e-09	0							106.53	0.8505	119.518	2	937.926	2.22789				1.07214	8	7.43415	[K].ESLDDLGNMCDIMLNK.[F]	PF3D7_1415200 [73-88]
LLSEINPFLEEK	15	1	1	PF3D7_0910800	1×Acetyl[K12]	0	1438.79	8.03891e-05	1.63217e-05							63.46	0.8095	114.497	2	719.9	1.95376				1.0717	9	8.40228	[K].LLSEINPFLEEK.[K]	PF3D7_0910800 [434-445]
LDDIVHQNNAVMMLK	6	1	1	PF3D7_0218000	1×Acetyl[K15]	0	1740.88	3.63345e-06	0							63.71	0.6562	83.0277	2	870.942	-0.342808				1.07155	5	22.82	[R].LDDIVHQNNAVMMLK.[E]	PF3D7_0218000 [15-29]
MNESENKLPLIPLK	4	1	1	PF3D7_1223200	1×Acetyl[K7]	1	1674.92	0.0692518	0.00563495							31.29	0.2581	97.389	2	837.965	0.744178				1.06952	3	14.3228	[-].MNESENKLPLIPLK.[E]	PF3D7_1223200 [1-14]
MNPEVSFVGNQSDGFGLDFQPIK	26	1	1	PF3D7_0110700	1×Acetyl[K23]	0	2533.21	9.49188e-13	0							93.25	0.8602	144.677	2	1267.11	0.447783				1.0691	14	7.83571	[K].MNPEVSFVGNQSDGFGLDFQPIK.[K]	PF3D7_0110700 [195-217]
ITGGVALIK	15	1	1	PF3D7_1015600	1×Acetyl[K9]	0	885.596	0.000224912	2.72408e-05	17.24	0.3529	54.2869	2	436.283	-2.35402	52.81	1	44.077	2	443.302	0.548291				1.06803	9	4.41018	[K].ITGGVALIK.[V]	PF3D7_1015600 [402-410]
GSMINNQHFDELSYNPNGIFLEK	1	1	1	PF3D7_0212100	1×Acetyl[K23]	0	2667.25	0.000735854	7.60462e-05							37.62	0.6579	114.845	3	889.758	3.3437				1.06775	1		[R].GSMINNQHFDELSYNPNGIFLEK.[N]	PF3D7_0212100 [906-928]
EYEEAIQINPNDIMYHYNK	7	1	1	PF3D7_1434300	1×Acetyl[K19]	0	2405.14	8.63116e-07	0							76.07	0.8158	102.416	2	1203.07	1.96763				1.06659	6	7.68951	[K].EYEEAIQINPNDIMYHYNK.[A]	PF3D7_1434300 [265-283]
DEGNKNDLINSATDVSTELENLK	8	1	1	PF3D7_0801000	2×Acetyl[K5; K23]	1	2519.21	8.25458e-06	0							81.67	0.7805	119.39	2	1260.11	1.30899				1.06642	7	18.0526	[K].DEGNKNDLINSATDVSTELENLK.[E]	PF3D7_0801000 [109-131]
KFIPLMDR	1	1	1	PF3D7_1215300	1×Acetyl[K1]	1	1026.59	0.208106	0.0181656	14.96	1	71.7122	2	542.798	-4.65692	19.03		60.8043	2	513.799	2.55838				1.06568	1		[R].KFIPLMDR.[I]	PF3D7_1215300 [8-15]
KDQMLNSSNVINGTTNNSNMSSFIDGK	1	1	1	PF3D7_1427300	1×Acetyl[K27; K1]	1	3000.37	0.204513	0.0179708							20.59	0.0476	87.841	4	750.849	2.88233				1.06508	1		[R].KDQMLNSSNVINGTTNNSNMSSFIDGK.[E]	PF3D7_1427300 [415-441]
KTLEVPVNVYFTNINENNNIMETYNK	3	1	1	PF3D7_1360800	1×Acetyl[K1]	1	3101.52	0.00134757	0.000152758							50.72	0.7647	126.889	3	1034.52	1.79247				1.06444	3	26.1424	[K].KTLEVPVNVYFTNINENNNIMETYNK.[L]	PF3D7_1360800 [651-676]
IEEYNKENEMMK	3	1	1	PF3D7_1347400	1×Acetyl[K12; K6]	1	1564.71	0.00189528	0.000258696							58.16	0.7241	31.9375	2	782.858	-0.282005				1.0636	3	2.70952	[K].IEEYNKENEMMK.[L]	PF3D7_1347400 [18-29]
NLSISLIK	1	1	1	PF3D7_0823100	1×Acetyl[K8]	0	901.59	0.239855	0.0201921							17.59	1	87.1278	2	451.299	0.305578				1.06179	1		[K].NLSISLIK.[N]	PF3D7_0823100 [69-76]
LLGEQFGAIPK	12	1	1	PF3D7_0802300	1×Acetyl[K11]	0	1172.67	0.000105989	1.63217e-05							60.33	0.6667	87.7969	2	586.837	0.16956				1.06111	6	8.23607	[R].LLGEQFGAIPK.[M]	PF3D7_0802300 [734-744]
SDNINVNNDVTNNKK	8	1	1	PF3D7_0706500	1×Acetyl[K15]	1	1695.84	0.000125629	2.72408e-05							75.58	0.6184	29.0775	2	848.421	-0.841126				1.06023	5	5.96811	[K].SDNINVNNDVTNNKK.[E]	PF3D7_0706500 [774-788]
DSQNHNEDKEHNNIHDNHSLKPNINEEGLLK	2	1	1	PF3D7_1126000	1×Acetyl[K31]	1	3646.74	0.00954195	0.000904985							35.79	0.5556	46.7034	5	730.156	2.02439				1.06019	1		[K].DSQNHNEDKEHNNIHDNHSLKPNINEEGLLK.[K]	PF3D7_1126000 [832-862]
EKIDTPYNDNMK	5	1	1	PF3D7_0926700	2×Acetyl[K2; K12]	1	1474.7	0.00358945	0.000380386							44.7	0.7111	34.0751	2	737.852	1.13103				1.05855	3	1.93821	[K].EKIDTPYNDNMK.[K]	PF3D7_0926700 [352-363]
KAHIMEVQINGGSMK	4	1	1	PF3D7_1027800	1×Acetyl[K15]	1	1714.88	4.42994e-05	0	18.53	1	99.6721	2	857.938	-7.31008	71.77	0.8056	47.554	2	828.943	2.88791				1.05831	3	11.9592	[K].KAHIMEVQINGGSMK.[E]	PF3D7_1027800 [172-186]
LGACLMGGVGNMPIKPGSK	34	1	1	PF3D7_1407100	1×Acetyl[K19; K15]	0	1886.97	2.98964e-09	0							79.38	0.6582	86.1585	2	943.988	2.18791				1.05773	17	6.01011	[K].LGACLMGGVGNMPIKPGSK.[V]	PF3D7_1407100 [148-166]
ILQNQSK	2	1	1	PF3D7_1345700	1×Acetyl[K7]	0	837.49	0.32042	0.0330349	15.04		7.9946	2	436.745	0.0617512	25.1	0.24	17.4907	2	419.249	-0.527299	0.01	1		1.0567	1		[K].ILQNQSK.[N]	PF3D7_1345700 [437-443]
DAAVLAYGSIMEGPDTEK	6	1	1	PF3D7_0815200	1×Acetyl[K18]	0	1873.9	1.30831e-08	0							64.78	1	103.098	2	937.451	-1.14453				1.05643	3	23.1047	[R].DAAVLAYGSIMEGPDTEK.[L]	PF3D7_0815200 [389-406]
KLVSLDMSSLIAGAK	3	1	1	PF3D7_0816600	1×Acetyl[K15; K1]	1	1532.87	0.00144346	0.000152758							50.78	1	112.468	2	766.941	1.76528				1.05628	2	12.4	[R].KLVSLDMSSLIAGAK.[Y]	PF3D7_0816600 [389-403]
NIISQINENNVK	1	1	1	PF3D7_0416500	1×Acetyl[K12]	0	1406.79	0.28221	0.0269798							26.2	1	45.9661	2	703.898	-0.448632				1.05514	1		[R].NIISQINENNVK.[H]	PF3D7_0416500 [83-94]
TNLELNNNMGNAMSVNNNMLYEEIKK	4	1	1	PF3D7_1138800	1×Acetyl[K25; K26]	1	2998.41	6.95446e-05	0	10.21	1	106.065	3	1027.15	3.72989	53.13	0.7358	111.086	3	1000.14	2.78614				1.05439	1		[K].TNLELNNNMGNAMSVNNNMLYEEIKK.[N]	PF3D7_1138800 [856-881]
TNFAADFLMGGISAAISK	45	1	1	PF3D7_1037300	1×Acetyl[K18]	0	1827.95	1.65165e-12	0							118.71	0.8908	165.887	2	914.479	0.748436				1.05405	20	4.27718	[K].TNFAADFLMGGISAAISK.[T]	PF3D7_1037300 [7-24]
GGINITHTVPLNNLDEDMIK	16	1	1	PF3D7_0524400	1×Acetyl[K20]	0	2194.12	1.87206e-07	0							82.23	0.8415	111.698	2	1097.56	0.837204				1.05302	11	9.25943	[K].GGINITHTVPLNNLDEDMIK.[S]	PF3D7_0524400 [185-204]
MNTNILPLMK	1	1	1	PF3D7_1302900	1×Acetyl[K10]	0	1255.65	0.194665	0.0171358							11.59	1	60.8466	2	628.329	0.33915				1.05193	1		[K].MNTNILPLMK.[A]	PF3D7_1302900 [686-695]
ELISNAADALEK	36	1	1	PF3D7_1222300	1×Acetyl[K12]	0	1280.68	1.43189e-05	0	67.83	0.7059	61.7497	2	640.843	-1.19511	81.3	0.6914	56.6612	2	640.845	1.18781	0.816095	4	2.40398	1.05043	14	23.0338	[R].ELISNAADALEK.[I]	PF3D7_1222300 [102-113]
VQSWEIYNAK	7	1	1	PF3D7_0215000	1×Acetyl[K10]	0	1244.64	0.00790859	0.000801602							30.12	0.5667	59.9572	2	622.824	1.55956				1.04986	4	15.4329	[K].VQSWEIYNAK.[D]	PF3D7_0215000 [666-675]
LKDEPVDDNTSNILK	6	1	1	PF3D7_0801000	1×Acetyl[K2]	1	1707.89	6.5912e-06	0							87.49	0.7701	53.1147	2	854.447	-0.350697				1.04902	4	20.727	[K].LKDEPVDDNTSNILK.[D]	PF3D7_0801000 [383-397]
QILMYSATFPVTVK	13	1	1	PF3D7_0320800	1×Acetyl[K14]	0	1597.87	0.000127433	2.72408e-05							59.62	0.7667	123.42	2	799.437	0.7646				1.04864	8	5.19122	[K].QILMYSATFPVTVK.[E]	PF3D7_0320800 [235-248]
NTTIPAKK	5	1	1	PF3D7_0818900	1×Acetyl[K8]	1	879.537	0.0210852	0.00194247							37.71	0.5526	17.4426	2	440.272	-1.08449				1.04724	3	6.81002	[R].NTTIPAKK.[S]	PF3D7_0818900 [430-437]
IQNIQELLK	16	1	1	PF3D7_0714500	1×Acetyl[K9]	0	1112.69	0.00228787	0.000301447							44.22	0.5227	83.1968	2	556.847	1.29264				1.0469	9	15.0715	[K].IQNIQELLK.[D]	PF3D7_0714500 [12-20]
LDSLIIQK	3	1	1	PF3D7_1104200	1×Acetyl[K8]	0	929.567	0.0132162	0.00124328	15.24	0.1333	54.5222	2	465.286	-1.91957	26.41	0.1154	45.5543	2	465.287	0.247206	0.818837	1		1.04636	2	4.62011	[K].LDSLIIQK.[G]	PF3D7_1104200 [770-777]
NEIDKLNNDINEK	2	1	1	PF3D7_0317300	1×Acetyl[K5]	1	1572.81	7.14889e-05	0							75.24	0.6667	44.508	2	786.906	0.131072				1.04512	2	0.375393	[R].NEIDKLNNDINEK.[S]	PF3D7_0317300 [1692-1704]
FLNNIELENSK	6	1	1	PF3D7_0812100	1×Acetyl[K11]	0	1320.68	2.82428e-05	0							90.59	0.4286	57.5556	2	660.844	0.207317				1.04507	3	0.964274	[R].FLNNIELENSK.[F]	PF3D7_0812100 [1020-1030]
KAISDVFEGTK	15	1	1	PF3D7_1441200	1×Acetyl[K11]	1	1194.64	0.00206639	0.000296793	42.34	0.7381	43.9565	2	597.821	-1.44653	66.15	0.8182	45.8912	2	597.823	1.61893	1.08468	1		1.0448	7	6.33618	[K].KAISDVFEGTK.[Q]	PF3D7_1441200 [11-21]
QIAGLLIK	15	1	1	PF3D7_0815200	1×Acetyl[K8]	0	869.601	0.0176446	0.00170763	22.69	0.3913	68.9656	2	435.303	-1.63363	40.27	0.65	78.4364	2	435.304	-0.440443	0.905357	1		1.04478	8	8.8065	[R].QIAGLLIK.[N]	PF3D7_0815200 [58-65]
IDEGSLQNVLQGYK	2	1	1	PF3D7_0702000	1×Acetyl[K14]	0	1605.81	0.32035	0.0330349							17.73	1	141.787	3	535.941	-2.09827				1.04464	2	30.4927	[R].IDEGSLQNVLQGYK.[E]	PF3D7_0702000 [119-132]
IISDGVSCK	13	1	1	PF3D7_1414300	1×Acetyl[K9]	0	978.493	0.00674576	0.000707664	27.55	0.5714	19.0759	2	489.75	-0.588024	48.87	0.6327	22.1366	2	489.75	0.47238	1.18824	3	3.8769	1.04462	7	10.0817	[R].IISDGVSCK.[F]	PF3D7_1414300 [190-198]
KLGDIVVVGINSDEDALNSK	9	1	1	PF3D7_1347700	1×Acetyl[K1]	1	2100.14	1.43232e-12	0							105.7	0.8113	98.709	2	1050.57	1.71098				1.04459	3	7.62556	[K].KLGDIVVVGINSDEDALNSK.[G]	PF3D7_1347700 [155-174]
IPGGDITDSYVLK	26	1	1	PF3D7_1229500	1×Acetyl[K13]	0	1391.76	1.56116e-05	0	41.9	0.5238	69.8418	2	689.364	-3.5147	80.75	0.7901	82.6535	2	696.385	1.50131	1.05865	2	1.82812	1.04438	11	6.03627	[K].IPGGDITDSYVLK.[G]	PF3D7_1229500 [206-218]
SGVDEKPMIEVTYQGEK	136	1	1	PF3D7_0818900	1×Acetyl[K6; K17]	0	1909.92	5.77686e-11	0	66.9	0.791	54.4891	3	637.31	-2.66474	112.92	0.8053	63.6409	2	955.465	0.857554	1.0902	10	7.81381	1.04403	54	5.49958	[K].SGVDEKPMIEVTYQGEK.[K]	PF3D7_0818900 [107-123]
LIKGLK	4	1	1	PF3D7_1227500	1×Acetyl[K3]	1	713.492	0.382089	0.0468358							29.34	0.069	59.3605	2	357.25	-0.306166				1.04224	3	14.2468	[R].LIKGLK.[Y]	PF3D7_1227500 [1802-1807]
KDDASSDILTATTSTNDMKDEDKK	6	1	1	PF3D7_1138500	2×Acetyl[K1; K24]	3	2629.21	8.32078e-05	1.63217e-05	11.32	0.0909	104.583	3	910.414	-0.917011	85.6	0.8488	47.2002	3	877.082	6.42747				1.04148	4	3.62339	[K].KDDASSDILTATTSTNDMKDEDKK.[N]	PF3D7_1138500 [290-313]
QLPLNINNK	15	1	1	PF3D7_1224300	1×Acetyl[K9]	0	1053.61	0.0141604	0.00140224	24.41	0.5	53.3759	2	530.814	-1.34647	38.66	0.4103	56.5999	2	527.306	0.336985	1.05181	2	0.465067	1.04108	6	1.34904	[K].QLPLNINNK.[Q]	PF3D7_1224300 [718-726]
SVMNIFELPESSK	1	1	1	PF3D7_1249800	1×Acetyl[K13]	0	1522.75	0.000202525	2.72408e-05	18.97	1	141.902	2	761.881	5.56479	55.49	0.7273	121.958	2	744.38	0.685778				1.04092	1		[K].SVMNIFELPESSK.[L]	PF3D7_1249800 [1364-1376]
FEMILDKMEK	1	1	1	PF3D7_1335700	1×Acetyl[K7]	1	1357.64	0.177086	0.014828							49.24	0.3673	29.8081	2	679.324	1.60274				1.04067	1		[R].FEMILDKMEK.[N]	PF3D7_1335700 [346-355]
SNNSALADQITK	28	1	1	PF3D7_1229400	1×Acetyl[K12]	0	1261.64	5.10835e-07	0	73.01	0.726	33.8939	2	634.831	-0.7068	86.93	0.7816	31.3748	2	631.325	3.50853	0.973497	4	5.07995	1.04021	8	2.45416	[R].SNNSALADQITK.[L]	PF3D7_1229400 [72-83]
EIMKEDVNEKDTANK	35	1	1	PF3D7_0500800	2×Acetyl[K4; K10]	2	1763.85	8.59948e-05	1.63217e-05							95.26	0.7474	26.9509	2	882.429	1.50484				1.03952	17	7.89863	[K].EIMKEDVNEKDTANK.[D]	PF3D7_0500800 [892-906]
EENVEIINNNNNENNNVAK	14	1	1	PF3D7_0706500	1×Acetyl[K19]	0	2185.01	2.9898e-11	0							106.96	0.7477	37.8678	2	1093.01	0.932798				1.03922	7	6.81323	[K].EENVEIINNNNNENNNVAK.[I]	PF3D7_0706500 [847-865]
AGGAAGAATGGMSEIAK	21	1	1	PF3D7_0607000	1×Acetyl[K17]	0	1426.71	3.55524e-11	0	35.56	1	40.9282	2	713.857	-0.576863	85.2	0.7765	35.9418	2	713.859	2.84557	1.15933	2	33.4679	1.03894	11	8.94153	[K].AGGAAGAATGGMSEIAK.[A]	PF3D7_0607000 [128-144]
EVNGVLVPIDDK	3	1	1	PF3D7_1218500	1×Acetyl[K12]	0	1304.72	0.00012057	2.72408e-05							39.4	0.6154	63.4083	2	652.862	0.501002				1.03671	2	38.1469	[K].EVNGVLVPIDDK.[E]	PF3D7_1218500 [976-987]
GKDDINDIMNDLNKK	1	1	1	PF3D7_0823800	2×Acetyl[K2; K14; K15]	2	1746.89	0.00909407	0.000870072							37.11	0.7027	72.3735	3	582.969	2.20246				1.03263	1		[K].GKDDINDIMNDLNKK.[K]	PF3D7_0823800 [26-40]
NEIGYQKPLDEK	29	1	1	PF3D7_1346300	1×Acetyl[K7]	0	1440.74	3.36942e-05	0	35.07	0.4	28.8606	2	717.366	-1.90306	77.82	0.7179	33.1672	2	720.876	0.427103	1.03947	2	0.444528	1.02925	15	8.46802	[K].NEIGYQKPLDEK.[E]	PF3D7_1346300 [148-159]
GKLPEQDSTIASK	5	1	1	PF3D7_1251100	1×Acetyl[K2]	1	1380.74	4.04577e-05	0							49.86	0.76	29.7487	3	460.92	0.31817				1.02778	4	4.44526	[K].GKLPEQDSTIASK.[S]	PF3D7_1251100 [6-18]
LASMLHGISTISEK	6	1	1	PF3D7_0310700	1×Acetyl[K14]	0	1486.79	9.37908e-05	1.63217e-05							42.84	0.5581	73.1504	2	743.901	1.4249				1.02369	3	9.16415	[R].LASMLHGISTISEK.[I]	PF3D7_0310700 [33-46]
NIWDLLSVK	4	1	1	PF3D7_1229500	1×Acetyl[K9]	0	1094.63	0.0605702	0.00497858							18.44	0.2778	143.401	2	547.82	1.15924				1.0217	3	1.54488	[K].NIWDLLSVK.[K]	PF3D7_1229500 [496-504]
DMEIFENVSLVGVNNIDK	6	1	1	PF3D7_0622200	1×Acetyl[K18]	0	2050.03	2.33769e-06	0							40.71	0.5854	142.908	2	1025.52	1.92517				1.02125	4	16.8076	[K].DMEIFENVSLVGVNNIDK.[I]	PF3D7_0622200 [511-528]
DDASSDILTATTSTNDMKDEDKK	13	1	1	PF3D7_1138500	2×Acetyl[K18; K22]	2	2508.14	5.41559e-05	0							111.16	0.8919	55.9729	2	1254.57	2.21132				1.02026	9	4.76116	[K].DDASSDILTATTSTNDMKDEDKK.[N]	PF3D7_1138500 [291-313]
VIMSAPPK	68	1	1	PF3D7_1462800	1×Acetyl[K8]	0	858.475	0.00179999	0.000239507	47.35	0.5319	9.4544	2	429.741	-1.29944	47.33	0.7234	24.9538	2	429.741	-0.659566	1.13836	7	24.6623	1.01831	17	8.18751	[K].VIMSAPPK.[D]	PF3D7_1462800 [119-126]
VNLYPDGGINK	3	1	1	PF3D7_1440500	1×Acetyl[K11]	0	1189.62	0.00157763	0.000152758	13.53	0.0714	69.9643	2	616.323	5.8356	35.77	0.5278	55.0786	2	595.316	3.63526				1.01699	3	1.11869e+12	[R].VNLYPDGGINK.[I]	PF3D7_1440500 [337-347]
AINLFK	12	2	2	PF3D7_1330800; PF3D7_1303800	1×Acetyl[K6]	0	705.429	0.0258823	0.00224031	14.07	0	44.5795	2	374.222	-3.3444	43.37	0	60.8997	2	353.218	0.0987457				1.01639	5	5.87543	[MK].AINLFK.[KR]	PF3D7_1330800 [2-7]; PF3D7_1303800 [6254-6259]
IVCSSAANK	8	1	1	PF3D7_0716800	1×Acetyl[K9]	0	949.477	0.00036825	2.72408e-05							50.14	0.56	13.4549	2	475.243	1.12983				1.01599	4	1.03287	[R].IVCSSAANK.[V]	PF3D7_0716800 [66-74]
QINNNDIIK	2	1	1	PF3D7_1013100	1×Acetyl[K9]	0	1092.63	0.0230382	0.00211165							29.94	0.5	30.0346	2	546.82	2.63702				1.01579	2	10.871	[K].QINNNDIIK.[K]	PF3D7_1013100 [973-981]
IFVENGDNVGPYVAK	7	1	1	PF3D7_0302700	1×Acetyl[K15]	0	1621.82	1.74394e-07	0							70.32	0.6286	75.5639	2	811.414	-1.08594				1.01469	5	36.9867	[K].IFVENGDNVGPYVAK.[L]	PF3D7_0302700 [58-72]
VIDGMDVLSVLENEPVGEK	28	1	1	PF3D7_1116300	1×Acetyl[K19]	0	2050.05	2.31125e-08	0							80.84	0.716	153.129	2	1025.53	-2.67058				1.01395	17	12.0081	[K].VIDGMDVLSVLENEPVGEK.[S]	PF3D7_1116300 [122-140]
KVIMSAPPKDDTPIYVMGINHHQYDTK	21	1	1	PF3D7_1462800	1×Acetyl[K1]	2	3098.54	5.90089e-07	0							64.16	1	72.5049	4	775.395	5.17854				1.01375	11	17.8309	[K].KVIMSAPPKDDTPIYVMGINHHQYDTK.[Q]	PF3D7_1462800 [118-144]
FPIITNENNWSEIDNAK	20	1	1	PF3D7_0811200	1×Acetyl[K17]	0	2026.02	1.37499e-12	0							137.65	0.8478	109.782	2	1013.51	-1.49419				1.01261	10	10.7478	[R].FPIITNENNWSEIDNAK.[K]	PF3D7_0811200 [662-678]
TSDNIKPESLSK	1	1	1	PF3D7_1118200	1×Acetyl[K6]	0	1325.7	0.00331536	0.000364221							18.83	0.1053	21.0145	3	442.572	0.44964				1.01203	1		[R].TSDNIKPESLSK.[Q]	PF3D7_1118200 [407-418]
GKPINEAPVVER	11	1	1	PF3D7_0302800	1×Acetyl[K2]	0	1350.74	0.000870825	8.75543e-05	10.39	1	20.1647	2	675.871	-1.4977	42.17	0.3333	32.5659	2	658.377	1.42585				1.01197	7	5.6236	[K].GKPINEAPVVER.[M]	PF3D7_0302800 [282-293]
VIETSNDQNQNNQNDQNDQQSDILNNQHLLK	10	1	1	PF3D7_0616300	1×Acetyl[K31]	0	3635.71	3.26453e-08	0							128.04	0.8438	58.2895	3	1212.58	7.00708				1.01187	4	7.19838	[K].VIETSNDQNQNNQNDQNDQQSDILNNQHLLK.[E]	PF3D7_0616300 [58-88]
KGVAINFVTNDDK	11	1	1	PF3D7_1468700	1×Acetyl[K13]	1	1427.76	0.000342226	2.72408e-05							84.18	0.6905	56.4481	2	714.385	1.96379				1.01154	5	18.1359	[R].KGVAINFVTNDDK.[E]	PF3D7_1468700 [359-371]
NDDYVSVSTLGISNDVDILNK	7	1	1	PF3D7_0606600	1×Acetyl[K21]	0	2295.15	1.95755e-07	0							97.79	0.8878	131.584	2	1148.08	0.437206				1.01107	4	2.55192	[K].NDDYVSVSTLGISNDVDILNK.[Q]	PF3D7_0606600 [913-933]
ILEITK	20	2	2	PF3D7_1121100; PF3D7_0418200	1×Acetyl[K6]	0	716.455	0.154608	0.0125738	24.49	0.2917	43.4273	2	358.731	-1.86368	12.6		49.6715	2	358.732	1.54394				1.01061	3	0.471915	[K].ILEITK.[NH]	PF3D7_1121100 [1293-1298]; PF3D7_0418200 [420-425]
CYNNVSNIQNK	4	1	1	PF3D7_0215500	1×Acetyl[K11]	0	1360.64	6.44203e-05	0	18.75	1	13.8718	3	468.222	0.951498	63.32	0.7143	20.1556	2	680.824	1.2194				1.01003	3	0.394721	[R].CYNNVSNIQNK.[V]	PF3D7_0215500 [132-142]
QVLNSSVMIK	10	1	1	PF3D7_1212700	1×Acetyl[K10]	0	1176.63	0.00531795	0.000567672	12.39	1	75.8779	2	588.817	-2.71544	56.89	0.5789	44.8845	2	559.816	0.29662				1.00823	6	7.0982	[K].QVLNSSVMIK.[D]	PF3D7_1212700 [611-620]
NLNSAIEYTK	5	1	1	PF3D7_1017000	1×Acetyl[K10]	0	1159.61	0.00174286	0.00019596							41.21	0.6585	43.3375	2	580.308	1.58917				1.00786	4	5.2977	[K].NLNSAIEYTK.[S]	PF3D7_1017000 [853-862]
NCLNNNNIQNDK	1	1	1	PF3D7_1107200	1×Acetyl[K12]	0	1467.67	0.00164522	0.000186355							44.45	0.6591	18.8718	2	734.34	0.778056				1.00644	1		[K].NCLNNNNIQNDK.[R]	PF3D7_1107200 [586-597]
SYETENNIFLTCSENLPADLFDVAK	7	1	1	PF3D7_1127500	1×Acetyl[K25]	0	2890.35	3.21651e-05	0	21.71	1	153.126	3	980.456	-6.52533	48.82	1	167.509	2	1445.68	3.4691				1.006	6	6.2644	[K].SYETENNIFLTCSENLPADLFDVAK.[L]	PF3D7_1127500 [154-178]
CEKDDITVNEEILQK	13	1	1	PF3D7_0211800	1×Acetyl[K3]	1	1833.89	2.17678e-05	0							84.95	0.6118	62.4066	2	917.45	1.9221				1.00431	8	12.8815	[M].CEKDDITVNEEILQK.[A]	PF3D7_0211800 [2-16]
AKFDEAIAETK	52	1	1	PF3D7_1324900	1×Acetyl[K2]	1	1229.65	0.000124262	2.72408e-05	57.22	1	29.978	2	615.327	-0.908197	67.39	0.7463	35.1026	2	615.329	2.16925	0.968922	10	7.66707	1.00404	18	8.14351	[K].AKFDEAIAETK.[R]	PF3D7_1324900 [300-310]
DMPFLNNFFENPILGK	8	1	1	PF3D7_1125400	1×Acetyl[K16]	0	1895.94	4.30927e-06	0							52.31	0.6538	169.494	2	948.471	-0.862613				1.00395	4	8.9979	[K].DMPFLNNFFENPILGK.[L]	PF3D7_1125400 [289-304]
KIDNVCSVEQWK	8	1	1	PF3D7_0308600	1×Acetyl[K12]	1	1512.76	2.05216e-05	0							86.25	0.7674	52.7437	2	756.884	1.47855				1.00368	4	7.23946	[R].KIDNVCSVEQWK.[D]	PF3D7_0308600 [176-187]
ILTVLK	8	1	1	PF3D7_1208300	1×Acetyl[K6]	0	686.481	0.113229	0.00934647	12.11	0	57.9711	2	364.748	-2.93311	25.37	0.28	51.733	2	343.745	1.25261				1.00368	5	6.00639	[K].ILTVLK.[K]	PF3D7_1208300 [80-85]
ENPNIYENINNTQGIMLNK	12	1	1	PF3D7_0611400	1×Acetyl[K19]	0	2219.08	1.41928e-08	0							88.68	0.6742	76.0169	2	1110.04	2.43311				1.00143	7	9.69149	[K].ENPNIYENINNTQGIMLNK.[T]	PF3D7_0611400 [663-681]
LMFAYINNENEELVAK	46	1	1	PF3D7_1104400	1×Acetyl[K16]	0	1897.94	1.66629e-07	0							83.55	0.7976	109.675	2	949.473	0.674648				1.00122	21	9.87208	[K].LMFAYINNENEELVAK.[Y]	PF3D7_1104400 [198-213]
EDNLNNDLLNEDILTK	9	1	1	PF3D7_1133200	1×Acetyl[K16]	0	1879.94	1.88128e-08	0							84.54	1	109.93	2	940.473	1.07261				1.00075	5	17.2519	[K].EDNLNNDLLNEDILTK.[G]	PF3D7_1133200 [258-273]
QIYSNTIGK	2	1	1	PF3D7_0306100	1×Acetyl[K9]	0	1037.58	0.0209307	0.00194247							18.4	1	32.6296	2	519.294	-0.415538				1.0006	2	10.368	[K].QIYSNTIGK.[D]	PF3D7_0306100 [516-524]
NESGEGPIK	2	1	1	PF3D7_0421300	1×Acetyl[K9]	0	979.48	0.243344	0.0204837							20.98	0.1905	28.3432	2	490.243	-2.08187				1	2	1.32629e+12	[K].NESGEGPIK.[F]	PF3D7_0421300 [1359-1367]
MDDDKDVNDSIHEANDDNNK	7	1	1	PF3D7_1249300	1×Acetyl[K5]	1	2303.93	4.05634e-06	0							50.49	0.7	29.3747	3	768.65	1.05774				0.996843	7	17.7046	[K].MDDDKDVNDSIHEANDDNNK.[M]	PF3D7_1249300 [72-91]
LNENTGNDADHIQNEDNK	26	1	1	PF3D7_0922100	1×Acetyl[K18]	0	2047.9	1.75341e-07	0							98.47	0.7755	26.792	2	1024.46	0.98311				0.996598	13	2.21249	[K].LNENTGNDADHIQNEDNK.[M]	PF3D7_0922100 [1235-1252]
IIEDFINMK	1	1	1	PF3D7_0511500	1×Acetyl[K9]	0	1143.64	0.0032316	0.000364221							22.95	1	93.4463	2	572.324	1.66557				0.9944	1		[K].IIEDFINMK.[K]	PF3D7_0511500 [696-704]
YNKNKISK	1	1	1	PF3D7_0934900	2×Acetyl[K5; K8]	2	1085.61	0.321549	0.0331158	24.6	0.2	34.9703	3	360.201	-1.20301	16.7	0	41.9873	3	362.54	0.563674				0.99355	1		[R].YNKNKISK.[D]	PF3D7_0934900 [8-15]
EASITEEVEQIEPVTGK	14	1	1	PF3D7_1149000	1×Acetyl[K17]	0	1858.93	2.33078e-10	0							101.62	0.6765	78.9604	2	929.968	-0.0512046				0.991894	8	13.6874	[K].EASITEEVEQIEPVTGK.[V]	PF3D7_1149000 [1387-1403]
VNYYEVLGVPQDADLTVIK	31	1	1	PF3D7_1211400	1×Acetyl[K19]	0	2136.12	7.54501e-09	0							78.49	0.7821	136.914	2	1068.56	-0.242275				0.990402	14	8.95045	[R].VNYYEVLGVPQDADLTVIK.[K]	PF3D7_1211400 [5-23]
STILNDNNEIINYTNK	2	1	1	PF3D7_0814300	1×Acetyl[K16]	0	1886.98	7.97981e-06	0							78.37	0.7821	64.7384	2	943.992	0.915301				0.989624	1		[R].STILNDNNEIINYTNK.[N]	PF3D7_0814300 [135-150]
VQDMAAETILK	8	1	1	PF3D7_0302900	1×Acetyl[K11]	0	1218.64	0.00435317	0.000437509	15.62	1	46.6171	2	617.82	-2.19387	41.94	0.2143	54.8716	2	609.825	1.6182	0.898216	1		0.989147	5	5.88717	[K].VQDMAAETILK.[I]	PF3D7_0302900 [687-697]
NLMNSFLIGIK	6	1	1	PF3D7_1232300	1×Acetyl[K11]	0	1263.73	0.00147614	0.000152758							43.47	0.7442	137.144	2	632.37	0.319659				0.988156	4	17.6914	[K].NLMNSFLIGIK.[K]	PF3D7_1232300 [70-80]
NMLIQNAITSLNSK	21	1	1	PF3D7_1357800	1×Acetyl[K14]	0	1546.83	6.88134e-06	0							85.75	0.5233	88.543	2	773.917	0.57308				0.988113	11	4.79725	[K].NMLIQNAITSLNSK.[V]	PF3D7_1357800 [150-163]
IDDVVSGVGK	17	1	1	PF3D7_1229500	1×Acetyl[K10]	0	995.548	9.0653e-05	1.63217e-05	40.67	0.7317	37.9063	2	498.277	-0.829146	53.98	0.5	33.8042	2	498.279	2.42018	0.875839	2	5.37991	0.987881	6	2.35248	[R].IDDVVSGVGK.[D]	PF3D7_1229500 [521-530]
NNNIITTDQIGSMK	13	1	1	PF3D7_0706500	1×Acetyl[K14]	0	1569.82	1.53151e-06	0							78.07	0.7308	54.6575	2	785.416	2.51684				0.987046	7	9.13054	[K].NNNIITTDQIGSMK.[I]	PF3D7_0706500 [888-901]
IMVANTPMDTDK	28	1	1	PF3D7_0306800	1×Acetyl[K12]	0	1335.63	1.27329e-05	0	34.05	0.6765	40.1854	2	676.317	2.56009	69.58	0.6571	44.113	2	668.318	0.885651	1.19652	1		0.986898	11	10.6282	[K].IMVANTPMDTDK.[I]	PF3D7_0306800 [239-250]
FGDSILLESLK	8	1	1	PF3D7_1250700	1×Acetyl[K11]	0	1221.67	0.000140877	2.72408e-05							64.71	0.7692	115.535	2	611.341	1.95065				0.986746	3	2.52549	[K].FGDSILLESLK.[E]	PF3D7_1250700 [10-20]
KNNEVCLIGDGMVSQGTMIVK	21	1	1	PF3D7_1230400	1×Acetyl[K1; K21]	1	2307.17	1.51114e-10	0	10.6	1	106.116	3	789.713	-4.77019	112.68	1	100.052	2	1154.09	1.22377				0.984436	12	11.0147	[R].KNNEVCLIGDGMVSQGTMIVK.[G]	PF3D7_1230400 [45-65]
DCGANIVLSK	12	1	1	PF3D7_0308200	1×Acetyl[K10]	0	1076.54	8.18355e-05	1.63217e-05	53.3	0.6415	41.4382	2	542.282	-0.473251	67.55	0.5294	45.9683	2	538.774	1.06663	1.08148	1		0.984388	6	4.64973	[K].DCGANIVLSK.[L]	PF3D7_0308200 [285-294]
ILLSEISDILNEASEK	12	1	1	PF3D7_0915400	1×Acetyl[K16]	0	1773.95	1.46064e-12	0							111.84	0.875	161.652	2	887.478	0.0261653				0.984178	9	2.51709	[K].ILLSEISDILNEASEK.[G]	PF3D7_0915400 [1099-1114]
AINILSNK	4	1	1	PF3D7_0802000	1×Acetyl[K8]	0	872.52	0.00240974	0.000309464	20.11	1	48.1055	2	443.78	-2.60531	28.21		40.7118	2	436.764	0.810545				0.982972	3	5.24785	[K].AINILSNK.[I]	PF3D7_0802000 [1300-1307]
VQGENMQNNVEEITGGVNESEGQK	19	1	1	PF3D7_1369500	1×Acetyl[K24]	0	2590.17	7.02985e-13	0							124.59	1	57.294	2	1295.59	1.24752				0.982218	8	13.2268	[K].VQGENMQNNVEEITGGVNESEGQK.[N]	PF3D7_1369500 [488-511]
LGNICTLLLK	18	1	1	PF3D7_1136300	1×Acetyl[K10]	0	1144.68	0.000185286	2.72408e-05							73.67	0.2973	108.013	2	572.842	1.00837				0.981315	8	3.22069	[K].LGNICTLLLK.[S]	PF3D7_1136300 [350-359]
SFGGDFSNTVQGATGIPGK	8	2	1	PF3D7_0730800.1; PF3D7_0730800.2	1×Acetyl[K19]	0	1846.9	4.28229e-07	0							77.05	0.7143	69.9334	2	923.957	1.01375				0.980767	4	2.00037	[K].SFGGDFSNTVQGATGIPGK.[L]	PF3D7_0730800.1 [176-194]
NILNNDKDLNFENEK	1	1	1	PF3D7_0724100	1×Acetyl[K7]	1	1826.9	0.0129865	0.0012109							56.41	0.7321	65.3977	2	913.954	0.542369				0.979363	1		[R].NILNNDKDLNFENEK.[Y]	PF3D7_0724100 [19-33]
KQYSIHVNQYTKPDENQK	9	1	1	PF3D7_1311800	1×Acetyl[K18]	1	2220.1	0.00015065	2.72408e-05							56.32	0.6429	32.5713	3	740.708	2.35664				0.979341	5	8.48044	[K].KQYSIHVNQYTKPDENQK.[E]	PF3D7_1311800 [665-682]
LTNILAAK	19	1	1	PF3D7_1357800	1×Acetyl[K8]	0	850.547	0.0020349	0.000296793	15.72	1	50.8714	2	425.776	-2.78762	51.39	0.7647	42.184	2	425.777	0.656854	1.04089	1		0.97928	9	5.64568	[R].LTNILAAK.[A]	PF3D7_1357800 [24-31]
NEVSMNNIVHK	6	1	1	PF3D7_1450700	1×Acetyl[K11]	0	1284.64	0.00229529	0.000301447	11.97	1	48.8905	3	450.56	3.5411	42.13	0.7381	37.4586	2	642.822	0.547493				0.979038	4	7.37459	[R].NEVSMNNIVHK.[K]	PF3D7_1450700 [41-51]
MLIQTQDSIPEIK	33	1	1	PF3D7_1037300	1×Acetyl[K13]	0	1531.8	1.25109e-07	0	47.39	0.7447	69.3811	2	776.931	-0.810678	90.54	0.6044	67.3637	2	766.406	0.518773	0.253351	1		0.977896	16	4.62053	[K].MLIQTQDSIPEIK.[S]	PF3D7_1037300 [35-47]
STACSTEMSNINNDNINK	3	1	1	PF3D7_0627100	1×Acetyl[K18]	0	2012.86	6.46086e-10	0							123.36	0.8211	32.3905	2	1006.94	0.990423				0.977596	2	18.071	[K].STACSTEMSNINNDNINK.[E]	PF3D7_0627100 [96-113]
QYSSSSLGIISNAPK	1	1	1	PF3D7_1219600	1×Acetyl[K15]	0	1551.8	2.56212e-05	0							58.38	0.6897	72.7728	2	776.405	0.679509				0.977502	1		[K].QYSSSSLGIISNAPK.[R]	PF3D7_1219600 [603-617]
SSTEKNEVINSNDTR	1	1	1	PF3D7_0614300	1×Acetyl[K5]	1	1735.81	0.000408255	3.9963e-05							41.58	0.4524	30.1471	2	868.409	0.561141				0.976822	1		[M].SSTEKNEVINSNDTR.[L]	PF3D7_0614300 [2-16]
NNYDENSMLNPIDVVHK	7	1	1	PF3D7_0318200	1×Acetyl[K17]	0	2008.95	4.60574e-07	0							46.58	0.766	86.7874	2	1004.98	1.77502				0.975657	6	8.67663	[K].NNYDENSMLNPIDVVHK.[V]	PF3D7_0318200 [1308-1324]
QIFQNNPSK	7	1	1	PF3D7_1134000	1×Acetyl[K9]	0	1082.57	0.00702827	0.000722309	31.38	0.6129	23.1982	2	541.789	-0.494705	30.48	0.6	23.5308	2	538.28	-0.428985	1.0163	2	8.4958	0.975501	2	5.08575	[K].QIFQNNPSK.[G]	PF3D7_1134000 [389-397]
GMAINFISK	15	1	1	PF3D7_1459000	1×Acetyl[K9]	0	994.558	0.00149484	0.000152758							46.72	0.5106	79.1932	2	497.783	0.774192				0.974453	7	11.2202	[K].GMAINFISK.[N]	PF3D7_1459000 [697-705]
KASAEELYIEK	1	1	1	PF3D7_1362300	1×Acetyl[K1]	1	1280.67	0.364814	0.0382735							16.28	0.1875	37.3826	2	640.841	1.48921				0.973806	1		[K].KASAEELYIEK.[T]	PF3D7_1362300 [73-83]
LNVRIK	1	1	1	PF3D7_0706500	1×Acetyl[K6]	1	791.521	0.382198	0.049858							14.7	0	49.0274	2	396.264	0.636425				0.973182	1		[K].LNVRIK.[T]	PF3D7_0706500 [988-993]
TIHMIGLLK	7	1	1	PF3D7_1206200	1×Acetyl[K9]	0	1025.62	6.73362e-05	0	10.16	1	51.4983	2	528.327	0.00367991	48.37	0.625	78.001	3	342.544	-0.716469	1.1937	1		0.973152	4	2.04293	[K].TIHMIGLLK.[K]	PF3D7_1206200 [500-508]
NSLNLIEENEK	9	1	1	PF3D7_0616200	1×Acetyl[K11]	0	1309.67	0.00240974	0.000309464	17.62	0.3333	52.6551	2	655.34	0.853114	54.21	0.5926	55.9506	2	655.34	1.9716	1.16288	1		0.973002	5	26.8465	[K].NSLNLIEENEK.[Q]	PF3D7_0616200 [442-452]
VSDNLIFNNK	15	1	1	PF3D7_0920800	1×Acetyl[K10]	0	1163.61	2.01833e-05	0	78.95	0.6962	56.1759	2	582.306	-0.877887	60.85	0.623	57.8491	2	582.307	1.43007	1.01585	2	2.44437	0.972276	10	6.2635	[K].VSDNLIFNNK.[K]	PF3D7_0920800 [497-506]
NIIFLSPAMLGGSGLVK	19	1	1	PF3D7_1337200	1×Acetyl[K17]	0	1731.01	2.83149e-06	0							71.1	0.7042	162.669	2	866.007	0.0183791				0.971999	9	1.89384	[R].NIIFLSPAMLGGSGLVK.[I]	PF3D7_1337200 [847-863]
ECVHLNVENIYK	1	1	1	PF3D7_0704600	1×Acetyl[K12]	0	1524.76	0.000174755	2.72408e-05							14.55	0.2667	67.546	3	508.924	-0.149973				0.97175	1		[K].ECVHLNVENIYK.[N]	PF3D7_0704600 [2465-2476]
LLNISSLIK	12	1	1	PF3D7_0214000	1×Acetyl[K9]	0	1014.67	0.000436528	3.9963e-05							63.17	1	119.097	2	507.841	0.728507				0.971556	9	5.24405	[K].LLNISSLIK.[L]	PF3D7_0214000 [326-334]
INDQSQTTLNK	3	1	1	PF3D7_0515000	1×Acetyl[K11]	0	1261.64	0.000133727	2.72408e-05							77.79	0.641	17.7913	2	631.324	1.58135				0.97128	2	2.52522	[K].INDQSQTTLNK.[I]	PF3D7_0515000 [92-102]
LPDDINILK	13	1	1	PF3D7_0719000	1×Acetyl[K9]	0	1040.6	0.000112034	1.63217e-05	10.41	1	75.9643	3	366.222	6.04285	50.63	0.6667	87.1063	2	520.804	2.33569				0.971123	8	4.70496	[K].LPDDINILK.[D]	PF3D7_0719000 [24-32]
MQNVADDLNNKENIK	1	1	1	PF3D7_0410800	1×Acetyl[K11; K15]	1	1745.85	0.0018475	0.000248492							34	0.5294	43.0851	3	582.622	1.13461				0.971105	1		[K].MQNVADDLNNKENIK.[K]	PF3D7_0410800 [1255-1269]
IKDVVSFIYEGIK	2	1	1	PF3D7_1134100	1×Acetyl[K2]	1	1531.9	0.000240568	2.72408e-05							43.97	1	116.979	3	511.307	2.3687				0.969696	1		[K].IKDVVSFIYEGIK.[N]	PF3D7_1134100 [125-137]
LPFNPQDMSPFLSEEAIK	39	1	1	PF3D7_0623500	1×Acetyl[K18]	0	2070.03	8.12907e-12	0							102.88	0.7573	115.985	2	1035.52	-0.901427				0.968968	18	3.22545	[K].LPFNPQDMSPFLSEEAIK.[Y]	PF3D7_0623500 [78-95]
YYNISLNNALAMGDGENDIEMLSGLTHSVGVHNASEK	3	1	1	PF3D7_1033400	1×Acetyl[K37]	0	3977.88	1.98365e-09	0							55.91	0.75	154.952	4	995.227	1.15358				0.96888	2	4.45836	[K].YYNISLNNALAMGDGENDIEMLSGLTHSVGVHNASEK.[V]	PF3D7_1033400 [225-261]
EVGSVSYANIVDDYHSK	15	1	1	PF3D7_1004400	1×Acetyl[K17]	0	1889.9	1.44345e-09	0							92.06	1	72.0692	2	945.454	1.29609				0.968772	11	8.45779	[R].EVGSVSYANIVDDYHSK.[E]	PF3D7_1004400 [462-478]
IKDSNNNSNNNMIIMTNEMNSIDLHK	1	1	1	PF3D7_0703500	1×Acetyl[K2; K26]	1	3032.46	0.000115004	2.72408e-05							42.32	0.619	90.628	4	758.872	1.5062				0.968178	1		[K].IKDSNNNSNNNMIIMTNEMNSIDLHK.[N]	PF3D7_0703500 [525-550]
VQNADEIEENKEK	1	1	1	PF3D7_1107300	1×Acetyl[K13]	1	1545.74	0.275767	0.025845							16.72	1	24.5343	3	515.919	1.76949				0.967983	1		[K].VQNADEIEENKEK.[K]	PF3D7_1107300 [2328-2340]
VDDIVTPK	14	1	1	PF3D7_0213100	1×Acetyl[K8]	0	893.505	0.00167415	0.000186355	40.64	0.6585	30.0053	2	443.747	-2.32579	49.75	0.68	34.9454	2	447.256	-0.819396	1.16777	2	10.1275	0.967941	7	7.35711	[R].VDDIVTPK.[S]	PF3D7_0213100 [271-278]
NKDTVNIVDDLK	8	1	1	PF3D7_0603300	1×Acetyl[K12]	1	1380.74	0.000109544	1.63217e-05							66.37	0.6667	59.9708	2	690.877	1.76456				0.966104	5	11.0694	[K].NKDTVNIVDDLK.[Y]	PF3D7_0603300 [315-326]
DMNSFMSNINKSNGSGNNFFYFLVK	1	1	1	PF3D7_1346400	2×Acetyl[K11; K25]	1	2998.35	0.382089	0.0450933							20.76	0.0476	131.623	3	1000.12	0.891391				0.965057	1		[K].DMNSFMSNINKSNGSGNNFFYFLVK.[I]	PF3D7_1346400 [4436-4460]
GVNPDEAVALGAAIQGGVLK	98	1	1	PF3D7_1134000	1×Acetyl[K20]	0	1879.03	6.34496e-15	0							120.12	0.8917	130.258	2	940.018	-0.379845				0.964988	37	4.14381	[K].GVNPDEAVALGAAIQGGVLK.[G]	PF3D7_1134000 [398-417]
KEAEGCDCLQGFQITHSLGGGTGSGMGTLLISK	27	1	1	PF3D7_1008700	1×Acetyl[K33]	1	3409.62	1.7059e-12	0	17.99	0.2222	111.401	3	1151.21	-6.25362	110.86	0.8108	117.698	3	1137.21	2.78261				0.964869	15	5.70112	[R].KEAEGCDCLQGFQITHSLGGGTGSGMGTLLISK.[I]	PF3D7_1008700 [122-154]
YVNDEDNCLNIFMK	14	1	1	PF3D7_1139900	1×Acetyl[K14]	0	1774.78	4.97154e-09	0							108.83	0.7706	101.982	2	887.893	0.595428				0.964805	7	12.1093	[K].YVNDEDNCLNIFMK.[N]	PF3D7_1139900 [128-141]
EETFNNENDIEGNTEEIVDTFDALGLNEK	32	1	1	PF3D7_1468700	1×Acetyl[K29]	0	3299.47	1.41276e-06	0							68.59	0.8406	163.013	3	1100.5	0.114999				0.964255	9	1.27393	[K].EETFNNENDIEGNTEEIVDTFDALGLNEK.[L]	PF3D7_1468700 [5-33]
NMITGTSQADVALLVVPAEVGGFEGAFSKEGQTK	4	1	1	PF3D7_1357000	2×Acetyl[K29; K34]	1	3458.76	1.58513e-07	0							99.9	0.83	160.983	3	1153.59	0.0841401				0.963518	2	25.2053	[K].NMITGTSQADVALLVVPAEVGGFEGAFSKEGQTK.[E]	PF3D7_1357000 [101-134]
ITSKGSDGNGIGNNVTK	1	1	1	PF3D7_1020700	1×Acetyl[K4]	1	1717.89	0.382089	0.047789							26.98	0.5185	89.1476	2	859.447	-1.75778				0.963009	1		[K].ITSKGSDGNGIGNNVTK.[L]	PF3D7_1020700 [217-233]
YIENYK	1	1	1	PF3D7_0724700	1×Acetyl[K6]	0	878.437	0.382089	0.0444624							21.67	1	34.8141	2	439.722	0.942964				0.96291	1		[R].YIENYK.[Q]	PF3D7_0724700 [998-1003]
ENMTSLANDLIDK	13	1	1	PF3D7_1123500	1×Acetyl[K13]	0	1463.7	5.89127e-05	0							78.11	0.7564	99.3436	2	732.359	3.70246				0.961919	8	4.7249	[K].ENMTSLANDLIDK.[I]	PF3D7_1123500 [1187-1199]
YEENMLICAPTGSGK	1	1	1	PF3D7_0422500	1×Acetyl[K15]	0	1669.76	2.05459e-05	0							37.66	0.6842	72.7603	2	835.381	-0.770747				0.958976	1		[K].YEENMLICAPTGSGK.[T]	PF3D7_0422500 [730-744]
MNNIMDPNMLK	6	1	1	PF3D7_1450100	1×Acetyl[K11]	0	1327.63	0.00241634	0.000309464							52.69	0.5472	84.8201	2	664.317	-1.03095				0.958117	4	11.982	[K].MNNIMDPNMLK.[Q]	PF3D7_1450100 [454-464]
IYKGLK	2	1	1	PF3D7_1245800	1×Acetyl[K3]	1	763.471	0.370815	0.0392084							38.87	0.0769	56.4603	2	382.239	-0.848292				0.956974	1		[R].IYKGLK.[L]	PF3D7_1245800 [81-86]
IKDDENLSK	7	1	1	PF3D7_1436000	1×Acetyl[K2]	1	1061.55	0.0505231	0.00432714							29.36	0.6552	20.6219	2	531.277	-0.202121				0.955238	4	9.87486	[K].IKDDENLSK.[H]	PF3D7_1436000 [254-262]
NTNVEIDNSAEK	6	1	1	PF3D7_1343300	1×Acetyl[K12]	0	1340.64	0.00158063	0.000152758	18.73	0.4211	53.7161	2	691.825	-6.00054	55.45	0.6364	20.1782	2	670.825	1.41883				0.954847	3	7.01447	[K].NTNVEIDNSAEK.[N]	PF3D7_1343300 [469-480]
GNNFSDAILNIFPGGSMTGSPK	3	1	1	PF3D7_0922400	1×Acetyl[K22]	0	2224.07	7.98017e-05	1.63217e-05							42.24	0.6667	155.015	2	1112.54	1.73333				0.953978	3	11.4432	[K].GNNFSDAILNIFPGGSMTGSPK.[Y]	PF3D7_0922400 [863-884]
LSVSSIYEGSNNEK	15	1	1	PF3D7_1107300	1×Acetyl[K14]	0	1533.75	1.71569e-07	0							84.56	0.8706	61.3785	2	767.38	1.0546				0.953798	9	7.46538	[K].LSVSSIYEGSNNEK.[N]	PF3D7_1107300 [1426-1439]
NIYDNDMNNNNVFLK	12	1	1	PF3D7_1136400	1×Acetyl[K15]	0	1834.85	3.97139e-08	0							91.33	0.6703	84.4892	2	917.929	0.538784				0.953291	8	10.7853	[K].NIYDNDMNNNNVFLK.[A]	PF3D7_1136400 [35-49]
LLNIANNNNDNNTVK	5	1	1	PF3D7_1013200	1×Acetyl[K15]	0	1677.86	1.64927e-08	0							95.84	0.8125	38.9349	2	839.436	1.65859				0.952077	3	1.91074	[R].LLNIANNNNDNNTVK.[G]	PF3D7_1013200 [893-907]
VEFIPQEGNK	8	2	1	PF3D7_1015200.1; PF3D7_1015200.2	1×Acetyl[K10]	0	1160.59	0.0482011	0.00415271	28.13	0.5	48.6335	2	584.309	-1.64817	38.75	0.5897	51.4889	2	580.802	0.930061	1.03787	1		0.951636	4	15.2124	[K].VEFIPQEGNK.[I]	PF3D7_1015200.2 [117-126]
NNNIPMSNIPK	3	1	1	PF3D7_0110500	1×Acetyl[K11]	0	1255.67	0.00947472	0.000896078							30.37	0.2667	45.4327	2	628.338	3.22194				0.950858	2	15.5523	[K].NNNIPMSNIPK.[N]	PF3D7_0110500 [1821-1831]
NSQMGLIYNK	5	1	1	PF3D7_0909300	1×Acetyl[K10]	0	1167.58	0.000291802	2.72408e-05							52.49	0.6538	42.3947	2	584.296	2.07206				0.950741	4	23.3404	[R].NSQMGLIYNK.[I]	PF3D7_0909300 [78-87]
TNVNNINELNNINELNNINK	9	1	1	PF3D7_1032100	1×Acetyl[K20]	0	2332.22	2.12268e-11	0							124.05	0.8468	76.494	2	1166.61	2.1478				0.95002	5	3.86955	[K].TNVNNINELNNINELNNINK.[L]	PF3D7_1032100 [1022-1041]
KSVLPIVNK	2	1	1	PF3D7_0920800	2×Acetyl[K1; K9]	1	997.64	0.0500136	0.00430682							29.92	0.4333	45.2302	2	499.324	0.487625				0.949817	2	7.76284	[K].KSVLPIVNK.[N]	PF3D7_0920800 [189-197]
AGTISGIFSK	24	1	1	PF3D7_1408100	1×Acetyl[K10]	0	994.575	0.000131405	2.72408e-05	37.32	0.5135	59.8045	2	497.791	-0.687363	57.32	0.7018	52.3737	2	497.792	0.539997	0.972678	3	3.87922	0.949806	9	2.83348	[K].AGTISGIFSK.[D]	PF3D7_1408100 [202-211]
EIDENQNMNNFESNVLK	3	1	1	PF3D7_0418100	1×Acetyl[K17]	0	2037.92	7.31398e-08	0							87.04	0.7356	68.2108	2	1019.46	-0.199724				0.949527	3	72.7026	[K].EIDENQNMNNFESNVLK.[R]	PF3D7_0418100 [408-424]
KQNVEMNDQMDEQKEDDNIHISNK	2	1	1	PF3D7_0726500	1×Acetyl[K14]	2	2916.33	0.0138264	0.00134291							30.91	1	40.6293	4	729.84	2.6352				0.949112	2	1.83837	[K].KQNVEMNDQMDEQKEDDNIHISNK.[T]	PF3D7_0726500 [394-417]
QSNLLLSNFDFVDISSIEK	18	1	1	PF3D7_0511500	1×Acetyl[K19]	0	2183.14	7.16699e-11	0							110.68	0.6937	167.354	2	1092.08	0.709457				0.948594	8	30.3573	[K].QSNLLLSNFDFVDISSIEK.[L]	PF3D7_0511500 [3828-3846]
ELGSQTIAK	1	1	1	PF3D7_1205600	1×Acetyl[K9]	0	953.538	0.124854	0.0100316							22.8	0.3478	23.497	2	477.272	-0.523693				0.948302	1		[K].ELGSQTIAK.[E]	PF3D7_1205600 [276-284]
SAGEAMYNINK	8	1	1	PF3D7_0604500	1×Acetyl[K11]	0	1197.56	0.000121375	2.72408e-05	25.48	0.24	33.1136	2	602.791	-0.238452	65.12	1	36.1293	2	599.283	1.1472	1.02573	1		0.94771	4	7.28679	[K].SAGEAMYNINK.[Q]	PF3D7_0604500 [1952-1962]
IMNNNMSVLK	6	1	1	PF3D7_0604500	1×Acetyl[K10]	0	1170.61	0.0117186	0.00107546	11.55	1	45.241	2	614.809	-3.29354	48.95	0.7755	55.0109	2	585.808	0.077512				0.947193	3	6.58974	[K].IMNNNMSVLK.[N]	PF3D7_0604500 [1029-1038]
IVMSPDVDNSLFEK	4	1	1	PF3D7_0313800	1×Acetyl[K14]	0	1593.78	0.00130878	0.00012041							38.62	0.5897	100.051	2	797.395	0.405096				0.945192	3	9.41808	[K].IVMSPDVDNSLFEK.[T]	PF3D7_0313800 [590-603]
LLQSQNIMNMSGQNPYNDYNPSSK	21	1	1	PF3D7_1462300	1×Acetyl[K24]	0	2750.26	6.59964e-11	0							104.8	0.8667	75.1892	2	1375.63	-0.0147877				0.943126	10	11.772	[K].LLQSQNIMNMSGQNPYNDYNPSSK.[M]	PF3D7_1462300 [1264-1287]
NVVVIFSDSNVCGEGEHK	8	1	1	PF3D7_0909400	1×Acetyl[K18]	0	1996.95	9.02751e-12	0							120.6	1	75.6325	2	998.98	0.678367				0.941152	6	18.842	[K].NVVVIFSDSNVCGEGEHK.[I]	PF3D7_0909400 [208-225]
NEIHDQNDVYDNK	2	1	1	PF3D7_0726500	1×Acetyl[K13]	0	1603.7	0.000599414	6.46672e-05							55.62	0.7321	26.7957	2	802.355	2.3213				0.941027	2	10.5658	[K].NEIHDQNDVYDNK.[K]	PF3D7_0726500 [2062-2074]
EMSIPIDLNDK	14	1	1	PF3D7_1357800	1×Acetyl[K11]	0	1274.63	0.00226739	0.000301447							51.06	0.5882	94.8614	2	637.819	0.236289				0.940843	10	5.51092	[R].EMSIPIDLNDK.[N]	PF3D7_1357800 [139-149]
MDKDIVVNEK	8	1	1	PF3D7_1336800	1×Acetyl[K3]	1	1232.62	0.0147196	0.00145552	14.73	1	5.57333	3	416.877	2.42573	38.72	0.1795	40.827	2	616.814	1.18996				0.940771	5	41.8831	[-].MDKDIVVNEK.[F]	PF3D7_1336800 [1-10]
IGTVLIDIK	5	1	1	PF3D7_0917500	1×Acetyl[K9]	0	992.665	0.000905535	8.75543e-05	10.07	1	62.6742	3	338.547	2.41191	30.54	1	89.8658	2	496.836	0.290669				0.939491	4	7.15773	[K].IGTVLIDIK.[C]	PF3D7_0917500 [523-531]
LDINNTQDK	4	1	1	PF3D7_1338300	1×Acetyl[K9]	0	1067.54	0.00195597	0.000266401							57.19	0.5614	20.7879	2	534.276	0.667048				0.93897	2	18.9667	[K].LDINNTQDK.[K]	PF3D7_1338300 [378-386]
NVIEQVK	1	1	1	PF3D7_1125400	1×Acetyl[K7]	0	836.495	0.110952	0.00919321							16.56	0.3529	24.8704	2	418.751	-0.454073				0.938886	1		[R].NVIEQVK.[K]	PF3D7_1125400 [69-75]
NMITGTSQADVALLVVPAEVGGFEGAFSK	129	1	1	PF3D7_1357000	1×Acetyl[K29]	0	2908.48	1.92068e-12	0							110.4	0.8636	168.642	3	970.164	0.223666				0.93801	48	3.08703	[K].NMITGTSQADVALLVVPAEVGGFEGAFSK.[E]	PF3D7_1357000 [101-129]
ILMNIDENNNK	2	1	1	PF3D7_0609000	1×Acetyl[K11]	0	1317.65	0.000566952	5.26222e-05							47.09	0.2128	41.834	2	659.329	2.30454				0.936919	2	16.8979	[K].ILMNIDENNNK.[L]	PF3D7_0609000 [1451-1461]
STLCNTKPLSCDILEQVNEEQQMFNSIK	24	1	1	PF3D7_0108300	1×Acetyl[K7]	0	3326.57	1.97216e-08	0							75.16	0.6667	145.382	3	1109.53	2.79076				0.936154	6	5.35037	[K].STLCNTKPLSCDILEQVNEEQQMFNSIK.[N]	PF3D7_0108300 [879-906]
YEDICPTSHNMDVPVVK	31	1	1	PF3D7_1204300	1×Acetyl[K17]	0	2003.92	1.69826e-09	0							88.67	0.8539	70.5969	2	1002.46	0.552391				0.935618	17	4.00324	[K].YEDICPTSHNMDVPVVK.[R]	PF3D7_1204300 [69-85]
EIINNSVIMNNDGSNNENK	1	1	1	PF3D7_0511500	1×Acetyl[K19]	0	2140.02	3.31836e-05	0							68.44	0.8088	49.2828	2	1070.52	0.848086				0.935014	1		[K].EIINNSVIMNNDGSNNENK.[N]	PF3D7_0511500 [5892-5910]
KLDNIIDEENNK	1	1	1	PF3D7_0917600	2×Acetyl[K1; K12]	1	1444.73	0.00126531	0.00012041							53.23	0.6792	42.1157	2	722.869	1.31694				0.93361	1		[K].KLDNIIDEENNK.[K]	PF3D7_0917600 [35-46]
IDLFANPLK	13	1	1	PF3D7_0417500	1×Acetyl[K9]	0	1037.61	0.000212289	2.72408e-05							54.72	0.6909	106.697	2	519.31	2.14062				0.933504	7	5.26249	[K].IDLFANPLK.[K]	PF3D7_0417500 [166-174]
SQVMNIEDSKDYK	7	1	1	PF3D7_1132200	2×Acetyl[K10; K13]	1	1563.74	0.000409868	3.9963e-05	11.52	1	23.1291	3	552.92	1.15132	72.12	0.7222	37.1363	2	782.375	-0.8533				0.933163	4	6.53219	[K].SQVMNIEDSKDYK.[W]	PF3D7_1132200 [472-484]
TIENIVTDAKKAAGEATEK	1	1	1	PF3D7_1040400	2×Acetyl[K11; K19; K10]	2	2031.06	0.160026	0.0129782							17.34	0.1765	122.4	3	677.692	0.287556				0.932545	1		[K].TIENIVTDAKKAAGEATEK.[A]	PF3D7_1040400 [265-283]
SNQNINNNINDEKK	1	1	1	PF3D7_0306200	1×Acetyl[K14]	1	1658.83	0.176577	0.0146902							30.72	0.3871	22.9549	3	553.614	-0.302343				0.93117	1		[K].SNQNINNNINDEKK.[E]	PF3D7_0306200 [184-197]
SKEIEDLNLLK	1	2	2	PF3D7_1419800.1; PF3D7_1419800.2	1×Acetyl[K2]	1	1301.73	0.0461155	0.00393469							45.55	0.5217	72.3852	2	651.371	2.12257				0.930745	1		[K].SKEIEDLNLLK.[L]	PF3D7_1419800.1 [319-329]; PF3D7_1419800.2 [365-375]
HVDGFVAPPTYKPIK	2	1	1	PF3D7_0623600	1×Acetyl[K15]	0	1668.91	0.0024213	0.000309464							19.7	0	61.4498	3	556.976	1.45718				0.930255	1		[K].HVDGFVAPPTYKPIK.[K]	PF3D7_0623600 [142-156]
IAADNGGLDTSSGDIDPKDK	2	1	1	PF3D7_0533100	1×Acetyl[K18]	1	1988.94	0.311933	0.0320312							24.55	1	163.986	2	994.976	1.84737				0.929962	2	5.19384	[R].IAADNGGLDTSSGDIDPKDK.[T]	PF3D7_0533100 [1104-1123]
IPVFGVNIGTIQK	15	1	1	PF3D7_0607000	1×Acetyl[K13]	0	1406.87	3.60928e-08	0	12.9	1	79.7828	4	362.977	5.79933	81.68	1	118.773	2	703.938	1.0067				0.929732	10	5.70055	[K].IPVFGVNIGTIQK.[K]	PF3D7_0607000 [763-775]
FSAHIQQLSMESNGK	18	1	1	PF3D7_1436000	1×Acetyl[K15]	0	1683.82	1.14912e-09	0							89.46	0.8202	58.3482	2	842.417	2.5947				0.928968	9	6.31161	[K].FSAHIQQLSMESNGK.[S]	PF3D7_1436000 [370-384]
GDIVGIVGFPGK	18	1	1	PF3D7_1350100	1×Acetyl[K12]	0	1158.65	8.02113e-07	0							65.35	0.7538	102.275	2	579.831	2.50238				0.928959	8	11.2179	[R].GDIVGIVGFPGK.[S]	PF3D7_1350100 [187-198]
QINNISNTMSNNK	7	1	1	PF3D7_1446500	1×Acetyl[K13]	0	1477.71	1.0364e-05	0							71.01	0.7042	24.8843	2	739.358	1.51888				0.928484	4	13.8008	[K].QINNISNTMSNNK.[V]	PF3D7_1446500 [678-690]
TEMFEDINELDDKDALSSGSINSSLMR	3	1	1	PF3D7_1123500	1×Acetyl[K13]	1	3031.41	0.000108858	1.63217e-05	15.62	1	156.825	3	1025.8	2.77427	52.73	1	121.507	3	1011.14	2.45923				0.927993	1		[K].TEMFEDINELDDKDALSSGSINSSLMR.[K]	PF3D7_1123500 [574-600]
EAIIFPLK	3	1	1	PF3D7_1457500	1×Acetyl[K8]	0	944.6	0.0295945	0.00258232	15.9	0.25	64.303	2	486.795	5.80271	14.71	1	96.7237	2	472.804	0.590029				0.927948	3	14.6033	[K].EAIIFPLK.[F]	PF3D7_1457500 [128-135]
LYLASIK	10	1	1	PF3D7_1136300	1×Acetyl[K7]	0	814.515	0.0216232	0.00200849							38.45	0.6053	60.9625	2	407.761	0.424685				0.927928	8	12.1484	[R].LYLASIK.[C]	PF3D7_1136300 [432-438]
AANEGNQPIPPEEEKEISSLLESIK	3	1	1	PF3D7_1203700	1×Acetyl[K15]	1	2785.44	0.151431	0.0123664							14.05	0.0714	158.724	3	929.152	0.176543				0.927692	2	2.48635	[M].AANEGNQPIPPEEEKEISSLLESIK.[I]	PF3D7_1203700 [2-26]
KIVESNNSGVSVVTAK	2	1	1	PF3D7_0527200	2×Acetyl[K1; K16]	1	1631.9	3.51422e-09	0							104.86	0.8952	35.1351	2	816.454	2.3548				0.926552	2	4.15068	[K].KIVESNNSGVSVVTAK.[I]	PF3D7_0527200 [394-409]
EQLVGGSSMLISK	13	1	1	PF3D7_0911900	1×Acetyl[K13]	0	1355.73	1.43621e-05	0							89.56	0.8667	61.1804	2	678.37	0.491168				0.926043	7	10.6145	[R].EQLVGGSSMLISK.[I]	PF3D7_0911900 [366-378]
QQNNNITYELDHNNNDNLMQK	7	1	1	PF3D7_0604500	1×Acetyl[K21]	0	2560.15	1.03893e-06	0							53.95	0.7963	66.5042	3	854.054	-0.196514				0.925716	6	3.44852	[K].QQNNNITYELDHNNNDNLMQK.[N]	PF3D7_0604500 [1201-1221]
EGPLIEESMK	2	1	1	PF3D7_1003800	1×Acetyl[K10]	0	1132.56	0.0463389	0.00395644	11.54	1	94.301	2	595.785	1.09373	32.25	0.5625	52.2658	2	566.783	2.43153				0.925484	1		[K].EGPLIEESMK.[G]	PF3D7_1003800 [1042-1051]
VNDLEIVLLNDSVGK	4	2	1	PF3D7_1017300.1; PF3D7_1017300.2	1×Acetyl[K15]	0	1634.91	8.64299e-09	0							84.78	0.7765	124.39	2	817.959	1.65543				0.92487	2	6.14634	[K].VNDLEIVLLNDSVGK.[N]	PF3D7_1017300.1 [257-271]
QITISAVGMQAK	13	1	1	PF3D7_1403900	1×Acetyl[K12]	0	1276.71	8.41942e-05	1.63217e-05	28.68	1	46.9799	2	638.86	0.305027	47.35	0.7872	44.1783	2	638.859	-0.746717	0.798551	2	17.611	0.92446	7	4.9613	[K].QITISAVGMQAK.[D]	PF3D7_1403900 [255-266]
AVSDIVK	2	1	1	PF3D7_1229500	1×Acetyl[K7]	0	738.447	0.275663	0.0258328							37.11	0.4054	25.6468	2	369.727	0.609379				0.924003	1		[R].AVSDIVK.[T]	PF3D7_1229500 [33-39]
MWNETILQK	2	1	1	PF3D7_1130700	1×Acetyl[K9]	0	1169.61	0.00448589	0.000446305							46.59	0.7234	72.4701	2	585.31	1.93293				0.923461	2	6.07809	[K].MWNETILQK.[E]	PF3D7_1130700 [864-872]
FLSNDILK	6	1	1	PF3D7_0627700	1×Acetyl[K8]	0	956.553	0.143386	0.0116601	11.71	0.0833	65.9793	2	478.78	-0.742133	49.26	0.4082	74.3357	2	478.78	0.534016				0.923048	4	12.8181	[K].FLSNDILK.[I]	PF3D7_0627700 [92-99]
VNIFYGNNK	11	1	1	PF3D7_1349200	1×Acetyl[K9]	0	1075.56	0.0011288	0.00010984	29.55	1	47.9621	2	538.284	-2.91791	48.51	1	49.2932	2	538.286	0.827394	1.30319	1		0.921754	6	12.8814	[K].VNIFYGNNK.[Y]	PF3D7_1349200 [7-15]
KIICDTYGGWGAHGGGAFSGK	15	1	1	PF3D7_0922200	1×Acetyl[K21]	1	2153.04	2.95694e-13	0							137.02	0.9197	62.0702	2	1077.03	1.46319				0.920684	7	2.75816	[R].KIICDTYGGWGAHGGGAFSGK.[D]	PF3D7_0922200 [261-281]
LDNQMIFK	10	1	1	PF3D7_0604500	1×Acetyl[K8]	0	1008.52	0.00268019	0.000326727	15.84	0.25	61.7273	2	508.27	-2.63095	47.96	0.4167	47.3378	2	504.763	-0.336499				0.920668	7	9.7577	[R].LDNQMIFK.[K]	PF3D7_0604500 [1382-1389]
FYESIEANENDLSK	4	1	1	PF3D7_1241200	1×Acetyl[K14]	0	1665.77	0.00402348	0.00039938	10.57	1	123.093	2	854.395	-0.177042	45.81	1	64.3124	2	833.391	2.2037				0.91907	2	1.38824	[R].FYESIEANENDLSK.[K]	PF3D7_1241200 [29-42]
MQQINIDNNK	8	1	1	PF3D7_1336800	1×Acetyl[K10]	0	1231.63	0.0219531	0.00206581	12.36	1	51.2826	2	645.321	0.601716	57.32	0.5263	27.084	2	616.318	0.222915				0.918959	4	3.73987	[K].MQQINIDNNK.[K]	PF3D7_1336800 [104-113]
FLNIDSK	43	1	1	PF3D7_1357000	1×Acetyl[K7]	0	843.468	0.00732437	0.000722309	43	0.3721	47.6073	2	422.237	-1.10193	51	0.0588	51.7031	2	422.238	0.924213	0.931898	6	1.58941	0.917973	21	11.9582	[K].FLNIDSK.[I]	PF3D7_1357000 [358-364]
LEQNMLENISK	7	1	1	PF3D7_1133200	1×Acetyl[K11]	0	1318.67	3.42324e-05	0							66.42	0.7121	69.6093	2	659.838	0.440527				0.917698	6	18.6874	[K].LEQNMLENISK.[C]	PF3D7_1133200 [1638-1648]
MLQNLDVIK	36	1	1	PF3D7_1408000	1×Acetyl[K9]	0	1073.6	0.000417427	3.9963e-05	41.47	0.2683	58.2776	2	545.301	-2.44513	58.07	0.2759	62.9098	2	537.305	1.19597	0.563749	2	13.9261	0.917183	18	11.4669	[K].MLQNLDVIK.[V]	PF3D7_1408000 [354-362]
IENIDLDNEEDKK	26	1	1	PF3D7_0913200	1×Acetyl[K12]	1	1588.79	7.49471e-05	0	23.89	1	34.7903	3	525.588	-3.99948	90.33	0.8333	41.5527	2	794.9	2.17438				0.916607	16	3.42147	[K].IENIDLDNEEDKK.[K]	PF3D7_0913200 [223-235]
NISCTPDEMNMDIKE	8	1	1	PF3D7_0527200	1×Acetyl[K14]	1	1810.78	8.18784e-05	1.63217e-05							90.52	0.8681	73.3158	2	905.896	0.660907				0.916513	6	5.05483	[K].NISCTPDEMNMDIKE.[-]	PF3D7_0527200 [591-605]
VIGQEVIKGDVNEEGPENKDK	1	1	1	PF3D7_0500800	2×Acetyl[K19; K21]	2	2297.16	0.000323676	2.72408e-05							45.75	1	45.3779	3	766.393	1.04109				0.916278	1		[K].VIGQEVIKGDVNEEGPENKDK.[V]	PF3D7_0500800 [833-853]
ANAVVDSGTSTITAPTSFLNK	37	1	1	PF3D7_1407800	1×Acetyl[K21]	0	2094.07	2.033e-13	0	15.06	1	86.1228	3	715.041	3.92786	126.08	0.8492	102.694	2	1047.54	0.421153				0.915593	15	2.25484	[K].ANAVVDSGTSTITAPTSFLNK.[F]	PF3D7_1407800 [330-350]
MEIHEFSK	10	1	1	PF3D7_1033400	1×Acetyl[K8]	0	1020.48	0.00436675	0.000437509							34.33	0.4118	35.123	2	510.745	0.876434				0.915246	6	25.6714	[K].MEIHEFSK.[Q]	PF3D7_1033400 [113-120]
KEEINER	1	1	1	PF3D7_1015600	1×Acetyl[K1]	1	924.486	0.0880761	0.0077045							25.77	0.2692	14.537	2	462.747	0.0575213				0.914975	1		[K].KEEINER.[C]	PF3D7_1015600 [369-375]
WVQHNNNNNILK	10	1	1	PF3D7_0621900	1×Acetyl[K12]	0	1500.78	0.000116041	2.72408e-05							44.88	0.5556	34.5211	2	750.893	0.736307				0.914241	6	12.3847	[K].WVQHNNNNNILK.[I]	PF3D7_0621900 [416-427]
AGSCGSLQPDLIK	30	1	1	PF3D7_0513300	1×Acetyl[K13]	0	1345.68	1.61257e-05	0	66.36	0.5303	55.6349	2	673.342	-0.867829	73.7	0.6216	46.1686	2	673.344	1.49071	0.943924	4	4.09646	0.914197	9	6.6273	[R].AGSCGSLQPDLIK.[R]	PF3D7_0513300 [89-101]
ENISISHIK	1	1	1	PF3D7_1363400	1×Acetyl[K9]	0	1040.57	0.00395158	0.00039938	17.91	1	49.2262	2	552.319	-4.12206	20.97	1	36.4326	2	520.791	1.53717				0.914164	1		[R].ENISISHIK.[S]	PF3D7_1363400 [571-579]
KVGYQADKVDFIPISGFEGDNLIEK	18	1	1	PF3D7_1357000	1×Acetyl[K1]	2	2803.48	0.000113979	2.72408e-05							63.29	1	121.697	3	935.167	2.04832				0.91199	10	2.10187	[K].KVGYQADKVDFIPISGFEGDNLIEK.[S]	PF3D7_1357000 [178-202]
ALNMAIPGGPK	5	1	1	PF3D7_0405400	1×Acetyl[K11]	0	1075.6	0.00145351	0.000152758	29.37	0.4138	41.8261	2	559.315	7.83137	30.35	1	69.6047	2	538.306	-0.312257				0.911018	3	0.386079	[K].ALNMAIPGGPK.[F]	PF3D7_0405400 [614-624]
NEENLINPTNNK	8	1	1	PF3D7_1406200	1×Acetyl[K12]	0	1406.7	0.000917796	8.75543e-05							74.66	0.6	33.112	2	703.854	2.25378				0.910892	4	2.28526	[R].NEENLINPTNNK.[Y]	PF3D7_1406200 [1983-1994]
INLIVIK	5	1	1	PF3D7_0717400	1×Acetyl[K7]	0	812.56	0.00813164	0.000801602	22.46	0.0909	76.979	2	406.783	-2.14005	54.04	0.0556	89.0213	2	406.784	-0.0368363	1.09823	1		0.910756	3	8.93175	[R].INLIVIK.[K]	PF3D7_0717400 [152-158]
MNIFADPK	3	1	1	PF3D7_1365800	1×Acetyl[K8]	0	942.483	0.0157366	0.00154763							25.61	1	60.5439	2	471.745	0.495071				0.908481	3	8.21728	[R].MNIFADPK.[K]	PF3D7_1365800 [248-255]
DLQDTFFIK	11	1	1	PF3D7_0109800	1×Acetyl[K9]	0	1133.6	0.0558468	0.00465653							36.44	0.5278	105.594	2	567.302	0.668223				0.908149	6	5.13502	[R].DLQDTFFIK.[E]	PF3D7_0109800 [357-365]
NEPSNDITNNQGIDNHSLK	5	1	1	PF3D7_0615400	1×Acetyl[K19]	0	2109.98	4.03364e-11	0							118.72	0.8992	42.2097	2	1055.49	1.10896				0.908036	3	5.04627e+11	[R].NEPSNDITNNQGIDNHSLK.[K]	PF3D7_0615400 [376-394]
ISDCFEESNK	6	1	1	PF3D7_0103200	1×Acetyl[K10]	0	1235.53	0.0109216	0.000996915							53.36	1	32.3047	2	618.271	1.88922				0.907814	4	3.46475	[R].ISDCFEESNK.[K]	PF3D7_0103200 [392-401]
NPYEDLLNESINK	17	1	1	PF3D7_0703500	1×Acetyl[K13]	0	1555.77	2.24209e-07	0							92.08	0.6522	93.2458	2	778.39	0.498116				0.907758	9	8.4241	[K].NPYEDLLNESINK.[Q]	PF3D7_0703500 [1755-1767]
NYPSFQIMGMNINK	4	1	1	PF3D7_1234600	1×Acetyl[K14]	0	1656.79	0.000152558	2.72408e-05							71.23	0.6901	116.768	2	828.898	0.336854				0.907567	4	20.971	[K].NYPSFQIMGMNINK.[E]	PF3D7_1234600 [526-539]
MSIALALSGGLGVIHNNMSIEK	6	1	1	PF3D7_0920800	1×Acetyl[K22]	0	2255.19	0.000102199	1.63217e-05							48.77	0.6327	146.621	3	752.4	-1.11249				0.907291	4	1.58578	[K].MSIALALSGGLGVIHNNMSIEK.[Q]	PF3D7_0920800 [65-86]
INECLNLLDK	4	1	1	PF3D7_0714200	1×Acetyl[K10]	0	1238.65	0.00287556	0.000326727							40.05	0.6	61.4428	2	619.831	1.73353				0.906724	3	17.8356	[K].INECLNLLDK.[I]	PF3D7_0714200 [608-617]
IEAAFGLSK	8	1	1	PF3D7_1468100	1×Acetyl[K9]	0	935.52	0.000681461	6.46672e-05	10.8	1	55.4947	2	468.263	-1.44642	46.72	0.6383	59.0835	2	468.265	2.79431	1.20836	1		0.906722	5	6.87017	[R].IEAAFGLSK.[S]	PF3D7_1468100 [563-571]
ASGTSNLQDTTTTNLIK	17	1	1	PF3D7_1468100	1×Acetyl[K17]	0	1771.91	4.30052e-09	0							96.55	0.7526	48.1296	2	886.465	4.1872				0.906282	8	6.70999	[R].ASGTSNLQDTTTTNLIK.[N]	PF3D7_1468100 [221-237]
GTPEKPLCGFSANVVNILNSMNVK	13	1	1	PF3D7_0304500	1×Acetyl[K5]	0	2596.33	1.52132e-05	0	13.93		46.4471	4	660.343	2.19152	47.14	0.766	156.951	3	866.116	0.0951946				0.906006	8	5.31238	[K].GTPEKPLCGFSANVVNILNSMNVK.[D]	PF3D7_0304500 [92-115]
ENEMPSEDLKNPSELITK	4	1	1	PF3D7_1459000	1×Acetyl[K10]	1	2074	0.0224781	0.00209799							78.06	0.6282	78.5455	2	1037.51	3.78754				0.90521	1		[K].ENEMPSEDLKNPSELITK.[E]	PF3D7_1459000 [163-180]
NMSVIAHVDHGK	9	1	1	PF3D7_1451100	1×Acetyl[K12]	0	1307.65	2.68086e-05	0	27.18	0.5185	27.7169	3	438.894	-1.13243	63.14	0.8095	32.2984	2	654.331	1.75234	0.827049	1		0.904623	4	2.70671	[R].NMSVIAHVDHGK.[S]	PF3D7_1451100 [21-32]
KIEVKPFEPK	3	1	1	PF3D7_1225800	1×Acetyl[K5]	1	1214.71	0.0441267	0.00373829							39.85	0.2	38.1926	3	405.577	0.618467				0.902777	3	9.51264	[K].KIEVKPFEPK.[K]	PF3D7_1225800 [849-858]
ISMCLMNEPVITPSGMTYDK	12	1	1	PF3D7_0707700	1×Acetyl[K20]	0	2301.08	5.15152e-10	0							105.49	0.8857	99.5469	2	1151.05	0.392038				0.901823	6	15.2827	[K].ISMCLMNEPVITPSGMTYDK.[I]	PF3D7_0707700 [893-912]
FGTNNIEEAMTLGK	16	1	1	PF3D7_1017000	1×Acetyl[K14]	0	1524.74	0.000121264	2.72408e-05							77.79	0.7436	94.3714	2	762.873	1.13686				0.90126	8	20.9975	[K].FGTNNIEEAMTLGK.[D]	PF3D7_1017000 [761-774]
HNVEEKPFIMSIHDRNLLNGEEYSYNVNMVNSMNDIPMSGK	1	1	1	PF3D7_1100100	2×Acetyl[K6; K41]	1	4914.21	0.0855357	0.00742743							33.33	0.5152	80.1426	5	983.649	1.11045				0.901035	1		[R].HNVEEKPFIMSIHDRNLLNGEEYSYNVNMVNSMNDIPMSGK.[N]	PF3D7_1100100 [1933-1973]
LSLNQTNSETTLSGAMKPLCIPLDQPPMPPNMK	42	1	1	PF3D7_1213800	2×Acetyl[K17; K33]	0	3630.81	3.1467e-10	0							105.43	0.8476	111.623	3	1210.94	2.35763				0.898852	13	5.17152	[R].LSLNQTNSETTLSGAMKPLCIPLDQPPMPPNMK.[C]	PF3D7_1213800 [696-728]
NINDFETLK	24	1	1	PF3D7_1427900	1×Acetyl[K9]	0	1093.55	0.001337	0.00014442	42.03	0.619	54.8251	2	547.279	-1.04629	43.57	0.4545	49.1861	2	547.281	2.1909	0.882801	4	6.6773	0.897007	10	2.75084	[K].NINDFETLK.[E]	PF3D7_1427900 [119-127]
NIIKDDVTEVINNSNK	1	1	1	PF3D7_1225900	1×Acetyl[K16]	1	1815.94	0.0738035	0.00592353							33.02	1	79.2719	2	908.478	2.68249				0.896314	1		[K].NIIKDDVTEVINNSNK.[S]	PF3D7_1225900 [135-150]
ININMLNFK	5	1	1	PF3D7_1128400	1×Acetyl[K9]	0	1120.64	0.00361	0.000380386							56.31	0.5357	106.351	2	560.821	-1.45964				0.896106	5	19.5789	[K].ININMLNFK.[V]	PF3D7_1128400 [206-214]
KNIEEEGEESIKK	3	2	1	PF3D7_0730800.1; PF3D7_0730800.2	1×Acetyl[K1]	2	1546.81	3.20581e-05	0							51.75	0.5962	29.8459	3	516.276	0.171464				0.896031	2	0.473459	[K].KNIEEEGEESIKK.[D]	PF3D7_0730800.1 [149-161]
SQVMNIEDSK	19	1	1	PF3D7_1132200	1×Acetyl[K10]	0	1157.56	0.00100493	0.00010984	13.27	1	15.3635	2	587.279	-1.22622	61.69	0.7419	34.7024	2	579.284	1.95673				0.896018	12	13.9583	[K].SQVMNIEDSK.[D]	PF3D7_1132200 [472-481]
VMSMIPGFGNNLISK	21	1	1	PF3D7_1450100	1×Acetyl[K15]	0	1621.86	1.32541e-05	0							57.13	1	125.167	2	811.436	0.765768				0.895347	11	3.82922	[K].VMSMIPGFGNNLISK.[G]	PF3D7_1450100 [349-363]
VKDISLAPFGK	20	1	1	PF3D7_0520900	1×Acetyl[K11]	1	1174.68	0.000126699	2.72408e-05	24.1	1	62.1999	2	587.844	-1.82645	63.44	0.6667	67.0803	2	587.846	1.395	1.64379	1		0.894028	10	7.12348	[K].VKDISLAPFGK.[M]	PF3D7_0520900 [8-18]
NYVPIIFESVENSTSK	8	2	2	PF3D7_1202100.1; PF3D7_1202100.2	1×Acetyl[K16]	0	1826.92	4.7079e-06	0							56.86	0.7895	122.108	2	913.965	3.42443				0.893756	7	12.224	[K].NYVPIIFESVENSTSK.[E]	PF3D7_1202100.1 [38-53]; PF3D7_1202100.2 [38-53]
IHFMLSSYAPVVSAEK	28	1	1	PF3D7_0903700	1×Acetyl[K16]	0	1801.93	1.05837e-09	0							94.02	0.8085	93.4998	2	901.469	2.01182				0.893646	15	9.92687	[R].IHFMLSSYAPVVSAEK.[A]	PF3D7_0903700 [265-280]
DKVIGQEVIK	14	1	1	PF3D7_0500800	1×Acetyl[K10]	1	1128.66	0.014333	0.00140737	12.01	1	36.229	2	571.852	-0.629082	43.57	0.5227	37.4754	2	564.835	0.0352757	0.696479	1		0.893602	6	8.98425	[K].DKVIGQEVIK.[G]	PF3D7_0500800 [831-840]
YYINNENIK	3	1	1	PF3D7_0804500	1×Acetyl[K9]	0	1170.58	0.0069697	0.000722309							35.12	0.4571	41.6783	2	585.794	0.66481				0.893378	2	21.4625	[K].YYINNENIK.[N]	PF3D7_0804500 [5665-5673]
NETNPPPCSNNNNNINK	15	1	1	PF3D7_0609000	1×Acetyl[K17]	0	1940.85	1.90491e-06	0							61.94	0.7742	16.4318	2	970.928	-0.998699				0.893343	8	5.83308	[K].NETNPPPCSNNNNNINK.[Y]	PF3D7_0609000 [4350-4366]
NNIGILMMAGDK	14	1	1	PF3D7_0807800	1×Acetyl[K12]	0	1290.67	3.38018e-05	0	25.95	0.6154	64.8351	2	653.836	-1.95869	57.33	0.7193	93.7582	2	645.842	2.58932	0.782433	1		0.892859	9	12.1926	[K].NNIGILMMAGDK.[I]	PF3D7_0807800 [48-59]
DKIPQHFDILPHTTIK	2	1	1	PF3D7_0918300	2×Acetyl[K2; K16]	1	1903.04	0.00190897	0.000266401							31.58	0.5312	76.0564	3	635.021	2.59418				0.892804	1		[K].DKIPQHFDILPHTTIK.[C]	PF3D7_0918300 [17-32]
IDTTNYENSNTLYNNQNNK	4	1	1	PF3D7_1334200	1×Acetyl[K19]	0	2267.03	3.47551e-08	0							110.73	0.8559	37.0979	2	1134.02	3.40318				0.89239	3	0.101292	[K].IDTTNYENSNTLYNNQNNK.[A]	PF3D7_1334200 [328-346]
TFNSELNYTLMDSSLNHSSILDNSMK	5	1	1	PF3D7_0527000	1×Acetyl[K26]	0	2968.38	6.34855e-09	0							62.08	1	127.244	3	990.132	1.51632				0.890745	5	16.3576	[R].TFNSELNYTLMDSSLNHSSILDNSMK.[I]	PF3D7_0527000 [20-45]
ILTLSGSAENK	9	1	1	PF3D7_0605100	1×Acetyl[K11]	0	1139.64	0.00750275	0.00074969	18.01	1	39.8269	2	570.322	-1.76492	48.58	0.551	37.4902	2	566.816	2.70847	0.512268	1		0.890034	4	3.04042	[R].ILTLSGSAENK.[F]	PF3D7_0605100 [432-442]
NPENKPLHMSTDKDDIK	2	1	1	PF3D7_0323700	1×Acetyl[K5; K13]	1	1988.98	0.0021835	0.000301447							27.64	0.5357	30.3287	4	498.001	0.0256765				0.889763	2	16.3798	[R].NPENKPLHMSTDKDDIK.[L]	PF3D7_0323700 [598-614]
SPELIGAGDQGIMFGYATDETENYMPLTHHYATLLGK	44	1	1	PF3D7_0922200	1×Acetyl[K37]	0	4054.94	1.37117e-16	0							156.41	1	150.221	3	1352.32	3.36393				0.888867	18	5.75476	[R].SPELIGAGDQGIMFGYATDETENYMPLTHHYATLLGK.[R]	PF3D7_0922200 [119-155]
LSISDLK	34	1	1	PF3D7_0922500	1×Acetyl[K7]	0	775.456	0.0818506	0.00674476	30.63	0.3226	53.803	2	388.231	-2.1123	40.2	0.4	57.6647	2	388.232	1.42959	0.916622	3	2.13351	0.88783	15	5.85439	[K].LSISDLK.[D]	PF3D7_0922500 [6-12]
KPLIDPSNFPTK	4	1	1	PF3D7_0911900	1×Acetyl[K12]	0	1363.77	0.0108532	0.000989528							33.51	0.2353	66.9586	2	682.389	0.485295				0.887794	3	14.5284	[K].KPLIDPSNFPTK.[R]	PF3D7_0911900 [303-314]
CSNIIPEMTMAAFK	8	1	1	PF3D7_1317100	1×Acetyl[K14]	0	1612.75	0.00809155	0.000801602							30.72	0.4839	125.579	2	806.882	1.85886				0.887632	7	0.249834	[R].CSNIIPEMTMAAFK.[C]	PF3D7_1317100 [315-328]
MILIPSLSK	6	1	1	PF3D7_1234600	1×Acetyl[K9]	0	1001.61	0.0160012	0.00154763	15.53	0.25	62.5817	2	509.305	1.58861	27.84	0.0357	103.579	2	501.307	1.16837				0.88718	6	6.36212	[R].MILIPSLSK.[G]	PF3D7_1234600 [458-466]
NMNGTYLFESCVPTIGK	5	1	1	PF3D7_1016400	1×Acetyl[K17]	0	1937.92	1.28158e-05	0							57.85	0.6897	112.914	2	969.465	1.30047				0.886765	4	13.6665	[K].NMNGTYLFESCVPTIGK.[I]	PF3D7_1016400 [463-479]
LSIDTLKK	2	1	1	PF3D7_1411400	1×Acetyl[K7; K8]	1	959.577	0.294357	0.0291381							16.76	0.2353	56.9001	2	480.292	0.106095				0.886756	1		[K].LSIDTLKK.[F]	PF3D7_1411400 [255-262]
YPINIFQNLK	5	1	1	PF3D7_1223400	1×Acetyl[K10]	0	1249.69	0.00266097	0.000326727	11.54		66.2693	2	646.358	3.57492	59.18	0.5593	118.571	2	625.352	1.50203				0.8865	5	3.31032	[K].YPINIFQNLK.[R]	PF3D7_1223400 [345-354]
QNINNTAISSTTNK	9	1	1	PF3D7_1145100	1×Acetyl[K14]	0	1519.79	0.000134447	2.72408e-05	43.24	1	23.5582	2	753.382	0.694685	97.58	0.8061	21.4202	2	760.4	1.87581	1.03396	1		0.886303	5	4.26219	[K].QNINNTAISSTTNK.[N]	PF3D7_1145100 [301-314]
NEDNISTSDTQNVSNNIITK	13	1	1	PF3D7_1459000	1×Acetyl[K20]	0	2207.04	1.6491e-14	0							126.6	0.8189	47.959	2	1104.03	1.98327				0.885936	5	9.02339	[K].NEDNISTSDTQNVSNNIITK.[S]	PF3D7_1459000 [184-203]
IDNINNEK	1	1	1	PF3D7_0726400	1×Acetyl[K8]	0	1001.49	0.287457	0.0278335							22.22	0.0909	38.8837	2	501.249	0.242207				0.885232	1		[K].IDNINNEK.[Y]	PF3D7_0726400 [4430-4437]
ICSLNLNEYMNYWK	11	1	1	PF3D7_1219100	1×Acetyl[K14]	0	1847.85	5.16331e-06	0							79.15	0.7848	133.465	2	924.427	0.568184				0.883631	6	8.7602	[K].ICSLNLNEYMNYWK.[W]	PF3D7_1219100 [104-117]
STVDNMENNVNDSNLNESNTNENIGNK	15	1	1	PF3D7_0416400	1×Acetyl[K27]	0	2980.28	1.58312e-09	0							87.49	0.7586	43.6018	2	1490.65	1.41371				0.883016	6	5.39343	[K].STVDNMENNVNDSNLNESNTNENIGNK.[D]	PF3D7_0416400 [343-369]
KEPYEMNVNHPILLK	5	1	1	PF3D7_1458400	1×Acetyl[K1]	1	1831.98	0.000390672	3.9963e-05							36.25	0.2222	70.5679	3	611.334	1.86142				0.882955	3	8.79907	[R].KEPYEMNVNHPILLK.[L]	PF3D7_1458400 [282-296]
AKQFIK	1	1	1	PF3D7_1222000	1×Acetyl[K2]	1	776.467	0.316694	0.0325971							34.21	0.1176	57.8228	2	388.737	-0.0747453				0.882135	1		[K].AKQFIK.[Q]	PF3D7_1222000 [508-513]
NLNNISISFAEEEK	15	1	1	PF3D7_1225800	1×Acetyl[K14]	0	1607.79	2.18587e-07	0	32.51	0.6061	76.0369	2	804.4	0.743067	70.47	0.7714	89.3652	2	804.4	1.42639	0.737899	1		0.88159	8	6.04396	[K].NLNNISISFAEEEK.[I]	PF3D7_1225800 [868-881]
KKQPTISPELIPK	5	1	1	PF3D7_0705400	1×Acetyl[K2; K1]	2	1478.89	0.0135399	0.0012942							38.45	0.5789	53.0679	3	493.637	1.96535				0.880737	3	2.81692	[K].KKQPTISPELIPK.[I]	PF3D7_0705400 [639-651]
TNIMTPGSSLFGDK	7	1	1	PF3D7_1446500	1×Acetyl[K14]	0	1467.71	5.5449e-05	0	10.33	1	114.167	2	737.867	-4.26497	48.85	0.6327	77.6812	2	734.361	0.422698				0.880067	6	1.32619	[K].TNIMTPGSSLFGDK.[S]	PF3D7_1446500 [567-580]
GVEVTTGPLGQGASNAVGMAIAAHNLADK	41	1	1	PF3D7_0610800	1×Acetyl[K29]	0	2756.41	1.20986e-10	0							55.48	0.7636	126.289	3	919.478	2.60184				0.879789	16	8.74584	[K].GVEVTTGPLGQGASNAVGMAIAAHNLADK.[Y]	PF3D7_0610800 [113-141]
SSMINMNSVNNMNSVNNMNSVK	3	1	1	PF3D7_0212100	1×Acetyl[K22]	0	2429.07	4.76021e-08	0							64.44	1	69.0387	2	1215.04	0.981717				0.879177	2	13.2155	[K].SSMINMNSVNNMNSVNNMNSVK.[N]	PF3D7_0212100 [639-660]
MGPPINVK	2	1	1	PF3D7_1449800	1×Acetyl[K8]	0	920.498	0.157672	0.0128211	17.85	0.1111	16.5973	2	460.751	-4.36065	16.98		38.3722	2	428.242	0.944227				0.87895	2	20.6227	[K].MGPPINVK.[D]	PF3D7_1449800 [114-121]
AFKPTTESLIDYMNNANK	7	1	1	PF3D7_1215000	1×Acetyl[K3; K18]	0	2064.02	5.30609e-10	0							90.64	0.8571	93.683	2	1032.51	1.91614				0.87411	4	5.4609	[K].AFKPTTESLIDYMNNANK.[N]	PF3D7_1215000 [197-214]
SLNIPK	3	1	1	PF3D7_1344800	1×Acetyl[K6]	0	678.426	0.0772573	0.00627299	15.57	0	36.0139	2	339.716	-1.7336	41.55	0	28.3037	2	336.208	-0.186772	0.850713	1		0.873583	1		[K].SLNIPK.[D]	PF3D7_1344800 [249-254]
ECMNALLQISSTK	39	1	1	PF3D7_0524000	1×Acetyl[K13]	0	1494.73	4.7064e-08	0	54.72	0.7455	75.5289	2	747.867	-0.961089	87.34	0.7011	74.3904	2	751.376	-0.43698	0.917691	4	17.3486	0.872089	15	6.69859	[K].ECMNALLQISSTK.[M]	PF3D7_0524000 [603-615]
NLNIIDLEK	9	1	1	PF3D7_1332900	1×Acetyl[K9]	0	1071.6	0.00185628	0.000248492	12.73	1	67.6758	2	557.312	1.94753	45.18	0.0667	87.6356	2	536.306	0.605483				0.871176	6	7.07372	[R].NLNIIDLEK.[D]	PF3D7_1332900 [1236-1244]
DTITSSKTNK	5	1	1	PF3D7_1008100	1×Acetyl[K7; K10]	1	1136.58	0.00757801	0.000759182	11.67	0.0833	12.0275	2	568.793	-0.110039	60.19	0.4333	18.3021	2	568.793	0.104764	1.19122	1		0.870811	2	8.43832	[K].DTITSSKTNK.[N]	PF3D7_1008100 [1841-1850]
NIDIYGNNK	2	1	1	PF3D7_1450100	1×Acetyl[K9]	0	1050.52	0.0673485	0.0054857							22.98	0.2174	37.4743	2	525.764	-1.46236				0.870796	2	14.7802	[K].NIDIYGNNK.[K]	PF3D7_1450100 [63-71]
IVTSDGNHNNNLLSMHK	10	1	1	PF3D7_0806800	1×Acetyl[K17]	0	1893.92	4.06935e-06	0							44.17	1	41.9648	2	947.468	2.18629				0.870131	6	4.21795	[K].IVTSDGNHNNNLLSMHK.[R]	PF3D7_0806800 [823-839]
KEENVILFTK	2	1	1	PF3D7_0819000	2×Acetyl[K1; K10]	1	1227.71	0.0150906	0.00148576							28.36	0.6429	56.7343	2	614.357	1.59151				0.870096	2	1.47336	[K].KEENVILFTK.[E]	PF3D7_0819000 [420-429]
LVAEGIK	2	1	1	PF3D7_1327800	1×Acetyl[K7]	0	736.468	0.255899	0.0215792	19.72	0.45	37.8563	2	368.737	-1.52752	32.37	0.4688	25.4411	2	368.737	-2.10765				0.8692	1		[K].LVAEGIK.[R]	PF3D7_1327800 [531-537]
DLELTNSIK	23	1	1	PF3D7_1222300	1×Acetyl[K9]	0	1039.57	0.000824378	7.60462e-05	37.39	0.1622	56.4309	2	516.781	-1.80702	44.18	0.6136	65.1451	2	520.291	0.130043	0.869303	3	0.523733	0.869141	9	3.63293	[K].DLELTNSIK.[I]	PF3D7_1222300 [723-731]
TFPQFIIK	10	1	1	PF3D7_0915400	1×Acetyl[K8]	0	993.577	0.0641117	0.00529929	10.6	1	86.2613	2	497.291	-1.77288	34.64	0.4857	100.996	2	497.292	0.438589				0.86907	8	149.206	[K].TFPQFIIK.[E]	PF3D7_0915400 [1153-1160]
TILTSSQTALSK	5	1	1	PF3D7_1017000	1×Acetyl[K12]	0	1249.7	0.000616172	6.46672e-05	19.13	0.1579	48.4012	2	625.353	-0.858792	77.59	0.6795	43.6798	2	625.355	2.75536	0.978996	1		0.867992	2	5.41212	[K].TILTSSQTALSK.[F]	PF3D7_1017000 [984-995]
NMNIGSPLFK	1	1	1	PF3D7_1141300	1×Acetyl[K10]	0	1127.6	0.0564073	0.00467681							26.07	1	87.7683	2	564.304	0.544293				0.867215	1		[K].NMNIGSPLFK.[C]	PF3D7_1141300 [822-831]
YGDSNLPEEIAIRPTSETIMYSVFPK	4	1	1	PF3D7_1213800	1×Acetyl[K26]	0	2978.51	0.00010162	1.63217e-05							36.55	0.6486	142.793	3	993.51	0.894445				0.866712	4	15.4026	[K].YGDSNLPEEIAIRPTSETIMYSVFPK.[W]	PF3D7_1213800 [345-370]
ILEYFISEFK	9	1	1	PF3D7_1134000	1×Acetyl[K10]	0	1288.68	0.000430769	3.9963e-05							51.86	0.6923	132.009	2	644.845	0.00725208				0.8657	4	9.8402	[R].ILEYFISEFK.[K]	PF3D7_1134000 [270-279]
KLQTDSPFGVSGSPIGNDIMK	1	1	1	PF3D7_0812600	1×Acetyl[K1]	1	2191.11	0.0102246	0.000956071	19.45	0.2105	96.5833	3	755.052	-2.69467	61.19	1	99.732	2	1096.06	2.35432				0.865273	1		[R].KLQTDSPFGVSGSPIGNDIMK.[W]	PF3D7_0812600 [15-35]
GIGDCGIAMLIK	28	1	1	PF3D7_1325100	1×Acetyl[K12]	0	1247.65	1.34647e-05	0	32.44	0.5312	78.9755	2	642.852	1.12751	78.69	0.6962	113.567	2	624.328	-0.290363	0.528798	3	8.81738	0.86488	18	247542	[R].GIGDCGIAMLIK.[Q]	PF3D7_1325100 [303-314]
MMVDESENITK	1	1	1	PF3D7_1448600	1×Acetyl[K11]	0	1354.59	0.02147	0.00197449	10.24	1	71.3929	2	677.8	4.70388	39.69	0.525	36.8728	2	648.797	3.68024				0.86342	1		[K].MMVDESENITK.[D]	PF3D7_1448600 [141-151]
SLTDNIGPLVLDSTK	4	1	1	PF3D7_0526700	1×Acetyl[K15]	0	1579.87	0.000175565	2.72408e-05	11.32	1	44.415	2	807.927	-7.18012	52.42	0.5962	88.7974	2	790.438	1.92824				0.862207	3	0.817026	[R].SLTDNIGPLVLDSTK.[K]	PF3D7_0526700 [722-736]
KVNSIISHPSNFICITASNDK	2	1	1	PF3D7_0308600	1×Acetyl[K1]	1	2345.19	2.22538e-09	0							80.05	0.8375	80.3579	3	782.403	1.41962				0.860836	2	17.7067	[K].KVNSIISHPSNFICITASNDK.[T]	PF3D7_0308600 [257-277]
MDELNINDGATVLLK	3	1	1	PF3D7_0711000	1×Acetyl[K15]	0	1645.85	0.000122899	2.72408e-05							55.49	0.4182	89.4642	2	823.427	-0.318599				0.859956	2	13.2015	[K].MDELNINDGATVLLK.[G]	PF3D7_0711000 [363-377]
FLSQIDCVNVLCCNK	17	1	1	PF3D7_0807800	1×Acetyl[K15]	0	1869.87	7.90383e-11	0							104.08	0.7212	84.071	2	935.438	1.42814				0.859779	10	2.85861	[R].FLSQIDCVNVLCCNK.[T]	PF3D7_0807800 [27-41]
AAAQITFNDK	4	1	1	PF3D7_0302800	1×Acetyl[K10]	0	1085.57	0.00636205	0.000643777	15.52	0.0625	38.7906	2	543.288	-0.31101	42.47	0.6905	34.2351	2	539.782	3.03793				0.859714	2	9.83095	[K].AAAQITFNDK.[N]	PF3D7_0302800 [78-87]
HSGNNSYINNNLDK	2	1	1	PF3D7_0614300	1×Acetyl[K14]	0	1589.73	3.26269e-07	0	33.94	1	23.8408	2	795.37	1.12721	96.83	0.8866	31.1364	2	795.37	1.51115	0.491592	1		0.858875	1		[R].HSGNNSYINNNLDK.[M]	PF3D7_0614300 [525-538]
NMIDVICIDSSQGNSIYQIDTIKK	2	1	1	PF3D7_0920800	1×Acetyl[K24; K23]	1	2755.36	0.000159597	2.72408e-05							60.13	1	120.625	3	919.128	1.49345				0.858754	2	3.71138	[K].NMIDVICIDSSQGNSIYQIDTIKK.[I]	PF3D7_0920800 [249-272]
KTMDEEIGDQGSVAEK	1	1	1	PF3D7_1149000	1×Acetyl[K1]	1	1736.8	1.22397e-06	0							79.75	0.575	33.7603	2	868.905	1.33975				0.857563	1		[K].KTMDEEIGDQGSVAEK.[V]	PF3D7_1149000 [1347-1362]
DLINMVSSK	3	1	1	PF3D7_0618700	1×Acetyl[K9]	0	1006.52	0.0060099	0.000607802	14.94		39.777	2	511.76	-5.73224	30.66	0.1935	76.7384	2	503.766	0.282309				0.857051	3	8.98347	[R].DLINMVSSK.[L]	PF3D7_0618700 [150-158]
LNYEIEK	4	1	1	PF3D7_1244100	1×Acetyl[K7]	0	908.472	0.0880397	0.0077045							31.53	0.0938	36.7855	2	454.739	-0.943473				0.856998	2	7.84919	[R].LNYEIEK.[R]	PF3D7_1244100 [1118-1124]
MNETDEVIETNAINENYK	1	1	1	PF3D7_0513200	1×Acetyl[K18]	0	2140.99	0.000124777	2.72408e-05							66.9	0.5821	74.1521	2	1071	2.39092				0.856837	1		[K].MNETDEVIETNAINENYK.[N]	PF3D7_0513200 [2119-2136]
NQAQFNMVDAVIDNDTILK	16	1	1	PF3D7_0826100	1×Acetyl[K19]	0	2163.09	1.85052e-13	0							119.6	0.8833	145.478	2	1082.05	0.888276				0.856786	7	6.04534	[K].NQAQFNMVDAVIDNDTILK.[S]	PF3D7_0826100 [6080-6098]
ANCIVDSGTSAITVPTDFLNK	59	1	1	PF3D7_1408000	1×Acetyl[K21]	0	2237.13	1.60289e-12	0							113.16	0.8319	97.5416	2	1119.07	0.899661				0.856757	23	3.55013	[K].ANCIVDSGTSAITVPTDFLNK.[M]	PF3D7_1408000 [333-353]
ENILDILEK	3	1	1	PF3D7_0511500	1×Acetyl[K9]	0	1086.6	0.012213	0.00111803							22.99		123.402	2	543.807	2.24892				0.856566	2	13.4589	[K].ENILDILEK.[K]	PF3D7_0511500 [4660-4668]
DKTNDQVTIEAAEEIKK	13	1	1	PF3D7_1345700	1×Acetyl[K17]	2	1946.03	1.15158e-06	0							100.95	0.8416	51.8892	2	973.518	1.42501				0.856007	7	7.22343	[R].DKTNDQVTIEAAEEIKK.[T]	PF3D7_1345700 [79-95]
KMLNFAGIK	1	1	1	PF3D7_1447000	1×Acetyl[K1]	1	1037.58	0.168325	0.0136887	18.44	0.2222	50.1193	2	540.302	4.97805	18.85	0.2105	45.5804	2	519.295	1.83232				0.855028	1		[K].KMLNFAGIK.[D]	PF3D7_1447000 [198-206]
MGVGNDDNINGDK	1	1	1	PF3D7_0210200	1×Acetyl[K13]	0	1355.6	0.0833748	0.00710529							18.9	0.1053	21.8638	2	678.3	-2.82389				0.854797	1		[K].MGVGNDDNINGDK.[N]	PF3D7_0210200 [2333-2345]
FMDIMDIIGK	1	1	1	PF3D7_1006500	1×Acetyl[K10]	0	1182.59	0.00550774	0.000574088	13.63	0.0714	57.1513	2	631.324	-5.32721	38.49	0.4737	149.339	2	591.8	1.9257				0.854685	1		[K].FMDIMDIIGK.[N]	PF3D7_1006500 [310-319]
DKDTTFAPEQISAMVLEK	79	1	1	PF3D7_0917900	2×Acetyl[K2; K18]	1	2130.04	6.9125e-08	0	10.33	1	77.6815	3	710.688	5.70085	85.91	0.7674	117.405	2	1015.52	0.783317				0.854532	45	11.4766	[K].DKDTTFAPEQISAMVLEK.[M]	PF3D7_0917900 [133-150]
SYVNNIMTK	10	1	1	PF3D7_0622800	1×Acetyl[K9]	0	1076.55	0.000543555	5.26222e-05	13.21	0	49.9727	2	564.277	5.12153	54.53	0.6909	48.204	2	538.779	-0.613292				0.854506	6	6.52486	[K].SYVNNIMTK.[E]	PF3D7_0622800 [432-440]
IDDDKMTDLTEEQKETLK	5	1	1	PF3D7_1203700	3×Acetyl[K5; K14; K18]	2	2152.03	0.000165842	2.72408e-05							64.88	0.6308	55.4032	2	1076.52	2.98731				0.853997	5	3.71513	[K].IDDDKMTDLTEEQKETLK.[K]	PF3D7_1203700 [27-44]
ESILKSK	1	1	1	PF3D7_0308700	1×Acetyl[K5]	1	853.51	0.282119	0.0269624							17.02	0.1176	55.0268	2	427.26	2.27804				0.853774	1		[K].ESILKSK.[L]	PF3D7_0308700 [233-239]
SFLTGGAILADEMGLGK	4	1	1	PF3D7_0624600	1×Acetyl[K17]	0	1679.87	2.9651e-06	0	10.31	1	66.3103	2	869.437	-3.24316	59.24	0.5254	143.049	2	840.437	-0.601651				0.853719	3	50.5509	[K].SFLTGGAILADEMGLGK.[T]	PF3D7_0624600 [352-368]
LNDIVTGGDIFGFVDENK	37	1	1	PF3D7_1311900	1×Acetyl[K18]	0	1966.99	2.68736e-12	0							118.6	0.7479	112.93	2	984	-1.30169				0.8537	19	6.22665	[K].LNDIVTGGDIFGFVDENK.[L]	PF3D7_1311900 [136-153]
SMDLIGLNDDESKPQK	17	1	1	PF3D7_0528100	1×Acetyl[K16]	0	1789.86	7.86397e-07	0							65.33	0.6308	66.8356	2	895.437	1.6054				0.852916	11	19.9763	[K].SMDLIGLNDDESKPQK.[T]	PF3D7_0528100 [669-684]
VYECSSGISSVDK	4	1	1	PF3D7_1366000	1×Acetyl[K13]	0	1437.66	0.000304578	2.72408e-05							74.05	0.7027	26.2286	2	719.337	2.02997				0.852593	4	10.2456	[K].VYECSSGISSVDK.[I]	PF3D7_1366000 [36-48]
GNPSNFLDVGGGATEEEITEALK	20	1	1	PF3D7_1431600	1×Acetyl[K23]	0	2348.13	1.12478e-08	0							100.42	0.82	134.416	2	1174.57	2.05409				0.852269	10	15.597	[K].GNPSNFLDVGGGATEEEITEALK.[I]	PF3D7_1431600 [342-364]
INEDSTVGVTDK	9	1	1	PF3D7_0624600	1×Acetyl[K12]	0	1284.64	1.86409e-06	0	26.32	1	24.5953	2	639.314	-1.15864	97.46	0.7732	24.9673	2	642.824	1.64066	1.27028	1		0.852145	4	8.0657	[K].INEDSTVGVTDK.[G]	PF3D7_0624600 [988-999]
VVISSATLDAEK	2	1	1	PF3D7_1231600	1×Acetyl[K12]	0	1281.7	0.000813616	7.60462e-05	15.19	1	41.4494	2	641.349	-7.2968	48.78	1	55.6959	2	616.84	0.152687				0.851267	2	7.36743	[R].VVISSATLDAEK.[I]	PF3D7_1231600 [586-597]
NNNNNINITNK	4	1	1	PF3D7_1021900	1×Acetyl[K11]	0	1286.66	0.000109442	1.63217e-05							67.66	0.7647	21.3043	2	643.835	-0.35583				0.850205	2	6.78236	[K].NNNNNINITNK.[D]	PF3D7_1021900 [405-415]
NIIFPTIDK	1	1	1	PF3D7_1366800	1×Acetyl[K9]	0	1102.61	0.382089	0.0442332	24.52	0.2	51.3054	2	551.81	-1.24582	13.28	0.1538	95.0636	2	541.331	-0.962318				0.849893	1		[K].NIIFPTIDK.[L]	PF3D7_1366800 [214-222]
IANAMNDHNVGTNMDTQK	19	1	1	PF3D7_1118300	1×Acetyl[K18]	0	1980.9	3.36261e-09	0							98.79	0.8182	35.3761	2	990.953	0.670444				0.849472	12	3.82983	[K].IANAMNDHNVGTNMDTQK.[G]	PF3D7_1118300 [406-423]
INPQELIDINSLNLK	18	1	1	PF3D7_0719400	1×Acetyl[K15]	0	1745.01	1.81133e-08	0							83.61	0.7381	133.916	2	873.009	0.478374				0.84928	10	9.45481	[K].INPQELIDINSLNLK.[S]	PF3D7_0719400 [1674-1688]
LGNIIIK	16	1	1	PF3D7_1349200	1×Acetyl[K7]	0	770.513	0.0109436	0.000996915	25.58	0.5	53.4984	2	396.285	-2.69154	50.2		55.8097	2	385.76	-0.337577	0.888059	1		0.849029	8	9.27126	[K].LGNIIIK.[N]	PF3D7_1349200 [687-693]
IGEDSISYYDVQK	13	1	1	PF3D7_0813000	1×Acetyl[K13]	0	1530.75	2.17194e-08	0							67.73	0.7794	65.4989	2	765.879	-0.429567				0.847631	9	48.6008	[K].IGEDSISYYDVQK.[L]	PF3D7_0813000 [65-77]
MENAILFSGTSNPLLSK	25	1	1	PF3D7_1325100	1×Acetyl[K17]	0	1821.94	2.37102e-09	0							90.19	0.7222	122.152	2	911.476	1.92907				0.846421	16	11.2317	[K].MENAILFSGTSNPLLSK.[N]	PF3D7_1325100 [115-131]
YNPTEVDPELMVPIAK	9	1	1	PF3D7_0630300	1×Acetyl[K16]	0	1815.92	0.000101654	1.63217e-05							62.46	0.7419	119.271	2	908.464	0.159833				0.845825	5	4.42116	[K].YNPTEVDPELMVPIAK.[N]	PF3D7_0630300 [505-520]
KNEISHVSTGGGASLELLEGK	30	1	1	PF3D7_0922500	1×Acetyl[K21]	1	2126.11	1.47255e-15	0							131.14	0.8855	70.411	2	1063.56	0.594382				0.845526	15	4.44251	[K].KNEISHVSTGGGASLELLEGK.[E]	PF3D7_0922500 [385-405]
TFVNDPLSMLVVIK	3	1	1	PF3D7_0810800	1×Acetyl[K14]	0	1575.88	0.000590312	6.46672e-05							57.31	0.7193	168.17	2	788.445	0.281942				0.844939	1		[K].TFVNDPLSMLVVIK.[Y]	PF3D7_0810800 [172-185]
SVTGAGAVIVDAPDNIENVK	16	1	1	PF3D7_0605100	1×Acetyl[K20]	0	1983.06	8.4959e-10	0							70.89	0.7324	94.8355	2	992.032	-0.896236				0.844641	10	8.94694	[R].SVTGAGAVIVDAPDNIENVK.[T]	PF3D7_0605100 [408-427]
ATVDIPSNVDTK	6	1	1	PF3D7_1014600	1×Acetyl[K12]	0	1259.65	0.00225732	0.000301447							47.64	0.7292	42.3094	2	630.327	-0.546958				0.844253	3	9.06519	[K].ATVDIPSNVDTK.[E]	PF3D7_1014600 [2531-2542]
INYENHIKPIISTTLFNQLNK	3	1	1	PF3D7_0932300	1×Acetyl[K21]	0	2528.42	2.74877e-08	0							51.27	1	113.882	3	843.481	1.33851				0.844169	2	2.03632	[K].INYENHIKPIISTTLFNQLNK.[C]	PF3D7_0932300 [173-193]
SEPIPEDDKNAPVK	22	1	1	PF3D7_0827900	1×Acetyl[K14]	1	1538.77	0.00217188	0.000301447	36.29	0.6111	27.1672	2	769.888	-0.832538	52.38	0.7115	32.4169	2	769.888	-0.0392397	0.886573	1		0.843997	12	2.33056	[K].SEPIPEDDKNAPVK.[I]	PF3D7_0827900 [344-357]
VFNNEEIKK	6	1	1	PF3D7_0218400	1×Acetyl[K8; K9]	1	1169.63	0.273946	0.0253774							24.18	0.1667	30.2161	2	585.318	1.36421				0.843877	5	3.1121	[K].VFNNEEIKK.[M]	PF3D7_0218400 [25-33]
IVLMATK	15	1	1	PF3D7_1454700	1×Acetyl[K7]	0	775.475	0.0354006	0.00309124							40.08	0.75	46.0036	2	388.241	0.296353				0.842921	7	10.1814	[K].IVLMATK.[Y]	PF3D7_1454700 [409-415]
NINLFLLNYEK	4	1	1	PF3D7_1318400	1×Acetyl[K11]	0	1380.75	0.000153312	2.72408e-05							36.92	0.5676	130.127	2	690.881	1.34319				0.842793	3	6.99831	[K].NINLFLLNYEK.[Y]	PF3D7_1318400 [687-697]
NVIDVGSCANSIMK	7	1	1	PF3D7_1315900	1×Acetyl[K14]	0	1507.72	5.06278e-06	0							65.49	0.6923	64.8997	2	754.364	-2.4239				0.84184	4	8.81881	[K].NVIDVGSCANSIMK.[S]	PF3D7_1315900 [369-382]
NNTNDNMNSINSMNNVHNNVASNENLINIFK	5	1	1	PF3D7_1019000	1×Acetyl[K31]	0	3503.6	1.9804e-09	0	14.1	0.0714	156.464	3	1173.87	0.706485	88.13	0.8182	120.642	3	1168.54	0.791368				0.841698	3	6.92328	[R].NNTNDNMNSINSMNNVHNNVASNENLINIFK.[K]	PF3D7_1019000 [1362-1392]
GLGNFSLCNNIFNIIK	2	1	1	PF3D7_1434500	1×Acetyl[K16]	0	1845	6.95245e-05	0							46.13	1	166.499	2	923.004	1.18529				0.840143	2	9.99042	[K].GLGNFSLCNNIFNIIK.[E]	PF3D7_1434500 [3332-3347]
KFNENDIKDDNNDDNNNNNNNNVNLDK	1	1	1	PF3D7_1008100	1×Acetyl[K1; K8]	2	3184.39	0.192071	0.0169288							25.52	0.5385	29.5815	4	796.852	-0.286415				0.839401	1		[R].KFNENDIKDDNNDDNNNNNNNNVNLDK.[Y]	PF3D7_1008100 [716-742]
NEIDESMEIHLPTIEEAK	5	1	1	PF3D7_0302900	1×Acetyl[K18]	0	2119.05	2.14972e-05	0							56.27	0.7679	107.74	2	1060.03	0.260878				0.839399	4	44.2121	[K].NEIDESMEIHLPTIEEAK.[Q]	PF3D7_0302900 [926-943]
IQEQTNAQK	6	1	1	PF3D7_0624600	1×Acetyl[K9]	0	1101.55	0.0795757	0.00649593	13.42	1	28.6397	2	551.279	-3.10459	32.49	0.6562	12.2905	2	533.784	0.105913				0.838553	3	0.954331	[K].IQEQTNAQK.[K]	PF3D7_0624600 [761-769]
NNTSINNNIDK	1	2	1	PF3D7_0526200.1; PF3D7_0526200.2	1×Acetyl[K11]	0	1246.6	0.0583781	0.00481724							34.69	1	19.4902	2	623.805	-0.0327688				0.838432	1		[K].NNTSINNNIDK.[N]	PF3D7_0526200.1 [269-279]
ANIEITNFNNANK	13	1	1	PF3D7_1021900	1×Acetyl[K13]	0	1476.76	8.37408e-08	0							97.97	0.7959	45.3918	2	738.885	0.327719				0.838317	7	4.04084	[K].ANIEITNFNNANK.[S]	PF3D7_1021900 [550-562]
ACTVSINPGLVK	4	1	1	PF3D7_0626100	1×Acetyl[K12]	0	1265.7	0.00347967	0.000380386							45.16	0.6667	55.4677	2	633.355	1.85083				0.83826	2	0.68718	[K].ACTVSINPGLVK.[T]	PF3D7_0626100 [292-303]
VELIKEEQALK	14	1	1	PF3D7_1410600	1×Acetyl[K5]	1	1299.75	0.000278301	2.72408e-05	33.87	0.4118	64.999	2	671.385	-0.256186	63.89	0.5938	51.329	2	650.381	1.94716	0.0702603	2	6519.62	0.837978	6	6.79249	[K].VELIKEEQALK.[Q]	PF3D7_1410600 [186-196]
NINDNVLNNNEK	12	1	1	PF3D7_0217100	1×Acetyl[K12]	0	1400.68	7.53811e-05	0	36.84	0.6486	35.2152	2	700.841	-0.915845	64.69	0.6308	28.9517	2	700.843	0.914325	0.654918	1		0.83641	6	12.774	[K].NINDNVLNNNEK.[V]	PF3D7_0217100 [227-238]
INNLFKNL	2	1	1	PF3D7_0515600	1×Acetyl[K6]	1	1024.59	0.256857	0.0216756							39.2	0.3846	48.7787	2	512.799	1.24325				0.836151	1		[R].INNLFKNL.[-]	PF3D7_0515600 [1243-1250]
NNISILK	2	2	2	PF3D7_0613500; PF3D7_1013600	1×Acetyl[K7]	0	801.483	0.0170221	0.00166142							27.4		45.1088	2	401.246	1.35256				0.834269	1		[K].NNISILK.[KE]	PF3D7_0613500 [1017-1023]; PF3D7_1013600 [1127-1133]
LVGQVIGHLNK	26	1	1	PF3D7_1410600	1×Acetyl[K11]	0	1184.72	0.000113609	2.72408e-05							51.34	0.6275	50.277	2	592.866	2.74177				0.834149	14	5.85649	[R].LVGQVIGHLNK.[L]	PF3D7_1410600 [347-357]
NNTTNIIPENNK	11	1	1	PF3D7_1423700	1×Acetyl[K12]	0	1371.69	4.543e-05	0	24.18	0.2083	34.1929	2	693.364	-0.462574	66.74	0.6716	27.7249	2	686.348	1.24269				0.833863	5	1.49902	[K].NNTTNIIPENNK.[N]	PF3D7_1423700 [1275-1286]
KGDIDGLNLESLNMNVNK	23	2	1	PF3D7_0923800.2; PF3D7_0923800.1	1×Acetyl[K1]	1	1981.01	4.37863e-13	0							136.02	0.8015	98.4953	2	991.011	1.17985				0.833206	12	7.61915	[R].KGDIDGLNLESLNMNVNK.[S]	PF3D7_0923800.1 [393-410]
SMLIIGNGLSYPIAQEGALK	5	1	1	PF3D7_1025100	1×Acetyl[K20]	0	2096.17	3.42347e-11	0							101.73	0.8137	109.928	2	1048.59	0.947711				0.831965	3	25.0468	[K].SMLIIGNGLSYPIAQEGALK.[I]	PF3D7_1025100 [687-706]
TNMDNMNIIDSNNISEIK	2	1	1	PF3D7_1307100	1×Acetyl[K18]	0	2094.02	9.77709e-05	1.63217e-05							80.31	0.7375	77.9351	2	1047.51	-0.633245				0.83142	2	0.166844	[K].TNMDNMNIIDSNNISEIK.[D]	PF3D7_1307100 [384-401]
GESDKYNHINQYLNENEEILLK	16	1	1	PF3D7_1030500	1×Acetyl[K5]	1	2719.34	2.75961e-08	0							72.49	0.7222	106.63	3	907.12	1.62762				0.831156	9	6.89402	[M].GESDKYNHINQYLNENEEILLK.[E]	PF3D7_1030500 [2-23]
NCCIMVVANK	2	1	1	PF3D7_1310600	1×Acetyl[K10]	0	1215.58	0.0018672	0.000248492							25.8	1	41.0693	2	608.293	2.95986				0.830885	1		[R].NCCIMVVANK.[K]	PF3D7_1310600 [140-149]
NDVNSLISNPLK	8	1	1	PF3D7_0510200	1×Acetyl[K12]	0	1320.72	2.24855e-05	0							78.57	0.7342	84.026	2	660.866	1.76885				0.830701	5	28.2953	[K].NDVNSLISNPLK.[N]	PF3D7_0510200 [571-582]
NIYEETQMLK	2	1	1	PF3D7_0414000	1×Acetyl[K10]	0	1268.62	0.0640546	0.00529929							14.1	1	66.4427	2	634.814	1.07968				0.830566	2	5.80307	[K].NIYEETQMLK.[S]	PF3D7_0414000 [229-238]
VIMITGDQKPTAVAIGK	25	1	1	PF3D7_1211900	2×Acetyl[K9; K17]	0	1763.04	1.18288e-10	0							97.33	1	70.8115	2	882.026	2.31729				0.830516	15	4.02533	[K].VIMITGDQKPTAVAIGK.[L]	PF3D7_1211900 [771-787]
IDNDDGDGGGLIAGTGSK	6	1	1	PF3D7_1321700	1×Acetyl[K18]	0	1675.8	3.14481e-13	0							124.8	0.896	33.6155	2	838.404	3.04306				0.830466	3	10.5684	[K].IDNDDGDGGGLIAGTGSK.[I]	PF3D7_1321700 [703-720]
VNVDNICIPNK	4	1	1	PF3D7_1237500	1×Acetyl[K11]	0	1285.66	0.00223473	0.000301447							43.85	0.5227	55.1012	2	643.332	0.0581186				0.830088	3	10.5888	[K].VNVDNICIPNK.[G]	PF3D7_1237500 [476-486]
KSAPVSTGIK	18	1	1	PF3D7_0617900	1×Acetyl[K1]	1	987.583	0.00256757	0.000326727	31.96	0.5	31.1228	2	515.3	-0.608961	59.55	0.6833	26.1355	2	494.296	0.607178	0.874315	1		0.828987	9	23.0071	[R].KSAPVSTGIK.[K]	PF3D7_0617900 [28-37]
MDGTLNETPIK	28	1	1	PF3D7_0827900	1×Acetyl[K11]	0	1241.62	9.98913e-05	1.63217e-05	50.04	0.76	37.9787	2	621.311	-0.559382	76.79	0.7922	42.1286	2	621.311	-0.0678033	0.844717	3	38.8816	0.828285	13	9.97952	[K].MDGTLNETPIK.[D]	PF3D7_0827900 [412-422]
KVYFITNNSTK	1	1	1	PF3D7_0715000	1×Acetyl[K1]	1	1314.71	0.0854859	0.00742743							22.7	0.2174	37.5334	2	657.857	1.01108				0.82804	1		[K].KVYFITNNSTK.[S]	PF3D7_0715000 [77-87]
DQCIGVLK	4	1	1	PF3D7_1110500	1×Acetyl[K8]	0	939.504	0.0104697	0.000964516	14.95	1	42.8998	2	487.755	6.15429	29.87	0.3667	35.7952	2	470.256	1.11366				0.826714	4	10.9788	[K].DQCIGVLK.[C]	PF3D7_1110500 [925-932]
TVLSAVISTK	25	1	1	PF3D7_1134800	1×Acetyl[K10]	0	1025.63	0.000308526	2.72408e-05	60.7	0.8033	64.8209	2	513.318	-2.35892	58.82	1	72.3786	2	509.811	0.394023	1.02898	4	7.3504	0.826254	9	9.87136	[M].TVLSAVISTK.[S]	PF3D7_1134800 [2-11]
INNLNNVSIK	4	1	1	PF3D7_0723800	1×Acetyl[K10]	0	1128.64	0.0155869	0.0015327							34.38	0.6471	47.4125	2	564.823	1.13768				0.825777	2	29.6438	[K].INNLNNVSIK.[L]	PF3D7_0723800 [1374-1383]
LNMEEEIFLK	6	1	1	PF3D7_0819900	1×Acetyl[K10]	0	1272.66	0.0015987	0.000164152							47.55	0.4167	103.102	2	636.836	2.1711				0.825529	4	5.95801	[R].LNMEEEIFLK.[C]	PF3D7_0819900 [16-25]
KMENAILFSGTSNPLLSK	23	1	1	PF3D7_1325100	1×Acetyl[K1]	1	1957.05	2.4314e-11	0							118.21	0.822	105.589	2	979.032	1.19699				0.82552	13	3.4907	[K].KMENAILFSGTSNPLLSK.[N]	PF3D7_1325100 [114-131]
EKNDNFLIVQK	3	1	1	PF3D7_1447200	2×Acetyl[K2; K11]	1	1347.73	0.0195431	0.00182092							42.89	0.3488	53.9878	2	674.368	1.97845				0.82455	3	11.3237	[R].EKNDNFLIVQK.[Y]	PF3D7_1447200 [488-498]
LGFMGLGQMGSALAHGIANANIIK	22	1	1	PF3D7_1357900	1×Acetyl[K24]	0	2405.31	4.2101e-10	0							64.18	0.7656	166.294	3	802.443	2.48969				0.824185	12	8.51349	[K].LGFMGLGQMGSALAHGIANANIIK.[K]	PF3D7_1357900 [6-29]
GNAATITSNDSILNK	7	1	1	PF3D7_1226400	1×Acetyl[K15]	0	1532.81	5.20928e-09	0							75.14	0.7733	45.2791	2	766.911	2.55427				0.823399	4	4.13628	[R].GNAATITSNDSILNK.[T]	PF3D7_1226400 [485-499]
LKLDSLIIQK	1	1	1	PF3D7_1104200	2×Acetyl[K2; K10]	1	1170.75	0.289303	0.0281855							20.31	0.4	83.0607	2	585.877	0.801481				0.82229	1		[K].LKLDSLIIQK.[G]	PF3D7_1104200 [768-777]
EIEELIK	5	2	2	PF3D7_1221900; PF3D7_1353800	1×Acetyl[K7]	0	873.493	0.244859	0.0205623	22.21		29.3985	2	458.253	-4.11353	36.1	0.2778	56.1988	2	437.25	0.0975228				0.822273	4	5.33988	[K].EIEELIK.[L]	PF3D7_1221900 [741-747]; PF3D7_1353800 [231-237]
ILITGNNNSGK	2	1	1	PF3D7_0821600	1×Acetyl[K11]	0	1144.65	0.0131628	0.00124328	18.46	0.1667	54.7836	3	382.221	-2.02476	24.84	0.4	27.5773	2	565.812	0.0365967				0.82091	2	2.643	[R].ILITGNNNSGK.[S]	PF3D7_0821600 [139-149]
MQNVIIFVTDQK	15	1	1	PF3D7_0422500	1×Acetyl[K12]	0	1465.79	1.92734e-06	0	46.61	0.5532	77.1294	2	733.398	-1.56682	79.92	0.7625	105.994	2	725.404	2.90735	1.19108	3	6.78752	0.819415	7	12.8052	[K].MQNVIIFVTDQK.[L]	PF3D7_0422500 [2100-2111]
QLGGANNMVNILK	5	1	1	PF3D7_1450100	1×Acetyl[K13]	0	1378.76	0.000145688	2.72408e-05							55.31	0.6545	87.0254	2	689.885	2.34345				0.819233	3	10.5499	[K].QLGGANNMVNILK.[E]	PF3D7_1450100 [465-477]
LDNFSGPQIAAVAYEYK	13	1	1	PF3D7_1219100	1×Acetyl[K17]	0	1892.95	1.30181e-10	0							114.3	0.8509	105.748	2	946.979	-0.151367				0.819076	6	8.72014	[R].LDNFSGPQIAAVAYEYK.[L]	PF3D7_1219100 [1254-1270]
QIPIIASGGIFSGLDALEK	13	1	1	PF3D7_0603300	1×Acetyl[K19]	0	1929.07	2.6816e-14	0							121.42	0.8926	167.891	2	965.039	0.316483				0.818027	10	3.92675	[K].QIPIIASGGIFSGLDALEK.[I]	PF3D7_0603300 [499-517]
QNMENNIYVADNK	6	1	1	PF3D7_1419000	1×Acetyl[K13]	0	1559.72	5.88991e-07	0							70.02	0.7714	43.9159	2	780.364	-1.05793				0.817403	4	8.02724	[K].QNMENNIYVADNK.[F]	PF3D7_1419000 [315-327]
SMNCIIHGESTTSIQPGMSVTLTGVLMPVTK	23	1	1	PF3D7_0705400	1×Acetyl[K31]	0	3289.63	5.23338e-08	0							67.95	0.75	142.69	3	1097.22	1.53198				0.817166	8	12.0903	[R].SMNCIIHGESTTSIQPGMSVTLTGVLMPVTK.[S]	PF3D7_0705400 [311-341]
MVMQTIQNVVNELGVDDIDQK	29	1	1	PF3D7_0308900	1×Acetyl[K21]	0	2389.17	3.1558e-12	0							123.68	0.8306	160.057	2	1195.1	4.79205				0.817007	15	20.9785	[K].MVMQTIQNVVNELGVDDIDQK.[L]	PF3D7_0308900 [948-968]
LIDDMVAQVLK	14	1	1	PF3D7_1345700	1×Acetyl[K11]	0	1244.69	5.61021e-05	0							79	0.4304	122.015	2	622.85	0.671108				0.816951	9	5.0997	[K].LIDDMVAQVLK.[S]	PF3D7_1345700 [278-288]
DALLTLSSDGMDITNK	15	1	1	PF3D7_0932800	1×Acetyl[K16]	0	1700.85	1.63084e-10	0							95.52	0.7917	107.977	2	850.929	1.80192				0.816896	8	16.2956	[K].DALLTLSSDGMDITNK.[S]	PF3D7_0932800 [729-744]
LNDHISSDNVNPDQMK	6	1	1	PF3D7_1412100	1×Acetyl[K16]	0	1833.85	1.26622e-08	0							82.93	0.6265	43.8743	2	917.43	0.86777				0.81612	3	0.022592	[K].LNDHISSDNVNPDQMK.[K]	PF3D7_1412100 [612-627]
LNNDIDMLSNNCK	6	1	1	PF3D7_0317300	1×Acetyl[K13]	0	1550.69	6.4913e-08	0	14.52	1	90.0255	2	787.361	5.63319	80.79	0.8765	47.8479	2	775.852	2.48543				0.81599	4	5.27098	[K].LNNDIDMLSNNCK.[K]	PF3D7_0317300 [2213-2225]
CNQSLNVTNNVINIDNMK	2	1	1	PF3D7_0934100	1×Acetyl[K18]	0	2091	8.10965e-11	0							94.31	0.8511	78.7855	2	1046	0.846913				0.814999	2	24.3162	[K].CNQSLNVTNNVINIDNMK.[C]	PF3D7_0934100 [430-447]
TEGPKPAAMIK	10	1	1	PF3D7_1426000	1×Acetyl[K5; K11]	0	1149.64	0.00015595	2.72408e-05	18.57	1	178.39	2	604.332	7.78878	27.62	0.5714	32.4217	3	383.885	-1.37115				0.814963	3	12.9925	[K].TEGPKPAAMIK.[V]	PF3D7_1426000 [133-143]
NSQNVFYILKPIGSITLK	8	1	1	PF3D7_1421000	2×Acetyl[K10; K18]	0	2035.16	1.73772e-05	0							29.16	0.6207	143.99	3	679.058	-0.202926				0.812583	5	2.78149	[K].NSQNVFYILKPIGSITLK.[D]	PF3D7_1421000 [19-36]
SAIKPVSSIQIEK	1	1	1	PF3D7_0623000	1×Acetyl[K13]	0	1441.83	0.38209	0.0496423	13.86	1	151.185	2	721.413	-4.59882	19.85	0.2	53.2809	2	710.938	1.58142				0.811027	1		[R].SAIKPVSSIQIEK.[E]	PF3D7_0623000 [454-466]
KDIMITTSEMDQVQK	1	1	1	PF3D7_1106200	2×Acetyl[K1; K15]	1	1780.9	0.0378117	0.00330901							59.46	0.6441	61.0593	2	890.953	-1.32308				0.81039	1		[K].KDIMITTSEMDQVQK.[I]	PF3D7_1106200 [647-661]
ILILTSDK	10	1	1	PF3D7_0517400	1×Acetyl[K8]	0	916.59	0.0479104	0.00410632							25.04	1	60.7353	2	458.798	-0.937538				0.80972	6	5.34746	[R].ILILTSDK.[K]	PF3D7_0517400 [77-84]
AAPGSMIDLMK	22	1	1	PF3D7_1446200	1×Acetyl[K11]	0	1140.59	0.00203772	0.000296793	18.59	1	47.9876	2	607.793	-6.43934	63.16	0.6984	86.5026	2	570.797	0.980884				0.809655	14	6.37264	[K].AAPGSMIDLMK.[F]	PF3D7_1446200 [387-397]
IKPLSYDSSDK	17	1	1	PF3D7_1002900	1×Acetyl[K2]	0	1252.64	2.99123e-06	0	25.07	1	27.2848	3	418.218	-2.36267	42.95	1	32.005	3	418.219	-0.608565	0.199318	1		0.809176	9	6.68432	[K].IKPLSYDSSDK.[S]	PF3D7_1002900 [66-76]
IVDVFAMPQSGNSVSVEAVDPVYQTNMLEELKK	20	1	1	PF3D7_1368100	2×Acetyl[K32; K33]	1	3637.81	1.12658e-08	0							103.83	0.8077	154.625	3	1213.28	3.24671				0.808983	8	3.21211	[R].IVDVFAMPQSGNSVSVEAVDPVYQTNMLEELKK.[T]	PF3D7_1368100 [71-103]
LGTSCNVLNTISLSQK	8	1	1	PF3D7_0317200	1×Acetyl[K16]	0	1741.92	4.29245e-10	0							93.1	0.828	97.1531	2	871.465	0.120477				0.80853	5	13.0087	[R].LGTSCNVLNTISLSQK.[N]	PF3D7_0317200 [319-334]
DIILNCNILNEQK	2	1	1	PF3D7_0423600	1×Acetyl[K13]	0	1607.87	0.00016461	2.72408e-05							46.89	0.6596	79.4668	2	804.441	1.37445				0.80832	2	0.232071	[K].DIILNCNILNEQK.[E]	PF3D7_0423600 [356-368]
NIMGQMKPTGGTLVNVK	15	1	1	PF3D7_1447700	1×Acetyl[K7; K17]	0	1787.95	0.000413911	3.9963e-05	18.31	0.1111	78.0203	2	913.981	-1.69564	48.08	0.6667	73.8475	2	894.479	-0.210475				0.807476	8	28.8506	[R].NIMGQMKPTGGTLVNVK.[S]	PF3D7_1447700 [306-322]
TINNNSNTCVPNIK	6	1	1	PF3D7_0511500	1×Acetyl[K14]	0	1588.77	1.00063e-05	0							75.39	0.8	36.355	2	794.891	-0.0815082				0.805281	3	20.2671	[K].TINNNSNTCVPNIK.[Y]	PF3D7_0511500 [9617-9630]
IIILSSANNNMNNMNNETSK	6	1	1	PF3D7_0812100	1×Acetyl[K20]	0	2222.05	4.41333e-12	0							103.9	0.8173	60.0474	2	1111.53	-0.369498				0.805275	4	6.96549	[R].IIILSSANNNMNNMNNETSK.[C]	PF3D7_0812100 [1068-1087]
EVDIQFIDMNEK	16	1	1	PF3D7_0806800	1×Acetyl[K12]	0	1480.7	2.94003e-05	0	22.3	0.2273	58.3807	2	768.88	5.81674	60.5	0.6333	102.688	2	740.853	-0.000784891				0.804881	8	6.61698	[K].EVDIQFIDMNEK.[T]	PF3D7_0806800 [31-42]
DREIDEEDVEK	1	1	1	PF3D7_1364400	1×Acetyl[K11]	1	1376.62	0.0902738	0.00794493							27.53	0.6071	28.9862	2	688.815	3.31877				0.804268	1		[K].DREIDEEDVEK.[N]	PF3D7_1364400 [1984-1994]
EALLFTGDNDPLDILDIGSACLK	23	2	1	PF3D7_0316300.2; PF3D7_0316300.1	1×Acetyl[K23]	0	2504.28	6.10634e-12	0							122.96	0.8862	169.37	2	1252.64	1.0493				0.803762	12	10.3304	[K].EALLFTGDNDPLDILDIGSACLK.[I]	PF3D7_0316300.1 [191-213]
KPGFINLSNIMNNHNK	2	1	1	PF3D7_1471400	1×Acetyl[K16]	0	1854.98	0.00109494	0.00010984							29	0.6552	82.3004	3	618.998	-1.87707				0.802731	2	4.99257	[K].KPGFINLSNIMNNHNK.[Y]	PF3D7_1471400 [51-66]
LPDGQIIDDNTTESLK	10	1	1	PF3D7_1103600	1×Acetyl[K16]	0	1758.88	4.18215e-10	0							75.77	0.7105	76.9374	2	879.94	-1.40132				0.801934	6	8.28523	[K].LPDGQIIDDNTTESLK.[L]	PF3D7_1103600 [286-301]
NLEIPVEPTMK	5	1	1	PF3D7_1219600	1×Acetyl[K11]	0	1277.69	0.00542202	0.000574088	21.98	0.0455	57.5916	2	639.349	2.11502	32.81	0.2727	72.192	2	639.348	0.0131417				0.801527	4	8.76581	[K].NLEIPVEPTMK.[F]	PF3D7_1219600 [698-708]
NDTNNTSLQNTINVK	5	1	1	PF3D7_0924400	1×Acetyl[K15]	0	1675.82	6.50872e-05	0							76.72	0.7403	42.2137	2	838.417	1.68208				0.801462	3	0.398376	[R].NDTNNTSLQNTINVK.[K]	PF3D7_0924400 [1031-1045]
MNEVISYDLIGEK	6	1	1	PF3D7_0727800	1×Acetyl[K13]	0	1510.75	1.01632e-06	0	12.53	0.0769	36.5545	2	776.884	3.29473	65.8	0.6364	95.6737	2	755.878	1.65303				0.801373	4	6.91716	[K].MNEVISYDLIGEK.[R]	PF3D7_0727800 [1350-1362]
YNIQTDNVLSSVNLSDMK	2	1	1	PF3D7_1405100	1×Acetyl[K18]	0	2040.99	2.48354e-13	0							129.91	0.9	116.833	2	1021	1.04074				0.800067	2	2.58485	[K].YNIQTDNVLSSVNLSDMK.[K]	PF3D7_1405100 [937-954]
SLENDIEKDK	15	1	1	PF3D7_0912900	1×Acetyl[K8]	1	1190.59	0.0175085	0.00169364							52.36	0.5769	32.0047	2	595.799	1.1548				0.799517	8	2.85416	[K].SLENDIEKDK.[I]	PF3D7_0912900 [302-311]
NVENVEMIK	2	1	1	PF3D7_0316400	1×Acetyl[K9]	0	1140.57	0.0613515	0.00505354							23.85	0	66.7871	2	570.787	-0.219845				0.799369	1		[K].NVENVEMIK.[S]	PF3D7_0316400 [761-769]
MNQQINIQLEEEK	4	1	1	PF3D7_0710200	1×Acetyl[K13]	0	1616.79	1.15307e-06	0							81.27	0.716	68.2233	2	808.901	0.331802				0.799239	4	4.40828	[K].MNQQINIQLEEEK.[N]	PF3D7_0710200 [1890-1902]
ENEIINNNHQIPVSNIFSENIDNNK	10	1	1	PF3D7_0911900	1×Acetyl[K25]	0	2909.4	7.04348e-09	0							71.46	0.831	106.275	3	970.474	1.31776				0.798883	8	8.45966	[K].ENEIINNNHQIPVSNIFSENIDNNK.[N]	PF3D7_0911900 [139-163]
LLTCADDIGNTNQMSSSNK	7	1	1	PF3D7_0212500	1×Acetyl[K19]	0	2068.93	2.18831e-12	0							114.2	1	47.5709	2	1034.97	1.44143				0.796608	4	21.1172	[K].LLTCADDIGNTNQMSSSNK.[N]	PF3D7_0212500 [1493-1511]
ISDSDKDELR	5	1	1	PF3D7_1134000	1×Acetyl[K6]	1	1177.57	0.00313083	0.000355699							34.94	0.2286	24.706	3	393.195	0.675858				0.796602	4	9.08345	[K].ISDSDKDELR.[Q]	PF3D7_1134000 [591-600]
VLMVSNISLDDLNNK	5	1	1	PF3D7_1456900	1×Acetyl[K15]	0	1674.87	5.60955e-06	0							77.61	0.7949	89.6157	2	837.94	-0.197607				0.796134	4	25.3317	[K].VLMVSNISLDDLNNK.[I]	PF3D7_1456900 [127-141]
LGVLLVGIGGNNATTMLGGICANAK	45	1	1	PF3D7_0511800	1×Acetyl[K25]	0	2414.29	2.10707e-13	0							128.96	0.8915	122.496	2	1207.65	3.96165				0.796055	18	16.3587	[R].LGVLLVGIGGNNATTMLGGICANAK.[D]	PF3D7_0511800 [80-104]
NINNNLTINENK	10	1	1	PF3D7_1455500	1×Acetyl[K12]	0	1400.71	0.00141052	0.000152758	18.94	0.1579	38.1396	2	700.859	-1.61519	57.48	0.4561	31.0907	2	700.859	-0.830848				0.795372	5	8.02991	[K].NINNNLTINENK.[L]	PF3D7_1455500 [846-857]
INNNSLSNNMSK	10	1	1	PF3D7_0410800	1×Acetyl[K12]	0	1335.63	2.4627e-06	0							87.64	1	29.119	2	668.319	-0.504611				0.795303	6	8.82371	[K].INNNSLSNNMSK.[G]	PF3D7_0410800 [156-167]
VFVNNLLTSVNYINNAIVHK	18	1	1	PF3D7_1338100	1×Acetyl[K20]	0	2286.28	8.9508e-10	0							75.4	1	155.75	2	1143.65	3.25393				0.793665	11	5.09066	[K].VFVNNLLTSVNYINNAIVHK.[D]	PF3D7_1338100 [29-48]
NTTNNSCMNNNINK	5	1	1	PF3D7_1408700	1×Acetyl[K14]	0	1638.7	2.43663e-07	0							95.25	0.8526	16.7933	2	819.852	0.691881				0.793621	2	11.4951	[K].NTTNNSCMNNNINK.[K]	PF3D7_1408700 [2788-2801]
NINEEKEELSPEVIK	10	1	1	PF3D7_1423700	1×Acetyl[K6]	1	1770.91	3.0484e-06	0							88.76	0.8315	58.2231	2	885.961	1.42699				0.792142	10	5.33989	[K].NINEEKEELSPEVIK.[G]	PF3D7_1423700 [1112-1126]
DLIGIAETGSGK	3	1	1	PF3D7_0518500	1×Acetyl[K12]	0	1160.62	0.00152221	0.000152758	23.72	0.3333	60.8824	2	580.811	-0.771605	37.24	0.3514	73.1663	2	580.812	0.806053	0.608355	1		0.791569	1		[R].DLIGIAETGSGK.[T]	PF3D7_0518500 [737-748]
DGNINNLLNIQHDEK	2	1	1	PF3D7_1444100	1×Acetyl[K15]	0	1778.87	0.333844	0.0346004							15.65		64.0507	2	889.938	1.1849				0.790223	2	3.68681	[K].DGNINNLLNIQHDEK.[K]	PF3D7_1444100 [6232-6246]
IMNNECMSNLQK	10	1	1	PF3D7_1019000	1×Acetyl[K12]	0	1488.67	5.84913e-06	0							75.85	1	31.7473	2	744.841	1.82497				0.789392	5	16.5395	[R].IMNNECMSNLQK.[K]	PF3D7_1019000 [2188-2199]
LKDSNIDTDADGDYNASK	9	1	1	PF3D7_1341900	1×Acetyl[K2]	1	1948.88	4.24853e-09	0							121.66	0.8852	31.8705	2	974.948	2.43342				0.789061	5	8.35703	[K].LKDSNIDTDADGDYNASK.[R]	PF3D7_1341900 [214-231]
INNNMNNMDNMK	3	1	1	PF3D7_1142100	1×Acetyl[K12]	0	1549.62	1.1815e-06	0	10.23	1	65.6596	2	775.313	1.58759	102.04	0.902	25.707	2	726.806	1.45722				0.78805	3	3.15788	[K].INNNMNNMDNMK.[R]	PF3D7_1142100 [548-559]
MKPLNMILYPHK	8	1	1	PF3D7_1034900	1×Acetyl[K2]	0	1526.82	2.92947e-05	0							67.2	0.2537	113.456	3	509.612	0.308303				0.787732	4	4.65226	[M].MKPLNMILYPHK.[F]	PF3D7_1034900 [2-13]
DKDATEKEQEIASER	8	1	1	PF3D7_0803400	2×Acetyl[K2; K7]	2	1748.83	0.000287104	2.72408e-05							68.81	0.7536	27.5077	3	583.616	2.02755				0.787526	5	2.01128	[R].DKDATEKEQEIASER.[L]	PF3D7_0803400 [342-356]
KSNDVITLGAR	1	1	1	PF3D7_1120000	1×Acetyl[K1]	1	1173.66	0.00233475	0.000301447							36.14	0.4722	38.2041	2	587.334	1.82583				0.787009	1		[K].KSNDVITLGAR.[N]	PF3D7_1120000 [94-104]
NIINEFLK	3	1	1	PF3D7_0613700	1×Acetyl[K8]	0	990.562	0.08505	0.0073353	10.76	1	52.1514	2	523.81	6.01029	21.14	0	107.959	2	495.785	0.77569				0.786808	1		[K].NIINEFLK.[L]	PF3D7_0613700 [525-532]
GIVGDAEVALKPR	15	1	1	PF3D7_1361900	1×Acetyl[K11]	0	1324.76	3.24175e-07	0							70.91	0.8169	67.6297	2	662.884	1.88756				0.783719	8	4.32721	[K].GIVGDAEVALKPR.[D]	PF3D7_1361900 [175-187]
KGNDNEIK	1	1	1	PF3D7_1146800	1×Acetyl[K1]	1	966.496	0.382095	0.0496738							40.17		22.9949	2	483.751	-1.52988				0.783315	1		[K].KGNDNEIK.[G]	PF3D7_1146800 [1660-1667]
ISLDKK	2	1	1	PF3D7_0504800	1×Acetyl[K5]	1	745.445	0.367519	0.0386754							24.6	0.16	66.5096	2	373.227	1.00382				0.783285	2	6.06136	[K].ISLDKK.[N]	PF3D7_0504800 [1815-1820]
NMSSNDDMNTIDYNLNK	13	1	1	PF3D7_1013300	1×Acetyl[K17]	0	2011.84	2.76552e-07	0							97.52	0.6122	47.3513	2	1006.43	7.55451				0.783184	7	3.20003	[K].NMSSNDDMNTIDYNLNK.[Y]	PF3D7_1013300 [513-529]
FINSYKPDMK	2	2	1	PF3D7_1304200.2; PF3D7_1304200.1	1×Acetyl[K6]	0	1242.62	0.113993	0.00938977							33.02	0.4242	43.2735	2	621.813	0.531993				0.782932	2	59.7958	[K].FINSYKPDMK.[K]	PF3D7_1304200.1 [234-243]
NIDGLDLSTNFVNGK	6	1	1	PF3D7_0823300	1×Acetyl[K15]	0	1613.82	1.80616e-09	0							97.08	0.8866	84.9715	2	807.416	-0.136955				0.782424	2	9.73309	[K].NIDGLDLSTNFVNGK.[Y]	PF3D7_0823300 [695-709]
NDNIYNLDNLPK	5	1	1	PF3D7_1033500	1×Acetyl[K12]	0	1432.71	6.00446e-05	0	60.09	0.7333	69.286	2	716.856	-1.71708	35.46	0.6286	81.0139	2	716.857	0.412987	1.11268	3	0.792413	0.781996	1		[K].NDNIYNLDNLPK.[E]	PF3D7_1033500 [559-570]
NMLQGVIGLNVVAHK	14	1	1	PF3D7_1030500	1×Acetyl[K15]	0	1592.89	5.07166e-05	0							73.68	0.7162	107.275	2	796.951	0.856373				0.781766	9	4.92681	[K].NMLQGVIGLNVVAHK.[F]	PF3D7_1030500 [150-164]
MEDINVGHQGFFK	15	1	1	PF3D7_0811600	1×Acetyl[K13]	0	1521.72	2.43192e-05	0							66.36	0.4545	71.462	2	761.362	1.33113				0.781642	8	8.96955	[K].MEDINVGHQGFFK.[Q]	PF3D7_0811600 [360-372]
IISIIDGSGILYDK	13	1	1	PF3D7_0802000	1×Acetyl[K14]	0	1541.93	5.41343e-09	0							94.43	0.8191	125.137	2	771.466	-1.25216				0.780526	10	6.9791	[K].IISIIDGSGILYDK.[Q]	PF3D7_0802000 [1001-1014]
NTQIQQQQQLLLK	7	1	1	PF3D7_1419000	1×Acetyl[K13]	0	1582.89	6.7453e-06	0							86.63	0.7931	52.0306	2	791.952	3.38032				0.780432	5	6.09777	[K].NTQIQQQQQLLLK.[I]	PF3D7_1419000 [528-540]
KGSVSLILNPK	1	1	1	PF3D7_1014600	1×Acetyl[K11]	1	1155.71	0.226421	0.0192509							27.95	0.5	53.328	2	578.359	0.106511				0.778178	1		[R].KGSVSLILNPK.[K]	PF3D7_1014600 [2563-2573]
EKEDTNNVMCDNNNNINK	1	1	1	PF3D7_1433400	2×Acetyl[K2; K18]	1	2181.91	0.151318	0.0123605							18.9	1	21.5949	3	727.977	1.78024				0.778075	1		[K].EKEDTNNVMCDNNNNINK.[M]	PF3D7_1433400 [4287-4304]
LMNLWNSLIYANNNGAIK	3	1	1	PF3D7_0302900	1×Acetyl[K18]	0	2049.06	4.08695e-10	0							75.8	0.7368	149.422	2	1025.03	0.809656				0.777656	2	5.74166	[K].LMNLWNSLIYANNNGAIK.[D]	PF3D7_0302900 [769-786]
ENMLSIDNYIK	3	1	1	PF3D7_1133200	1×Acetyl[K11]	0	1339.66	0.018889	0.00177958							28.65	0.4138	103.405	2	670.334	2.65466				0.777011	2	16.8757	[K].ENMLSIDNYIK.[I]	PF3D7_1133200 [143-153]
VIILGDSGVGK	24	1	1	PF3D7_0903200	1×Acetyl[K11]	0	1057.63	5.69247e-05	0	38.2	0.0263	58.7491	2	529.316	-1.00054	54.43	0.1852	51.608	2	529.317	0.615332	0.737568	2	6.07393	0.776995	10	4.72588	[K].VIILGDSGVGK.[T]	PF3D7_0903200 [11-21]
EINNETNFISNIYNNLDK	4	1	1	PF3D7_1237500	1×Acetyl[K18]	0	2176.08	7.50517e-05	0							64.95	0.7846	134.606	2	1088.54	0.145008				0.776968	2	102.4	[K].EINNETNFISNIYNNLDK.[N]	PF3D7_1237500 [1501-1518]
NVDSNVQMINSK	2	1	1	PF3D7_1207000	1×Acetyl[K12]	0	1348.65	0.000484744	3.9963e-05							72.28	1	41.1933	2	674.83	-0.608239				0.77629	2	11.7829	[R].NVDSNVQMINSK.[R]	PF3D7_1207000 [2288-2299]
KDLYKPVIVSPDAGGVYR	6	1	1	PF3D7_1325100	1×Acetyl[K1; K5]	1	1977.08	6.4655e-06	0							59.74	0.7333	68.1002	2	989.044	0.133922				0.776241	5	25.8141	[K].KDLYKPVIVSPDAGGVYR.[A]	PF3D7_1325100 [274-291]
TSSIDGNMNNIK	10	1	1	PF3D7_1217900	1×Acetyl[K12]	0	1293.61	0.00011197	1.63217e-05	33.25	0.6061	33.8032	2	647.308	-0.567838	62.76	0.6349	27.4751	2	647.31	1.50817	1.34113	2	118.35	0.775923	4	12.2943	[K].TSSIDGNMNNIK.[N]	PF3D7_1217900 [214-225]
IMNSSNDLNELK	3	1	1	PF3D7_1427300	1×Acetyl[K12]	0	1377.67	0.000492367	3.9963e-05							40.68	0.3415	53.4327	2	689.338	1.13227				0.774337	2	10.6475	[K].IMNSSNDLNELK.[I]	PF3D7_1427300 [478-489]
FLISNGYIFVAK	3	1	1	PF3D7_1451800	1×Acetyl[K12]	0	1385.8	2.57564e-06	0							78.82	0.6582	122.775	2	693.405	1.11619				0.771479	2	17.1869	[K].FLISNGYIFVAK.[L]	PF3D7_1451800 [292-303]
KEILDNSNQLSDVHMSGQLK	1	1	1	PF3D7_1250700	1×Acetyl[K1]	1	2256.13	1.3458e-07	0							50.77	0.6275	66.4602	3	752.715	0.933162				0.770435	1		[K].KEILDNSNQLSDVHMSGQLK.[S]	PF3D7_1250700 [50-69]
IDKPNHEVTK	6	1	1	PF3D7_0807300	1×Acetyl[K3]	0	1222.64	0.00471696	0.000474325	17.79		29.6421	3	408.222	7.43574	39	0.3333	17.4325	3	394.215	-2.58237				0.769845	3	0.675319	[K].IDKPNHEVTK.[D]	PF3D7_0807300 [126-135]
YKPSCTILALSASDSTVK	36	1	1	PF3D7_0626800	2×Acetyl[K2; K18]	0	1941	2.60718e-11	0	48.16	1	68.5825	3	647.671	-0.489859	133.39	0.8797	76.4232	2	971.005	1.24656	0.583017	1		0.769578	16	1.62348	[K].YKPSCTILALSASDSTVK.[C]	PF3D7_0626800 [429-446]
TQDVIGYDFNGK	4	1	1	PF3D7_0207500	1×Acetyl[K12]	0	1356.64	1.44269e-05	0	10.19	1	29.0224	2	699.829	-2.46109	47.04	0.7872	66.5251	2	678.826	0.661336				0.768186	4	7.9528	[K].TQDVIGYDFNGK.[G]	PF3D7_0207500 [786-797]
MNTIFNLMNNSGEK	4	1	1	PF3D7_1408700	1×Acetyl[K14]	0	1619.76	4.18668e-05	0							50.99	0.7843	109.094	2	810.385	-0.0297872				0.767633	3	5.18328	[R].MNTIFNLMNNSGEK.[K]	PF3D7_1408700 [2621-2634]
IDMALK	1	1	1	PF3D7_1452000	1×Acetyl[K6]	0	690.386	0.266851	0.0233437							18.03	0.3333	42.429	2	345.697	0.300486				0.767612	1		[R].IDMALK.[N]	PF3D7_1452000 [2105-2110]
NMNHLNFMNNMTSYNNMPINVDNSNVLNNNNHMGNK	5	1	1	PF3D7_0410800	1×Acetyl[K36]	0	4178.81	0.000362611	2.72408e-05							64.08	0.7969	115.026	4	1045.46	3.36184				0.767186	1		[K].NMNHLNFMNNMTSYNNMPINVDNSNVLNNNNHMGNK.[I]	PF3D7_0410800 [407-442]
ADNIININK	2	1	1	PF3D7_0812100	1×Acetyl[K9]	0	1014.56	0.0192645	0.00178693							32.87	0.1818	38.7666	2	507.783	0.508505				0.767114	2	21.2005	[K].ADNIININK.[D]	PF3D7_0812100 [374-382]
ADKLTEEQISEFK	30	1	1	PF3D7_1434200	1×Acetyl[K3]	1	1579.79	0.000117684	2.72408e-05	54.04	1	69.0608	2	790.397	0.85977	75.26	0.7467	83.0502	2	793.905	0.424592	0.579869	4	17.7603	0.767048	11	2.52862	[M].ADKLTEEQISEFK.[E]	PF3D7_1434200 [2-14]
ESLYNDFIANPK	32	1	1	PF3D7_1237700	1×Acetyl[K12]	0	1410.69	0.0004045	3.9963e-05	61.53	0.7903	71.4573	2	709.357	-0.677815	69.2	0.5362	85.2965	2	705.851	2.74614	0.750827	5	4.31973	0.766453	12	4.63958	[K].ESLYNDFIANPK.[N]	PF3D7_1237700 [160-171]
SNINDTLQQINNNK	5	2	1	PF3D7_0526200.1; PF3D7_0526200.2	1×Acetyl[K14]	0	1629.84	1.24164e-08	0	15.95	0.25	11.0459	3	553.278	3.05803	99.65	0.74	43.074	2	815.423	0.971733				0.764443	3	14.2357	[R].SNINDTLQQINNNK.[N]	PF3D7_0526200.1 [315-328]
DDEEKLDEIGYDDIGGCK	18	1	1	PF3D7_0619400	1×Acetyl[K5]	1	2070.88	4.80185e-10	0							103.47	1	74.7496	2	1035.94	0.698503				0.760486	12	4.48287	[R].DDEEKLDEIGYDDIGGCK.[K]	PF3D7_0619400 [196-213]
MICNSINLSSNYINIETQK	6	1	1	PF3D7_0409600	1×Acetyl[K19]	0	2242.08	1.77273e-11	0							112.36	0.7946	82.9776	2	1121.55	0.422543				0.759893	3	18.1818	[K].MICNSINLSSNYINIETQK.[T]	PF3D7_0409600 [925-943]
NNNITSMSLK	8	1	1	PF3D7_0624600	1×Acetyl[K10]	0	1121.56	0.00496472	0.000521866							41.75	0.4048	48.1883	2	561.284	-0.256957				0.759866	6	31.7754	[K].NNNITSMSLK.[A]	PF3D7_0624600 [2077-2086]
IELGTGYNNVK	5	1	1	PF3D7_0613800	1×Acetyl[K11]	0	1207.63	8.98736e-05	1.63217e-05							66.88	0.7164	39.4106	2	604.321	2.41783				0.759406	4	7.07594	[K].IELGTGYNNVK.[E]	PF3D7_0613800 [1081-1091]
NFGINTYGTTLSK	4	1	1	PF3D7_0613800	1×Acetyl[K13]	0	1415.72	0.000133648	2.72408e-05							51.72	0.6923	74.796	2	708.363	1.06227				0.75914	4	9.37421	[K].NFGINTYGTTLSK.[K]	PF3D7_0613800 [4063-4075]
LCGANESVVISSK	21	1	1	PF3D7_1361900	1×Acetyl[K13]	0	1370.71	1.94203e-08	0	73.24	0.8356	41.4683	2	682.348	0.17238	94.7	0.8	38.0318	2	685.857	0.651736	0.776939	2	3.49876	0.758437	8	3.06161	[K].LCGANESVVISSK.[D]	PF3D7_1361900 [81-93]
VINMKPIELLGLIEESSGTK	2	1	1	PF3D7_1318400	2×Acetyl[K5; K20]	0	2192.25	0.00152528	0.000152758							29.73	0.6333	160.875	3	731.422	0.878731				0.757276	2	4.77892	[K].VINMKPIELLGLIEESSGTK.[L]	PF3D7_1318400 [154-173]
LCEGIKDENVK	3	1	1	PF3D7_0624600	1×Acetyl[K6]	1	1304.65	0.00178193	0.000229628							42.3	0.4524	29.5693	3	435.556	0.614788				0.756964	2	7.19003	[K].LCEGIKDENVK.[K]	PF3D7_0624600 [1478-1488]
TSVQETSKSIK	6	1	1	PF3D7_1008100	1×Acetyl[K8; K11]	1	1249.66	0.00112647	0.00010984	41.92	0.3571	23.9045	2	625.335	-0.754695	16.29	0.1875	24.9761	2	625.336	1.29664	0.760299	2	5.73812	0.756481	1		[K].TSVQETSKSIK.[N]	PF3D7_1008100 [1812-1822]
VCETIPMVLVGNK	63	1	1	PF3D7_1117700	1×Acetyl[K13]	0	1459.76	1.79788e-07	0	47.57	0.6458	72.5379	2	741.893	1.48777	73.68	0.4865	103.61	2	730.387	0.921779	0.860049	5	16.5713	0.755957	27	7.55674	[R].VCETIPMVLVGNK.[V]	PF3D7_1117700 [110-122]
VNMDKDINLNNNNNIK	12	1	1	PF3D7_0810800	1×Acetyl[K5; K16]	1	1886.96	1.45379e-06	0							96.83	0.4124	48.4466	2	943.985	2.47943				0.75548	8	12.1897	[K].VNMDKDINLNNNNNIK.[K]	PF3D7_0810800 [255-270]
MDNILVPLQSLTDADYSEQQQK	24	1	1	PF3D7_1241200	1×Acetyl[K22]	0	2536.22	2.73255e-08	0							80.66	0.6914	143.173	2	1268.62	0.97015				0.755433	11	10.4013	[K].MDNILVPLQSLTDADYSEQQQK.[E]	PF3D7_1241200 [306-327]
GFSNDFINIAK	3	1	1	PF3D7_1134100	1×Acetyl[K11]	0	1239.66	0.000188097	2.72408e-05	27.55	0.5714	77.9083	2	620.33	-1.6612	85	0.7294	92.9649	2	620.332	1.29293	0.646622	1		0.755339	2	0.628748	[R].GFSNDFINIAK.[T]	PF3D7_1134100 [64-74]
STSQIYINSSK	2	1	1	PF3D7_1305000	1×Acetyl[K11]	0	1227.62	0.000414451	3.9963e-05							54.45	0.5556	26.3019	2	614.316	2.92303				0.755217	2	8.33226	[K].STSQIYINSSK.[S]	PF3D7_1305000 [1413-1423]
GLNNISSFSEMLLQSK	19	1	1	PF3D7_0415000	1×Acetyl[K16]	0	1774.91	1.15165e-09	0							90.43	0.7889	136.614	2	887.963	3.49936				0.755126	9	5.77401	[R].GLNNISSFSEMLLQSK.[D]	PF3D7_0415000 [355-370]
IADTTCAPPECDNTNDK	4	1	1	PF3D7_1465200	1×Acetyl[K17]	0	1928.81	6.79664e-05	0							41.44	1	21.8978	2	964.907	-0.159059				0.754333	2	4.71327	[K].IADTTCAPPECDNTNDK.[I]	PF3D7_1465200 [179-195]
IINDNSNLSAPEK	12	1	1	PF3D7_1419200	1×Acetyl[K13]	0	1428.75	4.96523e-07	0							82.25	0.7439	29.7489	2	714.882	3.92682				0.754293	6	5.82067	[K].IINDNSNLSAPEK.[V]	PF3D7_1419200 [107-119]
NDDDNIKYEITR	17	1	1	PF3D7_0619400	1×Acetyl[K7]	1	1495.7	0.00012383	2.72408e-05	20.92	0.4762	37.1554	2	748.354	-1.42969	79.87	0.75	41.1871	2	748.356	1.10035	0.81888	1		0.754277	11	2.88735	[K].NDDDNIKYEITR.[H]	PF3D7_0619400 [749-760]
LLNSIQGANK	2	1	1	PF3D7_0318300	1×Acetyl[K10]	0	1057.6	0.30078	0.0302324	14.76	1	13.4893	2	550.307	-3.55512	27.6	0.2857	31.7343	2	529.306	4.10024				0.752798	2	17.5302	[K].LLNSIQGANK.[S]	PF3D7_0318300 [666-675]
NNINDEIK	3	2	2	PF3D7_1033400; PF3D7_0625300	1×Acetyl[K8]	0	959.479	0.00580731	0.000600852							42.27	0	23.0169	2	480.242	-1.6494				0.752762	1		[K].NNINDEIK.[I]	PF3D7_1033400 [15-22]; PF3D7_0625300 [78-85]
ENIPAFTATGGSK	5	1	1	PF3D7_1369000	1×Acetyl[K13]	0	1299.67	0.0014333	0.000152758							47.76	0.5833	45.7404	2	650.338	2.9082				0.751091	3	3.06004	[R].ENIPAFTATGGSK.[V]	PF3D7_1369000 [283-295]
QEIMDKENLVK	5	1	1	PF3D7_0616200	1×Acetyl[K6]	1	1353.72	0.0607555	0.004993							36.03	0.4167	42.8743	2	677.362	0.961239				0.75029	4	23.8614	[K].QEIMDKENLVK.[Q]	PF3D7_0616200 [466-476]
SIENFVTPFYK	4	1	1	PF3D7_1133800	1×Acetyl[K11]	0	1351.7	0.129038	0.0103294	10.25	1	64.9572	2	693.851	0.778584	27.02	1	110.497	2	676.355	1.60619				0.750234	4	10.8648	[K].SIENFVTPFYK.[Y]	PF3D7_1133800 [325-335]
KPPVDGIILK	1	1	1	PF3D7_1445100	1×Acetyl[K10]	0	1093.72	0.179016	0.0150589	10.3	1	82.7216	3	374.566	-7.94484	17.21	1	56.861	2	547.362	0.244345				0.750042	1		[K].KPPVDGIILK.[D]	PF3D7_1445100 [392-401]
SDNTNTIHNVIHSDIK	3	1	1	PF3D7_1410900	1×Acetyl[K16]	0	1807.89	0.00219267	0.000301447							41.03	0.6585	46.0375	2	904.454	4.04397				0.748555	2	7.79977	[K].SDNTNTIHNVIHSDIK.[L]	PF3D7_1410900 [254-269]
IHNSNVSEHEGGSSNMDMTHEK	3	1	1	PF3D7_0707200	1×Acetyl[K22]	0	2440.03	0.000119912	2.72408e-05							39.27	1	26.2304	4	610.761	-0.609372				0.747838	3	14.1134	[K].IHNSNVSEHEGGSSNMDMTHEK.[E]	PF3D7_0707200 [488-509]
NASSDDIKK	1	1	1	PF3D7_0629200	2×Acetyl[K8; K9]	1	977.49	0.0853938	0.00742256							15.52	1	13.8673	2	489.249	0.680124				0.746204	1		[K].NASSDDIKK.[S]	PF3D7_0629200 [57-65]
VLDIGSGLGGGCMYINEK	160	1	1	PF3D7_1343000	1×Acetyl[K18]	0	1896.94	1.54123e-13	0	45.42	0.7333	74.878	2	949.953	-0.337781	125.81	0.8571	103.346	2	948.973	0.699772	0.73883	2	10.3894	0.745232	63	50.5471	[K].VLDIGSGLGGGCMYINEK.[Y]	PF3D7_1343000 [59-76]
FNMETLPNNEQVFHCASAIASK	4	1	1	PF3D7_0504400	1×Acetyl[K22]	0	2508.16	0.000481081	3.9963e-05							34.68	0.6	107.508	3	836.725	-1.22004				0.744915	2	22.5235	[K].FNMETLPNNEQVFHCASAIASK.[K]	PF3D7_0504400 [555-576]
LLDIVKDPVTK	22	1	1	PF3D7_1108400	1×Acetyl[K6]	1	1240.75	0.00146962	0.000152758	13.41	1	106.558	2	641.886	2.01403	61.25	0.7541	73.116	2	620.879	-0.225032				0.74349	12	6.44846	[K].LLDIVKDPVTK.[T]	PF3D7_1108400 [101-111]
ACVIGNK	1	1	1	PF3D7_0807500	1×Acetyl[K7]	0	768.415	0.0220539	0.00206581							43.29	0.7674	24.3064	2	384.711	-0.0532525				0.743011	1		[R].ACVIGNK.[E]	PF3D7_0807500 [171-177]
TSVQETSKSIKNHNVTTGR	15	1	1	PF3D7_1008100	2×Acetyl[K8; K11]	2	2178.12	0.000205501	2.72408e-05	47.44	0.7234	41.136	3	724.373	0.237072	108.29	0.6481	48.474	2	1089.57	2.25404	0.822288	1		0.742546	5	25.7162	[K].TSVQETSKSIKNHNVTTGR.[K]	PF3D7_1008100 [1812-1830]
FMANIEAGILPK	10	1	1	PF3D7_0808300	1×Acetyl[K12]	0	1303.71	8.8478e-07	0							91.86	0.7609	107.035	2	652.358	1.10982				0.74244	9	8.25331	[K].FMANIEAGILPK.[E]	PF3D7_0808300 [82-93]
YPVSSVNVIKVHGMSSLDSK	1	1	1	PF3D7_1132200	1×Acetyl[K20; K10]	1	2212.14	0.253883	0.0213862							18.84	0.3158	109.482	3	738.05	-1.73369				0.741814	1		[K].YPVSSVNVIKVHGMSSLDSK.[L]	PF3D7_1132200 [188-207]
SENFNMIIKPEGDEQSPLNSLSVEQK	9	1	1	PF3D7_0216600	2×Acetyl[K9; K26]	0	2947.45	4.18377e-08	0							56.69	0.807	113.371	3	983.159	3.30524				0.7414	5	9.06431	[K].SENFNMIIKPEGDEQSPLNSLSVEQK.[K]	PF3D7_0216600 [103-128]
KIDNFIPK	7	1	1	PF3D7_1223100	1×Acetyl[K8]	1	974.567	0.172662	0.0141608							37.9	0.1842	46.7978	2	487.787	-0.363593				0.741177	4	1.98912	[K].KIDNFIPK.[V]	PF3D7_1223100 [161-168]
NNILLNNNEHNNNPVGGTNK	3	1	1	PF3D7_1008100	1×Acetyl[K20]	0	2190.06	5.4274e-12	0							111.51	0.8661	44.4787	2	1095.53	-1.43387				0.739555	3	15.7779	[K].NNILLNNNEHNNNPVGGTNK.[L]	PF3D7_1008100 [374-393]
KETKGTIQK	3	1	1	PF3D7_1008100	2×Acetyl[K1; K4]	2	1123.64	0.382089	0.0480238							51.48	0.6863	18.7815	2	562.325	0.4245				0.738437	2	0.932624	[R].KETKGTIQK.[K]	PF3D7_1008100 [1831-1839]
GPEIITEEVKEEIKK	11	1	1	PF3D7_0500800	1×Acetyl[K10]	2	1763.01	0.00126531	0.00012041							85.17	0.7882	69.9802	2	882.009	0.980657				0.738008	6	1.49497	[].GPEIITEEVKEEIKK.[]	PF3D7_0500800 [620-634][653-667]
MPNIMIGMEQK	19	1	1	PF3D7_1412500	1×Acetyl[K11]	0	1305.66	8.82025e-05	1.63217e-05	20.18	0.35	53.3353	2	654.316	6.29594	62.96	0.746	93.0584	2	653.332	0.614318				0.735747	9	18.9189	[K].MPNIMIGMEQK.[E]	PF3D7_1412500 [40-50]
TLNISSLNVSPNNK	2	1	1	PF3D7_1134500	1×Acetyl[K14]	0	1507.82	2.04974e-05	0							71.07	1	62.9025	2	754.412	-0.951632				0.735735	1		[K].TLNISSLNVSPNNK.[T]	PF3D7_1134500 [793-806]
GNTYVDEEPIDSTK	2	1	1	PF3D7_1142100	1×Acetyl[K14]	0	1574.73	0.000170272	2.72408e-05							42.62	1	34.7673	2	787.869	0.990221				0.734846	2	22.7827	[K].GNTYVDEEPIDSTK.[N]	PF3D7_1142100 [1816-1829]
NIGDINNVVLLK	1	1	1	PF3D7_0926100	1×Acetyl[K12]	0	1311.76	0.0334071	0.00300092	11.09		55.6458	3	437.927	1.82638	17.02	0.2353	103.666	2	656.386	0.812994				0.734071	1		[K].NIGDINNVVLLK.[T]	PF3D7_0926100 [2481-2492]
SFITTNINPYYDK	9	1	1	PF3D7_0622800	1×Acetyl[K13]	0	1575.77	3.17374e-05	0							65.43	0.7385	89.5079	2	788.389	0.611612				0.733409	7	81.3955	[R].SFITTNINPYYDK.[F]	PF3D7_0622800 [216-228]
DIYNNAENNTIDESK	7	1	1	PF3D7_1216300	1×Acetyl[K15]	0	1739.77	1.80542e-06	0							84.05	0.75	34.7318	2	870.392	2.30214				0.731691	5	30.2303	[R].DIYNNAENNTIDESK.[D]	PF3D7_1216300 [16-30]
IGECKK	1	1	1	PF3D7_1100100	1×Acetyl[K5]	1	776.397	0.296522	0.029489							17.39	0.0588	35.0489	2	388.702	-0.547685				0.730743	1		[K].IGECKK.[N]	PF3D7_1100100 [1644-1649]
NISSYPNNNITFIK	2	1	1	PF3D7_1358200	1×Acetyl[K14]	0	1645.88	0.0091592	0.000870072							22.41	0.1364	82.4664	2	823.448	2.20296				0.729738	1		[K].NISSYPNNNITFIK.[E]	PF3D7_1358200 [434-447]
NNNMIFLNK	10	1	1	PF3D7_1013300	1×Acetyl[K9]	0	1107.56	0.00265715	0.000326727							52.32	0.1538	52.8432	2	554.284	0.0919195				0.729652	7	10.9101	[K].NNNMIFLNK.[F]	PF3D7_1013300 [444-452]
NSPAIIFIDEIDSIAPK	17	1	1	PF3D7_0619400	1×Acetyl[K17]	0	1842.98	5.28166e-10	0	11.64	1	56.4049	3	629.007	6.36771	108.49	0.8333	169.332	2	921.997	0.893384				0.729019	14	8.71857	[K].NSPAIIFIDEIDSIAPK.[R]	PF3D7_0619400 [299-315]
MGDGVINYK	5	1	1	PF3D7_1107800	1×Acetyl[K9]	0	996.482	8.45122e-05	1.63217e-05							53.33	0.4151	42.3377	2	498.745	1.75505				0.728751	4	3.10184	[K].MGDGVINYK.[K]	PF3D7_1107800 [1392-1400]
LSHANSAVVLSSIK	5	1	1	PF3D7_0528100	1×Acetyl[K14]	0	1432.82	2.8093e-06	0							47.79	1	54.0921	2	716.917	2.00451				0.727326	4	2.36819	[R].LSHANSAVVLSSIK.[V]	PF3D7_0528100 [251-264]
IMGLDITDK	7	1	1	PF3D7_1433500	1×Acetyl[K9]	0	1063.53	0.000568093	6.46672e-05	15.92	0.0625	62.0133	2	532.274	6.24871	38.62	0.641	81.3558	2	503.269	1.19382				0.723731	6	5.63006	[R].IMGLDITDK.[N]	PF3D7_1433500 [551-559]
SDPSSNHMNEMTTVDLIMVNSVNK	9	1	1	PF3D7_1451800	1×Acetyl[K24]	0	2663.21	3.92466e-06	0	11.98		171.463	3	904.757	6.3849	102.09	0.8627	113.75	2	1332.11	-2.14832				0.723573	5	2.90753	[K].SDPSSNHMNEMTTVDLIMVNSVNK.[N]	PF3D7_1451800 [125-148]
KVEGDISGLLVNINK	17	1	1	PF3D7_1311500	1×Acetyl[K15]	1	1598.91	1.55308e-08	0	14.15	0.2143	43.3978	3	547.643	-3.94163	123.73	0.7258	93.2484	2	799.961	2.60901				0.723459	10	3.77273	[K].KVEGDISGLLVNINK.[L]	PF3D7_1311500 [34-48]
IGNNEFDFNGSK	8	1	1	PF3D7_1235700	1×Acetyl[K12]	0	1341.61	0.00916644	0.000870072							58.86	0.8136	55.5501	2	671.307	-0.219325				0.722358	4	10.3852	[K].IGNNEFDFNGSK.[A]	PF3D7_1235700 [260-271]
ENVTDIDADKGSNNHMNEK	1	1	1	PF3D7_1124300	1×Acetyl[K10]	1	2130.94	0.0143864	0.00140737							25.57	1	30.3226	3	710.985	2.44063				0.72064	1		[K].ENVTDIDADKGSNNHMNEK.[Q]	PF3D7_1124300 [222-240]
INILSNDENTNSCLVSANNINIK	2	1	1	PF3D7_0615400	1×Acetyl[K23]	0	2560.27	3.75004e-08	0							85.98	0.7674	84.2981	2	1280.64	-0.0460333				0.719947	1		[K].INILSNDENTNSCLVSANNINIK.[E]	PF3D7_0615400 [563-585]
LTQEYLDIMDGEK	1	1	1	PF3D7_0509800	1×Acetyl[K13]	0	1596.75	0.25457	0.0214319							15.57	0.1875	76.146	2	798.877	0.016984				0.719536	1		[K].LTQEYLDIMDGEK.[S]	PF3D7_0509800 [1451-1463]
VKGPEIITEEVKEEIK	1	1	1	PF3D7_0500800	1×Acetyl[K16]	2	1841.03	0.295619	0.0293247							22.55	0.3478	79.7069	3	614.348	0.920247				0.718685	1		[].VKGPEIITEEVKEEIK.[]	PF3D7_0500800 [618-633][651-666]
KGGEAIMSLLGLSK	1	1	1	PF3D7_1032100	1×Acetyl[K1; K14]	1	1419.79	0.378511	0.0402761							18.32	0.1111	39.5447	3	473.936	3.30735				0.716629	1		[K].KGGEAIMSLLGLSK.[N]	PF3D7_1032100 [812-825]
QLNIQQNENK	2	1	1	PF3D7_0710200	1×Acetyl[K10]	0	1277.66	0.0495927	0.00426266	10.64		51.7886	2	639.332	0.285858	29.5	0.6	21.0106	2	614.819	1.40567				0.714589	1		[K].QLNIQQNENK.[K]	PF3D7_0710200 [590-599]
[truncated: 2,004 more rows]

## Sheet: 2.HL Ratio Ac-K Peptides Plasmo
												Sir2A - Enriched						Sir2A Unenriched					Sir2A - Enriched			Sir2A Unenriched
[truncated: 1,732 more rows]

## Sheet: 3. HL Ratio Ac-K PSM>1 FDR < 1%
												Sir2A - Enriched						Sir2A Unenriched					Sir2A - Enriched			Sir2A Unenriched		Sir2A - Enriched	Sir2A Unenriched							Ac-K H/L Peptide Distribution - Normalization
[truncated: 820 more rows]

[truncated: 3 more sheets: 4. Non Ac-K Peptides, 5.Non Ac-K Peptide Distribution, 6. Human Ac-K Peptides]
