# Supplementary material for: Proteome-wide analysis reveals widespread lysine acetylation of major protein complexes in the malaria parasite
Source: Sci Rep. 2016 Jan 27;6:19722. doi: 10.1038/srep19722 (PMC4728587; doi:10.1038/srep19722)
Supplement: Supplemental Table 8 [file srep19722-s7.xls]

## Sheet: Table of Contents
		Experimental Conditions
		Heavy Isoleucine =	Wild-type
		Light Isoleucine =	Sir2B-
		The H/L ratio is inverted at the last step for consistency with the other SILAC experiments
		P. falciparum-infected erythrocytes	trophozoite stage						Summary-
		Saponin-isolated	washed and protein extracted						FDR < 1%
									Contains the all Plasmodium Ac-K peptides with a determined H/L ratio
		Data were collected as decribed in the methods section							after curating the dataset to removing data-points with only 1 peptide spectral match and a H/L variability >75%
		1	Ac-K Peptides Plasmo						2	HL Ratio Ac-K Peptide Plasmo						3	Ac-K Plasmo PSM >1 Curated
																FDR < 1% / q-value <1%
		Raw data collected from each 'Sir2B- SILAC'							The complete set of acetyl-lysine peptides							Peptides that contained only one
		sequence for peptides containing acetyl-lysine residue							detected during the 'Sir2B- SILAC' experiment							peptide spectral match (PSM) and/or
									where a SILAC ratio was determined							had a H/L SILAC ratio that diverged
																>2-fold between replicates were
																removed
		4	Non-Acetyl Peptides						5	Peptide Distribution						6	Human Acetyl-Peptides
		Raw data collected from each 'Sir2B- SILAC'							The distirubtion of acetylated and non-acetylated peptides							Raw data collected from each 'Sir2B- SILAC'
		sequence for non-acetylated peptides							non-curated datasets derived from tabs 2 and 4							sequence for peptides that were ambiguously
									with/without extreme ratios (default 0.01 and 100, non-values)							assigned to either the H. sapiens erythroctye
		This 'control' data set is used as a comparison for the							FDR < 1% / q-value <1%							proteome or the P. falciparum proteome
		spread of H/L ratios quantified in the Ac-K SILAC dataset							Each distribution and metrics are present in Supp. Figure 5
		Column headings legend
		Sequence	Identified peptide sequence by database search (Mascot)
		# PSMs	Number of peptide spectral matches to the sequence, aka, spectral count (ProteomeDiscoverer)
		# Proteins	Number of individual protein entries to which the matched peptide sequence can be mapped (ProteomeDiscoverer)
		# Protein Groups	Number of protein groups that contain the indivdual mapped proteins (ProteomeDiscoverer)
		Modifications	Post-translational and chemical modifications identified to be present on the matched peptide (Mascot)
		# Missed Cleavages	Number of missed tryptic cleavage sites present in the matched peptide (Mascot)
		MH+ [Da]	Protonated mass value of the peptide ion, derived from the emperical m/z (ProteomeDiscoverer)
		[Experiment]: Heavy/Light	Heavy: Light SILAC ratios, derived from the intensities of the found pairs of heavy and light isoleucine-containing peptides (ProteomeDiscoverer)
		[Experiment]: Heavy/Light Count	Number of times the SILAC ratio was measured (ProteomeDiscoverer)
		[Experiment]: Heavy/Light Variability [%]	Variability in SILAC ratio measurement, if measured multiple times (ProteomeDiscoverer)
		q-Value	q-value statistic of the peptide assignment (ProteomeDiscoverer)
		PEP	Posterior error probability statistic of the peptide assignment (ProteomeDiscoverer)
		IonScore [Experiment]	Mascot score (Mascot)
		Exp Value [Experiment]	Mascot expect value statistic (Mascot)
		RT [min]	Chromatographic retention time of peptide (ProteomeDiscoverer))
		Charge	Charge of peptide ion (ProteomeDiscoverer)
		m/z	Emperical m/z value of peptide ion (ProteomeDiscoverer)
		DeltaM [ppm]	Error between the emperical and theoretical mass values of the identified peptide (ProteomeDiscoverer)
		Sequences in Proteins	Sequence context of the identified peptide within the protein(s) to which it is mapped (ProteomeDiscoverer)
		Positions in Master Proteins	Amino acid interval of the identified peptide in the context of the protein(s) to which it is mapped (ProteomeDiscoverer)

## Sheet: Summary
												Sir2B- Enriched						Sir2B- Unenriched					Sir2B- Enriched			Sir2B- Unenriched
Sequence	# PSMs	# Proteins	# Protein Groups	Protein Accessions	Modifications (only PTMs, all positions)	# Missed Cleavages	MH+ [Da]	PEP	q-value	Ions Score	DeltaScore	RT [min]	Charge	m/z [Da]	DeltaM [ppm]	Ions Score	DeltaScore	RT [min]	Charge	m/z [Da]	DeltaM [ppm]	Heavy/Light	Heavy/Light Count	Heavy/Light Variability [%]	Heavy/Light	Heavy/Light Count	Heavy/Light Variability [%]	Mean	1/Mean	Sequences in Proteins	Positions in Master Proteins
INLGKNILNNNK	2	1	1	PF3D7_0206500	2×Acetyl[K5; K12]	1	1438.8	0.0681849	0.00571373	37.15	0.1081	32.3567	3	480.275	6.01847	35.06	0.2	45.0484	3	480.276	7.67288	0.01	1		0.01	1		0.01	100	[K].INLGKNILNNNK.[I]	PF3D7_0206500 [877-888]
GEEEAIAAGKYLK	4	1	1	PF3D7_1120100	1×Acetyl[K10]	1	1420.73	0.0425161	0.00398294	34.29	0.3529	60.7577	2	710.869	-1.49386							0.01	3	0				0.01	100	[K].GEEEAIAAGKYLK.[E]	PF3D7_1120100 [34-46]
MELNKNEDINK	2	1	1	PF3D7_1211000	1×Acetyl[K5]	1	1347.66	0.0330611	0.0031019	10.76	1	92.3869	2	674.331	-1.24219	18.2	0	124.007	2	674.331	-1.24219				0.01	2	0	0.01	100	[-].MELNKNEDINK.[I]	PF3D7_1211000 [1-11]
IAKMNPNNNNNNNNNNNNNNK	3	1	1	PF3D7_1107300	2×Acetyl[K3; K21]	1	2482.09	0.0331086	0.0031019							51.78	0.8077	25.6752	2	1241.55	1.1338				0.01	3	0	0.01	100	[K].IAKMNPNNNNNNNNNNNNNNK.[K]	PF3D7_1107300 [1401-1421]
MIEDGKGGVIITNDGATILK	5	1	1	PF3D7_1357800	1×Acetyl[K6]	1	2103.1	0.0279404	0.00261643							33.17	0.0606	127.903	3	701.705	0.345222				0.01	4	0	0.01	100	[K].MIEDGKGGVIITNDGATILK.[E]	PF3D7_1357800 [49-68]
KMEINQNNNNNNNNSNVFVPTHFIDEK	2	1	1	PF3D7_0804900	2×Acetyl[K1; K27]	1	3188.48	0.000163112	3.83659e-05	11.83	1	125.426	3	1096.84	-1.86654	48.82	0.4898	84.5117	3	1063.5	0.886572				0.01	2	0	0.01	100	[K].KMEINQNNNNNNNNSNVFVPTHFIDEK.[V]	PF3D7_0804900 [220-246]
KNQDSLTTTSLSTSINSVR	2	1	1	PF3D7_1035700	1×Acetyl[K1]	1	2052.06	1.87886e-06	0							112.1	0.8036	67.9266	2	1026.54	4.93204				0.01	2	0	0.01	100	[K].KNQDSLTTTSLSTSINSVR.[D]	PF3D7_1035700 [456-474]
MEEETNTQSKPLDDEDINILK	15	1	1	PF3D7_1311500	1×Acetyl[K10]	0	2520.17	0.00183077	0.000243515							30.57	0.6129	96.0081	2	1260.59	-0.706779				0.175983	9	10.7072	0.175983	5.68236	[-].MEEETNTQSKPLDDEDINILK.[S]	PF3D7_1311500 [1-21]
NENKDNVIVQEIMNEDVNEK	16	1	1	PF3D7_0500800	2×Acetyl[K4; K20]	1	2374.12	8.91345e-08	0							130.63	0.855	90.2474	2	1187.57	3.69231				0.212613	11	15.9439	0.212613	4.70337	[K].NENKDNVIVQEIMNEDVNEK.[D]	PF3D7_0500800 [1021-1040]
NEQEISTQGQEVQKPAQGGESTFQK	32	1	1	PF3D7_1335100	2×Acetyl[K14; K25]	0	2748.31	2.85305e-07	0							83.13	1	43.8877	3	916.778	4.13176				0.216762	12	9.13258	0.216762	4.61336	[K].NEQEISTQGQEVQKPAQGGESTFQK.[D]	PF3D7_1335100 [185-209]
TKVPNPLTISTTEMEK	25	1	1	PF3D7_0930300	1×Acetyl[K2; K16]	1	1795.96	2.4537e-05	0	17.73	0.2222	29.6	3	630.327	4.88076	85.32	0.8471	81.8988	2	898.486	3.12455				0.219662	14	19.4657	0.219662	4.55245	[K].TKVPNPLTISTTEMEK.[F]	PF3D7_0930300 [986-1001]
SGKYCTDIAK	3	1	1	PF3D7_0820700	1×Acetyl[K3; K10]	1	1184.56	0.0969202	0.00818845	54.37	0.6852	30.2288	2	592.784	-1.19203							0.345445	2	1.63423				0.345445	2.89481	[R].SGKYCTDIAK.[C]	PF3D7_0820700 [460-469]
LLILNDVK	15	1	1	PF3D7_1206800	1×Acetyl[K8]	0	927.587	0.00220564	0.000287412	15.03	0.1333	70.6054	2	485.302	-0.386265	45.53		84.4427	2	464.298	0.52382	0.01	1		0.819391	8	8.64203	0.414695	2.41141	[R].LLILNDVK.[N]	PF3D7_1206800 [9-16]
DMNETNSNADIKDDEK	3	2	1	PF3D7_0529400.2; PF3D7_0529400.1	1×Acetyl[K12]	1	1838.77	0.000917995	0.000162796							30.44	0.6	27.4718	3	613.596	1.26022				0.516379	3	1.99461	0.516379	1.93656	[K].DMNETNSNADIKDDEK.[K]	PF3D7_0529400.1 [1548-1563]
NTSNDSEQINNNLSFPNSNK	5	1	1	PF3D7_0822900	1×Acetyl[K20]	0	2237.01	5.02727e-08	0							102.95	0.767	65.4807	2	1119.01	0.462519				0.518686	3	39.6207	0.518686	1.92795	[K].NTSNDSEQINNNLSFPNSNK.[E]	PF3D7_0822900 [1015-1034]
ISSNVFGEK	4	1	1	PF3D7_0316700	1×Acetyl[K9]	0	980.505	0.0785192	0.00653207	24.91	0.28	39.7382	2	490.756	-0.843903	30.19	0.2667	48.2204	2	490.757	0.961309	0.674703	1		0.408767	3	25.04	0.541735	1.84592	[R].ISSNVFGEK.[L]	PF3D7_0316700 [26-34]
AINLFK	13	2	2	PF3D7_1330800; PF3D7_1303800	1×Acetyl[K6]	0	705.429	0.0256254	0.00227974							40.92	0	63.8656	2	353.219	2.43484				0.564845	5	2.43829	0.564845	1.7704	[MK].AINLFK.[KR]	PF3D7_1330800 [2-7]; PF3D7_1303800 [6254-6259]
QSNLLLSNFDFVDISSIEK	10	1	1	PF3D7_0511500	1×Acetyl[K19]	0	2183.14	2.78519e-06	0							78.46	0.7308	166.188	2	1092.08	4.06436				0.568819	5	27.0187	0.568819	1.75803	[K].QSNLLLSNFDFVDISSIEK.[L]	PF3D7_0511500 [3828-3846]
NQIDNLNSATIMDDDLIK	13	1	1	PF3D7_1356100	1×Acetyl[K18]	0	2054.04	1.43123e-09	0							123.28	0.7805	112.748	2	1027.52	-0.235929				0.57019	8	35.0856	0.57019	1.7538	[K].NQIDNLNSATIMDDDLIK.[Q]	PF3D7_1356100 [556-573]
NCLVSTFGLVDTITNTNNNALK	7	1	1	PF3D7_1236900	1×Acetyl[K22]	0	2416.23	2.01508e-06	0							71.9	1	144.218	2	1208.62	-0.894499				0.58315	5	11.5731	0.58315	1.71482	[K].NCLVSTFGLVDTITNTNNNALK.[Y]	PF3D7_1236900 [41-62]
GSIASSSHDKENEYIMK	11	1	1	PF3D7_0618000	1×Acetyl[K17]	1	1895.88	0.000692531	0.000162796							75.7	0.8553	33.7007	2	948.446	2.49917				0.587082	6	6.50198	0.587082	1.70334	[K].GSIASSSHDKENEYIMK.[S]	PF3D7_0618000 [294-310]
TKYNIDDNFEK	5	1	1	PF3D7_1123500	1×Acetyl[K2; K11]	1	1428.66	0.0488079	0.00439128	35.35	0.6286	51.4933	2	714.835	-1.34199	18.56	0.0526	31.5495	3	462.891	2.39731	0.594882	3	10.1558				0.594882	1.68101	[K].TKYNIDDNFEK.[N]	PF3D7_1123500 [538-548]
TNIMTPGSSLFGDK	3	1	1	PF3D7_1446500	1×Acetyl[K14]	0	1467.71	0.000181182	3.83659e-05							42.06	0.5952	96.9416	2	734.362	0.755379				0.603114	3	6.93564	0.603114	1.65806	[K].TNIMTPGSSLFGDK.[S]	PF3D7_1446500 [567-580]
NGCILVGEGANMPSTVDAINLFK	51	1	1	PF3D7_1416500	1×Acetyl[K23]	0	2434.23	2.35895e-07	0							121.11	0.8347	150	2	1217.62	-0.504619				0.612995	26	5.51455	0.612995	1.63133	[K].NGCILVGEGANMPSTVDAINLFK.[S]	PF3D7_1416500 [359-381]
TDLYEKNIQR	4	1	1	PF3D7_1451100	1×Acetyl[K6]	1	1321.67	0.0333941	0.00311862	42.63	0.6047	43.1646	2	661.34	-1.82155							0.613969	4	75.9709				0.613969	1.62875	[K].TDLYEKNIQR.[T]	PF3D7_1451100 [414-423]
SINIPLEMYNMK	2	1	1	PF3D7_1359600	1×Acetyl[K12]	0	1466.76	0.0162635	0.00133938							23.19	0.2174	116.174	2	733.882	0.468147				0.614762	2	9.01997	0.614762	1.62665	[K].SINIPLEMYNMK.[N]	PF3D7_1359600 [741-752]
VLNCPFIK	3	1	1	PF3D7_1028700	1×Acetyl[K8]	0	997.561	0.0981722	0.00826593							24.29	0.5	64.0635	2	499.285	1.66962				0.616439	3	1.28909	0.616439	1.62222	[K].VLNCPFIK.[E]	PF3D7_1028700 [81-88]
VTGPANSISNFDK	2	1	1	PF3D7_0817600	1×Acetyl[K13]	0	1349.67	0.000469989	9.49861e-05							34.85	1	66.6702	2	675.339	1.06456				0.620673	2	67.9437	0.620673	1.61115	[K].VTGPANSISNFDK.[T]	PF3D7_0817600 [393-405]
YQNTQIDNNK	4	1	1	PF3D7_0202400	1×Acetyl[K10]	0	1237.58	0.00767596	0.000745657							44.68	0.4889	21.1597	2	619.295	1.14709				0.623242	3	9.76684	0.623242	1.60451	[K].YQNTQIDNNK.[G]	PF3D7_0202400 [243-252]
SMLSNNTSNVINMNNANNINSMNNNLLLNSTQNK	7	1	1	PF3D7_1446500	1×Acetyl[K34]	0	3764.79	2.03672e-06	0							75.06	0.8	122.737	3	1255.6	-1.82505				0.627911	3	8.54209	0.627911	1.59258	[K].SMLSNNTSNVINMNNANNINSMNNNLLLNSTQNK.[Q]	PF3D7_1446500 [581-614]
NMVNTTYYENVQHMISK	7	1	1	PF3D7_0805700	1×Acetyl[K17]	0	2078.97	6.08909e-06	0							89.9	1	88.8272	2	1040	4.51336				0.628573	2	33.7452	0.628573	1.5909	[R].NMVNTTYYENVQHMISK.[D]	PF3D7_0805700 [168-184]
ESNYVILNK	2	1	1	PF3D7_1366300	1×Acetyl[K9]	0	1079.57	0.00370259	0.000464441							30.43	0.4333	48.4099	2	540.29	-1.14331				0.628776	2	3.36982	0.628776	1.59039	[K].ESNYVILNK.[N]	PF3D7_1366300 [3832-3840]
MSVFHNNNMSNIPSGCAMQNDEDNMVLLGNENMLFK	3	1	1	PF3D7_0108300	1×Acetyl[K36]	0	4115.78	4.84904e-06	0							64.71	0.7846	142.699	3	1372.6	-1.12463				0.628846	2	13.1971	0.628846	1.59022	[K].MSVFHNNNMSNIPSGCAMQNDEDNMVLLGNENMLFK.[K]	PF3D7_0108300 [1431-1466]
NMVASINDVPSK	11	1	1	PF3D7_1415400	1×Acetyl[K12]	0	1274.64	0.000101344	2.24135e-05	25.14	0.2	72.8268	2	670.338	3.64221	71.29	0.7465	61.8201	2	637.826	2.91817				0.629054	4	31.7908	0.629054	1.58969	[].NMVASINDVPSK.[]	PF3D7_1415400 [411-422][423-434][435-446]
FNLGFSNIQNNNNNNNMNAFNVGMNK	3	1	1	PF3D7_1446500	1×Acetyl[K26]	0	2944.32	0.0136173	0.00118246							36.08	0.5833	127.292	3	982.113	0.803022				0.629145	1		0.629145	1.58946	[K].FNLGFSNIQNNNNNNNMNAFNVGMNK.[T]	PF3D7_1446500 [541-566]
GISQNIQDDQIMGK	2	1	1	PF3D7_0704100	1×Acetyl[K14]	0	1546.75	0.000243012	5.37403e-05	17.2	0.1176	5.48101	3	535.59	-1.30765	33.6	1	66.1164	2	773.881	1.05057				0.631929	1		0.631929	1.58246	[K].GISQNIQDDQIMGK.[E]	PF3D7_0704100 [2357-2370]
DGVILGADK	4	1	1	PF3D7_1353800	1×Acetyl[K9]	0	894.5	0.000256817	5.37403e-05	22.06	0	33.0252	2	447.753	-1.86518	49.74	0.18	48.1386	2	447.755	1.81944	0.366711	1		0.903653	2	1.85493	0.635182	1.57435	[K].DGVILGADK.[V]	PF3D7_1353800 [41-49]
DSHTIFENEQVNGNIQK	9	1	1	PF3D7_0320500	1×Acetyl[K17]	0	1986.97	1.37205e-06	0	14.49	0	42.6682	3	672.322	2.00967	85.84	0.7558	54.6411	2	993.987	-1.37516				0.636164	5	13.0238	0.636164	1.57192	[K].DSHTIFENEQVNGNIQK.[L]	PF3D7_0320500 [343-359]
NELNNMGDHVGMENLNMLVQNMNIK	2	1	1	PF3D7_0811300	1×Acetyl[K25]	0	2872.32	0.000171852	3.83659e-05							49.91	0.78	135.976	3	958.112	0.338855				0.645516	2	21.1075	0.645516	1.54915	[K].NELNNMGDHVGMENLNMLVQNMNIK.[R]	PF3D7_0811300 [934-958]
VNTTNNAPNEIK	13	1	1	PF3D7_0730900	1×Acetyl[K12]	0	1321.68	0.000150084	3.83659e-05	29.65	1	17.8052	2	657.835	-1.41468	69.63	0.8	30.781	2	661.345	1.1228	0.579544	2	13.213	0.727732	4	1.03394	0.653638	1.5299	[].VNTTNNAPNEIK.[]	PF3D7_0730900 [344-355][388-399][410-421]
NQSIIITGESGSGK	3	1	1	PF3D7_0613900	1×Acetyl[K14]	0	1390.72	0.00012201	2.24135e-05							53.81	0.7778	47.0603	2	695.863	0.629853				0.655271	2	0.623205	0.655271	1.52609	[K].NQSIIITGESGSGK.[S]	PF3D7_0613900 [178-191]
AGSCGSLQPDLIK	36	1	1	PF3D7_0513300	1×Acetyl[K13]	0	1352.7	9.47576e-05	2.24135e-05	65.2	0.4154	53.8651	2	673.342	-0.414265	86.51	0.7931	67.3379	2	676.853	2.69154	0.665427	4	1.64235	0.652425	9	0.956394	0.658926	1.51762	[R].AGSCGSLQPDLIK.[R]	PF3D7_0513300 [89-101]
AADIGVAMGINGTEVAK	16	1	1	PF3D7_1211900	1×Acetyl[K17]	0	1630.87	1.5346e-07	0	14.9	1	20.35	3	549.625	0.4724	99.19	0.798	87.7727	2	815.936	-0.0877973				0.683505	6	24.9841	0.683505	1.46305	[K].AADIGVAMGINGTEVAK.[G]	PF3D7_1211900 [875-891]
DESIPSMSITGTVQQDGLGLVK	11	2	1	PF3D7_1104700.2; PF3D7_1104700.1	1×Acetyl[K22]	0	2275.15	2.09399e-08	0							106.23	0.8113	129.664	2	1138.08	-0.854971				0.686638	5	37.0027	0.686638	1.45637	[K].DESIPSMSITGTVQQDGLGLVK.[W]	PF3D7_1104700.2 [160-181]
NFFTQNISSNNEK	2	1	1	PF3D7_1237500	1×Acetyl[K13]	0	1542.72	0.000166844	3.83659e-05							73.4	0.6849	61.3612	2	771.862	-1.5371				0.68999	1		0.68999	1.4493	[K].NFFTQNISSNNEK.[N]	PF3D7_1237500 [259-271]
ECSESLINTNK	3	1	1	PF3D7_1103800	1×Acetyl[K11]	0	1294.59	0.0675342	0.0056459							49.55	0.68	36.2502	2	647.802	1.51072				0.694472	3	2.93633	0.694472	1.43994	[R].ECSESLINTNK.[D]	PF3D7_1103800 [1935-1945]
NDPPVVQNPINMDTTPVQLDMPTENITINK	17	1	1	PF3D7_1455300	1×Acetyl[K30]	0	3348.65	5.20466e-06	0							86.69	0.8506	140.385	3	1116.89	1.87571				0.694981	6	2.72341	0.694981	1.43889	[K].NDPPVVQNPINMDTTPVQLDMPTENITINK.[E]	PF3D7_1455300 [248-277]
CAQELNVPVFNGISVSSDMYYPNK	62	1	1	PF3D7_0513300	1×Acetyl[K24]	0	2732.27	5.13527e-08	0							97.6	0.8265	139.314	2	1366.64	0.809149				0.695944	26	3.82664	0.695944	1.4369	[K].CAQELNVPVFNGISVSSDMYYPNK.[I]	PF3D7_0513300 [141-164]
AFEINMPK	12	1	1	PF3D7_1251200	1×Acetyl[K8]	0	956.498	0.0239453	0.00208404							35.35	0.5714	74.0161	2	478.753	0.206435				0.699331	8	4.16478	0.699331	1.42994	[K].AFEINMPK.[K]	PF3D7_1251200 [161-168]
MNTPNVINYNNMIENEK	5	1	1	PF3D7_0510100	1×Acetyl[K17]	0	2037.94	1.50954e-05	0							74.06	0.8108	90.0529	2	1019.47	0.487017				0.701786	3	8.04496	0.701786	1.42494	[R].MNTPNVINYNNMIENEK.[I]	PF3D7_0510100 [2034-2050]
IYDVNYINELMQNLEESK	12	1	1	PF3D7_0810800	1×Acetyl[K18]	0	2215.06	2.64852e-05	0							86.8	0.7701	165.418	2	1108.03	-1.39483				0.702977	5	9.74626	0.702977	1.42252	[R].IYDVNYINELMQNLEESK.[Y]	PF3D7_0810800 [79-96]
SAPVSTGIKKPHR	3	1	1	PF3D7_0617900	1×Acetyl[K9; K10]	1	1419.81	0.0420905	0.00391972							18.86	0.0526	29.9206	4	355.707	0.549035				0.703685	3	2.31568	0.703685	1.42109	[K].SAPVSTGIKKPHR.[Y]	PF3D7_0617900 [29-41]
GIIGNNAESMIFK	15	1	1	PF3D7_1023900	1×Acetyl[K13]	0	1393.71	0.000193764	3.83659e-05							68.71	0.7536	100.286	2	697.362	1.95118				0.706103	4	14.8739	0.706103	1.41622	[K].GIIGNNAESMIFK.[T]	PF3D7_1023900 [500-512]
IYFPNSNNMLNAK	9	1	1	PF3D7_1120500	1×Acetyl[K13]	0	1525.75	0.000345201	8.04483e-05							48.31	0.4792	88.4527	2	763.377	-0.052171				0.707423	8	21.7387	0.707423	1.41358	[K].IYFPNSNNMLNAK.[D]	PF3D7_1120500 [155-167]
QNVNKPIYNLK	4	1	1	PF3D7_0722200	1×Acetyl[K5]	0	1337.76	0.000669667	0.000159775							34.05	0.4118	34.7227	2	669.389	3.6312				0.70804	4	16.6687	0.70804	1.41235	[K].QNVNKPIYNLK.[S]	PF3D7_0722200 [263-273]
MIYNNMDHINDTNEQDK	8	1	1	PF3D7_0823300	1×Acetyl[K17]	0	2094.89	1.15872e-06	0							93.55	0.7766	46.9196	2	1047.95	1.60024				0.711898	6	13.8633	0.711898	1.40469	[K].MIYNNMDHINDTNEQDK.[F]	PF3D7_0823300 [289-305]
TFNSELNYTLMDSSLNHSSILDNSMK	6	1	1	PF3D7_0527000	1×Acetyl[K26]	0	2968.38	1.72488e-07	0							77.17	0.6753	125.831	3	990.131	0.467665				0.719706	5	5.48204	0.719706	1.38946	[R].TFNSELNYTLMDSSLNHSSILDNSMK.[I]	PF3D7_0527000 [20-45]
NVGHMGATQGTIMNNNMFLNANNAK	21	1	1	PF3D7_0703500	1×Acetyl[K25]	0	2662.23	1.8358e-09	0							110.65	0.8649	86.9721	2	1331.62	-0.0383952				0.72225	11	15.3637	0.72225	1.38456	[K].NVGHMGATQGTIMNNNMFLNANNAK.[Y]	PF3D7_0703500 [1157-1181]
NNYATNTNDNITNTYNK	15	1	1	PF3D7_0810600	1×Acetyl[K17]	0	1981.9	1.31463e-05	0							108.03	0.7963	41.1073	2	991.454	2.00043				0.723235	7	9.88529	0.723235	1.38268	[R].NNYATNTNDNITNTYNK.[G]	PF3D7_0810600 [27-43]
VIGQEIIIEEIKK	11	1	1	PF3D7_0500800	2×Acetyl[K12; K13]	1	1511.9	0.000215102	3.83659e-05							58.17	0.4828	89.4022	2	756.457	1.25425				0.724463	10	2.67729	0.724463	1.38033	[K].VIGQEIIIEEIKK.[E]	PF3D7_0500800 [996-1008]
EDILNMGIDVYNEK	10	1	1	PF3D7_1332900	1×Acetyl[K14]	0	1666.82	1.53992e-05	0							77.98	0.7949	115.814	2	833.913	0.45229				0.725869	4	15.4742	0.725869	1.37766	[R].EDILNMGIDVYNEK.[C]	PF3D7_1332900 [189-202]
ENMYNNYNNMNNLNIK	6	1	1	PF3D7_1351700	1×Acetyl[K16]	0	2002.87	5.18471e-06	0							91.27	0.5824	78.1706	2	1001.94	0.878274				0.726368	5	5.07675	0.726368	1.37671	[K].ENMYNNYNNMNNLNIK.[G]	PF3D7_1351700 [968-983]
NTSSVMSNVINNNDK	10	1	1	PF3D7_0624600	1×Acetyl[K15]	0	1636.76	2.28879e-05	0							93.81	0.5213	56.6995	2	818.884	0.58307				0.727057	6	7.07331	0.727057	1.37541	[R].NTSSVMSNVINNNDK.[S]	PF3D7_0624600 [2595-2609]
NAIEIAK	6	1	1	PF3D7_0626800	1×Acetyl[K7]	0	758.441	0.00696181	0.000696356	19.29	0.1053	23.5271	2	379.723	-1.77027	49.28	0.6327	37.1521	2	379.725	1.69013	0.795224	2	0.355251	0.660357	2	27.5949	0.727791	1.37402	[R].NAIEIAK.[Q]	PF3D7_0626800 [471-477]
HDCIVDPSGSIDFMK	5	1	1	PF3D7_1328500	1×Acetyl[K15]	0	1734.8	2.07397e-05	0							68.61	0.8406	89.2807	2	867.904	0.13141				0.72873	4	9.99003	0.72873	1.37225	[K].HDCIVDPSGSIDFMK.[K]	PF3D7_1328500 [669-683]
TCIGVCDNNNNK	3	1	1	PF3D7_0717600	1×Acetyl[K12]	0	1408.59	0.000146266	3.83659e-05							75.09	0.7733	30.1158	2	704.803	2.67134				0.72997	2	2.39307	0.72997	1.36992	[K].TCIGVCDNNNNK.[N]	PF3D7_0717600 [8-19]
NDELIIK	2	2	2	PF3D7_1116100; PF3D7_1021600	1×Acetyl[K7]	0	858.512	0.0397338	0.0037239							29.57		46.0211	2	429.759	-1.42411				0.731226	1		0.731226	1.36757	[K].NDELIIK.[NT]	PF3D7_1116100 [101-107]; PF3D7_1021600 [151-157]
TNSSMIIMQNVIGK	3	1	1	PF3D7_0604500	1×Acetyl[K14]	0	1535.79	0.00127001	0.000197475	10.22	1	63.1226	2	776.402	6.54757	43.65	0.3864	101.339	2	768.402	3.22529				0.732374	2	15.6663	0.732374	1.36542	[R].TNSSMIIMQNVIGK.[N]	PF3D7_0604500 [1734-1747]
LSEINNIISGDFLSTLK	28	1	1	PF3D7_0501500	1×Acetyl[K17]	0	1864.01	3.28826e-08	0							81.68	0.6707	157.65	2	932.506	-0.866429				0.737292	18	3.75754	0.737292	1.35631	[K].LSEINNIISGDFLSTLK.[H]	PF3D7_0501500 [123-139]
NPGMMAINPK	18	1	1	PF3D7_1452000	1×Acetyl[K10]	0	1072.53	0.000239679	5.37403e-05	28.44	0.2143	30.4509	2	544.764	-2.38589	62.24	0.6774	53.947	2	536.768	0.69066				0.737944	7	23.1609	0.737944	1.35512	[R].NPGMMAINPK.[Y]	PF3D7_1452000 [1840-1849]
FNNSSLEVCTIMKDNAK	2	1	1	PF3D7_1431200	1×Acetyl[K13; K17]	1	2035.95	0.0265796	0.00239784							17.08	0.1176	46.8425	2	1018.48	0.970933				0.742565	1		0.742565	1.34668	[K].FNNSSLEVCTIMKDNAK.[K]	PF3D7_1431200 [1111-1127]
KLGNNYIIFGQDTAGSGQSGK	3	1	1	PF3D7_0207600	1×Acetyl[K21]	1	2155.08	5.34536e-08	0							102.12	0.7745	73.7849	2	1078.04	1.82054				0.743709	3	4.30596	0.743709	1.34461	[K].KLGNNYIIFGQDTAGSGQSGK.[E]	PF3D7_0207600 [876-896]
MQEFVMNILSK	5	1	1	PF3D7_1420200	1×Acetyl[K11]	0	1339.67	0.000507596	0.000106542							44.01	0.4545	118.437	2	670.342	1.21669				0.749706	5	14.927	0.749706	1.33386	[-].MQEFVMNILSK.[E]	PF3D7_1420200 [1-11]
MDISDKEALMDMSTR	7	1	1	PF3D7_1133800	1×Acetyl[K6]	1	1784.79	0.0116581	0.00104953							42.31	1	102.149	2	892.897	0.466579				0.753833	7	12.8445	0.753833	1.32655	[K].MDISDKEALMDMSTR.[S]	PF3D7_1133800 [64-78]
KNVEMGVTENNYIK	2	1	1	PF3D7_0423500	1×Acetyl[K14; K1]	1	1638.82	0.000402944	8.04483e-05							62.06	0.629	49.1484	2	819.915	3.91611				0.757193	2	5.26705	0.757193	1.32067	[K].KNVEMGVTENNYIK.[T]	PF3D7_0423500 [355-368]
YIMGQDFIAADNIMK	12	1	1	PF3D7_0905900	1×Acetyl[K15]	0	1729.83	4.86733e-07	0							98.14	0.7755	121.282	2	865.417	-0.762534				0.759902	8	6.14357	0.759902	1.31596	[K].YIMGQDFIAADNIMK.[N]	PF3D7_0905900 [633-647]
KLNESLNEVSSIMK	3	1	1	PF3D7_0320100	2×Acetyl[K1; K14]	1	1598.85	0.00795926	0.000765965							53.47	0.7736	76.8014	2	799.931	1.50928				0.761807	1		0.761807	1.31267	[K].KLNESLNEVSSIMK.[K]	PF3D7_0320100 [142-155]
IIENIDQNK	6	1	1	PF3D7_0408500	1×Acetyl[K9]	0	1107.63	0.000660777	0.000159775							51.44	0.5882	37.6874	2	554.321	3.11966				0.76483	3	46.0019	0.76483	1.30748	[K].IIENIDQNK.[Y]	PF3D7_0408500 [272-280]
IELLNCTQIK	9	1	1	PF3D7_1224500	1×Acetyl[K10]	0	1245.71	0.000164805	3.83659e-05							71.95	0.75	84.5046	2	623.357	1.26977				0.765796	6	1.1265	0.765796	1.30583	[K].IELLNCTQIK.[D]	PF3D7_1224500 [174-183]
DILNESIVNK	3	1	1	PF3D7_1446500	1×Acetyl[K10]	0	1144.62	0.0264906	0.00238082							44.48	0.2955	71.7176	2	572.814	0.0138982				0.76926	2	29.1142	0.76926	1.29995	[K].DILNESIVNK.[N]	PF3D7_1446500 [1738-1747]
VNMDKDINLNNNNNIK	10	1	1	PF3D7_0810800	1×Acetyl[K5]	1	1886.96	0.000123907	2.24135e-05							82.29	0.4756	49.3879	2	943.984	1.1209				0.770096	8	9.85577	0.770096	1.29854	[K].VNMDKDINLNNNNNIK.[K]	PF3D7_0810800 [255-270]
EMSIPIDLNDKNMLIQNAITSLNSK	5	1	1	PF3D7_1357800	1×Acetyl[K25]	1	2802.44	8.89386e-05	2.24135e-05							47.44	0.617	152.976	3	934.818	0.0821065				0.770777	4	5.92643	0.770777	1.29739	[R].EMSIPIDLNDKNMLIQNAITSLNSK.[V]	PF3D7_1357800 [139-163]
DMNVINNAHANVEIMK	16	1	1	PF3D7_0108300	1×Acetyl[K16]	0	1812.87	3.1956e-07	0							85.44	0.7765	78.5502	2	906.94	-0.333784				0.771903	9	19.3917	0.771903	1.2955	[K].DMNVINNAHANVEIMK.[N]	PF3D7_0108300 [1960-1975]
NINTNVCNNTNNNLFSK	7	1	1	PF3D7_0704100	1×Acetyl[K17]	0	1987.94	1.32408e-06	0							93.4	0.7419	68.6253	2	994.475	2.76811				0.772305	4	3.45106	0.772305	1.29483	[K].NINTNVCNNTNNNLFSK.[K]	PF3D7_0704100 [705-721]
LLCDVDPSVMGASLNLIHSIAK	2	1	1	PF3D7_0904100	1×Acetyl[K22]	0	2353.23	0.00160866	0.000220538							28.1	0.5714	159.891	3	785.081	1.54037				0.772414	2	4.53869	0.772414	1.29464	[K].LLCDVDPSVMGASLNLIHSIAK.[N]	PF3D7_0904100 [190-211]
NVEGVILNDK	2	1	1	PF3D7_0404700	1×Acetyl[K10]	0	1100.59	0.0705573	0.00589532	26.13	0.4615	49.8666	2	550.801	-0.793845	25.7		43.8632	2	550.801	0.315286	0.773571	1					0.773571	1.29271	[K].NVEGVILNDK.[V]	PF3D7_0404700 [52-61]
DNIINTTSLNNNIK	6	1	1	PF3D7_1459600	1×Acetyl[K14]	0	1573.82	8.29607e-06	0							85.87	0.6395	79.8531	2	787.413	0.672311				0.774224	4	9.72904	0.774224	1.29162	[K].DNIINTTSLNNNIK.[T]	PF3D7_1459600 [732-745]
FINSYKPDMK	2	2	1	PF3D7_1304200.2; PF3D7_1304200.1	1×Acetyl[K6]	0	1249.64	0.0138709	0.00119193							21.07	0.2381	42.7939	3	417.217	1.09385				0.774922	1		0.774922	1.29045	[K].FINSYKPDMK.[K]	PF3D7_1304200.1 [234-243]
LILCNYLGGTALEESANMLNK	20	1	1	PF3D7_1437700	1×Acetyl[K21]	0	2331.18	1.10496e-07	0							152.52	0.8889	145.273	2	1166.1	2.40266				0.776169	11	9.96537	0.776169	1.28838	[R].LILCNYLGGTALEESANMLNK.[N]	PF3D7_1437700 [443-463]
IADMSGATCQIK	4	1	1	PF3D7_0508700	1×Acetyl[K12]	0	1294.61	0.000345064	8.04483e-05							60.8	1	52.94	2	647.811	1.90854				0.778251	3	38.6857	0.778251	1.28493	[K].IADMSGATCQIK.[G]	PF3D7_0508700 [1414-1425]
NMINDINIQNITDK	7	1	1	PF3D7_1116100	1×Acetyl[K14]	0	1645.82	4.45456e-05	0							68.41	0.6324	101.187	2	823.416	2.14329				0.781475	5	19.207	0.781475	1.27963	[K].NMINDINIQNITDK.[H]	PF3D7_1116100 [1396-1409]
GTDTIYASNQNLK	3	1	1	PF3D7_1219000	1×Acetyl[K13]	0	1424.7	0.0315716	0.00290379	10.74	0.0909	22.0445	3	489.576	0.885185	21.32	0.0476	46.8061	2	712.856	1.50323				0.781837	3	12.9787	0.781837	1.27904	[K].GTDTIYASNQNLK.[H]	PF3D7_1219000 [727-739]
LQEFGIEGSK	10	1	1	PF3D7_0414900	1×Acetyl[K10]	0	1107.57	0.0311697	0.00289662	34.07	0.6471	47.5104	2	554.287	-1.39529	45.82	0.6957	52.6976	2	554.289	1.47029	0.829053	2	12.7095	0.73475	7	3.00678	0.781902	1.27893	[K].LQEFGIEGSK.[T]	PF3D7_0414900 [17-26]
ILNNQIQNVMTFDDKK	2	1	1	PF3D7_1008100	2×Acetyl[K15; K16]	1	1920.98	0.0311389	0.00289029							23.82	0.3333	87.6095	3	641.001	2.59241				0.784556	2	3.44242	0.784556	1.27461	[K].ILNNQIQNVMTFDDKK.[S]	PF3D7_1008100 [248-263]
NNPAPSNVFHTPSCLSITGK	3	1	1	PF3D7_1113800	1×Acetyl[K20]	0	2141.04	0.000840285	0.000162796							37.08	0.5405	89.8813	2	1071.03	0.221468				0.785417	3	32.226	0.785417	1.27321	[K].NNPAPSNVFHTPSCLSITGK.[S]	PF3D7_1113800 [674-693]
ISVNNVFFMNVANNYSK	44	2	2	PF3D7_0302200; PF3D7_0302500	1×Acetyl[K17]	0	1960.96	3.498e-08	0							113.35	1	131.455	2	980.982	-1.47643				0.785495	22	6.8617	0.785495	1.27308	[K].ISVNNVFFMNVANNYSK.[L]	PF3D7_0302200 [926-942]; PF3D7_0302500 [924-940]
MSINNIFFMNVANNYSK	3	1	1	PF3D7_0831600	1×Acetyl[K17]	0	2006.95	2.60182e-05	0							78.28	0.8333	147.34	2	1003.98	1.99491				0.785667	2	35.4788	0.785667	1.2728	[R].MSINNIFFMNVANNYSK.[L]	PF3D7_0831600 [921-937]
LGGMIQDLINNTNMNNK	19	1	1	PF3D7_0811000	1×Acetyl[K17]	0	1889.92	1.16576e-05	0							69.64	0.7	115.262	2	945.465	0.545684				0.788519	8	37.159	0.788519	1.2682	[K].LGGMIQDLINNTNMNNK.[F]	PF3D7_0811000 [546-562]
IDLPDDTEEIKR	3	1	1	PF3D7_0810300	1×Acetyl[K11]	1	1443.73	0.00146039	0.000209262							44.23	0.5682	56.8979	2	722.371	1.40292				0.78864	2	7.85871	0.78864	1.26801	[K].IDLPDDTEEIKR.[S]	PF3D7_0810300 [29-40]
NMITGTSQADVALLVVPAEVGGFEGAFSKEGQTK	20	1	1	PF3D7_1357000	1×Acetyl[K34; K29]	1	3458.76	2.41065e-07	0							132.11	1	160.287	3	1153.59	0.295899				0.791295	5	13.9639	0.791295	1.26375	[K].NMITGTSQADVALLVVPAEVGGFEGAFSKEGQTK.[E]	PF3D7_1357000 [101-134]
VLMVSNISLDDLNNK	7	1	1	PF3D7_1456900	1×Acetyl[K15]	0	1681.89	5.74998e-05	0							91.19	0.8791	116.867	2	841.449	0.630077				0.79492	5	14.6664	0.79492	1.25799	[K].VLMVSNISLDDLNNK.[I]	PF3D7_1456900 [127-141]
LNNEINPQK	2	1	1	PF3D7_1243500	1×Acetyl[K9]	0	1069.56	0.0020359	0.000263856	10.03	1	46.2738	2	559.8	1.79788	54.94	0.5091	29.7222	2	535.287	2.01222				0.797497	2	4.79999	0.797497	1.25392	[K].LNNEINPQK.[V]	PF3D7_1243500 [123-131]
IENIEGIIHFDK	36	1	1	PF3D7_0626800	1×Acetyl[K12]	0	1427.75	1.67819e-06	0							96.79	0.5773	95.171	2	714.382	2.05615				0.8007	23	36.0959	0.8007	1.24891	[K].IENIEGIIHFDK.[I]	PF3D7_0626800 [256-267]
NQIEQNENTTNLIEK	2	1	1	PF3D7_1002200	1×Acetyl[K15]	0	1787.88	2.43403e-07	0							106.44	0.8113	57.3829	2	894.443	1.05855				0.801526	2	11.4886	0.801526	1.24762	[K].NQIEQNENTTNLIEK.[E]	PF3D7_1002200 [351-365]
WPSPEETNYSIVMHK	2	1	1	PF3D7_0622800	1×Acetyl[K15]	0	1824.87	0.000292204	5.37403e-05							31.22	0.5806	81.9968	3	608.963	1.99686				0.801859	2	31.5906	0.801859	1.2471	[K].WPSPEETNYSIVMHK.[Q]	PF3D7_0622800 [1155-1169]
YGIIYGFK	13	4	4	PF3D7_0302200; PF3D7_0302500; PF3D7_0831600; PF3D7_0220800	1×Acetyl[K8]	0	960.519	0.000608186	0.000134029	44.59	0.7333	68.8532	2	480.763	-1.12589	53.84	0.6296	84.7795	2	487.781	0.617007	0.794959	3	0.265102	0.809224	4	2.5713	0.802091	1.24674	[K].YGIIYGFK.[VI]	PF3D7_0302200 [866-873]; PF3D7_0302500 [864-871]; PF3D7_0831600 [861-868]; PF3D7_0220800 [891-898]
IGPTIFK	17	1	1	PF3D7_1140200	1×Acetyl[K7]	0	775.471	0.0268464	0.0024637	10.35	1	56.7797	2	395.255	-3.11449	48.62	0.7143	63.9286	2	388.24	1.03446				0.802482	9	15.8189	0.802482	1.24613	[K].IGPTIFK.[D]	PF3D7_1140200 [227-233]
SSYSIAQKLPR	8	1	1	PF3D7_1014600	1×Acetyl[K8]	1	1291.7	0.00917185	0.000866728	72.38	0.7222	61.8469	2	646.354	-0.589665							0.806917	4	3.06385				0.806917	1.23928	[R].SSYSIAQKLPR.[H]	PF3D7_1014600 [1025-1035]
NPFIVAK	9	1	1	PF3D7_0823900	1×Acetyl[K7]	0	795.484	0.0454628	0.00417094	13.31	0	45.2147	2	394.736	-2.7893	44.6	0.5778	57.0913	2	398.246	2.2828	0.788688	1		0.830744	6	3.43517	0.809716	1.235	[R].NPFIVAK.[D]	PF3D7_0823900 [71-77]
VSNMEMHSNNIENISNCIQK	3	1	1	PF3D7_0822900	1×Acetyl[K20]	0	2362.06	8.1272e-05	2.24135e-05							43.08	1	66.7798	3	788.027	3.55765				0.8098	2	39.782	0.8098	1.23487	[K].VSNMEMHSNNIENISNCIQK.[K]	PF3D7_0822900 [490-509]
DALLTLSSDGMDITNK	14	1	1	PF3D7_0932800	1×Acetyl[K16]	0	1700.85	3.3182e-07	0							83.23	0.8072	108.657	2	850.928	0.510059				0.810335	10	17.7143	0.810335	1.23406	[K].DALLTLSSDGMDITNK.[S]	PF3D7_0932800 [729-744]
VSENTEDNDISLANNVSLGK	16	1	1	PF3D7_1366900	1×Acetyl[K20]	0	2119.02	9.151e-12	0							150.11	0.84	83.1066	2	1060.01	0.297921				0.810926	8	2.81897	0.810926	1.23316	[K].VSENTEDNDISLANNVSLGK.[H]	PF3D7_1366900 [32-51]
IITNEGMPYSK	9	2	1	PF3D7_0501100.2; PF3D7_0501100.1	1×Acetyl[K11]	0	1266.66	0.0051655	0.000573663							47.8	0.7292	52.0105	2	633.833	0.126084				0.811111	5	10.7784	0.811111	1.23288	[K].IITNEGMPYSK.[S]	PF3D7_0501100.2 [344-354]
GNNFSDAILNIFPGGSMTGSPK	8	1	1	PF3D7_0922400	1×Acetyl[K22]	0	2238.1	2.04025e-06	0							86.9	0.8161	152.56	2	1119.56	4.38329				0.815319	5	25.1288	0.815319	1.22651	[K].GNNFSDAILNIFPGGSMTGSPK.[Y]	PF3D7_0922400 [863-884]
GTNQNNNVNNILLEK	9	1	1	PF3D7_1116100	1×Acetyl[K15]	0	1691.88	0.000117471	2.24135e-05							85.64	0.7326	58.7673	2	846.442	-0.750902				0.815334	5	6.91372	0.815334	1.22649	[K].GTNQNNNVNNILLEK.[K]	PF3D7_1116100 [53-67]
DMIDINLSIHK	14	1	1	PF3D7_0929400	1×Acetyl[K11]	0	1319.73	0.000276078	5.37403e-05							64.7	0.6923	91.7991	2	660.37	2.3701				0.815535	9	5.21992	0.815535	1.22619	[K].DMIDINLSIHK.[W]	PF3D7_0929400 [885-895]
IYDNILEDVYDLSNESYGIK	3	1	1	PF3D7_1231100	1×Acetyl[K20]	0	2384.18	0.000201752	3.83659e-05							45.93	0.6087	164.604	2	1192.59	-3.27923				0.817521	2	2.1076	0.817521	1.22321	[K].IYDNILEDVYDLSNESYGIK.[Y]	PF3D7_1231100 [167-186]
SLENLSNIANLSLNNK	9	1	1	PF3D7_0813500	1×Acetyl[K16]	0	1743.92	4.65157e-05	0							72.74	0.8082	112.382	2	872.466	0.915864				0.817875	6	12.1152	0.817875	1.22268	[R].SLENLSNIANLSLNNK.[I]	PF3D7_0813500 [395-410]
NYYISNIGDSVGLLIK	7	1	1	PF3D7_1135100	1×Acetyl[K16]	0	1768.95	1.43881e-07	0							85.26	0.8588	139.68	2	884.98	2.83741				0.819109	6	11.2083	0.819109	1.22084	[R].NYYISNIGDSVGLLIK.[K]	PF3D7_1135100 [470-485]
NSSTLESGVYEENINDK	2	1	1	PF3D7_0204100	1×Acetyl[K17]	0	1905.88	8.66801e-06	0							75.25	0.8	56.1942	2	953.444	1.06383				0.820706	2	48.1664	0.820706	1.21846	[R].NSSTLESGVYEENINDK.[N]	PF3D7_0204100 [1047-1063]
INNNMPYENNTVLK	5	1	1	PF3D7_0304100	1×Acetyl[K14]	0	1670.83	0.00329895	0.000444564	11.16	1	46.4526	3	560.607	0.58968	46.91	0.4681	68.618	2	835.919	1.60446				0.82144	2	2.00968	0.82144	1.21737	[K].INNNMPYENNTVLK.[N]	PF3D7_0304100 [476-489]
ITPYQSNAVIK	4	1	1	PF3D7_0409600	1×Acetyl[K11]	0	1233.68	0.0820977	0.00681611							27.09	0.4444	52.4985	2	617.346	1.55246				0.824134	1		0.824134	1.2134	[K].ITPYQSNAVIK.[M]	PF3D7_0409600 [667-677]
NIFPENLGMSCGNLNEEK	15	1	1	PF3D7_1304000	1×Acetyl[K18]	0	2065.93	7.77541e-08	0							85.06	0.8	106.976	2	1033.47	0.510001				0.826048	6	17.2029	0.826048	1.21058	[K].NIFPENLGMSCGNLNEEK.[K]	PF3D7_1304000 [456-473]
SQTIIVSGESGAGK	9	1	1	PF3D7_1342600	1×Acetyl[K14]	0	1347.73	7.10453e-05	2.24135e-05	44.49	0.7273	28.3256	2	674.368	-1.28968	86.28	0.814	45.8088	2	667.352	0.821561	0.792801	3	2.71019	0.859651	2	2.74385	0.826226	1.21032	[K].SQTIIVSGESGAGK.[T]	PF3D7_1342600 [184-197]
SGSDIACIILK	15	1	1	PF3D7_0517400	1×Acetyl[K11]	0	1197.68	0.000188927	3.83659e-05	26.21	0.5385	79.7234	2	588.818	-0.851417	65.28	0.6462	94.037	2	599.345	1.01624	0.632488	1		1.02304	9	4.41677	0.827766	1.20807	[K].SGSDIACIILK.[S]	PF3D7_0517400 [178-188]
LEENDQEEIETCTLK	6	1	1	PF3D7_1364500	1×Acetyl[K15]	0	1857.85	3.1956e-07	0	13.51	1	44.9097	3	631.622	3.76816	96.18	0.8125	63.4166	2	929.431	2.23272				0.827818	4	6.78859	0.827818	1.208	[K].LEENDQEEIETCTLK.[G]	PF3D7_1364500 [343-357]
QANIINNEQINNMEIEK	6	1	1	PF3D7_0914000	1×Acetyl[K17]	0	2014.99	9.48549e-05	2.24135e-05							84.31	0.7738	83.4197	2	1008	0.814565				0.828383	5	18.3077	0.828383	1.20717	[K].QANIINNEQINNMEIEK.[K]	PF3D7_0914000 [371-387]
LYTSFIESVDALDNGINQYEGQPK	2	1	1	PF3D7_0626700	1×Acetyl[K24]	0	2701.3	4.51568e-07	0							90.83	0.8791	144.48	2	1351.16	3.29166				0.831002	2	17.1618	0.831002	1.20337	[K].LYTSFIESVDALDNGINQYEGQPK.[Y]	PF3D7_0626700 [165-188]
INNQVYNHCPILNK	2	1	1	PF3D7_0811500	1×Acetyl[K14]	0	1726.87	0.000346159	8.04483e-05							39.93	0.725	49.2461	2	863.941	3.41453				0.831798	1		0.831798	1.20221	[K].INNQVYNHCPILNK.[K]	PF3D7_0811500 [302-315]
ILSSGGQVMK	4	1	1	PF3D7_0810300	1×Acetyl[K10]	0	1019.56	0.0191917	0.00162543	10.87	1	31.643	2	510.281	-1.06165	46.91	0.6596	37.2142	2	510.282	1.2132	0.755604	1		0.908442	2	1.72789	0.832023	1.20189	[R].ILSSGGQVMK.[L]	PF3D7_0810300 [418-427]
DIPNVTNDNTCSVK	2	1	1	PF3D7_0804500	1×Acetyl[K14]	0	1576.73	0.00022542	3.83659e-05							51.23	0.7843	52.2066	2	788.868	0.771125				0.832415	2	4.16214	0.832415	1.20132	[K].DIPNVTNDNTCSVK.[C]	PF3D7_0804500 [5133-5146]
ITILDEDNDDDNVINK	7	1	1	PF3D7_0302000	1×Acetyl[K16]	0	1845.87	8.10098e-07	0							92.45	0.8804	84.9879	2	923.441	2.14557				0.832752	4	18.0542	0.832752	1.20084	[R].ITILDEDNDDDNVINK.[E]	PF3D7_0302000 [60-75]
YCIEHGILSGTK	2	1	1	PF3D7_1201900	1×Acetyl[K12]	0	1391.72	0.0101374	0.00092392							55.43	0.7818	54.8325	2	696.362	-0.985292				0.835887	1		0.835887	1.19633	[K].YCIEHGILSGTK.[H]	PF3D7_1201900 [142-153]
INLIVIK	8	1	1	PF3D7_0717400	1×Acetyl[K7]	0	812.56	0.0145653	0.00124971							51.96		91.1585	2	406.784	-0.637753				0.83719	4	6.82882	0.83719	1.19447	[R].INLIVIK.[K]	PF3D7_0717400 [152-158]
NCLNNNNIQNDK	6	1	1	PF3D7_1107200	1×Acetyl[K12]	0	1467.67	0.000170724	3.83659e-05							66.94	0.7313	28.5815	2	734.34	0.195847				0.83833	3	8.92768	0.83833	1.19285	[K].NCLNNNNIQNDK.[R]	PF3D7_1107200 [586-597]
MYGMATSSNIK	4	1	1	PF3D7_0604500	1×Acetyl[K11]	0	1202.55	0.000108677	2.24135e-05	12.65	1	2.54988	3	423.199	4.15381	53.48	1	47.5368	2	601.781	-0.279865				0.839071	4	5.81193	0.839071	1.19179	[R].MYGMATSSNIK.[E]	PF3D7_0604500 [1005-1015]
GGEQIENTLMK	25	1	1	PF3D7_1409400	1×Acetyl[K11]	0	1226.62	0.00246573	0.000308216	42.83	0.6047	49.0923	2	610.302	-1.88435	57.79	0.6379	55.3996	2	613.812	1.35006	0.776532	5	10.4831	0.901793	13	8.37828	0.839163	1.19166	[K].GGEQIENTLMK.[L]	PF3D7_1409400 [30-40]
IKPPSMDEQAEPSAMLMNMMK	25	1	1	PF3D7_1238100	1×Acetyl[K21; K2]	0	2386.11	2.3281e-07	0							60.87	0.8033	122.129	2	1193.56	0.574171				0.840153	13	11.9742	0.840153	1.19026	[K].IKPPSMDEQAEPSAMLMNMMK.[Q]	PF3D7_1238100 [175-195]
LLQSMINSDNLLK	13	1	1	PF3D7_0507800	1×Acetyl[K13]	0	1495.83	7.03328e-05	2.24135e-05							52.24	0.7115	109.213	2	748.417	0.53393				0.843707	8	52.0502	0.843707	1.18525	[K].LLQSMINSDNLLK.[H]	PF3D7_0507800 [64-76]
IKEDENEQFEDMTAK	4	1	1	PF3D7_0615600	1×Acetyl[K2; K15]	1	1826.81	0.000265578	5.37403e-05							88.01	0.7955	44.9678	2	913.914	4.64773				0.844903	4	9.21215	0.844903	1.18357	[K].IKEDENEQFEDMTAK.[L]	PF3D7_0615600 [2399-2413]
QVEDGIKENDTEGNDKVK	16	1	1	PF3D7_0500800	1×Acetyl[K16; K18]	2	2024.98	0.000408426	8.04483e-05							48.34	0.625	27.0222	3	675.668	1.83659				0.845498	9	5.3581	0.845498	1.18273	[K].QVEDGIKENDTEGNDKVK.[G]	PF3D7_0500800 [602-619]
NHIESIK	2	1	1	PF3D7_1132300	1×Acetyl[K7]	0	840.457	0.0876352	0.00728713							28.6	0.1034	21.6883	2	420.732	0.246134				0.846556	2	7.50415	0.846556	1.18126	[K].NHIESIK.[V]	PF3D7_1132300 [124-130]
NIMLLK	4	1	1	PF3D7_0419400	1×Acetyl[K6]	0	731.448	0.055743	0.0048479	15.02		155.202	2	395.232	4.76013	29.27	0	61.911	2	366.228	-0.554591				0.847073	2	14.1861	0.847073	1.18054	[K].NIMLLK.[I]	PF3D7_0419400 [1158-1163]
KDNVIGK	10	1	1	PF3D7_0500800	1×Acetyl[K7]	1	780.469	0.0253698	0.00222675							51.77	0.6923	16.7852	2	390.738	-0.062445				0.848454	5	1.51447	0.848454	1.17861	[R].KDNVIGK.[E]	PF3D7_0500800 [885-891]
ENALFEENIENAEK	2	1	1	PF3D7_1335700	1×Acetyl[K14]	0	1649.77	0.003282	0.000444564	10.85	1	47.6714	2	849.902	2.59163	56.79	1	75.8324	2	825.386	-0.797456				0.848597	2	17.1365	0.848597	1.17842	[K].ENALFEENIENAEK.[M]	PF3D7_1335700 [829-842]
KSAGDNINAK	3	1	1	PF3D7_1019400	1×Acetyl[K1; K10]	1	1024.55	0.0479018	0.00434453							34.33	0.6765	14.6424	2	512.78	2.66302				0.849583	2	7.53958	0.849583	1.17705	[K].KSAGDNINAK.[L]	PF3D7_1019400 [7-16]
ITDLTFDVNK	12	1	1	PF3D7_1315900	1×Acetyl[K10]	0	1172.63	0.000298695	6.94203e-05							57.07	0.6842	77.7233	2	586.818	0.501307				0.850315	7	14.8103	0.850315	1.17603	[K].ITDLTFDVNK.[N]	PF3D7_1315900 [277-286]
NDQNGYINEEEKNETK	2	1	1	PF3D7_0710200	1×Acetyl[K12]	1	1924.85	0.0396054	0.00369839							17.8	1	29.6719	3	642.29	1.10543				0.850696	2	14.8463	0.850696	1.17551	[K].NDQNGYINEEEKNETK.[T]	PF3D7_0710200 [650-665]
NSLTTNVISK	6	1	1	PF3D7_1349600	1×Acetyl[K10]	0	1083.61	0.000379566	8.04483e-05	15.63	0.375	70.3883	2	563.317	3.56254	54.77	1	42.3705	2	542.309	-1.30687				0.851754	4	57.725	0.851754	1.17405	[K].NSLTTNVISK.[I]	PF3D7_1349600 [64-73]
NQAQFNMVDAVIDNDTILK	22	1	1	PF3D7_0826100	1×Acetyl[K19]	0	2149.06	9.88604e-10	0							140.96	0.8794	144.1	2	1075.04	2.78074				0.852417	9	38.1582	0.852417	1.17313	[K].NQAQFNMVDAVIDNDTILK.[S]	PF3D7_0826100 [6080-6098]
NISHCDYSIICIK	6	1	1	PF3D7_0104500	1×Acetyl[K13]	0	1650.84	2.15171e-05	0							72.48	0.8472	72.2621	2	825.923	2.30887				0.853106	4	8.58327	0.853106	1.17219	[K].NISHCDYSIICIK.[A]	PF3D7_0104500 [192-204]
ALVMGNTINEQNK	7	1	1	PF3D7_1320500	1×Acetyl[K13]	0	1438.74	8.45778e-05	2.24135e-05							75	0.7467	54.2222	2	719.876	0.973909				0.853149	4	49.3587	0.853149	1.17213	[R].ALVMGNTINEQNK.[M]	PF3D7_1320500 [170-182]
LASLIAK	18	1	1	PF3D7_1004000	1×Acetyl[K7]	0	715.471	0.00296262	0.0004405	18.06	1	39.4528	2	358.238	-3.5707	41.14	0.7073	40.8536	2	358.239	0.0122159	0.666721	1		1.03977	9	1.84136	0.853245	1.172	[R].LASLIAK.[E]	PF3D7_1004000 [18-24]
IDTTNYENSNTLYNNQNNK	8	1	1	PF3D7_1334200	1×Acetyl[K19]	0	2260.01	6.5015e-07	0							101.33	0.8713	55.4275	2	1130.51	-0.226332				0.85389	4	5.65334	0.85389	1.17111	[K].IDTTNYENSNTLYNNQNNK.[A]	PF3D7_1334200 [328-346]
NIMLVQDNK	6	1	1	PF3D7_0422500	1×Acetyl[K9]	0	1074.56	0.00584881	0.000603601							33.67	0.2941	54.6838	2	537.785	0.515445				0.858768	4	12.2464	0.858768	1.16446	[K].NIMLVQDNK.[E]	PF3D7_0422500 [61-69]
LTNVFFPMNIK	22	1	1	PF3D7_0935800	1×Acetyl[K11]	0	1330.73	0.000324607	6.94203e-05							54.68	0.6	127.452	2	665.869	0.707431				0.858941	11	3.35222	0.858941	1.16422	[K].LTNVFFPMNIK.[K]	PF3D7_0935800 [1005-1015]
MSNNNMEVYPNNIK	11	2	1	PF3D7_0529400.2; PF3D7_0529400.1	1×Acetyl[K14]	0	1674.77	7.0481e-05	2.24135e-05							69.79	0.6571	58.9409	2	837.889	0.881298				0.859783	6	11.5715	0.859783	1.16308	[K].MSNNNMEVYPNNIK.[L]	PF3D7_0529400.1 [216-229]
TPGGMTTLISTAGVAENIK	8	1	1	PF3D7_1353300	1×Acetyl[K19]	0	1860.97	2.14904e-09	0							118.21	0.7288	114.126	2	930.99	-0.241363				0.860074	6	4.85388	0.860074	1.16269	[K].TPGGMTTLISTAGVAENIK.[N]	PF3D7_1353300 [802-820]
NQDEFMSYINMNNIIK	3	2	1	PF3D7_1017300.1; PF3D7_1017300.2	1×Acetyl[K16]	0	1994.96	0.0163564	0.0013585							31.4	0.5484	138.846	2	997.983	-1.42045				0.861033	3	57.873	0.861033	1.1614	[R].NQDEFMSYINMNNIIK.[E]	PF3D7_1017300.1 [144-159]
GNVVAILGAQWGDEGK	23	1	1	PF3D7_1354500	1×Acetyl[K16]	0	1613.83	1.09969e-07	0							94.21	0.766	114.144	2	807.418	0.455929				0.862253	10	4.91203	0.862253	1.15975	[K].GNVVAILGAQWGDEGK.[G]	PF3D7_1354500 [14-29]
NIQNISSPMEDISMNK	5	1	1	PF3D7_1123100	1×Acetyl[K16]	0	1820.85	6.60105e-05	0							54.12	0.5185	93.8943	2	910.928	-1.84805				0.864495	3	24.4192	0.864495	1.15674	[K].NIQNISSPMEDISMNK.[Q]	PF3D7_1123100 [2173-2188]
AIEVMNGK	3	1	1	PF3D7_1360900	1×Acetyl[K8]	0	877.445	0.00380886	0.000473697	11.49	1	28.1308	2	439.226	-0.863803	36.04	0.6389	37.6624	2	431.23	2.42804				0.865389	2	19.1148	0.865389	1.15555	[K].AIEVMNGK.[E]	PF3D7_1360900 [68-75]
TFSGIGFNLTEK	48	1	1	PF3D7_1410400	1×Acetyl[K12]	0	1313.67	6.31638e-05	0	25.72	1	80.4298	2	660.848	-2.28938	80.09	0.725	97.6827	2	657.342	1.84345	0.87301	2	10.9568	0.857889	18	6.66885	0.865449	1.15547	[K].TFSGIGFNLTEK.[E]	PF3D7_1410400 [320-331]
IMNNECMSNLQK	15	1	1	PF3D7_1019000	1×Acetyl[K12]	0	1488.67	5.82658e-06	0							82.48	0.7927	45.5123	2	744.84	0.922972				0.865886	7	11.6576	0.865886	1.15489	[R].IMNNECMSNLQK.[K]	PF3D7_1019000 [2188-2199]
LGNVNDENYNTNQPIFNK	6	1	1	PF3D7_0910200	1×Acetyl[K18]	0	2101.01	4.47228e-05	0							66.18	0.7273	75.8125	2	1051.01	1.97623				0.868212	2	8.48181	0.868212	1.15179	[R].LGNVNDENYNTNQPIFNK.[K]	PF3D7_0910200 [1993-2010]
RVSNITNDMIK	4	1	1	PF3D7_0929400	1×Acetyl[K11]	1	1290.68	0.0799842	0.00667464							40.41	0.35	42.6009	2	645.847	2.37063				0.86907	3	2.2038	0.86907	1.15066	[K].RVSNITNDMIK.[K]	PF3D7_0929400 [465-475]
EDDNLIENNIK	11	1	1	PF3D7_0811400	1×Acetyl[K11]	0	1330.67	0.000494938	0.000106542	48.68	0.4898	48.5266	2	658.819	-1.15146	53.92	0.4259	55.9453	2	665.838	1.77652	0.861534	1		0.879589	7	26.2483	0.870562	1.14868	[K].EDDNLIENNIK.[E]	PF3D7_0811400 [23-33]
EDINTTTVFMEGQNSVINNK	10	1	1	PF3D7_1308200	1×Acetyl[K20]	0	2254.07	3.18427e-07	0							94.51	0.8316	102.862	2	1127.54	0.658797				0.871123	5	5.16062	0.871123	1.14794	[R].EDINTTTVFMEGQNSVINNK.[N]	PF3D7_1308200 [1416-1435]
GGCNVEEGLTIFLVNNPGK	45	1	1	PF3D7_1446200	1×Acetyl[K19]	0	2018	1.40792e-06	0							101.12	0.703	130.164	2	1009.51	3.39392				0.872085	21	5.6415	0.872085	1.14668	[K].GGCNVEEGLTIFLVNNPGK.[E]	PF3D7_1446200 [119-137]
GFILSDKPNK	3	1	1	PF3D7_1219600	2×Acetyl[K7; K10]	0	1118.62	0.0129434	0.00110448	10.67		71.1816	2	605.329	-6.4967	22.42	0.3182	38.9148	2	559.816	3.30926				0.873164	2	21.9101	0.873164	1.14526	[K].GFILSDKPNK.[D]	PF3D7_1219600 [272-281]
IISELNPTLK	4	1	1	PF3D7_1357500	1×Acetyl[K10]	0	1127.67	0.0225881	0.00192758	11.8	1	41.2976	2	592.355	-7.45257	48.26	0.3125	75.727	2	564.339	2.43521				0.873653	3	19.8268	0.873653	1.14462	[K].IISELNPTLK.[K]	PF3D7_1357500 [254-263]
VNDLEIVLLNDSVGK	7	2	1	PF3D7_1017300.1; PF3D7_1017300.2	1×Acetyl[K15]	0	1627.89	6.0394e-07	0							79.78	0.675	124.002	2	814.449	0.433346				0.873901	2	3.80238	0.873901	1.14429	[K].VNDLEIVLLNDSVGK.[N]	PF3D7_1017300.1 [257-271]
DLMGGDDLIK	35	1	1	PF3D7_1410400	1×Acetyl[K10]	0	1076.53	0.00228124	0.000298663	32.72	0.5455	47.6567	2	546.765	-1.01363	44.17	0.5	82.5393	2	538.768	0.144208	0.886567	8	2.47804	0.862048	13	2.21716	0.874308	1.14376	[K].DLMGGDDLIK.[Y]	PF3D7_1410400 [479-488]
NKEDIYNNDDNNNNIK	6	1	1	PF3D7_1432800	1×Acetyl[K2]	1	1936.86	0.000139092	2.24135e-05							85.53	0.5349	30.5616	2	968.937	2.01962				0.875441	5	18.4163	0.875441	1.14228	[R].NKEDIYNNDDNNNNIK.[D]	PF3D7_1432800 [578-593]
MNNIMDPNMLK	11	1	1	PF3D7_1450100	1×Acetyl[K11]	0	1327.63	0.00133149	0.000197475	11.53	1	67.582	2	672.32	6.94504	49.54	0.5	83.7093	2	664.319	2.27911				0.87839	8	6.40342	0.87839	1.13845	[K].MNNIMDPNMLK.[Q]	PF3D7_1450100 [454-464]
IVSIVSGALNNAASIK	35	1	1	PF3D7_0717700	1×Acetyl[K16]	0	1577.95	1.67429e-09	0	10.17	1	113.553	3	540.655	-7.66485	122.52	0.8211	112.035	2	789.48	0.304837				0.882309	20	6.30822	0.882309	1.13339	[R].IVSIVSGALNNAASIK.[Y]	PF3D7_0717700 [404-419]
KGIGGIPADADK	13	1	1	PF3D7_0814000	2×Acetyl[K1; K12]	1	1155.66	0.000176413	3.83659e-05	14.47	1	92.4311	2	578.329	-4.5456	72.34	0.7917	32.1831	2	578.333	2.74278				0.883178	8	12.1495	0.883178	1.13227	[K].KGIGGIPADADK.[N]	PF3D7_0814000 [134-145]
LQNVPSNDNNGELLKDEPIDDYINNNSK	9	1	1	PF3D7_0801000	1×Acetyl[K28]	1	3172.5	0.000152246	3.83659e-05							62.64	0.6032	92.5312	3	1058.17	1.69099				0.883244	5	7.05297	0.883244	1.13219	[K].LQNVPSNDNNGELLKDEPIDDYINNNSK.[V]	PF3D7_0801000 [229-256]
GVEVTTGPLGQGASNAVGMAIAAHNLADK	46	1	1	PF3D7_0610800	1×Acetyl[K29]	0	2756.41	2.57587e-08	0							74.76	0.8667	123.296	3	919.478	3.39899				0.883406	17	8.1017	0.883406	1.13198	[K].GVEVTTGPLGQGASNAVGMAIAAHNLADK.[Y]	PF3D7_0610800 [113-141]
TQITLEYKPEISDMLK	17	1	1	PF3D7_0935800	1×Acetyl[K16]	0	1923.03	0.000125357	2.24135e-05							69.31	0.8406	107.732	2	962.021	0.45961				0.885644	11	15.4183	0.885644	1.12912	[K].TQITLEYKPEISDMLK.[R]	PF3D7_0935800 [116-131]
KIEEDLQISSNNDEK	4	1	1	PF3D7_1232100	1×Acetyl[K15]	1	1775.88	3.91648e-05	0							108.51	0.7248	42.9781	2	888.449	2.98376				0.886177	3	9.65455	0.886177	1.12844	[K].KIEEDLQISSNNDEK.[K]	PF3D7_1232100 [510-524]
ENVDEIDAHMK	4	1	1	PF3D7_1356300	1×Acetyl[K11]	0	1300.58	0.000452658	9.49861e-05							59.66	1	36.4802	2	650.797	2.10225				0.886288	2	2.78663	0.886288	1.1283	[K].ENVDEIDAHMK.[D]	PF3D7_1356300 [24-34]
EVIIQEGTK	7	1	1	PF3D7_1361800	1×Acetyl[K9]	0	1016.56	0.00105064	0.000162796	12.8	0.0769	49.7501	2	508.784	-1.55894	26.47	0	36.6397	2	508.785	1.02282				0.88664	2	18.1643	0.88664	1.12785	[K].EVIIQEGTK.[I]	PF3D7_1361800 [549-557]
KELETILNNSPFSEEQTMK	21	1	1	PF3D7_0929400	1×Acetyl[K1]	1	2245.11	4.79629e-08	0							123.23	0.8537	96.7325	2	1123.06	0.75203				0.886925	12	8.53422	0.886925	1.12749	[K].KELETILNNSPFSEEQTMK.[L]	PF3D7_0929400 [1009-1027]
KDAMILSTTGSDIK	2	1	1	PF3D7_1226600	2×Acetyl[K1; K14]	1	1479.77	0.000674699	0.000159775	14.63	0.2	10.5421	4	399.21	-3.59952	65.49	0.7231	54.283	2	740.391	1.72232				0.88697	2	15.1432	0.88697	1.12743	[K].KDAMILSTTGSDIK.[V]	PF3D7_1226600 [169-182]
GADNINNINSNMINVK	11	1	1	PF3D7_1239200	1×Acetyl[K16]	0	1751.9	2.13216e-06	0							83.04	0.8313	76.1003	2	876.455	1.45012				0.887245	6	6.2176	0.887245	1.12708	[K].GADNINNINSNMINVK.[N]	PF3D7_1239200 [1726-1741]
AFLINLK	9	1	1	PF3D7_0308000	1×Acetyl[K7]	0	825.531	0.0281475	0.00264103	14.56	1	116.69	2	434.275	0.663191	35.56	0.4167	92.0129	2	413.27	1.66526				0.889727	5	6.68172	0.889727	1.12394	[K].AFLINLK.[N]	PF3D7_0308000 [477-483]
LIDIYNPENIVYGGWDINNMNLK	52	1	1	PF3D7_0511800	1×Acetyl[K23]	0	2708.34	8.63617e-09	0							101.95	0.8235	165.942	2	1354.68	1.69187				0.890273	28	8.57029	0.890273	1.12325	[K].LIDIYNPENIVYGGWDINNMNLK.[D]	PF3D7_0511800 [148-170]
EADSLIEELVSDK	5	1	1	PF3D7_1466300	1×Acetyl[K13]	0	1454.73	5.82658e-06	0							83.77	0.8333	123.122	2	727.872	1.903				0.892654	3	2.99255	0.892654	1.12026	[R].EADSLIEELVSDK.[D]	PF3D7_1466300 [714-726]
LIIVTGPNMGGK	8	1	1	PF3D7_1427500	1×Acetyl[K12]	0	1241.69	0.000444122	8.04483e-05	10.52	1	102.504	2	621.345	-7.95338	42.3	0.6667	81.9009	2	600.345	0.574607				0.893706	4	5.78381	0.893706	1.11894	[R].LIIVTGPNMGGK.[S]	PF3D7_1427500 [555-566]
QLVIDEADEMLNK	16	1	1	PF3D7_0422700	1×Acetyl[K13]	0	1524.77	0.000446034	9.49861e-05	12.52	1	58.2376	2	788.388	7.65431	67.88	0.7794	99.9977	2	762.887	-0.953401				0.89379	9	12.8958	0.89379	1.11883	[K].QLVIDEADEMLNK.[G]	PF3D7_0422700 [162-174]
INGEVETNENKDDNK	5	1	1	PF3D7_0617200	1×Acetyl[K11]	1	1725.8	0.022978	0.00195525							25.7	0.3077	20.3086	3	575.939	1.03527				0.895062	3	6.34953	0.895062	1.11724	[K].INGEVETNENKDDNK.[T]	PF3D7_0617200 [325-339]
NLIIMFGQEDNK	64	1	1	PF3D7_1335100	1×Acetyl[K12]	0	1421.71	7.14239e-05	2.24135e-05	74.37	0.6622	85.7075	2	711.358	-0.0880529	84.08	0.5595	104.626	2	718.377	1.50995	0.876551	11	2.30626	0.914386	18	5.96488	0.895468	1.11673	[K].NLIIMFGQEDNK.[S]	PF3D7_1335100 [266-277]
TNANDNSNNLPIDNSSNIEPEEMEIQMK	5	1	1	PF3D7_1356100	1×Acetyl[K28]	0	3161.4	0.00023208	5.37403e-05							51.31	0.7843	109.971	3	1054.47	2.26682				0.895532	2	7.23377	0.895532	1.11665	[K].TNANDNSNNLPIDNSSNIEPEEMEIQMK.[E]	PF3D7_1356100 [737-764]
NSQNYSLTHTEEMIK	24	1	1	PF3D7_0929400	1×Acetyl[K15]	0	1794.83	0.000119491	2.24135e-05							76.97	0.8052	57.2947	2	897.921	1.60326				0.89612	15	6.58521	0.89612	1.11592	[K].NSQNYSLTHTEEMIK.[I]	PF3D7_0929400 [803-817]
IPVFGVNIGTIQK	15	1	1	PF3D7_0607000	1×Acetyl[K13]	0	1406.87	3.72722e-07	0	10.79	0	80.8	4	362.977	5.96784	92.11	1	120.147	2	703.938	1.5273				0.897029	10	4.10293	0.897029	1.11479	[K].IPVFGVNIGTIQK.[K]	PF3D7_0607000 [763-775]
SNNTMVDICEK	3	1	1	PF3D7_0108300	1×Acetyl[K11]	0	1317.59	0.00227729	0.000287412							43.44	1	48.0222	2	659.298	0.225834				0.897057	3	5.25851	0.897057	1.11476	[K].SNNTMVDICEK.[T]	PF3D7_0108300 [2205-2215]
ILFLGLDNAGK	21	1	1	PF3D7_0416800	1×Acetyl[K11]	0	1167.68	9.6808e-05	2.24135e-05	12.35	1	30.7159	2	605.349	-3.28231	73.35	0.6849	107.736	2	584.347	2.30213				0.898188	11	2.91741	0.898188	1.11335	[R].ILFLGLDNAGK.[T]	PF3D7_0416800 [23-33]
VEYIIANAENK	11	1	1	PF3D7_1466300	1×Acetyl[K11]	0	1277.69	1.67756e-05	0	22.63		68.8108	2	660.36	7.71082	74.17	0.6892	51.6108	2	639.35	0.278042				0.898505	8	7.14801	0.898505	1.11296	[K].VEYIIANAENK.[I]	PF3D7_1466300 [218-228]
DMNIPNIFSFEQK	3	1	1	PF3D7_0920400	1×Acetyl[K13]	0	1582.76	0.072073	0.00598068							23.05	0.3478	144.213	2	791.883	0.954803				0.899117	3	36.1637	0.899117	1.1122	[K].DMNIPNIFSFEQK.[I]	PF3D7_0920400 [1012-1024]
VVIVPIFYK	15	1	1	PF3D7_1213800	1×Acetyl[K9]	0	1077.67	0.00294143	0.0004405	10.64	1	104.372	2	560.341	-6.61847	39.84	1	120.551	2	539.34	2.13417				0.899283	8	4.98954	0.899283	1.112	[K].VVIVPIFYK.[T]	PF3D7_1213800 [540-548]
DVILTSK	10	1	1	PF3D7_0922500	1×Acetyl[K7]	0	782.473	0.0222089	0.00192065	30.04	1	25.408	2	391.739	-2.03213	36.11	0.4722	42.0402	2	388.231	-0.774255	0.914789	2	15.2333	0.885481	4	7.49916	0.900135	1.11094	[K].DVILTSK.[T]	PF3D7_0922500 [325-331]
NQSINNNMNNENADK	15	1	1	PF3D7_1116000	1×Acetyl[K15]	0	1719.74	1.99151e-06	0							95.31	0.8632	24.6416	2	860.372	1.26821				0.900719	6	13.9927	0.900719	1.11022	[K].NQSINNNMNNENADK.[N]	PF3D7_1116000 [205-219]
VINSPNNIK	2	1	1	PF3D7_1443000	1×Acetyl[K9]	0	998.563	0.119923	0.00985504							37.08	1	32.9765	2	499.786	1.78613				0.901839	1		0.901839	1.10885	[R].VINSPNNIK.[S]	PF3D7_1443000 [408-416]
ISMFVDAPFIK	9	1	1	PF3D7_0907400	1×Acetyl[K11]	0	1267.68	0.000973865	0.000162796							48.84	0.551	129.097	2	634.343	2.98782				0.902037	5	7.95851	0.902037	1.1086	[R].ISMFVDAPFIK.[V]	PF3D7_0907400 [551-561]
KPEIPIDSTNIK	14	1	1	PF3D7_0102900	1×Acetyl[K12]	0	1354.76	0.0049765	0.000554261							44.13	0.5909	53.8263	2	677.883	0.823292				0.902293	8	3.41945	0.902293	1.10829	[K].KPEIPIDSTNIK.[Y]	PF3D7_0102900 [243-254]
ILSIAGSDSCAGAGMQADLK	7	1	1	PF3D7_0520500	1×Acetyl[K20]	0	2022.95	8.5274e-09	0	11.85	1	49.1695	3	674.991	6.0607	106.19	1	89.8875	2	989.992	0.353147				0.902813	4	1.81604	0.902813	1.10765	[K].ILSIAGSDSCAGAGMQADLK.[T]	PF3D7_0520500 [7-26]
DQILFNLK	4	1	1	PF3D7_1133800	1×Acetyl[K8]	0	990.562	0.00145506	0.000209262	17.77	0.1111	55.8192	2	516.788	-3.34018	40.24	0.1	94.0875	2	495.785	-0.025327				0.903138	4	6.73994	0.903138	1.10725	[K].DQILFNLK.[S]	PF3D7_1133800 [354-361]
INVSGITK	5	1	1	PF3D7_0204500	1×Acetyl[K8]	0	845.528	0.0535083	0.00470729							27.46	0.1111	37.7813	2	423.267	-0.855237				0.904282	5	10.4616	0.904282	1.10585	[R].INVSGITK.[N]	PF3D7_0204500 [381-388]
SSIPMNVITQLK	2	1	1	PF3D7_1244200	1×Acetyl[K12]	0	1330.74	0.00512491	0.000573663							27.36	0.2963	112.946	2	665.875	1.61694				0.904355	2	33.8393	0.904355	1.10576	[K].SSIPMNVITQLK.[L]	PF3D7_1244200 [840-851]
FGNGSYTGEVSAEIAK	30	1	1	PF3D7_1439900	1×Acetyl[K16]	0	1636.79	1.5126e-07	0							94.63	0.8947	67.6758	2	818.901	1.14734				0.904604	12	5.35675	0.904604	1.10546	[K].FGNGSYTGEVSAEIAK.[D]	PF3D7_1439900 [69-84]
YPAIEYPGSEMNNGK	6	1	1	PF3D7_1452000	1×Acetyl[K15]	0	1676.77	0.000108476	2.24135e-05							60.25	0.7333	75.0415	2	838.889	0.988015				0.905495	2	58.2275	0.905495	1.10437	[K].YPAIEYPGSEMNNGK.[T]	PF3D7_1452000 [85-99]
NPYEDLLNESINK	12	1	1	PF3D7_0703500	1×Acetyl[K13]	0	1548.75	1.52276e-06	0							83.78	0.5714	92.0912	2	774.883	2.99162				0.906522	8	4.28186	0.906522	1.10312	[K].NPYEDLLNESINK.[Q]	PF3D7_0703500 [1755-1767]
NTTLIELLGNK	10	1	1	PF3D7_1331700	1×Acetyl[K11]	0	1222.71	0.000240484	5.37403e-05							71.4	0.2535	112.08	2	611.859	-0.557999				0.907125	9	14.8868	0.907125	1.10238	[K].NTTLIELLGNK.[K]	PF3D7_1331700 [41-51]
MGANIVVSSLDVITK	31	1	1	PF3D7_1232100	1×Acetyl[K15]	0	1560.89	2.28873e-06	0							85.62	0.7791	130.605	2	780.949	3.27324				0.907439	19	8.61844	0.907439	1.102	[K].MGANIVVSSLDVITK.[Q]	PF3D7_1232100 [542-556]
KVQNLCGDDTADHAVNIVGYGNYVNSEGEK	21	1	1	PF3D7_0207600	1×Acetyl[K30]	1	3273.52	1.48669e-09	0							109.61	1	76.1205	3	1091.85	0.59324				0.908629	12	6.52545	0.908629	1.10056	[K].KVQNLCGDDTADHAVNIVGYGNYVNSEGEK.[K]	PF3D7_0207600 [750-779]
SMLIIGNGLSYPIAQEGALK	2	1	1	PF3D7_1025100	1×Acetyl[K20]	0	2133.13	1.49357e-08	0	18.9	0.1053	69.2177	3	711.719	7.38754	78.67	0.8734	141.158	2	1038.07	1.88809				0.908905	2	18.0572	0.908905	1.10023	[K].SMLIIGNGLSYPIAQEGALK.[I]	PF3D7_1025100 [687-706]
GKDVIIALVGNK	5	1	1	PF3D7_1144900	2×Acetyl[K2; K12]	1	1240.78	0.00830476	0.000775236	10.21	1	115.447	3	437.591	-6.57654	59.99	0.8167	74.939	2	620.896	2.71775				0.908927	5	7.81544	0.908927	1.1002	[R].GKDVIIALVGNK.[T]	PF3D7_1144900 [114-125]
EGSINEDIVK	4	1	1	PF3D7_1149000	1×Acetyl[K10]	0	1103.56	0.00351969	0.000454932	10.46	1	7.27398	2	573.29	4.06036	34.3	0.5294	51.4712	2	552.284	2.06329				0.911684	3	12.7759	0.911684	1.09687	[R].EGSINEDIVK.[E]	PF3D7_1149000 [1377-1386]
QINNISNTMSNNK	9	1	1	PF3D7_1446500	1×Acetyl[K13]	0	1477.71	6.57913e-05	0							64.69	0.8	36.3119	2	739.357	0.197155				0.911715	4	7.2127	0.911715	1.09683	[K].QINNISNTMSNNK.[V]	PF3D7_1446500 [678-690]
NSIIVNNMNNMNNINMNSMPHK	3	1	1	PF3D7_1248700	1×Acetyl[K22]	0	2544.16	0.0021693	0.000263856							33.42	1	86.9587	3	848.724	-0.0422457				0.912206	3	3.10576	0.912206	1.09624	[R].NSIIVNNMNNMNNINMNSMPHK.[N]	PF3D7_1248700 [1494-1515]
KPITIELLDGSIK	13	1	1	PF3D7_1126000	1×Acetyl[K13]	0	1426.85	4.50073e-06	0	19.84	1	121.98	3	497.309	-1.28261	68.28	0.6765	100.454	2	713.931	2.03839				0.912475	7	2.65917	0.912475	1.09592	[R].KPITIELLDGSIK.[S]	PF3D7_1126000 [207-219]
NSSSNINNTDNNTNIILNDNSVIDLFK	13	1	1	PF3D7_0811200	1×Acetyl[K27]	0	2993.44	0.000202996	3.83659e-05							46.71	0.4468	154.924	3	998.487	0.559217				0.913597	7	7.59286	0.913597	1.09457	[K].NSSSNINNTDNNTNIILNDNSVIDLFK.[G]	PF3D7_0811200 [705-731]
LKDNMVISSEEVTANILGYIK	3	1	1	PF3D7_1344200	1×Acetyl[K2]	1	2395.24	0.000277709	5.37403e-05	19.02	1	141.36	3	799.091	6.99772	51.95	0.7115	155.468	3	779.751	0.84611				0.9136	2	3.11615	0.9136	1.09457	[K].LKDNMVISSEEVTANILGYIK.[K]	PF3D7_1344200 [156-176]
NMQENLNINMISINK	2	1	1	PF3D7_0606600	1×Acetyl[K15]	0	1775.88	1.0518e-06	0							89.69	0.7	106.134	2	888.443	0.908227				0.914332	2	15.4263	0.914332	1.09369	[K].NMQENLNINMISINK.[N]	PF3D7_0606600 [1686-1700]
NINNNLTINENK	12	1	1	PF3D7_1455500	1×Acetyl[K12]	0	1414.75	0.000210096	3.83659e-05							66.95	0.7164	48.7992	2	707.878	0.798245				0.914743	5	1.45279	0.914743	1.0932	[K].NINNNLTINENK.[L]	PF3D7_1455500 [846-857]
SLGINISNMK	51	1	1	PF3D7_1242700	1×Acetyl[K10]	0	1090.61	0.000432644	8.04483e-05	56.67	1	47.8453	2	553.806	-1.12805	63.33	1	79.2239	2	545.81	0.684731	0.90905	7	7.25624	0.920501	20	3.96338	0.914775	1.09316	[K].SLGINISNMK.[V]	PF3D7_1242700 [108-117]
INTTALNTSK	2	1	1	PF3D7_0714200	1×Acetyl[K10]	0	1062.58	0.000739928	0.000162796							36.33	0.3889	35.4581	2	531.794	1.40285				0.915263	2	0.327864	0.915263	1.09258	[R].INTTALNTSK.[N]	PF3D7_0714200 [1314-1323]
NDNIINIPNKK	9	1	1	PF3D7_1004400	1×Acetyl[K10; K11]	1	1303.76	0.00146749	0.000209262	11.99	0.1667	89.1383	3	442.248	5.52298	59.49	0.7966	44.9328	2	652.386	1.45334				0.91665	8	19.3027	0.91665	1.09093	[K].NDNIINIPNKK.[S]	PF3D7_1004400 [813-823]
IHTQCSNMESQLMEQLDQSFASMNIK	6	1	1	PF3D7_1323600	1×Acetyl[K26]	0	3070.37	0.000167625	3.83659e-05							79.84	0.8	158.054	3	1024.13	-0.898403				0.91684	4	8.20253	0.91684	1.0907	[R].IHTQCSNMESQLMEQLDQSFASMNIK.[L]	PF3D7_1323600 [283-308]
INIFNNNNEK	3	1	1	PF3D7_0506900	1×Acetyl[K10]	0	1233.64	0.109472	0.00916857	10.04		50.486	2	631.308	-6.15377	28.62	0.4138	54.4528	2	617.325	1.95263				0.918118	2	32.9761	0.918118	1.08918	[K].INIFNNNNEK.[K]	PF3D7_0506900 [80-89]
ELLNENNVESLNFEIIK	17	1	1	PF3D7_1124600	1×Acetyl[K17]	0	2032.08	3.55603e-08	0							117.2	0.7521	137.131	2	1016.54	1.0505				0.918657	10	4.93582	0.918657	1.08855	[K].ELLNENNVESLNFEIIK.[G]	PF3D7_1124600 [100-116]
MNLITSSEEYLK	9	1	1	PF3D7_1308200	1×Acetyl[K12]	0	1434.73	0.000181492	3.83659e-05							63.59	0.7188	100	2	717.868	1.78839				0.918975	4	12.7077	0.918975	1.08817	[K].MNLITSSEEYLK.[D]	PF3D7_1308200 [312-323]
YFDALTNADFLLITK	16	1	1	PF3D7_0922600	1×Acetyl[K15]	0	1744.92	1.19723e-07	0							91.65	0.8913	157.367	2	872.961	-0.0609528				0.920278	7	8.37924	0.920278	1.08663	[K].YFDALTNADFLLITK.[Q]	PF3D7_0922600 [257-271]
MVPSIIPQSSNEIVIK	4	1	1	PF3D7_0628100	1×Acetyl[K16]	0	1754.97	0.000765084	0.000162796							23.46	0.5217	119.12	2	877.989	-0.809458				0.921958	4	38.0716	0.921958	1.08465	[K].MVPSIIPQSSNEIVIK.[Y]	PF3D7_0628100 [6933-6948]
ADKLTEEQISEFK	29	1	1	PF3D7_1434200	1×Acetyl[K3]	1	1579.79	0.000234956	5.37403e-05	38.41	0.6316	68.4337	2	790.395	-1.07199	70.17	0.7571	88.2551	2	790.397	1.63247	0.906933	3	9.03508	0.93764	11	7.71452	0.922286	1.08426	[M].ADKLTEEQISEFK.[E]	PF3D7_1434200 [2-14]
MNTIFNLMNNSGEK	3	1	1	PF3D7_1408700	1×Acetyl[K14]	0	1612.75	1.40115e-05	0	15.09	1	46.268	2	822.868	-4.1173	72.71	0.7534	111.021	2	806.877	0.318829				0.924111	2	4.02228	0.924111	1.08212	[R].MNTIFNLMNNSGEK.[K]	PF3D7_1408700 [2621-2634]
NTQIQQQQQLLLK	9	1	1	PF3D7_1419000	1×Acetyl[K13]	0	1582.89	3.68941e-05	0							83.86	0.7619	71.2547	2	791.95	0.449811				0.927938	5	9.5468	0.927938	1.07766	[K].NTQIQQQQQLLLK.[I]	PF3D7_1419000 [528-540]
ITNTSENSGPNK	6	1	1	PF3D7_0624600	1×Acetyl[K12]	0	1261.6	0.000119601	2.24135e-05	14.94	1	27.5743	2	655.821	4.49047	75.03	0.8667	15.7359	2	631.305	1.00326				0.928031	3	0.611944	0.928031	1.07755	[K].ITNTSENSGPNK.[V]	PF3D7_0624600 [2574-2585]
MQLEFSHILNLENPITSK	2	1	1	PF3D7_1103800	1×Acetyl[K18]	0	2128.13	3.79816e-05	0	11.99	0	153.492	3	729.382	-1.40852	37.07	0.5405	138.605	3	710.049	1.32888				0.928264	2	6.52481	0.928264	1.07728	[K].MQLEFSHILNLENPITSK.[H]	PF3D7_1103800 [1245-1262]
EKDDNVLMLSSQNIWDK	5	1	1	PF3D7_1237000	2×Acetyl[K2; K17]	1	2042	0.000252522	5.37403e-05	12.38	1	71.7831	3	712.339	2.55542	74.55	0.7733	103.071	2	1021.5	0.366883				0.928343	1		0.928343	1.07719	[R].EKDDNVLMLSSQNIWDK.[K]	PF3D7_1237000 [309-325]
FNGGANAGHTISVNDKK	9	1	1	PF3D7_1354500	2×Acetyl[K16; K17]	1	1729.86	0.000118773	2.24135e-05							67.49	0.7313	29.8728	2	865.437	2.56388				0.929536	5	3.87647	0.929536	1.07581	[R].FNGGANAGHTISVNDKK.[Y]	PF3D7_1354500 [46-62]
YLNSIGDNVSISMK	15	1	1	PF3D7_1226600	1×Acetyl[K14]	0	1554.8	3.69158e-07	0							105.52	1	85.0395	2	777.906	1.39275				0.930306	9	14.5938	0.930306	1.07492	[K].YLNSIGDNVSISMK.[K]	PF3D7_1226600 [155-168]
DINNNNITVSNK	6	1	1	PF3D7_0212100	1×Acetyl[K12]	0	1345.67	0.00284656	0.000420846							57.23	0.7368	39.69	2	673.339	0.741012				0.930677	2	34.301	0.930677	1.07449	[K].DINNNNITVSNK.[N]	PF3D7_0212100 [734-745]
NMNINDSVYNNIIEIQEK	14	1	1	PF3D7_1104000	1×Acetyl[K18]	0	2179.11	2.64516e-09	0	14.02	1	44.0799	4	553.016	-1.60756	122.66	0.9106	112.226	2	1090.06	1.71368				0.931808	10	2.51852	0.931808	1.07318	[K].NMNINDSVYNNIIEIQEK.[L]	PF3D7_1104000 [117-134]
IGGELELCGVNCK	9	1	1	PF3D7_0926700	1×Acetyl[K13]	0	1448.69	1.97394e-05	0							80.61	0.7778	73.888	2	724.848	0.936663				0.932611	4	1.06684	0.932611	1.07226	[R].IGGELELCGVNCK.[S]	PF3D7_0926700 [42-54]
AVSIQVPVKDVDDK	18	1	1	PF3D7_0205900	1×Acetyl[K9]	1	1512.83	0.000129946	2.24135e-05	10.14	1	30.7743	2	777.92	-2.74551	75.49	0.8267	65.6495	2	756.919	2.2253				0.933061	11	7.93465	0.933061	1.07174	[K].AVSIQVPVKDVDDK.[R]	PF3D7_0205900 [8-21]
HIDDIELNDK	5	1	1	PF3D7_0904600	1×Acetyl[K10]	0	1225.62	0.0139465	0.00120144							31.93	0.3438	38.2894	2	613.317	1.82711				0.937596	3	18.4225	0.937596	1.06656	[K].HIDDIELNDK.[I]	PF3D7_0904600 [140-149]
IKDEVIMPHMSDELINK	4	1	1	PF3D7_1402300	2×Acetyl[K2; K17]	1	2033.07	6.63243e-05	0	11.77	1	133.257	2	1064.52	5.45779	49.19	0.6735	82.9922	3	678.362	1.08055				0.938542	4	10.5434	0.938542	1.06548	[K].IKDEVIMPHMSDELINK.[I]	PF3D7_1402300 [33-49]
ICSTEIYGDAFLSK	13	1	1	PF3D7_0602200	1×Acetyl[K14]	0	1617.8	4.55997e-07	0							80.82	0.8272	89.8102	2	809.406	1.99893				0.940265	6	39.0641	0.940265	1.06353	[R].ICSTEIYGDAFLSK.[T]	PF3D7_0602200 [137-150]
KAPTEILR	2	1	1	PF3D7_1008100	1×Acetyl[K1]	1	969.573	0.0721445	0.00598068							28.44	0.6071	60.5217	2	485.291	2.38718				0.940692	2	9.46439	0.940692	1.06305	[R].KAPTEILR.[R]	PF3D7_1008100 [2491-2498]
KGDIDGLNLESLNMNVNK	26	2	1	PF3D7_0923800.2; PF3D7_0923800.1	2×Acetyl[K1; K18]	1	1981.01	1.03013e-09	0							138.8	0.8129	97.7995	2	991.014	3.64466				0.941342	14	5.75991	0.941342	1.06231	[R].KGDIDGLNLESLNMNVNK.[S]	PF3D7_0923800.1 [393-410]
IDILIKPNLK	16	1	1	PF3D7_1110400	1×Acetyl[K6]	0	1166.75	0.000923514	0.000162796							45.65	0.1087	84.3726	3	389.589	0.77206				0.941807	11	5.75545	0.941807	1.06179	[K].IDILIKPNLK.[K]	PF3D7_1110400 [1051-1060]
IYEEILSNSYENNNGSK	13	1	1	PF3D7_1017100	1×Acetyl[K17]	0	1973.91	7.40592e-08	0							108.14	0.7963	69.5025	2	987.459	1.11199				0.942435	5	8.13372	0.942435	1.06108	[K].IYEEILSNSYENNNGSK.[F]	PF3D7_1017100 [198-214]
SMNIMNSFLVDTFEK	123	1	1	PF3D7_1105100	1×Acetyl[K15]	0	1782.85	3.90027e-08	0							111.05	1	156.328	2	891.93	0.937662				0.943434	56	10.6431	0.943434	1.05996	[K].SMNIMNSFLVDTFEK.[I]	PF3D7_1105100 [51-65]
NLEGHTGVLNTVTISPDGSLCASGGK	61	1	1	PF3D7_0826700	1×Acetyl[K26]	0	2591.28	4.8223e-10	0							127.85	0.875	89.4744	2	1296.15	0.671911				0.943918	25	4.7083	0.943918	1.05941	[K].NLEGHTGVLNTVTISPDGSLCASGGK.[D]	PF3D7_0826700 [196-221]
FLDIYDK	4	1	1	PF3D7_1206200	1×Acetyl[K7]	0	913.467	0.0822419	0.0068245	13.26		37.1148	2	481.752	1.70177	25.6	0.3077	70.2737	2	457.237	1.2126				0.944232	3	7.79734	0.944232	1.05906	[R].FLDIYDK.[Q]	PF3D7_1206200 [770-776]
VIMITGDQKPTAVAIGK	26	1	1	PF3D7_1211900	1×Acetyl[K9]	0	1763.04	1.11756e-07	0							96.12	1	78.9277	2	882.025	1.9711				0.944863	17	5.3792	0.944863	1.05835	[K].VIMITGDQKPTAVAIGK.[L]	PF3D7_1211900 [771-787]
FNESYLDEQNDIINEALIK	12	1	1	PF3D7_0929000	1×Acetyl[K19]	0	2268.1	2.04905e-09	0							132.53	0.812	128.943	2	1134.56	1.16361				0.945888	7	4.99415	0.945888	1.05721	[K].FNESYLDEQNDIINEALIK.[N]	PF3D7_0929000 [20-38]
YYNISLNNALAMGDGENDIEMLSGLTHSVGVHNASEK	4	1	1	PF3D7_1033400	1×Acetyl[K37]	0	3963.85	2.64266e-09	0							93.36	0.7634	154.878	3	1321.96	4.6938				0.946168	2	2.56526	0.946168	1.0569	[K].YYNISLNNALAMGDGENDIEMLSGLTHSVGVHNASEK.[V]	PF3D7_1033400 [225-261]
YGEEQVKIWR	2	1	1	PF3D7_1120100	1×Acetyl[K7]	1	1356.7	0.0169035	0.0013765	53.05	1	61.4658	2	678.855	0.654645							0.946268	1					0.946268	1.05678	[K].YGEEQVKIWR.[R]	PF3D7_1120100 [107-116]
MMNVHNNIVSSK	11	1	1	PF3D7_0108300	1×Acetyl[K12]	0	1380.68	8.38747e-05	2.24135e-05							71.21	0.8169	37.4075	2	690.848	3.18				0.947575	6	9.81078	0.947575	1.05533	[K].MMNVHNNIVSSK.[N]	PF3D7_0108300 [1021-1032]
NHDIYSK	2	1	1	PF3D7_0929400	1×Acetyl[K7]	0	876.421	0.0649705	0.00547897							17.12	0.0588	17.1155	2	438.714	-0.155518				0.948049	2	2.52893	0.948049	1.0548	[K].NHDIYSK.[G]	PF3D7_0929400 [729-735]
NILNMLDEETSSVCINENLEK	11	1	1	PF3D7_1429800	1×Acetyl[K21]	0	2465.15	1.40906e-08	0							120.64	0.8926	139.472	2	1233.08	2.10685				0.948311	7	7.04127	0.948311	1.05451	[K].NILNMLDEETSSVCINENLEK.[L]	PF3D7_1429800 [1043-1063]
MEIHEFSK	12	1	1	PF3D7_1033400	1×Acetyl[K8]	0	1020.48	0.00223849	0.000287412							41.5	0.4048	34.2046	2	510.745	1.65397				0.948456	7	8.52489	0.948456	1.05434	[K].MEIHEFSK.[Q]	PF3D7_1033400 [113-120]
IITPLEK	4	1	1	PF3D7_1417500	1×Acetyl[K7]	0	813.508	0.108659	0.00910748							24.27	0.4583	48.0807	2	407.258	0.790762				0.949769	4	10.6746	0.949769	1.05289	[K].IITPLEK.[L]	PF3D7_1417500 [257-263]
EKNDNFLIVQK	2	1	1	PF3D7_1447200	1×Acetyl[K2]	1	1354.74	0.0265054	0.00238947	14.95	0	43.0983	2	695.376	5.99881	52.34	0.3846	52.614	2	677.877	2.72442				0.949861	2	4.19077	0.949861	1.05279	[R].EKNDNFLIVQK.[Y]	PF3D7_1447200 [488-498]
NKDTVNIVDDLK	6	1	1	PF3D7_0603300	1×Acetyl[K12]	1	1380.74	0.00269582	0.000375487							41.19	0.5366	61.0601	2	690.877	2.02978				0.949914	3	2.85481	0.949914	1.05273	[K].NKDTVNIVDDLK.[Y]	PF3D7_0603300 [315-326]
TSVQETSKSIKNHNVTTGR	4	1	1	PF3D7_1008100	2×Acetyl[K8; K11]	2	2178.12	0.0590621	0.00511671	31.47	0.3871	41.8845	3	726.712	-0.610373	46.33	1	47.9215	2	1089.56	-1.78112				0.950312	1		0.950312	1.05229	[K].TSVQETSKSIKNHNVTTGR.[K]	PF3D7_1008100 [1812-1830]
LLIMEVSNSNLNMLK	10	1	1	PF3D7_1014600	1×Acetyl[K15]	0	1718.92	2.38121e-06	0							84.94	0.7059	130.951	2	859.96	-2.56527				0.9508	5	8.32043	0.9508	1.05175	[R].LLIMEVSNSNLNMLK.[D]	PF3D7_1014600 [1930-1944]
SEQVEDINSLAIECSELHINK	41	1	1	PF3D7_1211900	1×Acetyl[K21]	0	2428.17	4.99881e-08	0							130.88	0.8473	97.8747	2	1214.59	1.9771				0.951274	19	53.6655	0.951274	1.05122	[K].SEQVEDINSLAIECSELHINK.[N]	PF3D7_1211900 [796-816]
LPDCANSPHLVMAAIILAGYDGIK	3	1	1	PF3D7_0922600	1×Acetyl[K24]	0	2560.36	0.000198313	3.83659e-05							40.06	0.675	164.092	3	854.124	0.0992968				0.951748	2	6.03208	0.951748	1.0507	[R].LPDCANSPHLVMAAIILAGYDGIK.[S]	PF3D7_0922600 [396-419]
SYVNNIMTK	13	1	1	PF3D7_0622800	1×Acetyl[K9]	0	1127.54	0.0008876	0.000162796	10.09		48.3175	2	564.277	5.2298	48.99	1	47.7243	2	538.78	1.31434				0.952175	8	5.14656	0.952175	1.05023	[K].SYVNNIMTK.[E]	PF3D7_0622800 [432-440]
ALMKYGDEWIQK	13	1	1	PF3D7_0627800	1×Acetyl[K4]	1	1539.75	0.0330611	0.0031019	48.37	0.5833	60.5399	2	770.379	-0.946803							0.953221	7	14.8962				0.953221	1.04907	[R].ALMKYGDEWIQK.[Y]	PF3D7_0627800 [655-666]
GKPTDLSIHETAWGLAR	18	1	1	PF3D7_1444800	1×Acetyl[K2]	0	1858.99	6.42163e-09	0							110.73	0.9009	73.952	2	930	2.31205				0.953904	10	3.4018	0.953904	1.04832	[K].GKPTDLSIHETAWGLAR.[Y]	PF3D7_1444800 [164-180]
SLNIPK	4	1	1	PF3D7_1344800	1×Acetyl[K6]	0	671.409	0.110489	0.00921766							31.38	0.0645	45.9497	2	336.208	1.35863				0.953917	2	20.9222	0.953917	1.04831	[K].SLNIPK.[D]	PF3D7_1344800 [249-254]
MGDGVINYK	3	1	1	PF3D7_1107800	1×Acetyl[K9]	0	1003.5	0.000264055	5.37403e-05							55.59	0.5179	43.4173	2	502.255	3.18944				0.954148	3	25.1812	0.954148	1.04806	[K].MGDGVINYK.[K]	PF3D7_1107800 [1392-1400]
NVDQCIHIHPAMK	3	1	1	PF3D7_1133800	1×Acetyl[K13]	0	1576.79	0.000316498	6.94203e-05							41.01	0.4146	43.5705	2	788.901	2.11558				0.954169	1		0.954169	1.04803	[K].NVDQCIHIHPAMK.[E]	PF3D7_1133800 [536-548]
DMNNTNSLNNNNINNNNNININNDDMK	12	1	1	PF3D7_0302900	1×Acetyl[K27]	0	3105.33	5.74413e-07	0							57.05	0.7193	71.7579	3	1035.78	0.736114				0.954761	6	11.5117	0.954761	1.04738	[K].DMNNTNSLNNNNINNNNNININNDDMK.[N]	PF3D7_0302900 [787-813]
TNVNNINELNNINELNNINK	13	1	1	PF3D7_1032100	1×Acetyl[K20]	0	2311.16	5.03774e-09	0							127.17	0.685	94.8956	2	1156.09	1.94672				0.954882	6	3.90864	0.954882	1.04725	[K].TNVNNINELNNINELNNINK.[L]	PF3D7_1032100 [1022-1041]
EMNSFNAPEEIIVNK	4	1	1	PF3D7_1008100	1×Acetyl[K15]	0	1734.84	0.000300833	6.94203e-05							41.51	0.6667	93.2965	2	867.922	0.514621				0.955477	4	15.8761	0.955477	1.0466	[R].EMNSFNAPEEIIVNK.[E]	PF3D7_1008100 [1940-1954]
VIDVSNVIGTNTTPAVYSGSLLSMNNDFEK	32	1	1	PF3D7_1364100	1×Acetyl[K30]	0	3199.6	3.56512e-06	0							65.91	0.7424	150.882	3	1067.21	2.36113				0.955757	16	12.2453	0.955757	1.04629	[K].VIDVSNVIGTNTTPAVYSGSLLSMNNDFEK.[Y]	PF3D7_1364100 [132-161]
IAGTAIGGGTLMGLAK	15	1	1	PF3D7_1420600	1×Acetyl[K16]	0	1430.8	4.79634e-07	0							84.29	0.8452	99.0973	2	715.907	2.20086				0.955787	8	1.34046	0.955787	1.04626	[R].IAGTAIGGGTLMGLAK.[I]	PF3D7_1420600 [296-311]
VLNENIDTSVVCINLQK	5	1	1	PF3D7_1033100	1×Acetyl[K17]	0	1959.02	7.6714e-05	2.24135e-05							80.47	0.825	108.906	2	980.015	0.944246				0.95673	3	0.149136	0.95673	1.04523	[K].VLNENIDTSVVCINLQK.[I]	PF3D7_1033100 [842-858]
FNNNMNNMNNINNVNNMNSGYNNNMNNK	4	1	1	PF3D7_1107300	1×Acetyl[K28]	0	3276.34	5.0917e-05	0							70.3	0.7	74.3492	3	1092.78	-1.33243				0.957215	2	3.30989	0.957215	1.0447	[R].FNNNMNNMNNINNVNNMNSGYNNNMNNK.[N]	PF3D7_1107300 [2465-2492]
VKEEHIIMSSQLK	8	2	2	PF3D7_1202100.1; PF3D7_1202100.2	2×Acetyl[K2; K13]	1	1541.84	0.000159744	3.83659e-05							83.75	0.6905	37.3702	2	771.421	-0.581712				0.958731	6	4.48455	0.958731	1.04305	[K].VKEEHIIMSSQLK.[F]	PF3D7_1202100.1 [357-369]; PF3D7_1202100.2 [356-368]
TPQSNSDGYIPQCSDDKGR	7	1	1	PF3D7_1136300	1×Acetyl[K17]	1	2124.93	2.80007e-05	0							58.79	1	32.4573	3	708.981	1.56977				0.960208	5	13.3914	0.960208	1.04144	[K].TPQSNSDGYIPQCSDDKGR.[M]	PF3D7_1136300 [478-496]
LTMLEIYK	5	1	1	PF3D7_1242800	1×Acetyl[K8]	0	1017.58	0.00444557	0.000545616							31.82	0.4062	89.0486	2	509.292	0.655082				0.961085	3	7.37863	0.961085	1.04049	[K].LTMLEIYK.[H]	PF3D7_1242800 [174-181]
NMVASINDVSSK	6	1	1	PF3D7_1415400	1×Acetyl[K12]	0	1271.64	0.000291423	5.37403e-05							47.68	0.6875	54.0109	2	636.323	0.553477				0.961701	3	40.8621	0.961701	1.03982	[K].NMVASINDVSSK.[N]	PF3D7_1415400 [399-410]
IDDYIGISMSGITSDAK	19	1	1	PF3D7_1474800	1×Acetyl[K17]	0	1813.93	5.17548e-09	0							98.54	0.8788	112.07	2	907.466	-1.10554				0.962136	10	4.24322	0.962136	1.03935	[K].IDDYIGISMSGITSDAK.[V]	PF3D7_1474800 [66-82]
NLQESQITK	4	1	1	PF3D7_1208600	1×Acetyl[K9]	0	1067.58	0.00124103	0.00018712							42.54	0.4419	32.7949	2	534.294	0.2068				0.962227	2	16.1051	0.962227	1.03926	[K].NLQESQITK.[-]	PF3D7_1208600 [67-75]
AGALMAFGLACTNIK	18	1	1	PF3D7_0205900	1×Acetyl[K15]	0	1544.8	6.14348e-07	0	18.18	0.1111	49.8063	2	777.399	5.97174	67.97	0.75	123.353	2	772.906	0.849305				0.962397	8	4.38882	0.962397	1.03907	[K].AGALMAFGLACTNIK.[N]	PF3D7_0205900 [451-465]
LLNISSLIK	9	1	1	PF3D7_0214000	1×Acetyl[K9]	0	1000.64	0.00017138	3.83659e-05							58.68	0.4915	117.713	2	500.824	0.0329964				0.963492	9	2.7192	0.963492	1.03789	[K].LLNISSLIK.[L]	PF3D7_0214000 [326-334]
KITEEVAIIPSK	9	1	1	PF3D7_1242700	2×Acetyl[K1; K12]	1	1348.83	7.85701e-05	2.24135e-05							96.08	0.8438	58.2332	2	674.922	2.21731				0.963945	7	8.81827	0.963945	1.0374	[K].KITEEVAIIPSK.[R]	PF3D7_1242700 [33-44]
ENITNSMSTNTQGK	18	1	1	PF3D7_1244100	1×Acetyl[K14]	0	1531.71	7.89109e-06	0	21.35	1	89.7969	2	787.361	-5.10034	86.3	0.8605	32.6431	2	766.361	1.65728				0.964989	10	8.02653	0.964989	1.03628	[K].ENITNSMSTNTQGK.[K]	PF3D7_1244100 [296-309]
NIVDDINDEIKR	3	1	1	PF3D7_1438000	1×Acetyl[K11]	1	1485.75	0.0019364	0.000263856	10.32	1	12.8642	3	495.927	7.47148	43.86	1	82.726	2	732.902	1.39786				0.965005	2	25.1731	0.965005	1.03626	[K].NIVDDINDEIKR.[C]	PF3D7_1438000 [34-45]
KMENAILFSGTSNPLLSK	21	1	1	PF3D7_1325100	1×Acetyl[K1]	1	1950.04	4.79318e-08	0							118.16	0.7712	104.818	2	975.522	0.112543				0.966265	11	6.33252	0.966265	1.03491	[K].KMENAILFSGTSNPLLSK.[N]	PF3D7_1325100 [114-131]
INYLDSLNSLELK	5	1	1	PF3D7_1241500	1×Acetyl[K13]	0	1528.83	8.97476e-05	2.24135e-05							66.76	0.6567	122.465	2	764.923	3.15464				0.968227	4	17.062	0.968227	1.03282	[K].INYLDSLNSLELK.[I]	PF3D7_1241500 [139-151]
DSGNPICVPVGK	8	1	1	PF3D7_1235700	1×Acetyl[K12]	0	1242.61	0.000201283	3.83659e-05	26.37	1	49.8887	2	625.318	-2.08801	53.56	0.6111	68.5298	2	621.811	0.317559	0.857004	1		1.07948	4	7.15568	0.968244	1.0328	[K].DSGNPICVPVGK.[E]	PF3D7_1235700 [126-137]
ELNIDTSK	2	1	1	PF3D7_1134100	1×Acetyl[K8]	0	919.473	0.112043	0.00932175	10.23	1	37.2003	2	481.249	7.09301	16.8		34.5676	2	460.241	0.785468				0.968475	2	8.97424	0.968475	1.03255	[K].ELNIDTSK.[K]	PF3D7_1134100 [143-150]
ILSMDEEEKK	17	1	1	PF3D7_0722400	1×Acetyl[K9]	1	1228.62	0.034351	0.00321458							44.12	0.75	32.1097	2	614.815	1.22778				0.968649	12	8.1068	0.968649	1.03237	[K].ILSMDEEEKK.[Q]	PF3D7_0722400 [268-277]
FIGQISTWNLAEQHLK	19	1	1	PF3D7_1126000	1×Acetyl[K16]	0	1885	4.93411e-05	0							71	0.662	104.57	2	943.003	0.593653				0.968927	9	5.19756	0.968927	1.03207	[K].FIGQISTWNLAEQHLK.[D]	PF3D7_1126000 [714-729]
YNMSDMNITK	5	1	1	PF3D7_1019000	1×Acetyl[K10]	0	1223.55	0.0022001	0.000276171							37.49	0.4595	56.1851	2	612.28	1.55014				0.969273	3	0.939157	0.969273	1.0317	[K].YNMSDMNITK.[D]	PF3D7_1019000 [1272-1281]
QNSNPHMAIILVGNK	10	1	1	PF3D7_1231100	1×Acetyl[K15]	0	1649.9	5.78846e-07	0	15.04	1	68.5066	2	854.449	-7.24894	92.18	0.75	67.0465	2	825.454	1.66257				0.969312	6	6.68446	0.969312	1.03166	[R].QNSNPHMAIILVGNK.[C]	PF3D7_1231100 [107-121]
GLDIMK	4	1	1	PF3D7_0915100	1×Acetyl[K6]	0	676.37	0.0474747	0.00430307							21.95	0	47.8144	2	338.689	0.97535				0.969797	3	17.9027	0.969797	1.03114	[K].GLDIMK.[W]	PF3D7_0915100 [35-40]
FLVTSTASDQQNGINNK	14	1	1	PF3D7_0708800	1×Acetyl[K17]	0	1843.93	6.31218e-10	0							120.35	0.825	60.3693	2	922.469	2.42968				0.970169	7	2.84804	0.970169	1.03075	[K].FLVTSTASDQQNGINNK.[V]	PF3D7_0708800 [275-291]
VNPTGDINVQK	3	1	1	PF3D7_0507800	1×Acetyl[K11]	0	1184.63	0.00671874	0.000686078	21.32		67.3377	2	617.328	-4.39402	30.05	0.6333	43.7013	2	592.818	2.24119				0.970209	2	2.30557	0.970209	1.03071	[K].VNPTGDINVQK.[G]	PF3D7_0507800 [1128-1138]
ITIVQSLK	12	1	1	PF3D7_1211900	1×Acetyl[K8]	0	915.606	0.0266834	0.00240664	22.64	1	56.0948	2	451.289	-1.99479	36.55	1	69.0032	2	458.306	-0.592997	0.970741	3	3.11243	0.970592	6	3.98751	0.970667	1.03022	[K].ITIVQSLK.[R]	PF3D7_1211900 [847-854]
YVNDEDNCLNIFMK	14	1	1	PF3D7_1139900	1×Acetyl[K14]	0	1774.78	2.40806e-07	0							97.47	0.7526	102.966	2	887.894	1.28323				0.971205	7	3.93089	0.971205	1.02965	[K].YVNDEDNCLNIFMK.[N]	PF3D7_1139900 [128-141]
EKPDFILCTFGGQTALNCALMLDQK	20	1	1	PF3D7_1308200	1×Acetyl[K2]	0	2870.39	6.49801e-08	0							76.51	0.8312	152.697	3	957.471	3.09255				0.972756	8	4.71639	0.972756	1.02801	[K].EKPDFILCTFGGQTALNCALMLDQK.[K]	PF3D7_1308200 [750-774]
NNLLNNIK	2	1	1	PF3D7_1107800	1×Acetyl[K8]	0	942.537	0.00298513	0.0004405	25.97		33.4536	2	492.777	-0.823675	34.89		62.7658	2	471.772	0.829554				0.973935	1		0.973935	1.02676	[K].NNLLNNIK.[N]	PF3D7_1107800 [1225-1232]
NNLNSNQIYFPHGK	7	1	1	PF3D7_1212900	1×Acetyl[K14]	0	1652.83	0.00243913	0.000308216							33.35	0.2727	54.4552	3	551.614	1.30229				0.974611	4	3.98557	0.974611	1.02605	[K].NNLNSNQIYFPHGK.[N]	PF3D7_1212900 [720-733]
IKDDVDNNHMSDTNLLNNK	2	1	1	PF3D7_0804500	2×Acetyl[K2; K19]	1	2207.05	0.00197425	0.000263856							39.55	0.75	49.4156	3	736.356	2.38192				0.974795	1		0.974795	1.02586	[K].IKDDVDNNHMSDTNLLNNK.[E]	PF3D7_0804500 [2918-2936]
IKDDENLSK	12	1	1	PF3D7_1436000	1×Acetyl[K2]	1	1068.56	0.0149189	0.00129718							44.65	1	21.2776	2	534.786	1.10066				0.975171	7	6.04061	0.975171	1.02546	[K].IKDDENLSK.[H]	PF3D7_1436000 [254-262]
MVDIMTAEASK	52	1	1	PF3D7_0322900	1×Acetyl[K11]	0	1202.59	0.000146493	3.83659e-05	48.43	0.7292	54.4879	2	601.797	0.504506	80.94	1	62.4	2	601.799	2.43313	0.908827	3	26.5554	1.04188	29	8.12321	0.975356	1.02527	[K].MVDIMTAEASK.[V]	PF3D7_0322900 [168-178]
EMNNVNDMNNINNAEK	3	1	1	PF3D7_0520100	1×Acetyl[K16]	0	1863.8	0.000487404	0.000106542							43.91	1	47.1658	2	932.404	1.95779				0.975483	3	23.6982	0.975483	1.02513	[K].EMNNVNDMNNINNAEK.[I]	PF3D7_0520100 [36-51]
SIDTDIAK	7	1	1	PF3D7_0913200	1×Acetyl[K8]	0	862.452	0.037752	0.00347807	31.99	0.1875	24.2652	2	431.729	-1.38471	35.14	0.2286	35.8291	2	431.729	-0.0400952	1.01403	3	0.950567	0.938159	4	9.5154	0.976094	1.02449	[K].SIDTDIAK.[I]	PF3D7_0913200 [164-171]
NNLNISNVMYSNDNQK	6	1	1	PF3D7_1142100	1×Acetyl[K16]	0	1867.86	1.42187e-07	0							107.27	0.8972	72.2291	2	934.433	-0.567907				0.976555	3	3.9844	0.976555	1.02401	[K].NNLNISNVMYSNDNQK.[V]	PF3D7_1142100 [2418-2433]
LFHNDVYDNDIK	6	1	1	PF3D7_1471200	1×Acetyl[K12]	0	1492.71	0.000126795	2.24135e-05							54.03	0.4444	52.1157	2	746.859	2.11372				0.978201	3	9.54984	0.978201	1.02228	[K].LFHNDVYDNDIK.[I]	PF3D7_1471200 [34-45]
DNNEEIYNNVK	2	1	1	PF3D7_1366300	1×Acetyl[K11]	0	1351.61	0.00782981	0.000745657							40.72	0.5122	36.8696	2	676.309	-1.18663				0.978269	2	12.5826	0.978269	1.02221	[R].DNNEEIYNNVK.[Y]	PF3D7_1366300 [3138-3148]
SVNEADGTNMTIK	2	1	1	PF3D7_1346400	1×Acetyl[K13]	0	1386.66	0.000581098	0.000119637							17.19	1	40.6669	2	693.836	0.351362				0.978523	1		0.978523	1.02195	[K].SVNEADGTNMTIK.[S]	PF3D7_1346400 [3646-3658]
NNASLISLAK	7	1	1	PF3D7_0927300	1×Acetyl[K10]	0	1037.61	0.000316644	6.94203e-05							55.66	1	62.6774	2	519.307	1.20108				0.979831	3	0.146189	0.979831	1.02058	[K].NNASLISLAK.[G]	PF3D7_0927300 [594-603]
TEIGHIQHAVIESNSEDTQTPLQIK	6	1	1	PF3D7_0106300	1×Acetyl[K25]	0	2788.41	1.92927e-07	0							99.37	0.8788	77.841	3	930.143	1.53499				0.979954	5	22.0966	0.979954	1.02046	[K].TEIGHIQHAVIESNSEDTQTPLQIK.[I]	PF3D7_0106300 [236-260]
VFVNNLLTSVNYINNAIVHK	15	1	1	PF3D7_1338100	1×Acetyl[K20]	0	2272.24	4.19624e-06	0							65.3	0.5077	156.139	3	758.087	1.13077				0.980228	8	7.90337	0.980228	1.02017	[K].VFVNNLLTSVNYINNAIVHK.[D]	PF3D7_1338100 [29-48]
SVLDMDISK	21	1	1	PF3D7_1311800	1×Acetyl[K9]	0	1007.51	0.00062691	0.000159775	12.36	1	59.6083	2	507.765	-1.66906	35.03	0.5143	70.7626	2	504.257	-0.213737	0.915159	2	13.0121	1.05117	10	2.55984	0.983163	1.01713	[R].SVLDMDISK.[H]	PF3D7_1311800 [229-237]
YIDINSIMK	17	1	1	PF3D7_1312900	1×Acetyl[K9]	0	1096.57	0.0219583	0.00189502							68.87	0.7101	94.2196	2	548.788	-1.58127				0.983533	9	29.7383	0.983533	1.01674	[K].YIDINSIMK.[K]	PF3D7_1312900 [732-740]
IEQEESNVDVTEK	11	1	1	PF3D7_1212700	1×Acetyl[K13]	0	1526.73	1.00131e-05	0							87.26	0.8276	33.0595	2	763.868	0.0553381				0.983885	6	1.60838	0.983885	1.01638	[K].IEQEESNVDVTEK.[I]	PF3D7_1212700 [116-128]
DDMGPTTSLLNEDNEIEDK	6	1	1	PF3D7_0629800	1×Acetyl[K19]	0	2142.95	6.98134e-07	0							83.85	0.7738	93.6521	2	1071.98	1.17338				0.98451	4	18.4646	0.98451	1.01573	[K].DDMGPTTSLLNEDNEIEDK.[T]	PF3D7_0629800 [1048-1066]
ENITAGDVICIDK	8	1	1	PF3D7_1362200	1×Acetyl[K13]	0	1447.71	4.46254e-05	0	14.74	1	40.9529	2	734.889	6.14393	57.66	0.7586	83.4846	2	724.36	1.66504				0.985497	4	37.2945	0.985497	1.01472	[K].ENITAGDVICIDK.[G]	PF3D7_1362200 [182-194]
MSNMPNSNANINLLQK	4	1	1	PF3D7_1405100	1×Acetyl[K16]	0	1788.87	2.08783e-06	0							85.06	0.7294	85.6518	2	894.941	1.23682				0.98565	3	24.0311	0.98565	1.01456	[K].MSNMPNSNANINLLQK.[F]	PF3D7_1405100 [891-906]
EHGAVQINVGMVDANGVYNGK	20	1	1	PF3D7_1144000	1×Acetyl[K21]	0	2172.05	1.74688e-11	0	18.34	1	113.567	3	744.026	3.01466	113.48	0.7876	84.8228	2	1086.53	0.566272				0.985702	10	6.23808	0.985702	1.01451	[K].EHGAVQINVGMVDANGVYNGK.[T]	PF3D7_1144000 [28-48]
LISHAGSLVNLAK	11	1	1	PF3D7_1118500	1×Acetyl[K13]	0	1329.8	7.63144e-06	0							48.85	0.6122	61.2148	2	665.404	3.14134				0.985753	8	8.80987	0.985753	1.01445	[R].LISHAGSLVNLAK.[C]	PF3D7_1118500 [310-322]
MNLENNSVVTSCINSSDVK	6	1	1	PF3D7_1307000	1×Acetyl[K19]	0	2117.99	3.31527e-10	0							111.42	1	81.2763	2	1059.5	1.22235				0.98631	5	64.7549	0.98631	1.01388	[K].MNLENNSVVTSCINSSDVK.[S]	PF3D7_1307000 [129-147]
ENNIQLDVK	4	1	1	PF3D7_0207800	1×Acetyl[K9]	0	1072.56	0.00181249	0.000243515							32.69	0.3636	51.9935	2	536.786	0.948525				0.986364	4	16.4132	0.986364	1.01382	[K].ENNIQLDVK.[F]	PF3D7_0207800 [151-159]
DMPFLNNFFENPILGK	4	1	1	PF3D7_1125400	1×Acetyl[K16]	0	1902.95	7.71871e-05	2.24135e-05							53.76	1	169.587	2	951.981	0.576999				0.98707	3	1.75997	0.98707	1.0131	[K].DMPFLNNFFENPILGK.[L]	PF3D7_1125400 [289-304]
IISDGVSCK	12	1	1	PF3D7_1414300	1×Acetyl[K9]	0	992.527	0.00677158	0.000686078	50.42	0.76	19.4636	2	496.767	-1.09811	65.15	0.8	31.2889	2	496.768	2.3456	0.988719	3	7.35106	0.986421	6	6.53316	0.98757	1.01259	[R].IISDGVSCK.[F]	PF3D7_1414300 [190-198]
NLTEEDIK	4	1	1	PF3D7_1409800	1×Acetyl[K8]	0	961.484	0.00238411	0.000308216							38.94	0.3333	34.8824	2	481.246	0.358912				0.988875	2	10.9133	0.988875	1.01125	[K].NLTEEDIK.[S]	PF3D7_1409800 [64-71]
KNYALEASSMGLSNNDNNISSQYYK	2	1	1	PF3D7_1036900	1×Acetyl[K1]	1	2811.29	2.80569e-05	0	18.8	0.4737	134.411	3	959.437	-5.43043	71.05	0.831	77.5432	3	937.769	1.23942				0.988932	1		0.988932	1.01119	[R].KNYALEASSMGLSNNDNNISSQYYK.[E]	PF3D7_1036900 [922-946]
VNVQIQYTDK	3	1	1	PF3D7_0913400	1×Acetyl[K10]	0	1214.65	0.0182579	0.0015404	27.86	0.5	42.2853	2	607.828	-0.563407	14.1	1	67.1727	2	628.835	1.83062	0.989062	2	45.3893				0.989062	1.01106	[K].VNVQIQYTDK.[Q]	PF3D7_0913400 [99-108]
ILFLEGDISTK	9	1	1	PF3D7_1429800	1×Acetyl[K11]	0	1235.69	0.0016765	0.00023279							39.78	0.175	104.002	2	618.348	0.821634				0.989357	8	11.7794	0.989357	1.01076	[K].ILFLEGDISTK.[R]	PF3D7_1429800 [182-192]
NIMGQMKPTGGTLVNVK	6	1	1	PF3D7_1447700	1×Acetyl[K7]	0	1787.95	0.000638343	0.000159775							57.19	0.5614	74.8266	2	894.479	-0.142201				0.989789	6	5.58208	0.989789	1.01032	[R].NIMGQMKPTGGTLVNVK.[S]	PF3D7_1447700 [306-322]
SSVDNQNANTFNMITPTSYQSVDGTTNNPMK	13	1	1	PF3D7_1315900	1×Acetyl[K31]	0	3376.51	1.47055e-09	0							94.71	0.8211	107.197	3	1126.17	-0.301329				0.989831	8	6.80757	0.989831	1.01027	[K].SSVDNQNANTFNMITPTSYQSVDGTTNNPMK.[T]	PF3D7_1315900 [934-964]
NGPWIPNLK	4	1	1	PF3D7_0529500	1×Acetyl[K9]	0	1045.59	0.0199737	0.001711							19.92		91.9095	2	523.3	2.2893				0.990887	3	1.61525	0.990887	1.0092	[R].NGPWIPNLK.[L]	PF3D7_0529500 [73-81]
LNHSYIPSNNVPLSEMNNK	36	1	1	PF3D7_1439800	1×Acetyl[K19]	0	2178.07	3.76657e-08	0							90.17	0.8778	70.9222	2	1089.54	2.84721				0.991499	19	3.93358	0.991499	1.00857	[K].LNHSYIPSNNVPLSEMNNK.[N]	PF3D7_1439800 [126-144]
TVMDNINTINNSSVSNLK	3	1	1	PF3D7_1134300	1×Acetyl[K18]	0	1978.01	1.59101e-06	0							80.54	0.8395	88.802	2	989.508	-0.209482				0.991592	2	33.4131	0.991592	1.00848	[K].TVMDNINTINNSSVSNLK.[S]	PF3D7_1134300 [1781-1798]
VIGGKVGGKVGGKVLGLGK	19	1	1	PF3D7_0320900	3×Acetyl[K5; K9; K13]	3	1856.14	5.21036e-05	0							97.08	0.6392	119.962	2	928.577	0.976967				0.991699	9	2.62828	0.991699	1.00837	[K].VIGGKVGGKVGGKVLGLGK.[G]	PF3D7_0320900 [7-25]
KTNINNSNVSNAQK	5	1	1	PF3D7_1115800	1×Acetyl[K14]	1	1538.8	0.0665449	0.0055793							35.06	0.5429	18.2472	3	513.604	-0.986168				0.992024	5	12.6774	0.992024	1.00804	[R].KTNINNSNVSNAQK.[V]	PF3D7_1115800 [179-192]
FVISSVDNSK	11	1	1	PF3D7_1213700	1×Acetyl[K10]	0	1095.57	0.00192524	0.000263856	36.11	1	45.2035	2	551.795	-2.01335	45.22	0.4889	58.2696	2	548.288	1.27268	0.76536	1		1.21919	7	7.8074	0.992276	1.00778	[R].FVISSVDNSK.[F]	PF3D7_1213700 [11-20]
LNDILSK	3	1	1	PF3D7_1306000	1×Acetyl[K7]	0	844.477	0.0518554	0.00454511							33.52	0.1176	48.3783	2	422.743	0.757483				0.99237	1		0.99237	1.00769	[K].LNDILSK.[Y]	PF3D7_1306000 [261-267]
NMITGTSQADVALLVVPAEVGGFEGAFSK	136	1	1	PF3D7_1357000	1×Acetyl[K29]	0	2915.49	4.57523e-11	0							102.08	0.8529	168.732	3	972.503	0.281432				0.992784	61	4.18494	0.992784	1.00727	[K].NMITGTSQADVALLVVPAEVGGFEGAFSK.[E]	PF3D7_1357000 [101-129]
ACVIGNK	9	1	1	PF3D7_0807500	1×Acetyl[K7]	0	768.415	0.00281935	0.000420846							48.97	0.4082	24.7002	2	384.711	0.502757				0.995579	3	10.532	0.995579	1.00444	[R].ACVIGNK.[E]	PF3D7_0807500 [171-177]
IGFPDYVIK	14	1	1	PF3D7_1445900	1×Acetyl[K9]	0	1051.58	0.026089	0.002336							30.9	0.2903	97.2406	2	526.295	0.0206255				0.996097	8	9.40748	0.996097	1.00392	[K].IGFPDYVIK.[S]	PF3D7_1445900 [118-126]
EKADEELNQIENK	12	1	1	PF3D7_1129200	1×Acetyl[K2]	1	1566.77	9.07525e-05	2.24135e-05							90.34	0.7444	35.9243	2	783.893	4.22317				0.996141	6	10.3497	0.996141	1.00387	[K].EKADEELNQIENK.[L]	PF3D7_1129200 [79-91]
ENTPNTISHVLMNK	3	1	1	PF3D7_1437000	1×Acetyl[K14]	0	1604.82	7.71401e-05	2.24135e-05							64.51	0.5692	60.5909	2	802.913	0.94841				0.996441	2	10.8992	0.996441	1.00357	[K].ENTPNTISHVLMNK.[H]	PF3D7_1437000 [8-21]
IIGNNAHIMENSVEPLNK	5	1	1	PF3D7_1147900	1×Acetyl[K18]	0	2014.07	2.06576e-05	0							41.33	1	71.8481	3	672.028	0.381745				0.996755	5	23.7716	0.996755	1.00326	[K].IIGNNAHIMENSVEPLNK.[L]	PF3D7_1147900 [84-101]
GENCAVIISQK	15	1	1	PF3D7_0807500	1×Acetyl[K11]	0	1232.65	0.000779339	0.000162796	52.91	0.6604	34.4097	2	616.827	-1.67367	57.08	0.6316	35.8099	2	616.828	0.108888	0.962415	2	1.64854	1.03227	6	5.08328	0.997345	1.00266	[K].GENCAVIISQK.[K]	PF3D7_0807500 [44-54]
VDEGINISK	4	1	1	PF3D7_0420600	1×Acetyl[K9]	0	1030.56	0.000604979	0.000134029	16.26	0.3125	32.4196	2	515.78	-7.83329	47.36	0.5745	40.6427	2	487.762	0.517595				0.997588	3	9.51795	0.997588	1.00242	[K].VDEGINISK.[D]	PF3D7_0420600 [176-184]
NLEIPVEPTMK	6	1	1	PF3D7_1219600	1×Acetyl[K11]	0	1277.69	0.0820833	0.00681611							40.62	0.122	105.722	2	639.353	7.46526				0.998243	4	9.97967	0.998243	1.00176	[K].NLEIPVEPTMK.[F]	PF3D7_1219600 [698-708]
LGVLLVGIGGNNATTMLGGICANAK	16	1	1	PF3D7_0511800	1×Acetyl[K25]	0	2414.29	6.53065e-08	0							85.47	1	155.225	2	1207.65	1.33245				0.998731	8	9.56113	0.998731	1.00127	[R].LGVLLVGIGGNNATTMLGGICANAK.[D]	PF3D7_0511800 [80-104]
IENIDLDNEEDKK	30	1	1	PF3D7_0913200	1×Acetyl[K12]	1	1588.79	0.000143043	3.83659e-05	32.7	0.6061	32.7377	3	530.268	0.629268	85.97	0.8256	40.3293	2	794.901	3.40369	1.05645	2	15.3022	0.942685	16	2.25926	0.999569	1.00043	[K].IENIDLDNEEDKK.[K]	PF3D7_0913200 [223-235]
EDNITTNNNNSNCNSEGK	2	1	1	PF3D7_0519500	1×Acetyl[K18]	0	2024.82	0.0002208	3.83659e-05							56.29	1	19.6981	2	1012.91	0.546149				0.999736	1		0.999736	1.00026	[K].EDNITTNNNNSNCNSEGK.[D]	PF3D7_0519500 [1139-1156]
TESKNILNTVK	7	1	1	PF3D7_1404900	1×Acetyl[K4]	1	1288.71	0.0176773	0.00147355	74.25	0.7162	55.2069	2	644.857	-3.51665							1	6	1.32629e+12				1	1	[R].TESKNILNTVK.[N]	PF3D7_1404900 [25-35]
VSSGTNNLINMNNLMNK	9	1	1	PF3D7_0509400	1×Acetyl[K17]	0	1870.92	1.84698e-06	0							79.58	0.65	103.074	2	935.966	1.70472				1.00036	6	8.02483	1.00036	0.99964	[R].VSSGTNNLINMNNLMNK.[F]	PF3D7_0509400 [1788-1804]
GIVNVNSQVEEK	2	1	1	PF3D7_0212100	1×Acetyl[K12]	0	1315.69	0.00104548	0.000162796	12.63	1	12.1001	3	453.236	-2.72815	60.02	0.8167	52.4878	2	658.348	2.83589				1.00121	1		1.00121	0.998788	[K].GIVNVNSQVEEK.[G]	PF3D7_0212100 [1250-1261]
LLQINDAMK	6	1	1	PF3D7_0606600	1×Acetyl[K9]	0	1045.57	0.00753369	0.000745657							39.56	0.525	70.9736	2	523.29	0.808853				1.00139	4	16.8664	1.00139	0.998608	[R].LLQINDAMK.[F]	PF3D7_0606600 [557-565]
LSLGDILK	12	1	1	PF3D7_1025000	1×Acetyl[K8]	0	865.547	0.00393984	0.000484721	15.23	0.1333	69.6333	2	450.774	1.60482	39.25	1	111.315	2	433.277	0.603635				1.00178	7	9.75323	1.00178	0.998225	[K].LSLGDILK.[S]	PF3D7_1025000 [275-282]
IANAMNDHNVGTNMDTQK	25	1	1	PF3D7_1118300	1×Acetyl[K18]	0	1980.9	3.58303e-08	0							111.94	0.8036	35.204	2	990.954	1.53318				1.00369	17	5.2488	1.00369	0.996327	[K].IANAMNDHNVGTNMDTQK.[G]	PF3D7_1118300 [406-423]
GVNPDEAVALGAAIQGGVLK	94	1	1	PF3D7_1134000	1×Acetyl[K20]	0	1879.03	2.47001e-11	0							116.96	0.8462	125.92	2	940.018	0.0749067				1.00456	37	5.42553	1.00456	0.995458	[K].GVNPDEAVALGAAIQGGVLK.[G]	PF3D7_1134000 [398-417]
SQIEDVLDK	7	1	1	PF3D7_1140200	1×Acetyl[K9]	0	1053.55	0.00286757	0.000431122	13.86	0.1429	49.1768	2	527.28	-1.2829	40.44	0.125	56.4488	2	527.281	0.455076	1.07162	1		0.937764	5	10.3002	1.00469	0.995332	[K].SQIEDVLDK.[I]	PF3D7_1140200 [8-16]
FEVAISEMPNK	21	1	1	PF3D7_0209800	1×Acetyl[K11]	0	1271.64	0.000370821	8.04483e-05	10.45		62.2165	2	636.324	-0.599777	71	0.6901	83.6915	2	636.325	1.03213				1.00509	10	6.88064	1.00509	0.994937	[R].FEVAISEMPNK.[I]	PF3D7_0209800 [438-448]
LEQYLSTDLNTDVLIK	11	1	1	PF3D7_1456500	1×Acetyl[K16]	0	1864.99	4.68041e-06	0							63.2	0.6508	118.961	2	932.999	0.120545				1.00581	6	57.4166	1.00581	0.994224	[K].LEQYLSTDLNTDVLIK.[I]	PF3D7_1456500 [405-420]
IEEYNKENEMMK	2	1	1	PF3D7_1347400	1×Acetyl[K6]	1	1564.71	0.030786	0.00286513							59.34	0.6271	32.6875	2	782.859	1.27829				1.00753	2	11.9957	1.00753	0.992526	[K].IEEYNKENEMMK.[L]	PF3D7_1347400 [18-29]
IMVANTPMDTDK	36	1	1	PF3D7_0306800	1×Acetyl[K12]	0	1351.62	7.41508e-05	2.24135e-05	41.46	0.7317	39.4753	2	676.313	-3.21999	73.08	0.726	47.7658	2	676.316	1.47633	0.993924	3	28.7841	1.02256	18	23.04	1.00824	0.991826	[K].IMVANTPMDTDK.[I]	PF3D7_0306800 [239-250]
MLADELGTASNIK	11	1	1	PF3D7_0212300	1×Acetyl[K13]	0	1362.69	8.88997e-07	0							105.61	0.6415	77.3528	2	681.851	1.60193				1.0087	6	8.71508	1.0087	0.991372	[K].MLADELGTASNIK.[S]	PF3D7_0212300 [47-59]
WGIHGNMSEGPIVVAAAK	18	1	1	PF3D7_1211900	1×Acetyl[K18]	0	1850.98	2.02921e-07	0							111.51	0.8482	85.4597	2	925.993	0.93788				1.00952	10	6.65901	1.00952	0.990569	[K].WGIHGNMSEGPIVVAAAK.[V]	PF3D7_1211900 [569-586]
DIVNTITYNLK	19	1	1	PF3D7_1344800	1×Acetyl[K11]	0	1307.74	0.00367096	0.000464441							57.64	0.4483	105.073	2	654.374	0.595327				1.00961	10	3.92924	1.00961	0.990478	[K].DIVNTITYNLK.[K]	PF3D7_1344800 [255-265]
LDLGTIHVPK	6	1	1	PF3D7_0207500	1×Acetyl[K10]	0	1099.66	0.000356309	8.04483e-05							66.8	0.7164	76.1129	2	550.334	1.43172				1.01008	5	14.7053	1.01008	0.990023	[K].LDLGTIHVPK.[K]	PF3D7_0207500 [870-879]
VQGENMQNNVEEITGGVNESEGQK	19	1	1	PF3D7_1369500	1×Acetyl[K24]	0	2597.19	6.26052e-10	0							121.01	1	75.9263	2	1299.1	0.651589				1.01054	11	12.4572	1.01054	0.989574	[K].VQGENMQNNVEEITGGVNESEGQK.[N]	PF3D7_1369500 [488-511]
DENGDSIFGK	7	1	1	PF3D7_0817500	1×Acetyl[K10]	0	1081.48	0.00117896	0.000174319							35.05	0.6286	46.4778	2	541.244	0.0764017				1.01236	6	10.6441	1.01236	0.987793	[K].DENGDSIFGK.[I]	PF3D7_0817500 [70-79]
KEENVILFTK	2	1	1	PF3D7_0819000	2×Acetyl[K1; K10]	1	1220.69	0.0318358	0.00291284							21.94	1	57.2657	2	610.848	-0.438621				1.01358	1		1.01358	0.986605	[K].KEENVILFTK.[E]	PF3D7_0819000 [420-429]
FLISNGYIFVAK	2	1	1	PF3D7_1451800	1×Acetyl[K12]	0	1385.8	0.00015553	3.83659e-05							59.9	0.7	122.393	2	693.406	2.43748				1.01424	2	17.4065	1.01424	0.985961	[K].FLISNGYIFVAK.[L]	PF3D7_1451800 [292-303]
IAYYMNSFYK	3	1	1	PF3D7_1224500	1×Acetyl[K10]	0	1306.63	0.00206304	0.000263856							37.73	1	82.1384	2	653.817	0.686341				1.01458	2	8.74166	1.01458	0.985633	[R].IAYYMNSFYK.[D]	PF3D7_1224500 [112-121]
EIDPIIEEMLTSVK	18	1	1	PF3D7_0507700	1×Acetyl[K14]	0	1616.85	0.000328319	6.94203e-05							43.59	1	161.685	2	808.926	0.0885755				1.0148	8	5.76093	1.0148	0.985417	[K].EIDPIIEEMLTSVK.[I]	PF3D7_0507700 [517-530]
TSVQETSKSIK	5	1	1	PF3D7_1008100	1×Acetyl[K8]	1	1256.68	0.0314321	0.00289662	28.91	0.3793	26.0856	2	628.843	-1.00377							1.0162	3	5.56536				1.0162	0.984056	[K].TSVQETSKSIK.[N]	PF3D7_1008100 [1812-1822]
IQEQTNAQK	4	1	1	PF3D7_0624600	1×Acetyl[K9]	0	1059.54	0.0152446	0.00130463							39.09	0.4872	15.1746	2	530.275	0.522235				1.0174	2	1.61024	1.0174	0.982896	[K].IQEQTNAQK.[K]	PF3D7_0624600 [761-769]
QINNCVSSNLMYYQQK	8	1	1	PF3D7_0602600	1×Acetyl[K16]	0	1989.92	0.000147686	3.83659e-05							66.81	0.8358	77.903	2	995.466	4.14213				1.01768	3	40.4584	1.01768	0.982629	[K].QINNCVSSNLMYYQQK.[T]	PF3D7_0602600 [243-258]
SGVGVCSVGVMRPDLIMK	57	1	1	PF3D7_0519200	1×Acetyl[K18]	0	1904.98	7.85863e-10	0							121.54	0.8361	105.657	2	952.992	0.853108				1.01774	35	6.07811	1.01774	0.982567	[K].SGVGVCSVGVMRPDLIMK.[S]	PF3D7_0519200 [34-51]
LNMEEEIFLK	6	1	1	PF3D7_0819900	1×Acetyl[K10]	0	1272.66	0.00303658	0.000444564							53.32	0.6038	103.345	2	636.835	1.40376				1.01794	5	2.69353	1.01794	0.982381	[R].LNMEEEIFLK.[C]	PF3D7_0819900 [16-25]
AKFDEAIAETK	58	1	1	PF3D7_1324900	1×Acetyl[K2]	1	1222.63	0.000477834	0.000106542	55.59	1	26.2683	2	615.327	-0.908197	65.12	0.7538	35.1856	2	611.819	-0.253703	1.00075	7	12.5278	1.03566	16	7.29642	1.0182	0.982122	[K].AKFDEAIAETK.[R]	PF3D7_1324900 [300-310]
INIENISLNK	13	1	1	PF3D7_1025000	1×Acetyl[K10]	0	1178.7	0.00808237	0.000765965	16.59	0.1765	53.3276	2	600.335	-0.868074	53.56	0.5556	84.6098	2	589.856	-0.0833792				1.01849	7	14.3765	1.01849	0.981848	[K].INIENISLNK.[N]	PF3D7_1025000 [718-727]
SINNIVSNLK	6	1	1	PF3D7_1445100	1×Acetyl[K10]	0	1101.63	0.00185389	0.000243515	18.51		95.5308	2	551.318	2.19531	45.77	0.587	80.8047	2	551.317	0.754788				1.01868	3	5.39609	1.01868	0.981667	[K].SINNIVSNLK.[W]	PF3D7_1445100 [262-271]
IDLNQNMEQTLK	4	1	1	PF3D7_0927300	1×Acetyl[K12]	0	1446.73	0.000124633	2.24135e-05	11.66	1	158.233	2	748.385	6.34246	54.76	0.6	80.4947	2	723.867	0.664168				1.01971	3	45.0929	1.01971	0.980675	[K].IDLNQNMEQTLK.[T]	PF3D7_0927300 [500-511]
DTITSSKTNK	5	1	1	PF3D7_1008100	1×Acetyl[K10; K7]	1	1136.58	0.00418598	0.000505064							47.35	0.3617	26.1427	2	568.793	-0.647047				1.02152	2	2.6361	1.02152	0.978934	[K].DTITSSKTNK.[N]	PF3D7_1008100 [1841-1850]
VELIKEEQALK	13	1	1	PF3D7_1410600	1×Acetyl[K5]	1	1306.77	0.000512443	0.000106542	36.41	0.4722	63.4566	2	674.893	-0.67185	73.83	0.5811	53.6935	2	653.889	1.13265	1.15247	1		0.89182	8	8.63736	1.02214	0.978337	[K].VELIKEEQALK.[Q]	PF3D7_1410600 [186-196]
VIGGKVGGK	5	1	1	PF3D7_0320900	1×Acetyl[K5; K9]	1	856.525	0.050076	0.00443847	20.26	1	19.953	2	428.765	-3.13919	37.47	0.4595	31.4476	2	428.767	1.9202	1.02692	1		1.01781	2	3.33978	1.02236	0.978125	[K].VIGGKVGGK.[V]	PF3D7_0320900 [7-15]
KEEELFPDLIQSK	7	1	1	PF3D7_0921900	1×Acetyl[K13]	1	1582.84	0.000738164	0.000162796							66.28	0.7727	94.6572	2	791.928	2.91178				1.02317	6	5.41082	1.02317	0.977355	[K].KEEELFPDLIQSK.[K]	PF3D7_0921900 [146-158]
ITNTNINTYSNK	6	1	1	PF3D7_0613700	1×Acetyl[K12]	0	1396.73	7.47704e-05	2.24135e-05							73.55	1	33.4274	2	698.867	1.39843				1.02366	4	6.61729	1.02366	0.976885	[K].ITNTNINTYSNK.[N]	PF3D7_0613700 [216-227]
NNSSMEQNENNIK	5	1	1	PF3D7_1002500	1×Acetyl[K13]	0	1528.68	0.000148669	3.83659e-05							58.92	1	25.6526	2	764.843	0.887712				1.0239	2	15.1439	1.0239	0.976658	[K].NNSSMEQNENNIK.[H]	PF3D7_1002500 [47-59]
NMNIEQFLK	17	1	1	PF3D7_0706000	1×Acetyl[K9]	0	1136.58	0.00167478	0.00023279							44.72	0.0889	104.324	2	568.792	-0.0716843				1.0239	10	5.88124	1.0239	0.976654	[R].NMNIEQFLK.[T]	PF3D7_0706000 [483-491]
AYPLAEGLPEAIDK	47	1	1	PF3D7_1451100	1×Acetyl[K14]	0	1493.8	1.68071e-07	0	37.15	0.5676	78.8324	2	747.403	2.07161	93.45	0.8065	99.2781	2	747.402	0.845838	1.0666	4	23.7713	0.98123	14	20.5363	1.02392	0.976642	[K].AYPLAEGLPEAIDK.[N]	PF3D7_1451100 [580-593]
DNLIMNNSSVNDNLLNNDDKYNSLK	13	1	1	PF3D7_1229300	1×Acetyl[K20]	1	2874.36	0.000129295	2.24135e-05							77.05	0.7273	101.142	3	958.793	-0.114528				1.02398	7	11.0862	1.02398	0.976585	[K].DNLIMNNSSVNDNLLNNDDKYNSLK.[N]	PF3D7_1229300 [841-865]
ENILNVCVDSTNNMDK	2	1	1	PF3D7_0606600	1×Acetyl[K16]	0	1872.85	0.00262065	0.000341627							32.49	0.5312	89.2046	2	936.933	2.22259				1.02453	1		1.02453	0.976061	[K].ENILNVCVDSTNNMDK.[I]	PF3D7_0606600 [1720-1735]
TKGEAGTGNIIEAIK	23	1	1	PF3D7_0621200	1×Acetyl[K2]	1	1501.82	7.49145e-06	0							99.98	0.75	57.7204	2	751.416	1.5842				1.02527	15	2.81981	1.02527	0.975353	[R].TKGEAGTGNIIEAIK.[H]	PF3D7_0621200 [150-164]
MSNLTNLINK	6	1	1	PF3D7_1419400	1×Acetyl[K10]	0	1147.61	0.000322594	6.94203e-05							48.64	0.5306	74.817	2	574.311	0.992148				1.02548	5	12.3983	1.02548	0.975156	[R].MSNLTNLINK.[D]	PF3D7_1419400 [283-292]
LFQICNTPDICK	12	1	1	PF3D7_0505500	1×Acetyl[K12]	0	1522.76	0.00134992	0.000197475							56.31	0.625	84.6039	2	761.883	0.878434				1.02672	7	5.76106	1.02672	0.973974	[R].LFQICNTPDICK.[D]	PF3D7_0505500 [882-893]
NTPIDNIQNMQGTQLGK	7	1	1	PF3D7_1142300	1×Acetyl[K17]	0	1871.93	2.29605e-06	0							95.28	0.7789	82.7192	2	936.47	1.9974				1.02919	3	2.74559	1.02919	0.971642	[K].NTPIDNIQNMQGTQLGK.[I]	PF3D7_1142300 [28-44]
SIYDNMNSQSNLNTK	3	1	1	PF3D7_0905100	1×Acetyl[K15]	0	1728.79	2.15904e-05	0							81.75	0.7195	49.0038	2	864.897	0.366299				1.02954	3	2.88344	1.02954	0.971307	[K].SIYDNMNSQSNLNTK.[N]	PF3D7_0905100 [106-120]
NFLTNIGSPSSK	16	1	1	PF3D7_1111500	1×Acetyl[K12]	0	1264.65	7.48307e-05	2.24135e-05	44.54	0.4222	63.7003	2	632.829	-1.34776	77.68	0.4744	73.3868	2	632.831	1.06536	0.950567	2	20.7129	1.10908	6	21.4902	1.02982	0.97104	[K].NFLTNIGSPSSK.[I]	PF3D7_1111500 [94-105]
LNDQVEILGIK	9	1	1	PF3D7_1330600	1×Acetyl[K11]	0	1255.74	0.000120535	2.24135e-05							73.21	0.5479	92.9203	2	628.377	2.18883				1.03078	6	2.71367	1.03078	0.970142	[K].LNDQVEILGIK.[E]	PF3D7_1330600 [350-360]
YSDIEFASLNNDSTK	18	1	1	PF3D7_0801800	1×Acetyl[K15]	0	1703.78	4.56877e-08	0							103.31	0.7961	75.9332	2	852.392	0.922726				1.03136	9	4.12919	1.03136	0.969592	[R].YSDIEFASLNNDSTK.[E]	PF3D7_0801800 [224-238]
KIIGASSVAVVDFGEDSAEKDFLLSQNQTVTA	20	1	1	PF3D7_0307100	1×Acetyl[K20]	2	3339.7	0.025128	0.00222029							72.16	0.7639	131.428	3	1113.9	0.484308				1.03168	8	6.8206	1.03168	0.969295	[R].KIIGASSVAVVDFGEDSAEKDFLLSQNQTVTA.[-]	PF3D7_0307100 [110-141]
FPLCISSNEQIAK	8	1	1	PF3D7_0934700	1×Acetyl[K13]	0	1520.8	6.45642e-05	0							61.23	0.7377	86.0698	2	760.903	1.01127				1.03174	6	10.9169	1.03174	0.969241	[K].FPLCISSNEQIAK.[I]	PF3D7_0934700 [432-444]
DDLILTGGEDK	2	1	1	PF3D7_1116400	1×Acetyl[K11]	0	1217.59	0.0349605	0.0032667	21.79	0.4091	49.9552	2	588.292	-1.30068	26.45	0.2692	80.9061	2	609.295	-6.22332	1.03197	1					1.03197	0.969021	[K].DDLILTGGEDK.[T]	PF3D7_1116400 [122-132]
SLENINAVK	7	1	1	PF3D7_0112000	1×Acetyl[K9]	0	994.564	0.000260353	5.37403e-05							53.05	0.4528	42.7303	2	497.786	0.971054				1.03267	5	10.7271	1.03267	0.968366	[K].SLENINAVK.[K]	PF3D7_0112000 [339-347]
LNNASILK	13	1	1	PF3D7_1361900	1×Acetyl[K8]	0	872.52	0.0026275	0.000341627	50.5	0.52	36.0246	2	440.271	-2.3336	57.16	0.2807	42.345	2	436.764	0.111018	1.0338	3	1.70056	1.03153	5	1.23952	1.03267	0.968365	[K].LNNASILK.[K]	PF3D7_1361900 [6-13]
NNIIIPHGLDDNPLKK	2	1	1	PF3D7_1447800	1×Acetyl[K15]	1	1822.05	0.05806	0.00505999							21.5	0.3182	78.8107	3	608.022	2.2211				1.03295	2	12.7349	1.03295	0.9681	[R].NNIIIPHGLDDNPLKK.[L]	PF3D7_1447800 [886-901]
NVYTNQENIK	2	1	1	PF3D7_0321100	1×Acetyl[K10]	0	1222.61	0.0791889	0.00657446							15.27	0.0667	31.032	2	611.807	1.1797				1.0345	2	48.0008	1.0345	0.966647	[K].NVYTNQENIK.[Q]	PF3D7_0321100 [1828-1837]
LVENNETTYWIPAHVK	24	1	1	PF3D7_1332900	1×Acetyl[K16]	0	1913.98	5.01937e-06	0							87.46	0.8276	78.8738	2	957.494	2.92453				1.03543	14	10.5589	1.03543	0.965784	[K].LVENNETTYWIPAHVK.[E]	PF3D7_1332900 [605-620]
NSLVMIPLKK	33	1	1	PF3D7_0814000	1×Acetyl[K9]	1	1149.71	0.00260581	0.000341627	34.87	0.5714	56.5362	2	579.849	0.122284	53.93	0.6481	70.186	2	575.362	3.17429	0.977245	1		1.09397	20	8.51311	1.03561	0.965615	[K].NSLVMIPLKK.[N]	PF3D7_0814000 [120-129]
IMAPPNAK	7	1	1	PF3D7_1311900	1×Acetyl[K8]	0	841.46	0.11835	0.00974343	24.91	0.24	23.117	2	421.233	-1.69412	41.75	0.6667	35.3782	2	421.234	0.989665				1.03604	3	0.653749	1.03604	0.965215	[K].IMAPPNAK.[G]	PF3D7_1311900 [160-167]
KIEELLSVPLEK	2	1	1	PF3D7_0507700	1×Acetyl[K12]	1	1404.84	0.00259377	0.000341627	16.86	0.1765	87.7756	4	360.713	-3.1746	44.91	0.7111	91.2676	2	702.926	1.53943				1.03661	2	0.771227	1.03661	0.964687	[K].KIEELLSVPLEK.[Q]	PF3D7_0507700 [31-42]
LAVTNNWGGINSEDKK	17	1	1	PF3D7_0106400	1×Acetyl[K16]	1	1752.9	3.02961e-05	0							103.38	0.835	58.3567	2	876.956	3.3644				1.03668	9	15.205	1.03668	0.964618	[R].LAVTNNWGGINSEDKK.[K]	PF3D7_0106400 [26-41]
MDELNKEEIVDNINNEQAK	12	1	1	PF3D7_1028400	1×Acetyl[K6]	1	2288.07	0.000365202	8.04483e-05							53.67	0.5741	97.0334	2	1144.54	2.30208				1.03735	7	9.50293	1.03735	0.963992	[-].MDELNKEEIVDNINNEQAK.[T]	PF3D7_1028400 [1-19]
KNVDDDNLNITTEINK	2	1	1	PF3D7_0507800	1×Acetyl[K1]	1	1845.92	0.000331436	6.94203e-05							61.92	0.3226	60.9899	2	923.467	3.73123				1.03791	1		1.03791	0.963474	[K].KNVDDDNLNITTEINK.[T]	PF3D7_0507800 [345-360]
TEGPKPAAMIK	8	1	1	PF3D7_1426000	1×Acetyl[K5]	0	1142.62	0.000170683	3.83659e-05	13.1	1	23.7533	2	575.323	-1.386	30.71	0.2903	34.5164	2	571.817	2.62322	1.33175	1		0.74443	2	31.5905	1.03809	0.963307	[K].TEGPKPAAMIK.[V]	PF3D7_1426000 [133-143]
VQENVIDLIGIIADK	5	1	1	PF3D7_0308900	1×Acetyl[K15]	0	1639.93	1.16842e-07	0							98.05	0.7551	166.188	2	820.468	1.31545				1.03935	4	2.65329	1.03935	0.962142	[K].VQENVIDLIGIIADK.[G]	PF3D7_0308900 [1113-1127]
VCEDPSNDNINEDNTK	9	1	1	PF3D7_1366300	1×Acetyl[K16]	0	1870.78	2.84212e-07	0							117.37	1	30.2438	2	935.898	2.80766				1.03945	4	3.09396	1.03945	0.962043	[K].VCEDPSNDNINEDNTK.[E]	PF3D7_1366300 [3343-3358]
MNNPNIPNYPNVNVSAPETK	25	1	1	PF3D7_1021900	1×Acetyl[K20]	0	2213.07	1.33757e-08	0							104.51	0.7333	86.0749	2	1107.04	-0.0695929				1.03975	8	7.21733	1.03975	0.961768	[K].MNNPNIPNYPNVNVSAPETK.[Q]	PF3D7_1021900 [937-956]
DNMTIEEGK	4	1	1	PF3D7_1328100	1×Acetyl[K9]	0	1036.46	0.000967084	0.000162796							51.15	0.7451	31.5567	2	518.736	2.69356				1.04029	2	17.2146	1.04029	0.96127	[R].DNMTIEEGK.[N]	PF3D7_1328100 [185-193]
IVLMATK	16	1	1	PF3D7_1454700	1×Acetyl[K7]	0	782.492	0.0210679	0.00181201	13.82		44.6855	2	391.749	-1.9851	34.85	0.3143	46.3025	2	391.749	-0.659085				1.04086	8	5.28403	1.04086	0.960745	[K].IVLMATK.[Y]	PF3D7_1454700 [409-415]
TINNNSNTCVPNIK	5	1	1	PF3D7_0511500	1×Acetyl[K14]	0	1588.77	3.50223e-05	0							85.54	0.8023	51.0824	2	794.893	2.76131				1.04109	3	3.87623	1.04109	0.96053	[K].TINNNSNTCVPNIK.[Y]	PF3D7_0511500 [9617-9630]
ITPAHDKNDYDMMK	3	1	1	PF3D7_1461900	2×Acetyl[K7; K14]	1	1701.77	0.065008	0.00547897							21.24	0.0476	26.4874	4	426.198	0.181713				1.04134	2	12.9486	1.04134	0.9603	[K].ITPAHDKNDYDMMK.[R]	PF3D7_1461900 [337-350]
VIILGDSGVGK	28	1	1	PF3D7_0903200	1×Acetyl[K11]	0	1057.63	0.00016012	3.83659e-05	27.46		57.2662	2	529.315	-1.80847	55.2	0.4182	70.6388	2	536.334	0.582787	1.01857	5	2.63712	1.06474	10	3.92931	1.04166	0.960007	[K].VIILGDSGVGK.[T]	PF3D7_0903200 [11-21]
MQNYAGAGISGQSVHQTNK	21	1	1	PF3D7_1007700	1×Acetyl[K19]	0	1997.96	7.48651e-07	0							98.49	1	36.5682	2	999.482	-0.29767				1.04177	11	1.99993	1.04177	0.959908	[R].MQNYAGAGISGQSVHQTNK.[L]	PF3D7_1007700 [885-903]
TLDKENNVVDVIELYK	2	1	1	PF3D7_1117100	1×Acetyl[K4]	1	1899.02	6.46756e-06	0							90.01	0.8444	103.777	2	950.015	1.98367				1.04199	2	28.7644	1.04199	0.959706	[K].TLDKENNVVDVIELYK.[N]	PF3D7_1117100 [73-88]
EDEILLGNSNDDNMK	3	1	1	PF3D7_0706500	1×Acetyl[K15]	0	1706.75	0.000175302	3.83659e-05							46.05	0.6522	69.5912	2	853.882	1.55619				1.04218	3	4.45113	1.04218	0.959524	[K].EDEILLGNSNDDNMK.[K]	PF3D7_0706500 [133-147]
IEKYCTVLR	4	1	1	PF3D7_1027800	1×Acetyl[K3]	1	1223.65	0.091275	0.00764031	30.99	0.5484	54.6855	2	612.326	-1.19632							1.04295	3	14.8468				1.04295	0.958816	[R].IEKYCTVLR.[A]	PF3D7_1027800 [148-156]
LGNIYAPK	2	1	1	PF3D7_0617300	1×Acetyl[K8]	0	875.499	0.00364305	0.000464441	29.26	0.3793	36.8447	2	438.252	-1.02122	41.33	0.5122	37.7703	2	438.253	-0.393782	0.835693	1		1.25327	1		1.04448	0.957413	[K].LGNIYAPK.[D]	PF3D7_0617300 [32-39]
VVDALGNCIDGEK	8	1	1	PF3D7_0217100	1×Acetyl[K13]	0	1389.67	0.000141109	3.83659e-05							61.83	0.7258	58.4524	2	695.339	1.55163				1.04554	5	1.39084	1.04554	0.956445	[R].VVDALGNCIDGEK.[N]	PF3D7_0217100 [146-158]
QQITIQSSGGLSK	15	1	1	PF3D7_1134000	1×Acetyl[K13]	0	1346.73	0.000232249	5.37403e-05	37.92	0.7105	36.5856	2	680.884	-1.45953	75.29	0.8133	52.6274	2	673.869	2.80493	1.10348	2	37.2455	0.987937	6	4.00083	1.04571	0.956288	[K].QQITIQSSGGLSK.[E]	PF3D7_1134000 [531-543]
GESDKYNHINQYLNENEEILLK	18	1	1	PF3D7_1030500	1×Acetyl[K5]	1	2719.34	8.5385e-06	0							64.58	0.6615	108.107	3	907.118	0.280934				1.04596	9	8.47211	1.04596	0.95606	[M].GESDKYNHINQYLNENEEILLK.[E]	PF3D7_1030500 [2-23]
NIDDFSNEK	2	1	1	PF3D7_1021900	1×Acetyl[K9]	0	1081.48	0.0199368	0.001711							19.38	1	33.9978	2	541.244	0.762889				1.04606	2	12.9822	1.04606	0.955971	[K].NIDDFSNEK.[N]	PF3D7_1021900 [1641-1649]
MILIPSLSK	9	1	1	PF3D7_1234600	1×Acetyl[K9]	0	1001.61	0.053289	0.00469128							32.17	0.1562	105.346	2	501.307	0.558995				1.04676	6	16.1317	1.04676	0.955326	[R].MILIPSLSK.[G]	PF3D7_1234600 [458-466]
TMMELLNQLDGFESTQNIK	19	1	1	PF3D7_1248900	1×Acetyl[K19]	0	2212.06	5.19404e-09	0							108.76	0.8624	154.858	2	1106.54	0.665055				1.04763	9	1.07655	1.04763	0.954533	[R].TMMELLNQLDGFESTQNIK.[V]	PF3D7_1248900 [301-319]
EQLVGGSSMLISK	15	1	1	PF3D7_0911900	1×Acetyl[K13]	0	1355.73	0.000114371	2.24135e-05	10.15	1	63.0769	2	678.369	-0.319193	84.21	0.8214	82.1594	2	678.37	0.671249				1.04778	7	3.56413	1.04778	0.954402	[R].EQLVGGSSMLISK.[I]	PF3D7_0911900 [366-378]
QMNVSVINAK	30	1	1	PF3D7_0903900	1×Acetyl[K10]	0	1110.6	0.000630864	0.000159775	30.78	0.3871	45.506	2	555.805	-1.93093	49.13	0.551	49.1246	2	552.298	0.336235	1.03919	3	58.9852	1.05696	15	6.55374	1.04807	0.954131	[K].QMNVSVINAK.[A]	PF3D7_0903900 [114-123]
KGQTPSQIGATLR	35	1	1	PF3D7_1358800	1×Acetyl[K1]	1	1356.76	0.000107786	2.24135e-05	36.33	0.6944	33.9828	2	682.39	-2.74279	84.67	0.7647	35.035	2	678.885	1.79628	1.04727	4	13.9158	1.04963	16	2.40847	1.04845	0.953792	[K].KGQTPSQIGATLR.[D]	PF3D7_1358800 [43-55]
IDNDTLEITELPIKK	9	1	1	PF3D7_1433500	1×Acetyl[K15; K14]	1	1763.01	0.000156866	3.83659e-05							76.81	1	90.8091	2	882.011	2.71732				1.04971	7	24.3743	1.04971	0.952643	[K].IDNDTLEITELPIKK.[W]	PF3D7_1433500 [940-954]
DGNFSGNMIGGMYK	20	1	1	PF3D7_0823800	1×Acetyl[K14]	0	1490.64	7.1336e-06	0							77.68	1	79.4388	2	745.825	2.10575				1.05214	12	7.96293	1.05214	0.950447	[K].DGNFSGNMIGGMYK.[N]	PF3D7_0823800 [53-66]
MEGPNDCISTGISPLLK	5	1	1	PF3D7_0405100	1×Acetyl[K17]	0	1831.89	2.10308e-06	0							49.03	0.7347	108.411	2	916.451	0.691819				1.05252	4	5.0667	1.05252	0.9501	[R].MEGPNDCISTGISPLLK.[G]	PF3D7_0405100 [531-547]
YTNENNIITSYFK	2	1	1	PF3D7_0106000	1×Acetyl[K13]	0	1620.81	0.000495037	0.000106542							47.73	0.6458	101.778	2	810.912	4.60055				1.05343	2	20.241	1.05343	0.949276	[K].YTNENNIITSYFK.[V]	PF3D7_0106000 [114-126]
GIAFVTFLDNESVK	2	1	1	PF3D7_1107100	1×Acetyl[K14]	0	1539.81	0.000259546	5.37403e-05							42.61	0.5349	134.187	2	770.407	0.432894				1.05406	2	20.2663	1.05406	0.948714	[R].GIAFVTFLDNESVK.[N]	PF3D7_1107100 [544-557]
LDIETMHK	3	1	1	PF3D7_1232200	1×Acetyl[K8]	0	986.498	0.00319142	0.000444564							31.08	0.3548	35.631	2	493.753	0.571931				1.05424	2	16.739	1.05424	0.948546	[K].LDIETMHK.[H]	PF3D7_1232200 [100-107]
LLNENIDSKK	3	1	1	PF3D7_1433400	1×Acetyl[K9; K10]	1	1222.68	0.101373	0.0084797	36.42	0.1944	41.2701	2	608.331	-2.20067	28.57	0.069	65.0417	2	611.845	5.7384	1.05525	1					1.05525	0.947638	[K].LLNENIDSKK.[N]	PF3D7_1433400 [3500-3509]
SITVEMEEK	11	1	1	PF3D7_0617200	1×Acetyl[K9]	0	1065.51	0.0188978	0.00158748	14.02	1	39.1333	2	533.259	-1.90822	27.47	0.5926	43.4216	2	533.261	1.75785				1.0553	8	9.10497	1.0553	0.947595	[R].SITVEMEEK.[K]	PF3D7_0617200 [234-242]
MATVICK	13	1	1	PF3D7_1126200	1×Acetyl[K7]	0	845.433	0.00473228	0.000545616	37.6	1	14.1594	2	423.22	-1.29728	41.47	0.6341	27.0837	2	423.221	0.507573	1.1259	4	0.951849	0.985435	5	18.706	1.05567	0.947267	[R].MATVICK.[Q]	PF3D7_1126200 [42-48]
WDDIGGLDEVK	21	1	1	PF3D7_0619400	1×Acetyl[K11]	0	1253.61	0.000345201	8.04483e-05	13.33	1	65.9789	2	627.309	-1.76478	46.72	0.5745	78.4324	2	627.312	3.29871	1.05559	2	1.8671	1.05598	9	3.36315	1.05579	0.947162	[K].WDDIGGLDEVK.[S]	PF3D7_0619400 [479-489]
NTEENNPFQINMEIIK	7	1	1	PF3D7_1218200	1×Acetyl[K16]	0	1954.98	8.05545e-06	0							83.43	0.8434	124.891	2	977.995	-0.149936				1.05623	3	8.84551	1.05623	0.946766	[K].NTEENNPFQINMEIIK.[Y]	PF3D7_1218200 [1838-1853]
DGYLISTGEPSK	24	1	1	PF3D7_1465900	1×Acetyl[K12]	0	1273.64	0.00091434	0.000162796	53.23	0.6226	46.833	2	637.322	-1.59791	58.19	0.5862	58.4134	2	637.324	1.66078	1.04697	4	2.44546	1.06686	9	10.439	1.05691	0.946152	[R].DGYLISTGEPSK.[R]	PF3D7_1465900 [155-166]
KILIASK	5	1	1	PF3D7_0826600	1×Acetyl[K1]	1	814.54	0.0463881	0.00425407	24.73	0.04	53.7127	2	407.773	-2.00579	32.95	0	58.5182	2	407.774	0.916557				1.05946	1		1.05946	0.943878	[K].KILIASK.[K]	PF3D7_0826600 [90-96]
EVNVMTPEQILK	36	1	1	PF3D7_1346300	1×Acetyl[K12]	0	1416.74	0.000530436	0.000106542	22.75	0.4348	66.7019	2	708.874	0.112804	53.18	0.434	80.2582	2	708.874	0.0266415	1.06332	3	3.94384	1.05572	17	3.42525	1.05952	0.943823	[K].EVNVMTPEQILK.[E]	PF3D7_1346300 [160-171]
INIDNPNDTCK	6	1	1	PF3D7_1142800	1×Acetyl[K11]	0	1303.59	0.00335678	0.000444564							66.21	0.5606	39.8697	2	652.303	2.45681				1.05999	4	5.80784	1.05999	0.943404	[R].INIDNPNDTCK.[Y]	PF3D7_1142800 [217-227]
NSPEQAIIK	2	1	1	PF3D7_0717100	1×Acetyl[K9]	0	1013.58	0.024101	0.00210183	10.05	1	107.067	2	528.301	2.74714	15.46	0.0667	41.1091	2	507.294	-0.264457				1.06014	2	15.6995	1.06014	0.943269	[K].NSPEQAIIK.[K]	PF3D7_0717100 [212-220]
GLVDMNPDQILDVK	26	1	1	PF3D7_1318800	1×Acetyl[K14]	0	1556.8	2.64824e-06	0							80.68	0.679	123.194	2	778.903	0.337086				1.06018	13	3.67381	1.06018	0.94324	[K].GLVDMNPDQILDVK.[S]	PF3D7_1318800 [427-440]
TNNVSNNNDNNNMSINSNNK	16	1	1	PF3D7_0510100	1×Acetyl[K20]	0	2221.95	4.06391e-10	0							127.73	0.8281	29.8558	2	1111.48	0.671308				1.06044	10	11.1434	1.06044	0.943003	[K].TNNVSNNNDNNNMSINSNNK.[N]	PF3D7_0510100 [1904-1923]
NFIYDDINK	2	1	1	PF3D7_0510100	1×Acetyl[K9]	0	1141.55	0.12085	0.00993202	18.33	0.2778	55.7402	2	578.297	-0.898541	15.87	0.375	67.7154	2	571.282	3.49768				1.0606	1		1.0606	0.942863	[K].NFIYDDINK.[S]	PF3D7_0510100 [1227-1235]
MLNFAGIK	35	1	1	PF3D7_1447000	1×Acetyl[K8]	0	893.491	0.000365202	8.04483e-05	36.69	0.6486	58.0912	2	458.755	-1.60346	51.67	0.25	78.4305	2	447.25	2.44722	1.126	1		0.998687	20	4.92031	1.06234	0.941314	[K].MLNFAGIK.[D]	PF3D7_1447000 [199-206]
VEENNENDGDKNILCK	4	1	1	PF3D7_1245900	1×Acetyl[K16]	1	1897.87	0.010288	0.000944868							48	0.75	31.3821	2	949.436	-0.738258				1.06338	4	4.09928	1.06338	0.940402	[K].VEENNENDGDKNILCK.[E]	PF3D7_1245900 [33-48]
YEENMLICAPTGSGK	3	1	1	PF3D7_0422500	1×Acetyl[K15]	0	1676.77	2.26388e-05	0							50.97	1	78.714	2	838.891	1.08107				1.06339	2	19.5685	1.06339	0.940393	[K].YEENMLICAPTGSGK.[T]	PF3D7_0422500 [730-744]
NILLHGPPGTGK	3	1	1	PF3D7_0707400	1×Acetyl[K12]	0	1203.68	0.0011926	0.000174319							42.72	1	47.1008	2	602.347	1.42357				1.06369	2	15.7094	1.06369	0.940123	[K].NILLHGPPGTGK.[T]	PF3D7_0707400 [357-368]
VLLSNDVFIQELNK	19	1	1	PF3D7_1203200	1×Acetyl[K14]	0	1631.9	1.5555e-08	0							126.46	0.7381	121.465	2	816.454	0.714233				1.0654	10	5.02145	1.0654	0.938613	[M].VLLSNDVFIQELNK.[L]	PF3D7_1203200 [2-15]
YDCSSADINIVGNVSK	13	1	1	PF3D7_0926700	1×Acetyl[K16]	0	1741.81	2.12741e-09	0							112.86	0.823	78.4292	2	871.408	1.46866				1.06561	7	11.8758	1.06561	0.938433	[K].YDCSSADINIVGNVSK.[L]	PF3D7_0926700 [683-698]
KDETAASDCADTPNILYVGPHQSR	17	1	1	PF3D7_1224300	1×Acetyl[K1]	1	2645.23	2.1798e-08	0							93.97	0.8723	62.9779	3	882.417	4.10072				1.06607	9	4.13176	1.06607	0.938021	[K].KDETAASDCADTPNILYVGPHQSR.[A]	PF3D7_1224300 [402-425]
MDKDIVVNEK	7	1	1	PF3D7_1336800	1×Acetyl[K3]	1	1239.64	0.016114	0.00133938	33.21	0.2727	46.9576	2	616.812	-1.18684	34.94	0.1714	57.6781	2	620.323	1.22188	1.27365	1		0.859018	5	29.1816	1.06634	0.937791	[-].MDKDIVVNEK.[F]	PF3D7_1336800 [1-10]
LQETCNAINIALNK	25	1	1	PF3D7_1235600	1×Acetyl[K14]	0	1601.83	9.99473e-05	2.24135e-05							95.97	0.7604	82.9366	2	801.42	1.26759				1.06676	13	11.832	1.06676	0.937419	[K].LQETCNAINIALNK.[N]	PF3D7_1235600 [342-355]
TSVNNIYAVGDCCMVK	23	2	2	PF3D7_1419800.1; PF3D7_1419800.2	1×Acetyl[K16]	0	1853.83	3.14012e-05	0							70.65	1	68.0712	2	927.42	0.742467				1.06848	13	10.5571	1.06848	0.935905	[R].TSVNNIYAVGDCCMVK.[K]	PF3D7_1419800.1 [302-317]; PF3D7_1419800.2 [348-363]
IDKEFLAYK	14	1	1	PF3D7_0814000	2×Acetyl[K3; K9]	1	1133.63	0.00192364	0.000263856							50.66	0.5686	53.2251	2	567.32	1.3116				1.0709	7	1.90647	1.0709	0.933797	[K].IDKEFLAYK.[T]	PF3D7_0814000 [179-187]
QFIGDLEIDMK	2	1	1	PF3D7_1213700	1×Acetyl[K11]	0	1308.65	0.00889725	0.000836492							25.05	0.28	108.232	2	654.83	1.35864				1.0715	2	37.4217	1.0715	0.93327	[K].QFIGDLEIDMK.[I]	PF3D7_1213700 [120-130]
DLPHIIFYGAPGGGK	6	1	1	PF3D7_1111100	1×Acetyl[K15]	0	1555.85	2.89655e-05	0							45.2	0.7111	105.492	3	519.287	0.237843				1.07281	4	4.6607	1.07281	0.932132	[K].DLPHIIFYGAPGGGK.[S]	PF3D7_1111100 [32-46]
IPDLVTDENEKTNVEETQPVENVNNVNDDVR	9	1	1	PF3D7_0108500	1×Acetyl[K11]	1	3538.68	3.34796e-08	0							85.95	0.5581	89.2122	3	1180.24	4.91665				1.07332	4	2.9134	1.07332	0.93169	[K].IPDLVTDENEKTNVEETQPVENVNNVNDDVR.[K]	PF3D7_0108500 [24-54]
TIKDELKPNTNFIQR	4	1	1	PF3D7_1359000	1×Acetyl[K3]	1	1816.99	0.000566728	0.000119637							23.19	0.5217	63.2096	3	606.336	0.985726				1.07386	2	11.7324	1.07386	0.931219	[K].TIKDELKPNTNFIQR.[L]	PF3D7_1359000 [599-613]
LGACLMGGVGNMPIKPGSK	32	1	1	PF3D7_1407100	2×Acetyl[K15; K19]	0	1886.97	2.33837e-07	0							84.2	0.7143	87.9769	2	943.988	2.31729				1.07522	14	7.9245	1.07522	0.930041	[K].LGACLMGGVGNMPIKPGSK.[V]	PF3D7_1407100 [148-166]
LLQDMCSILLK	6	1	1	PF3D7_1305300	1×Acetyl[K11]	0	1340.74	0.000327466	6.94203e-05							56.9	0.7544	118.085	2	670.875	2.29256				1.07549	5	2.0212	1.07549	0.929812	[K].LLQDMCSILLK.[K]	PF3D7_1305300 [2546-2556]
MNESENKLPLIPLK	12	1	1	PF3D7_1223200	1×Acetyl[K7]	1	1667.9	0.00808986	0.000765965							40.22	0.475	122.724	2	834.456	1.15771				1.07824	6	6.92281	1.07824	0.927433	[-].MNESENKLPLIPLK.[E]	PF3D7_1223200 [1-14]
KLQNIGGGVAAAPAGAAAVETAEAK	54	1	1	PF3D7_0309600	1×Acetyl[K1; K25]	1	2272.24	5.54244e-13	0							154.89	0.7161	74.1408	2	1136.62	1.63933				1.07903	21	2.54575	1.07903	0.926755	[K].KLQNIGGGVAAAPAGAAAVETAEAK.[K]	PF3D7_0309600 [63-87]
INALTNSFYMNVQTLK	2	1	1	PF3D7_1111300	1×Acetyl[K16]	0	1863.97	0.000126742	2.24135e-05							58.27	0.7069	119.992	2	932.491	0.487258				1.07958	2	17.9214	1.07958	0.926283	[K].INALTNSFYMNVQTLK.[N]	PF3D7_1111300 [106-121]
ENEVCIVQGPK	3	1	1	PF3D7_1303700	1×Acetyl[K11]	0	1279.64	0.000558834	0.000119637	17.87	1	60.9254	2	661.335	7.44151	49.61	0.5	53.4336	2	640.327	3.63619				1.07964	3	5.06618	1.07964	0.926231	[K].ENEVCIVQGPK.[D]	PF3D7_1303700 [97-107]
LTIHVVK	5	1	1	PF3D7_0710600	1×Acetyl[K7]	0	816.542	0.0438034	0.00411283	33.04	1	34.5831	2	405.266	-0.579297	27.93	0.4286	38.4419	2	408.774	0.157096	1.0736	2	0.339095	1.08616	2	7.66371	1.07988	0.926026	[K].LTIHVVK.[K]	PF3D7_0710600 [30-36]
VNYYEVLGVPQDADLTVIK	36	1	1	PF3D7_1211400	1×Acetyl[K19]	0	2136.12	4.9842e-07	0							74.33	0.7162	135.369	2	1068.57	0.786348				1.08128	16	5.04433	1.08128	0.92483	[R].VNYYEVLGVPQDADLTVIK.[K]	PF3D7_1211400 [5-23]
SVTDAGVIDSQSVNK	16	1	1	PF3D7_1036900	1×Acetyl[K15]	0	1519.76	5.29541e-08	0	78.34	1	39.3759	2	763.892	0.36691	102.09	0.7255	50.0609	2	760.385	1.22062	1.07045	3	11.5292	1.09313	6	1.64853	1.08179	0.924393	[K].SVTDAGVIDSQSVNK.[L]	PF3D7_1036900 [689-703]
KIVDENEIMDK	4	1	1	PF3D7_1023900	1×Acetyl[K1]	1	1347.7	0.0029357	0.0004405							51.7	0.7308	42.999	2	674.355	1.55477				1.08296	4	11.3712	1.08296	0.923392	[R].KIVDENEIMDK.[I]	PF3D7_1023900 [2978-2988]
ITDINKDTNVDLNNVR	6	1	1	PF3D7_1357800	1×Acetyl[K6]	1	1857.99	0.000196299	3.83659e-05							66.85	0.7164	55.3238	2	929.498	2.05705				1.08499	5	48.8137	1.08499	0.921666	[K].ITDINKDTNVDLNNVR.[I]	PF3D7_1357800 [183-198]
KVSVFAEKDPSQIPWGK	19	1	1	PF3D7_1462800	1×Acetyl[K17; K1; K8]	2	1916.03	0.000155998	3.83659e-05							78.15	0.859	72.0408	2	958.521	3.52298				1.08527	10	1.18704	1.08527	0.921429	[K].KVSVFAEKDPSQIPWGK.[C]	PF3D7_1462800 [73-89]
KGSVSSTISK	12	1	1	PF3D7_1027300	1×Acetyl[K10; K1]	1	993.558	0.00289062	0.000431122							52.54	1	19.5674	2	497.282	-0.674315				1.08533	7	5.30143	1.08533	0.921377	[K].KGSVSSTISK.[K]	PF3D7_1027300 [224-233]
EENVEIINNNNNENNNVAK	8	1	1	PF3D7_0706500	1×Acetyl[K19]	0	2185.01	1.391e-07	0							92.01	0.7935	52.9955	2	1093.01	3.16748				1.0857	4	8.5392	1.0857	0.921068	[K].EENVEIINNNNNENNNVAK.[I]	PF3D7_0706500 [847-865]
EKNENSIGNAEEENYWVLLPDNLK	10	1	1	PF3D7_0524000	1×Acetyl[K2]	1	2818.35	0.00186209	0.000255562							39.64	0.55	127.894	3	940.123	0.653675				1.08603	5	2.8349	1.08603	0.920782	[K].EKNENSIGNAEEENYWVLLPDNLK.[N]	PF3D7_0524000 [80-103]
DVIDENIKK	5	1	1	PF3D7_1410200	2×Acetyl[K8; K9]	1	1073.58	0.119702	0.00985504							22.85		32.8089	2	537.297	2.40318				1.08672	4	4.25419	1.08672	0.920204	[K].DVIDENIKK.[M]	PF3D7_1410200 [137-145]
ANINDNMNKDEHVEEK	9	1	1	PF3D7_1019000	1×Acetyl[K9]	1	1906.87	0.0213629	0.0018408							30.81	1	27.3572	3	636.294	0.522333				1.08746	5	5.72192	1.08746	0.919578	[K].ANINDNMNKDEHVEEK.[K]	PF3D7_1019000 [896-911]
VLIPEGVK	24	1	1	PF3D7_1323100	1×Acetyl[K8]	0	861.552	0.121838	0.0099957	24.23	0.5417	50.553	2	431.279	-1.33429	18.59	1	56.5889	2	431.28	0.0117361	1.0944	3	0.688157	1.08146	13	1.52903	1.08793	0.919174	[K].VLIPEGVK.[V]	PF3D7_1323100 [10-17]
KIDQEELQNNESALIK	29	1	1	PF3D7_1036900	1×Acetyl[K16]	1	1886.01	3.7302e-07	0							120.53	0.8512	60.2962	2	943.51	4.26508				1.08806	15	8.12509	1.08806	0.91907	[K].KIDQEELQNNESALIK.[G]	PF3D7_1036900 [779-794]
LDINNTQDK	4	1	1	PF3D7_1338300	1×Acetyl[K9]	0	1060.53	0.00223034	0.000287412							55.26	0.4364	30.1924	2	530.768	2.23773				1.08827	2	1.60949	1.08827	0.918894	[K].LDINNTQDK.[K]	PF3D7_1338300 [378-386]
SLCHPGECVGALAAQSIGEPATQMTLNTFHFAGVGSK	7	1	1	PF3D7_0318200	1×Acetyl[K37]	0	3843.83	0.000115772	2.24135e-05							70.01	0.7	140.001	4	961.714	1.97646				1.089	4	5.12297	1.089	0.918274	[K].SLCHPGECVGALAAQSIGEPATQMTLNTFHFAGVGSK.[N]	PF3D7_0318200 [1394-1430]
EMEPLIMNHTK	37	1	1	PF3D7_0903900	1×Acetyl[K11]	0	1342.65	0.000341901	8.04483e-05							53.49	0.4717	53.2426	2	671.831	3.37911				1.089	24	10.5048	1.089	0.918269	[K].EMEPLIMNHTK.[Y]	PF3D7_0903900 [81-91]
DHMNDIDLGLTK	2	1	1	PF3D7_0308900	1×Acetyl[K12]	0	1371.66	0.000162553	3.83659e-05							56.85	0.5614	67.1229	2	686.334	2.25034				1.09096	1		1.09096	0.916625	[K].DHMNDIDLGLTK.[D]	PF3D7_0308900 [103-114]
FPLGMNDEDEEGKEALAIK	68	1	1	PF3D7_0202000	2×Acetyl[K13; K19]	1	2106.01	1.32716e-08	0							137.19	0.8759	90.597	2	1053.51	3.04247				1.09106	34	13.3358	1.09106	0.916537	[R].FPLGMNDEDEEGKEALAIK.[D]	PF3D7_0202000 [213-231]
IINNEGTVLQPLK	13	1	1	PF3D7_1021900	1×Acetyl[K13]	0	1452.86	3.25799e-05	0	12.05	1	42.5829	2	719.923	7.8848	86.87	0.6552	79.0392	2	726.935	0.900875				1.09108	7	9.02189	1.09108	0.916526	[K].IINNEGTVLQPLK.[N]	PF3D7_1021900 [970-982]
KGSDHSTGSVFIVTFK	4	1	1	PF3D7_1347500	2×Acetyl[K1; K16]	1	1716.9	0.000476732	0.000106542	65.95	0.7727	68.1614	3	570.633	-0.895287	39.88	0.525	76.7806	3	572.972	-0.579324	1.05278	1		1.1309	1		1.09184	0.915886	[K].KGSDHSTGSVFIVTFK.[K]	PF3D7_1347500 [225-240]
LIVEEATNDDNSVVALNTK	28	1	1	PF3D7_0619400	1×Acetyl[K19]	0	2052.06	1.0061e-10	0							131.78	0.7576	91.0355	2	1026.53	0.697792				1.09205	13	7.03331	1.09205	0.915712	[R].LIVEEATNDDNSVVALNTK.[R]	PF3D7_0619400 [29-47]
MGPPINVK	7	1	1	PF3D7_1449800	1×Acetyl[K8]	0	862.493	0.00289899	0.000431122	14.63	0.1333	43.6271	2	428.238	-8.04543	33.53	0.3824	57.9252	2	431.751	1.91206				1.09212	5	30.3318	1.09212	0.91565	[K].MGPPINVK.[D]	PF3D7_1449800 [114-121]
MQLTNIK	4	1	1	PF3D7_0507700	1×Acetyl[K7]	0	847.471	0.0954882	0.00805646							33.08	0.0909	38.9546	2	424.239	0.345179				1.09256	3	14.7692	1.09256	0.915279	[K].MQLTNIK.[K]	PF3D7_0507700 [340-346]
LDILINDNILNK	2	1	1	PF3D7_1322200	1×Acetyl[K12]	0	1397.8	7.43246e-05	2.24135e-05	25	0.12	5.58161	2	720.411	3.12729	65.05	0.6462	122.897	2	699.404	1.26058				1.09309	2	7.85675	1.09309	0.914837	[K].LDILINDNILNK.[I]	PF3D7_1322200 [1346-1357]
NNSTNVSEYISK	6	1	1	PF3D7_1460500	1×Acetyl[K12]	0	1362.66	0.000181678	3.83659e-05	14.75	1	26.7339	3	452.556	7.80459	60.14	0.6333	44.2973	2	681.834	-0.00662628				1.09377	4	19.8006	1.09377	0.914265	[R].NNSTNVSEYISK.[E]	PF3D7_1460500 [445-456]
EDLEDQIVPSPEK	5	1	1	PF3D7_0316500	1×Acetyl[K13]	0	1498.73	0.000150018	3.83659e-05							64.61	0.7077	76.3777	2	749.868	0.976825				1.09384	4	7.25456	1.09384	0.914212	[K].EDLEDQIVPSPEK.[L]	PF3D7_0316500 [249-261]
KGYTLIEGHTDVK	14	1	1	PF3D7_0322900	1×Acetyl[K1]	1	1460.77	0.000119022	2.24135e-05							95.13	0.7789	35.4104	2	730.892	2.20033				1.09556	6	7.89238	1.09556	0.912779	[R].KGYTLIEGHTDVK.[T]	PF3D7_0322900 [116-128]
CPVAENVPIDFLAQK	45	1	1	PF3D7_0619400	1×Acetyl[K15]	0	1707.88	1.96216e-05	0							89.92	0.7889	119.619	2	854.446	0.324539				1.09647	18	11.4973	1.09647	0.912015	[K].CPVAENVPIDFLAQK.[T]	PF3D7_0619400 [667-681]
DVGVMIPLIQK	18	1	1	PF3D7_0906100	1×Acetyl[K11]	0	1226.74	0.00225466	0.000287412							49.31	0.5714	120.577	2	613.873	2.51908				1.09753	12	6.06534	1.09753	0.91114	[K].DVGVMIPLIQK.[I]	PF3D7_0906100 [94-104]
ITDDGQIDETYDPK	21	1	1	PF3D7_1224300	1×Acetyl[K14]	0	1623.76	1.86433e-07	0	83.55	1	38.9221	2	812.381	-1.30981	119.45	0.8655	48.5481	2	805.366	1.34923	1.14357	3	2.97805	1.05567	8	1.2366	1.09962	0.909406	[K].ITDDGQIDETYDPK.[K]	PF3D7_1224300 [256-269]
NFGINTYGTTLSK	6	1	1	PF3D7_0613800	1×Acetyl[K13]	0	1415.72	4.27623e-05	0							81.25	0.7037	75.9309	2	708.364	2.44187				1.09992	3	5.5808	1.09992	0.909154	[K].NFGINTYGTTLSK.[K]	PF3D7_0613800 [4063-4075]
LIDDMVAQVLK	13	1	1	PF3D7_1345700	1×Acetyl[K11]	0	1244.69	0.00014993	3.83659e-05							64.96	0.4462	120.162	2	622.85	1.0634				1.10045	8	9.29879	1.10045	0.908717	[K].LIDDMVAQVLK.[S]	PF3D7_1345700 [278-288]
NLNPIISEALK	11	1	1	PF3D7_1110200	1×Acetyl[K11]	0	1253.71	0.00546789	0.000584115	18.35	0.1667	71.433	2	627.358	-1.19055	36.72	0.5405	97.3624	2	606.353	0.0323425				1.10072	8	14.1949	1.10072	0.908493	[K].NLNPIISEALK.[E]	PF3D7_1110200 [1080-1090]
VAIQVQNVK	5	1	1	PF3D7_1223200	1×Acetyl[K9]	0	1005.62	0.00871267	0.000825799							60.73	0.5902	47.9879	2	503.312	0.655084				1.10232	4	4.59342	1.10232	0.907179	[K].VAIQVQNVK.[E]	PF3D7_1223200 [222-230]
LVLEDVDLKPEEIMK	6	1	1	PF3D7_1317700	1×Acetyl[K15; K9]	0	1770.96	0.00306266	0.000444564							33.3	0.3636	111.397	3	590.992	2.63875				1.10274	4	3.5306	1.10274	0.90683	[K].LVLEDVDLKPEEIMK.[H]	PF3D7_1317700 [61-75]
GTPEKPLCGFSANVVNILNSMNVK	14	1	1	PF3D7_0304500	1×Acetyl[K24]	0	2589.32	9.1445e-06	0							51.19	0.7451	155.754	3	863.777	0.524815				1.10393	7	3.27479	1.10393	0.905856	[K].GTPEKPLCGFSANVVNILNSMNVK.[D]	PF3D7_0304500 [92-115]
ENSPCNIIDVNNDDKLK	3	1	1	PF3D7_1026000	1×Acetyl[K15]	1	1987.94	0.000627504	0.000159775							49.06	0.551	65.6478	2	994.473	-0.0114981				1.10407	2	14.3286	1.10407	0.905738	[K].ENSPCNIIDVNNDDKLK.[K]	PF3D7_1026000 [216-232]
ELDDSQIIVMTPEK	9	1	1	PF3D7_0422500	1×Acetyl[K14]	0	1617.8	2.74482e-06	0							92.1	0.7935	92.5904	2	809.406	0.391765				1.10423	6	8.50335	1.10423	0.905608	[K].ELDDSQIIVMTPEK.[F]	PF3D7_0422500 [814-827]
VMSMIPGFGNNLISK	22	1	1	PF3D7_1450100	1×Acetyl[K15]	0	1607.83	0.000102066	2.24135e-05							49.25	0.5918	129.541	2	804.417	-1.03337				1.10426	12	7.38967	1.10426	0.905584	[K].VMSMIPGFGNNLISK.[G]	PF3D7_1450100 [349-363]
INDQSQTTLNK	3	1	1	PF3D7_0515000	1×Acetyl[K11]	0	1261.64	0.000155168	3.83659e-05	19.44	0.4737	12.8561	2	634.83	-2.43088	75.28	0.6133	25.9102	2	631.323	0.613793	1.10906	1		1.09974	2	2.63616	1.1044	0.90547	[K].INDQSQTTLNK.[I]	PF3D7_0515000 [92-102]
MKPLNMILYPHK	5	1	1	PF3D7_1034900	1×Acetyl[K2]	0	1526.82	0.000158572	3.83659e-05							50.56	0.098	112.64	3	509.613	1.50756				1.10617	4	3.40754	1.10617	0.904022	[M].MKPLNMILYPHK.[F]	PF3D7_1034900 [2-13]
VLSVGAGAINTK	13	1	1	PF3D7_1333000	1×Acetyl[K12]	0	1129.66	0.000107094	2.24135e-05	17.89	1	45.5008	2	568.84	-2.08012	77.66	0.7179	61.6952	2	565.334	2.29499				1.10732	7	3.56952	1.10732	0.903085	[K].VLSVGAGAINTK.[N]	PF3D7_1333000 [98-109]
QIAGLLIK	18	1	1	PF3D7_0815200	1×Acetyl[K8]	0	897.577	0.00804984	0.000765965	20.57	0.2857	76.1216	2	449.291	-1.62807	43.54	0.6591	77.4542	2	435.304	0.963308				1.1079	10	3.92124	1.1079	0.902607	[R].QIAGLLIK.[N]	PF3D7_0815200 [58-65]
EIMKEDVNEKDTANK	26	1	1	PF3D7_0500800	2×Acetyl[K4; K10]	2	1770.87	0.000124768	2.24135e-05							96.63	0.8247	26.6792	2	885.938	1.38807				1.10824	13	4.04266	1.10824	0.902329	[K].EIMKEDVNEKDTANK.[D]	PF3D7_0500800 [892-906]
NNIGILMMAGDK	17	1	1	PF3D7_0807800	1×Acetyl[K12]	0	1276.64	5.85677e-05	0	17.09	0.1176	49.3396	2	654.816	-2.34089	65.59	0.5758	94.2314	2	638.823	0.247881				1.10888	9	5.96161	1.10888	0.90181	[K].NNIGILMMAGDK.[I]	PF3D7_0807800 [48-59]
NDNIITVFGK	13	1	1	PF3D7_1225800	1×Acetyl[K10]	0	1134.63	0.003282	0.000444564	39.66	0.55	74.232	2	567.82	-1.82763	39.86	0.475	88.6313	2	567.821	0.431666	1.16113	4	15.6694	1.05919	7	12.4457	1.11016	0.90077	[K].NDNIITVFGK.[S]	PF3D7_1225800 [486-495]
IVLIGDSGVGK	38	2	2	PF3D7_1310600; PF3D7_1320600	1×Acetyl[K11]	0	1071.66	0.000160141	3.83659e-05	27.46	0	57.2662	2	529.315	-1.80847	44.86	0.4889	68.5154	2	536.333	0.127156				1.11025	7	3.00659	1.11025	0.900698	[K].IVLIGDSGVGK.[S]	PF3D7_1310600 [37-47]; PF3D7_1320600 [14-24]
NILMIGPTGVGK	11	1	1	PF3D7_0907400	1×Acetyl[K12]	0	1199.68	0.00020375	3.83659e-05	15.74	0.1875	12.1221	3	400.569	7.86412	65.55	0.3636	92.6675	2	600.345	1.28687				1.11037	8	8.09519	1.11037	0.900601	[K].NILMIGPTGVGK.[T]	PF3D7_0907400 [533-544]
LTNIFSK	8	1	1	PF3D7_1433500	1×Acetyl[K7]	0	822.472	0.0184504	0.00156032							41.19	0.3659	56.0476	2	411.74	0.248358				1.11073	6	10.963	1.11073	0.90031	[K].LTNIFSK.[E]	PF3D7_1433500 [152-158]
KVPGDICVNGWVPEK	12	1	1	PF3D7_1451800	1×Acetyl[K1]	1	1704.89	0.00119208	0.000174319							51.48	0.451	79.5377	2	852.948	2.20209				1.11127	6	13.4561	1.11127	0.899872	[R].KVPGDICVNGWVPEK.[V]	PF3D7_1451800 [741-755]
VNIMDALSNNPSLIK	20	1	1	PF3D7_1334500	1×Acetyl[K15]	0	1642.9	1.2204e-08	0							115.01	0.8696	123.234	2	821.955	0.220371				1.1114	10	2.08709	1.1114	0.899766	[K].VNIMDALSNNPSLIK.[K]	PF3D7_1334500 [82-96]
NNNNMENNNDSNISNIIDDNDK	3	1	1	PF3D7_0521700	1×Acetyl[K22]	0	2542.1	5.38414e-08	0							110.93	0.8468	77.2488	2	1271.56	2.24995				1.11294	1		1.11294	0.898524	[K].NNNNMENNNDSNISNIIDDNDK.[N]	PF3D7_0521700 [82-103]
AQSLGIGAQFGGK	9	1	1	PF3D7_0927300	1×Acetyl[K13]	0	1240.68	0.000631357	0.000159775							59.51	0.8167	71.1992	2	620.842	0.0851303				1.11337	4	12.8235	1.11337	0.898176	[K].AQSLGIGAQFGGK.[Y]	PF3D7_0927300 [418-430]
LNENTGNDADHIQNEDNK	25	1	1	PF3D7_0922100	1×Acetyl[K18]	0	2040.89	8.90545e-06	0							95.52	0.8229	27.2967	2	1020.95	1.80039				1.11408	14	6.51938	1.11408	0.897599	[K].LNENTGNDADHIQNEDNK.[M]	PF3D7_0922100 [1235-1252]
LINSPALLVQGEMGMSPSMQK	20	1	1	PF3D7_1443900	1×Acetyl[K21]	0	2231.12	1.01548e-10	0							136.77	0.8832	128.474	2	1116.07	1.50834				1.11562	16	36.152	1.11562	0.896361	[R].LINSPALLVQGEMGMSPSMQK.[Y]	PF3D7_1443900 [691-711]
IKQEQHNTILIQQK	2	1	1	PF3D7_0316500	1×Acetyl[K2]	1	1720.97	0.0166512	0.0013765							40.47	0.7	31.9773	3	574.328	-0.607658				1.11584	2	1.16192	1.11584	0.896186	[K].IKQEQHNTILIQQK.[V]	PF3D7_0316500 [375-388]
LMQDDEEEKDQGGILNK	7	1	1	PF3D7_0403200	2×Acetyl[K9; K17]	1	1968.93	0.000390249	8.04483e-05	10.14	1	127.843	2	1034.97	-3.43184	81.21	0.6914	43.5635	2	984.97	1.69101				1.11596	6	19.5684	1.11596	0.896087	[K].LMQDDEEEKDQGGILNK.[N]	PF3D7_0403200 [73-89]
NEHVISLHDTSNVYK	7	1	1	PF3D7_1410200	1×Acetyl[K15]	0	1762.88	2.87483e-06	0							63.27	0.8254	45.2812	2	881.946	0.543185				1.1176	5	17.0244	1.1176	0.894773	[K].NEHVISLHDTSNVYK.[V]	PF3D7_1410200 [257-271]
NICGFFVGK	12	1	1	PF3D7_0932300	1×Acetyl[K9]	0	1041.52	0.00371942	0.000473697	11.23	1	68.8857	2	524.771	-0.945759	26.26	0.3462	87.9991	2	521.263	-0.646523	1.34294	1		0.893222	8	7.33064	1.11808	0.894388	[R].NICGFFVGK.[N]	PF3D7_0932300 [63-71]
STENNISVVEEK	2	1	1	PF3D7_0511500	1×Acetyl[K12]	0	1355.68	0.000707154	0.000162796							69.6	0.7143	43.8798	2	678.344	3.08497				1.11879	2	26.8796	1.11879	0.893822	[K].STENNISVVEEK.[V]	PF3D7_0511500 [7719-7730]
QIDNSSNNNNMSSMNNIK	10	1	1	PF3D7_0410800	1×Acetyl[K18]	0	2038.91	4.32672e-09	0	13.08	1	141.415	2	1028.94	0.985101	128.23	1	44.3873	2	1019.96	0.662836				1.11903	6	8.57747	1.11903	0.893629	[K].QIDNSSNNNNMSSMNNIK.[N]	PF3D7_0410800 [233-250]
YNPTEVDPELMVPIAK	7	1	1	PF3D7_0630300	1×Acetyl[K16]	0	1815.92	0.000172878	3.83659e-05							63.96	0.7656	123.536	2	908.464	0.159833				1.11925	4	3.2266	1.11925	0.893455	[K].YNPTEVDPELMVPIAK.[N]	PF3D7_0630300 [505-520]
NEGLGLIHK	3	1	1	PF3D7_1355300	1×Acetyl[K9]	0	987.57	0.00136554	0.000197475							30	0.1	41.4557	2	494.289	0.186769				1.11938	3	6.88146	1.11938	0.893352	[K].NEGLGLIHK.[A]	PF3D7_1355300 [473-481]
IAALTFAK	25	1	1	PF3D7_0932200	1×Acetyl[K8]	0	841.526	0.00123035	0.00018712	15.6	1	57.0157	2	421.266	-1.32336	45.84	0.6087	64.0402	2	421.267	0.997577	1.14701	4	2.42121	1.09239	10	1.28309	1.1197	0.893097	[K].IAALTFAK.[E]	PF3D7_0932200 [157-164]
NEGNMENNMEVNNVNNNNQINDNNSVPNNTNDSMK	4	1	1	PF3D7_1225200	1×Acetyl[K35]	0	3956.65	0.000363621	8.04483e-05							51.66	1	66.5701	3	1319.56	1.00762				1.12109	1		1.12109	0.891986	[K].NEGNMENNMEVNNVNNNNQINDNNSVPNNTNDSMK.[K]	PF3D7_1225200 [1067-1101]
AILLAGQPGTGK	12	1	1	PF3D7_1362200	1×Acetyl[K12]	0	1132.68	0.00015752	3.83659e-05	39.79	1	47.3876	2	563.333	-3.30308	68.41	0.5147	61.9469	2	566.845	2.6871	1.22512	1		1.02036	6	5.19934	1.12274	0.890681	[R].AILLAGQPGTGK.[T]	PF3D7_1362200 [65-76]
NIALVIDGNFSK	10	1	1	PF3D7_1118300	1×Acetyl[K12]	0	1304.74	0.000124472	2.24135e-05							72.97	1	100.583	2	652.874	1.06925				1.12277	6	6.75952	1.12277	0.890658	[K].NIALVIDGNFSK.[V]	PF3D7_1118300 [939-950]
LSSVEDAINENAK	6	1	1	PF3D7_1440700	1×Acetyl[K13]	0	1389.69	0.000646848	0.000159775							45.74	0.7826	56.5606	2	695.347	0.815923				1.1241	4	17.862	1.1241	0.889602	[K].LSSVEDAINENAK.[K]	PF3D7_1440700 [430-442]
GSNTISECSEFIDMLK	38	1	1	PF3D7_0627500	1×Acetyl[K16]	0	1844.86	2.42955e-05	0							88.81	0.764	123.55	2	922.934	1.02354				1.12442	22	7.77424	1.12442	0.889347	[K].GSNTISECSEFIDMLK.[E]	PF3D7_0627500 [78-93]
FLCENNISFDINK	14	1	1	PF3D7_1219100	1×Acetyl[K13]	0	1627.8	4.77704e-07	0							101.42	0.8515	103.83	2	814.403	1.09626				1.12559	9	1.67556	1.12559	0.888426	[K].FLCENNISFDINK.[I]	PF3D7_1219100 [654-666]
LNNIFNGTINK	2	1	1	PF3D7_1030100	1×Acetyl[K11]	0	1247.67	0.00140603	0.000197475	14.63	1	54.5725	2	645.345	-1.33617	30.12	0.4333	75.4226	2	624.341	1.11846				1.12589	2	2.68417	1.12589	0.888185	[K].LNNIFNGTINK.[I]	PF3D7_1030100 [328-338]
NMVILSDGTNLSTLGK	12	1	1	PF3D7_0704600	1×Acetyl[K16]	0	1669.89	1.09784e-08	0							87.31	0.8621	109.891	2	835.45	1.65802				1.12748	7	9.96674	1.12748	0.88693	[K].NMVILSDGTNLSTLGK.[S]	PF3D7_0704600 [2326-2341]
IIDVDQSLK	17	1	1	PF3D7_1346100	1×Acetyl[K9]	0	1030.58	0.000273055	5.37403e-05	19.12	0.4211	49.5344	2	522.809	-1.44927	54.42	0.7778	58.4865	2	515.794	2.10991	1.18264	1		1.07563	9	6.21318	1.12914	0.885631	[K].IIDVDQSLK.[E]	PF3D7_1346100 [98-106]
VNVNIGNIDLK	8	1	1	PF3D7_0624600	1×Acetyl[K11]	0	1198.68	0.00498816	0.000554261							51.59	0.75	94.862	2	599.844	0.553775				1.12998	6	10.872	1.12998	0.884974	[K].VNVNIGNIDLK.[S]	PF3D7_0624600 [578-588]
ILSLFESGK	15	1	1	PF3D7_1104200	1×Acetyl[K9]	0	993.562	0.00215511	0.000263856							32.08	0.3438	86.8594	2	497.286	3.25556				1.13004	8	7.25024	1.13004	0.884923	[K].ILSLFESGK.[K]	PF3D7_1104200 [1116-1124]
FVAIVENNILVK	5	1	1	PF3D7_0729200	1×Acetyl[K12]	0	1372.84	0.00103505	0.000162796	11.91	1	49.5761	3	472.289	1.9925	42.41	0.5714	109.309	2	686.923	0.400358				1.13148	5	8.07257	1.13148	0.883801	[R].FVAIVENNILVK.[M]	PF3D7_0729200 [196-207]
LLTCADDIGNTNQMSSSNK	6	1	1	PF3D7_0212500	1×Acetyl[K19]	0	2068.93	1.33549e-08	0							117.22	1	63.3835	2	1034.97	2.14945				1.13272	4	1.06887	1.13272	0.882833	[K].LLTCADDIGNTNQMSSSNK.[N]	PF3D7_0212500 [1493-1511]
INNLNNVSIK	5	1	1	PF3D7_0723800	1×Acetyl[K10]	0	1142.67	0.0028076	0.000420846							40.95	0.7561	47.6503	2	571.84	0.887088				1.13385	3	4.97989	1.13385	0.881949	[K].INNLNNVSIK.[L]	PF3D7_0723800 [1374-1383]
VIGGKVGGKVGGK	16	1	1	PF3D7_0320900	2×Acetyl[K5; K9]	2	1239.74	0.000395916	8.04483e-05	58.88	0.322	41.8983	2	620.374	-1.8049	77.75	0.5897	57.5583	2	620.375	1.05057	1.12882	4	1.51478	1.14037	5	0.677429	1.1346	0.881368	[K].VIGGKVGGKVGGK.[V]	PF3D7_0320900 [7-19]
INNVDEQNNNMDEK	8	1	1	PF3D7_0420000	1×Acetyl[K14]	0	1683.74	2.82795e-06	0							102.95	0.699	27.0075	2	842.37	-1.75081				1.13478	4	16.2988	1.13478	0.881229	[K].INNVDEQNNNMDEK.[I]	PF3D7_0420000 [1441-1454]
SGIIILGGGLPK	15	1	1	PF3D7_1412600	1×Acetyl[K12]	0	1145.76	1.89983e-05	0							94.42	0.766	108.49	2	573.382	1.24648				1.13534	8	11.1697	1.13534	0.880791	[K].SGIIILGGGLPK.[H]	PF3D7_1412600 [404-415]
QNVTNIVDLK	2	1	1	PF3D7_1241500	1×Acetyl[K10]	0	1143.64	0.000657698	0.000159775							51.26	0.5882	78.5797	2	572.323	1.0911				1.13613	1		1.13613	0.880179	[K].QNVTNIVDLK.[F]	PF3D7_1241500 [45-54]
IILVGDATVGK	5	1	1	PF3D7_1340700	1×Acetyl[K11]	0	1099.69	0.00158587	0.000220538							48.78	0.6939	73.0218	2	550.349	-0.36557				1.1371	5	2.20753	1.1371	0.879429	[K].IILVGDATVGK.[T]	PF3D7_1340700 [12-22]
NLMNSFLIGIK	3	1	1	PF3D7_1232300	1×Acetyl[K11]	0	1263.73	0.00148877	0.000209262							34.23	0.5294	135.617	2	632.37	1.09242				1.13812	3	3.68901	1.13812	0.878644	[K].NLMNSFLIGIK.[K]	PF3D7_1232300 [70-80]
DIDAYNVCGINNDQSLNK	7	2	1	PF3D7_1128000.2; PF3D7_1128000.1	1×Acetyl[K18]	0	2052.93	9.08584e-07	0							82.16	0.6463	78.7112	2	1026.97	0.862427				1.13952	4	4.70049	1.13952	0.877561	[K].DIDAYNVCGINNDQSLNK.[T]	PF3D7_1128000.2 [571-588]
GVQNIVK	7	1	1	PF3D7_1002400.1	1×Acetyl[K7]	0	757.457	0.0977884	0.00823496	18.04	0.1111	21.2157	2	379.231	-1.83835	22.67	0.3478	36.1119	2	382.741	1.2751	1.14712	3	4.66316	1.13227	2	14.9578	1.13969	0.87743	[K].GVQNIVK.[R]	PF3D7_1002400.1 [111-117]
GEKPNLTEGVIIFGGK	15	1	1	PF3D7_1468100	1×Acetyl[K3]	0	1672.95	6.49883e-05	0							68.24	0.75	90.5255	2	836.979	2.61782				1.14066	11	10.4901	1.14066	0.876689	[R].GEKPNLTEGVIIFGGK.[C]	PF3D7_1468100 [939-954]
MEDINVGHQGFFK	11	1	1	PF3D7_0811600	1×Acetyl[K13]	0	1528.73	0.00011226	2.24135e-05							61.78	0.6774	72.2019	2	764.872	2.15487				1.14077	8	11.6609	1.14077	0.876602	[K].MEDINVGHQGFFK.[Q]	PF3D7_0811600 [360-372]
CIIGSSGMQSDIK	16	1	1	PF3D7_0518300	1×Acetyl[K13]	0	1416.71	3.492e-05	0							76.2	0.7895	56.1258	2	708.86	0.243319				1.14206	12	52.3978	1.14206	0.875612	[K].CIIGSSGMQSDIK.[T]	PF3D7_0518300 [78-90]
TGDEDKEINKTDDEEKDINK	6	2	1	PF3D7_0619000.1; PF3D7_0619000.2	2×Acetyl[K10; K20]	3	2336.07	0.00209277	0.000263856							51.27	0.6667	26.5165	4	584.774	-0.135414				1.14321	4	16.4547	1.14321	0.874733	[K].TGDEDKEINKTDDEEKDINK.[T]	PF3D7_0619000.1 [1108-1127]
QNNDEYISNINDK	5	1	1	PF3D7_0520700	1×Acetyl[K13]	0	1566.7	0.000246148	5.37403e-05							59.75	0.65	44.4332	2	783.854	-1.20114				1.14411	4	36.3207	1.14411	0.874044	[K].QNNDEYISNINDK.[I]	PF3D7_0520700 [175-187]
NIQLAPYNILNTK	2	1	1	PF3D7_1203300	1×Acetyl[K13]	0	1501.84	0.0195264	0.00166382							45.23	0.3556	115.957	2	751.422	0.228243				1.14631	2	7.39622	1.14631	0.872362	[R].NIQLAPYNILNTK.[Q]	PF3D7_1203300 [631-643]
DHPLGFTILGPEENIK	7	1	1	PF3D7_0933600	1×Acetyl[K16]	0	1793.96	1.31394e-06	0							87.37	0.8621	106.229	2	897.486	1.68572				1.14649	5	4.09524	1.14649	0.872227	[R].DHPLGFTILGPEENIK.[N]	PF3D7_0933600 [188-203]
MQLLDLPGIIEGAK	23	1	1	PF3D7_0524400	1×Acetyl[K14]	0	1497.83	0.000114343	2.24135e-05							76.86	0.4286	152.801	2	749.421	-0.311954				1.1468	12	4.46853	1.1468	0.87199	[K].MQLLDLPGIIEGAK.[D]	PF3D7_0524400 [111-124]
GYILGAITNGDSDVNEIK	13	1	1	PF3D7_1118400	1×Acetyl[K18]	0	1878.94	1.45343e-05	0							81.13	0.6667	103.095	2	939.976	0.559287				1.14689	9	15.2896	1.14689	0.871921	[R].GYILGAITNGDSDVNEIK.[F]	PF3D7_1118400 [149-166]
AYHEQLSVSEITNSAFEPANMMAK	57	1	1	PF3D7_0903700	1×Acetyl[K24]	0	2675.26	6.12603e-09	0							116.04	0.8966	116.142	2	1338.14	3.27537				1.14831	29	4.8833	1.14831	0.870847	[K].AYHEQLSVSEITNSAFEPANMMAK.[C]	PF3D7_0903700 [281-304]
KSAPISAGIK	31	1	1	PF3D7_0610400	1×Acetyl[K1; K10]	1	1027.63	0.00162962	0.000220538	38.85	1	36.6374	2	514.319	-1.90637	57.75	1	44.5219	2	514.321	1.77606	1.15286	6	3.26223	1.14394	9	1.8236	1.1484	0.870777	[R].KSAPISAGIK.[K]	PF3D7_0610400 [28-37]
EMLSDSLNNSNNIASK	19	1	1	PF3D7_1206200	1×Acetyl[K16]	0	1736.81	3.22837e-06	0							81.13	0.7037	67.3465	2	868.909	-0.546141				1.14999	10	3.55125	1.14999	0.86957	[K].EMLSDSLNNSNNIASK.[E]	PF3D7_1206200 [555-570]
TAIQGVK	10	1	1	PF3D7_0710600	1×Acetyl[K7]	0	723.447	0.0110393	0.000992176	45.78	0.5652	13.9791	2	362.227	-2.19641	51.39	0.7451	27.0642	2	362.227	-0.340338	1.17138	1		1.1296	5	7.37899	1.15049	0.869195	[K].TAIQGVK.[A]	PF3D7_0710600 [49-55]
IASALVEYETLTSDEIK	7	1	1	PF3D7_1464900	1×Acetyl[K17]	0	1881.97	5.04153e-08	0							88.23	0.8295	115.908	2	941.488	-0.430354				1.15066	4	6.80989	1.15066	0.869067	[R].IASALVEYETLTSDEIK.[L]	PF3D7_1464900 [661-677]
GVSTNDHDLDEDDMNMDNINESFK	19	1	1	PF3D7_0904700	1×Acetyl[K24]	0	2755.11	2.70189e-06	0							99.89	1	83.0089	2	1378.06	2.61896				1.15108	11	4.60946	1.15108	0.868751	[K].GVSTNDHDLDEDDMNMDNINESFK.[E]	PF3D7_0904700 [157-180]
VGGGIYTK	6	1	1	PF3D7_1456800	1×Acetyl[K8]	0	801.458	0.000449097	9.49861e-05	29.44	0.5862	16.6097	2	401.232	-1.45068	50.64	0.7059	29.1926	2	401.233	0.22473	1.15048	1		1.1531	3	7.476	1.15179	0.868211	[R].VGGGIYTK.[A]	PF3D7_1456800 [196-203]
TYSEIIGNLCTDVK	22	1	1	PF3D7_0915400	1×Acetyl[K14]	0	1626.82	2.87315e-06	0							88.12	0.7841	94.2586	2	813.916	1.3275				1.15294	13	8.49056	1.15294	0.867349	[R].TYSEIIGNLCTDVK.[T]	PF3D7_0915400 [333-346]
NGTFGVTSSIEK	7	1	1	PF3D7_0904800	1×Acetyl[K12]	0	1246.64	0.00049276	0.000106542							43.6	1	52.7619	2	623.823	0.248977				1.15324	5	11.253	1.15324	0.867123	[K].NGTFGVTSSIEK.[M]	PF3D7_0904800 [216-227]
HGNISPQDITLK	14	1	1	PF3D7_1367600	1×Acetyl[K12]	0	1336.74	9.20461e-05	2.24135e-05							72.53	0.7808	53.3297	2	668.875	1.44531				1.15332	7	8.88737	1.15332	0.867065	[K].HGNISPQDITLK.[C]	PF3D7_1367600 [131-142]
AIDDLNDNFESMDMYK	6	1	1	PF3D7_1307700	1×Acetyl[K16]	0	1927.82	1.03498e-06	0							89.04	0.8315	102.259	2	964.412	0.541048				1.15525	3	1.68168	1.15525	0.865615	[K].AIDDLNDNFESMDMYK.[Y]	PF3D7_1307700 [1217-1232]
ITGGVALIK	13	1	1	PF3D7_1015600	1×Acetyl[K9]	0	885.596	0.00532513	0.000573663	27.9	0.3214	53.789	2	443.3	-2.48418	49.39	1	59.4412	2	443.301	-0.209828	1.09899	1		1.21331	6	3.0017	1.15615	0.864941	[K].ITGGVALIK.[V]	PF3D7_1015600 [402-410]
SIHNMINLNISNMDIIK	2	1	1	PF3D7_0422500	1×Acetyl[K17]	0	1970.02	0.000487404	0.000106542							31.59	0.5938	127.626	3	657.346	1.17695				1.15652	1		1.15652	0.864665	[K].SIHNMINLNISNMDIIK.[N]	PF3D7_0422500 [2228-2244]
MDVPGLNKEDVQINLDDGK	20	1	1	PF3D7_1304500	1×Acetyl[K19]	1	2107.05	2.09393e-06	0							86.94	0.8046	93.096	2	1054.03	1.58618				1.15698	9	12.2208	1.15698	0.864322	[K].MDVPGLNKEDVQINLDDGK.[L]	PF3D7_1304500 [119-137]
KLGDIVVVGINSDEDALNSK	7	1	1	PF3D7_1347700	1×Acetyl[K1]	1	2100.14	9.34435e-09	0							108.33	0.8889	99.2116	2	1050.57	1.47848				1.15869	3	7.91231	1.15869	0.863042	[K].KLGDIVVVGINSDEDALNSK.[G]	PF3D7_1347700 [155-174]
GGYGINNMMINSEGMDFK	20	1	1	PF3D7_1227600	1×Acetyl[K18]	0	1991.88	8.62911e-10	0							125.43	0.896	110.226	2	996.443	-3.34856				1.15947	8	11.5982	1.15947	0.86246	[K].GGYGINNMMINSEGMDFK.[N]	PF3D7_1227600 [706-723]
NIDMGLTLAQQNSHVSK	2	1	1	PF3D7_1205800	1×Acetyl[K17]	0	1855.93	0.000375601	8.04483e-05							44.24	1	71.7037	2	928.472	1.77682				1.16153	2	1.35275	1.16153	0.860931	[K].NIDMGLTLAQQNSHVSK.[L]	PF3D7_1205800 [916-932]
LSINEVGLLIDPMKDEELK	27	1	1	PF3D7_1108600	1×Acetyl[K19]	1	2170.19	0.000241468	5.37403e-05							66.7	0.7612	146.275	3	724.067	0.658466				1.16196	16	6.06445	1.16196	0.860614	[K].LSINEVGLLIDPMKDEELK.[E]	PF3D7_1108600 [155-173]
GSEMNASSIENVVIK	12	1	1	PF3D7_1245100	1×Acetyl[K15]	0	1577.78	1.68534e-07	0							97.14	0.7423	95.0588	2	789.397	1.43948				1.16412	6	13.9037	1.16412	0.859016	[K].GSEMNASSIENVVIK.[S]	PF3D7_1245100 [397-411]
QNGDADIIVTNKDEQSSK	5	1	1	PF3D7_1459000	1×Acetyl[K12]	1	1975.98	0.000327181	6.94203e-05							42.62	0.7674	32.9178	3	659.33	0.477864				1.16465	4	19.533	1.16465	0.858624	[K].QNGDADIIVTNKDEQSSK.[K]	PF3D7_1459000 [16-33]
NFIYYPEQNFSQTIGK	14	1	1	PF3D7_1205800	1×Acetyl[K16]	0	1962.98	0.000188761	3.83659e-05							49.27	0.7551	106.331	2	981.994	1.11415				1.1647	8	4.32699	1.1647	0.85859	[K].NFIYYPEQNFSQTIGK.[E]	PF3D7_1205800 [1853-1868]
IQEVVIK	12	1	1	PF3D7_0815600	1×Acetyl[K7]	0	842.553	0.00706208	0.000707172	21.22	0.2857	38.8143	2	421.779	-3.2943	51.08	0.549	49.607	2	414.763	0.585959	1.23871	2	3.48078	1.09583	7	4.79301	1.16727	0.856697	[K].IQEVVIK.[K]	PF3D7_0815600 [74-80]
IMLNMYDGSFK	30	1	1	PF3D7_1011800	1×Acetyl[K11]	0	1341.63	0.000150501	3.83659e-05							70.29	0.4857	83.7091	2	671.321	3.67501				1.16771	17	6.98592	1.16771	0.856377	[K].IMLNMYDGSFK.[K]	PF3D7_1011800 [538-548]
TSAMGINIINK	2	1	1	PF3D7_1449100	1×Acetyl[K11]	0	1219.64	0.00103569	0.000162796	18.07	0.2222	15.1515	3	407.215	-4.62521	53.75	0.7222	75.6597	2	591.844	0.332172				1.16799	2	4.62539	1.16799	0.856172	[R].TSAMGINIINK.[N]	PF3D7_1449100 [69-79]
IFQTNILNYMNSK	10	1	1	PF3D7_1010100	1×Acetyl[K13]	0	1599.84	6.45198e-07	0							87.54	0.8409	114.858	2	800.424	0.763857				1.16806	6	9.91172	1.16806	0.85612	[K].IFQTNILNYMNSK.[N]	PF3D7_1010100 [164-176]
YDVTNSDHQMLIK	6	1	1	PF3D7_1025000	1×Acetyl[K13]	0	1570.76	0.000425176	8.04483e-05							55.74	0.7857	54.2796	2	785.886	0.042397				1.16836	6	8.82701	1.16836	0.855901	[R].YDVTNSDHQMLIK.[N]	PF3D7_1025000 [792-804]
SGTGNIFVKNLDK	6	1	1	PF3D7_1224300	1×Acetyl[K9; K13]	1	1441.78	0.0376389	0.00347807	39.67	0.35	69.1867	2	721.389	-3.40317							1.16864	2	15.9254				1.16864	0.855697	[K].SGTGNIFVKNLDK.[S]	PF3D7_1224300 [101-113]
NNYDENSMLNPIDVVHK	10	1	1	PF3D7_0318200	1×Acetyl[K17]	0	2001.93	6.29157e-06	0							62.67	0.7143	86.5148	2	1001.48	4.68417				1.1691	8	11.6565	1.1691	0.855359	[K].NNYDENSMLNPIDVVHK.[V]	PF3D7_0318200 [1308-1324]
LDFMITNLNNINEEMETMK	9	1	1	PF3D7_0108300	1×Acetyl[K19]	0	2314.1	7.83178e-08	0							119.36	0.8824	151.459	2	1157.55	-0.276255				1.17205	8	11.3494	1.17205	0.853203	[K].LDFMITNLNNINEEMETMK.[N]	PF3D7_0108300 [1589-1607]
NQILHDSILNK	6	1	1	PF3D7_1306600	1×Acetyl[K11]	0	1308.75	0.000512047	0.000106542							50.24	0.68	53.4116	2	654.878	2.63138				1.17211	6	9.21342	1.17211	0.853165	[K].NQILHDSILNK.[M]	PF3D7_1306600 [20-30]
DNNLNDGDIHMNK	4	1	1	PF3D7_0108700	1×Acetyl[K13]	0	1506.67	0.000483923	0.000106542							58.05	0.7759	34.4485	2	753.841	2.34366				1.17269	4	0.409651	1.17269	0.852741	[R].DNNLNDGDIHMNK.[N]	PF3D7_0108700 [403-415]
IDDDKMTDLTEEQKETLK	4	1	1	PF3D7_1203700	3×Acetyl[K5; K14; K18]	2	2159.05	0.00048929	0.000106542							41.96	0.6905	54.7069	2	1080.03	3.7348				1.17455	3	4.1929	1.17455	0.851387	[K].IDDDKMTDLTEEQKETLK.[K]	PF3D7_1203700 [27-44]
YIIVTGGNMSGLGK	14	1	1	PF3D7_1410200	1×Acetyl[K14]	0	1423.78	8.01194e-05	2.24135e-05							56.71	1	82.0143	2	712.394	1.00608				1.1747	7	14.0346	1.1747	0.851278	[K].YIIVTGGNMSGLGK.[G]	PF3D7_1410200 [13-26]
VPPSINQFNHTLPK	25	1	1	PF3D7_1424400	1×Acetyl[K14]	0	1598.88	0.000129503	2.24135e-05							65.87	0.803	67.4941	2	799.945	3.39999				1.1752	13	10.6642	1.1752	0.850917	[K].VPPSINQFNHTLPK.[S]	PF3D7_1424400 [90-103]
ALTIDPNLLK	5	1	1	PF3D7_1241900	1×Acetyl[K10]	0	1097.66	0.00123525	0.00018712	17.21	1	66.1684	3	380.558	-7.96956	27.49	0.5926	101.867	2	549.332	0.66766				1.17528	3	4.11762	1.17528	0.850864	[K].ALTIDPNLLK.[N]	PF3D7_1241900 [601-610]
KMAASIVSAVSNFNNPK	12	1	1	PF3D7_0621200	2×Acetyl[K1; K17]	1	1777.93	7.65562e-09	0							122.99	0.8537	83.951	2	889.47	3.12454				1.17667	7	7.36944	1.17667	0.849855	[R].KMAASIVSAVSNFNNPK.[I]	PF3D7_0621200 [248-264]
NNDNIYDINLLDFK	16	1	1	PF3D7_1434100	1×Acetyl[K14]	0	1724.87	7.03222e-06	0							86	0.8372	136.402	2	862.936	-2.19733				1.18095	8	17.8305	1.18095	0.846779	[K].NNDNIYDINLLDFK.[N]	PF3D7_1434100 [303-316]
QYSIHVNQYTKPDENQK	39	1	1	PF3D7_1311800	2×Acetyl[K11; K17]	0	2092.01	4.86333e-05	0							81.56	0.7927	36.432	2	1046.51	1.80682				1.18188	22	40.7946	1.18188	0.846107	[K].QYSIHVNQYTKPDENQK.[E]	PF3D7_1311800 [666-682]
NTNIVLK	5	1	1	PF3D7_1037300	1×Acetyl[K7]	0	808.5	0.00876381	0.000825799	13.23	0	31.9482	2	404.752	-3.73336	35.18	0.3429	41.4125	2	404.754	0.796148	1.12326	1		1.24355	2	7.82715	1.1834	0.84502	[K].NTNIVLK.[W]	PF3D7_1037300 [209-215]
NFVIQADSYDINPK	15	1	1	PF3D7_0527000	1×Acetyl[K14]	0	1623.8	1.15687e-07	0							109.91	0.6	93.9919	2	812.405	1.39498				1.18372	9	1.89483	1.18372	0.844794	[K].NFVIQADSYDINPK.[A]	PF3D7_0527000 [618-631]
EAESVCAPIMSK	79	1	1	PF3D7_0818900	1×Acetyl[K12]	0	1321.61	0.000444973	9.49861e-05	49.75	1	25.6739	2	669.308	0.14607	56.4	0.7679	58.0967	2	661.311	2.11924	1.18375	12	15.3766	1.18717	26	9.02922	1.18546	0.843554	[K].EAESVCAPIMSK.[I]	PF3D7_0818900 [611-622]
LPNQNNDILNK	14	1	1	PF3D7_1216300	1×Acetyl[K11]	0	1282.68	0.000293449	5.37403e-05	25.61	0.3846	38.7104	2	641.842	1.08983	61.21	0.5082	52.6145	2	641.841	0.233315	1.27503	1		1.09609	6	2.28749	1.18556	0.843487	[K].LPNQNNDILNK.[F]	PF3D7_1216300 [102-112]
GKDDINDIMNDLNKK	2	1	1	PF3D7_0823800	1×Acetyl[K14; K15]	2	1746.89	0.00259679	0.000341627							39.08	0.5897	72.6851	3	582.968	0.106098				1.18597	2	3.61292	1.18597	0.843193	[K].GKDDINDIMNDLNKK.[K]	PF3D7_0823800 [26-40]
SKIDDEGQFEK	3	1	1	PF3D7_0813300	1×Acetyl[K2]	1	1295.61	0.0332671	0.00311862							47.5	0.5	29.6242	2	648.31	1.26072				1.18791	3	3.05865	1.18791	0.841813	[K].SKIDDEGQFEK.[D]	PF3D7_0813300 [252-262]
CEKDDITVNEEILQK	12	1	1	PF3D7_0211800	1×Acetyl[K3]	1	1847.92	4.95872e-05	0							88.23	0.75	61.8801	2	924.469	2.95023				1.18976	8	14.6469	1.18976	0.840506	[M].CEKDDITVNEEILQK.[A]	PF3D7_0211800 [2-16]
VLGTILGEK	9	1	1	PF3D7_0912900	1×Acetyl[K9]	0	929.567	0.00271242	0.000375487	15.73	1	38.013	2	486.289	-5.74783	37.16	0.5946	66.9909	2	465.288	2.46888				1.19447	8	6.68762	1.19447	0.837193	[R].VLGTILGEK.[I]	PF3D7_0912900 [47-55]
NMNTNNIYNEMK	11	1	1	PF3D7_0706500	1×Acetyl[K12]	0	1492.66	9.66814e-05	2.24135e-05	11.24	1	49.789	2	746.834	-1.08974	76.64	0.7403	54.6421	2	746.839	4.38954				1.19577	9	7.46279	1.19577	0.836279	[K].NMNTNNIYNEMK.[T]	PF3D7_0706500 [572-583]
ELISNAADALEK	32	1	1	PF3D7_1222300	1×Acetyl[K12]	0	1280.68	9.49845e-05	2.24135e-05	66.45	0.7879	60.8662	2	640.843	-1.95764	80.05	0.725	81.4677	2	637.336	1.06089	1.16555	4	7.09327	1.23	11	11.9448	1.19777	0.834882	[R].ELISNAADALEK.[I]	PF3D7_1222300 [102-113]
MNIVNNIK	2	1	1	PF3D7_0804500	1×Acetyl[K8]	0	959.553	0.0247479	0.00219397	10.63	1	25.4468	2	501.282	-6.12408	31.88		53.4614	2	480.283	5.69947				1.19804	1		1.19804	0.834699	[K].MNIVNNIK.[M]	PF3D7_0804500 [1217-1224]
VDGIVHEALK	4	1	1	PF3D7_0513600	1×Acetyl[K10]	0	1087.62	0.00172635	0.000243515	11.28	0	152.06	2	561.808	-6.09131	35.19	1	39.9336	2	544.316	1.78708				1.19944	4	7.35997	1.19944	0.833721	[K].VDGIVHEALK.[K]	PF3D7_0513600 [9-18]
SFGGDFSNTVQGATGIPGK	8	2	1	PF3D7_0730800.1; PF3D7_0730800.2	1×Acetyl[K19]	0	1839.89	2.92444e-07	0							74.76	0.8267	86.8683	2	920.448	0.593494				1.19965	4	10.292	1.19965	0.833576	[K].SFGGDFSNTVQGATGIPGK.[L]	PF3D7_0730800.1 [176-194]
VIQNEQNVCNNTNK	5	1	1	PF3D7_1350700	1×Acetyl[K14]	0	1681.8	7.26164e-05	2.24135e-05							92.62	0.7742	25.1216	2	841.407	2.3995				1.20102	3	4.34273	1.20102	0.832624	[K].VIQNEQNVCNNTNK.[G]	PF3D7_1350700 [104-117]
MGTIVQNDATNISMEK	6	1	1	PF3D7_1413400	1×Acetyl[K16]	0	1765.86	2.63077e-05	0							60.46	0.8	73.4082	2	883.438	1.93689				1.20331	5	11.4544	1.20331	0.831039	[K].MGTIVQNDATNISMEK.[R]	PF3D7_1413400 [400-415]
LVSGGYDNQVIIWMFDNNTK	13	1	1	PF3D7_1230700	1×Acetyl[K20]	0	2328.15	1.38359e-07	0							121.15	0.843	151.755	2	1164.58	1.98797				1.2037	8	10.5412	1.2037	0.83077	[K].LVSGGYDNQVIIWMFDNNTK.[E]	PF3D7_1230700 [210-229]
ANGGTPIEK	2	1	1	PF3D7_0814000	1×Acetyl[K9]	0	893.48	0.0477593	0.0043388	13.75	1	74.6016	2	464.743	5.4023	25.18	1	21.6736	2	447.244	-0.268991				1.20478	2	4.46513	1.20478	0.830028	[K].ANGGTPIEK.[L]	PF3D7_0814000 [44-52]
NIIFLSPAMLGGSGLVK	18	1	1	PF3D7_1337200	1×Acetyl[K17]	0	1731.01	6.55709e-05	0							71.87	0.75	162.923	2	866.007	0.864617				1.20549	10	4.39451	1.20549	0.829538	[R].NIIFLSPAMLGGSGLVK.[I]	PF3D7_1337200 [847-863]
NQNSDQITLEK	5	1	1	PF3D7_1432800	1×Acetyl[K11]	0	1296.65	0.000426414	8.04483e-05							47.52	0.7083	36.952	2	648.829	0.786246				1.2055	3	4.39405	1.2055	0.82953	[K].NQNSDQITLEK.[E]	PF3D7_1432800 [538-548]
IKLPNQNNDILNK	2	1	1	PF3D7_1216300	1×Acetyl[K13]	1	1523.85	0.000575535	0.000119637							30.57	0.3871	57.3204	2	762.432	1.903				1.20667	2	15.8681	1.20667	0.828728	[R].IKLPNQNNDILNK.[F]	PF3D7_1216300 [100-112]
NINDNVLNNNEK	12	1	1	PF3D7_0217100	1×Acetyl[K12]	0	1407.69	0.000145469	3.83659e-05							73.69	0.473	41.1362	2	704.352	1.55082				1.20697	6	10.4375	1.20697	0.828524	[K].NINDNVLNNNEK.[V]	PF3D7_0217100 [227-238]
NIVDMSNLIK	7	1	1	PF3D7_0922100	1×Acetyl[K10]	0	1146.62	0.0278665	0.00259784	10.62	1	65.4287	2	602.813	-4.71801	40.35	0.525	101.034	2	573.814	1.95181				1.21079	6	2.64076	1.21079	0.825908	[K].NIVDMSNLIK.[N]	PF3D7_0922100 [699-708]
EELKNDISSETTK	3	1	1	PF3D7_1120000	2×Acetyl[K4; K13]	1	1500.75	0.000269554	5.37403e-05							73.77	0.6892	31.2707	2	750.879	0.152264				1.21225	3	12.4879	1.21225	0.82491	[K].EELKNDISSETTK.[E]	PF3D7_1120000 [667-679]
ITCLNWNK	7	1	1	PF3D7_0214100	1×Acetyl[K8]	0	1055.54	0.00954861	0.000885054							38.26	1	55.234	2	528.275	0.388887				1.21525	7	10.1026	1.21525	0.822878	[K].ITCLNWNK.[K]	PF3D7_0214100 [213-220]
LSSLIQQYSK	19	1	1	PF3D7_1130200	1×Acetyl[K10]	0	1173.66	0.000129347	2.24135e-05	11.48	1	16.5184	2	604.834	6.65828	61.1	0.7541	60.1809	2	587.333	0.506158				1.21587	10	7.43617	1.21587	0.822456	[K].LSSLIQQYSK.[I]	PF3D7_1130200 [17-26]
KSAPVSTGIK	23	1	1	PF3D7_0617900	1×Acetyl[K1]	1	1036.61	0.0101293	0.00092392	39.53	1	31.4763	2	518.809	-1.26517	55.04	0.6909	26.555	2	494.295	0.298165	1.19551	4	14.6613	1.23884	10	12.6986	1.21717	0.821575	[R].KSAPVSTGIK.[K]	PF3D7_0617900 [28-37]
TVGEIKPALMDHK	13	1	1	PF3D7_1416900	1×Acetyl[K6]	0	1445.79	0.000632048	0.000159775							37.5	0.5	45.0316	3	482.602	1.38488				1.21913	9	2.13229	1.21913	0.820257	[R].TVGEIKPALMDHK.[N]	PF3D7_1416900 [74-86]
VTNNMVLNTDGDEQNKEQNISSQTDK	5	1	1	PF3D7_1133200	1×Acetyl[K16]	1	2922.34	0.000160975	3.83659e-05							60.1	0.7333	51.8438	3	974.785	0.716852				1.22116	2	1.57603	1.22116	0.818894	[K].VTNNMVLNTDGDEQNKEQNISSQTDK.[G]	PF3D7_1133200 [1216-1241]
LFFGNLAPITTEK	14	1	1	PF3D7_1139100	1×Acetyl[K13]	0	1450.79	7.75612e-05	2.24135e-05							65.29	0.7077	123.512	2	725.9	-1.09129				1.22198	7	29.3377	1.22198	0.818347	[K].LFFGNLAPITTEK.[D]	PF3D7_1139100 [1087-1099]
TNFAADFLMGGISAAISK	41	1	1	PF3D7_1037300	1×Acetyl[K18]	0	1827.95	9.37681e-10	0							114.4	0.8421	164.784	2	914.479	0.414536				1.22201	18	7.77599	1.22201	0.818325	[K].TNFAADFLMGGISAAISK.[T]	PF3D7_1037300 [7-24]
GGVIMDVK	10	1	1	PF3D7_0621200	1×Acetyl[K8]	0	825.461	0.00298316	0.0004405	20.97	0.3333	25.8134	2	417.722	-2.06467	57.05	1	53.2284	2	413.235	2.08848	1.27524	1		1.17132	9	19.8728	1.22328	0.817475	[K].GGVIMDVK.[S]	PF3D7_0621200 [21-28]
VEFIENAK	2	1	1	PF3D7_0918900	1×Acetyl[K8]	0	956.516	0.0842853	0.00699584							11.77	0.1667	48.6486	2	478.762	0.0905527				1.22356	2	23.3974	1.22356	0.817286	[K].VEFIENAK.[I]	PF3D7_0918900 [180-187]
FNMNDEIK	7	1	1	PF3D7_0406400	1×Acetyl[K8]	0	1017.48	0.00698293	0.000696356							39.71	0.425	50.1123	2	509.243	0.424642				1.22361	6	10.3374	1.22361	0.817256	[K].FNMNDEIK.[I]	PF3D7_0406400 [244-251]
ENTNNKDISPNNAK	2	1	1	PF3D7_1433400	1×Acetyl[K6]	1	1600.76	0.0489676	0.00439128	25.74	0.2692	20.3207	2	800.881	-0.727043	14.96	0.0667	30.1087	2	804.387	-4.64217	1.22613	1					1.22613	0.815576	[K].ENTNNKDISPNNAK.[I]	PF3D7_1433400 [3913-3926]
LAYDIK	24	1	1	PF3D7_1012400	1×Acetyl[K6]	0	729.426	0.0136988	0.00118246	41.36	0.3659	35.2707	2	361.707	-1.64617	41.51	0.619	36.4543	2	365.217	0.443567	1.17326	3	11.1669	1.28606	10	1.4462	1.22966	0.813233	[K].LAYDIK.[K]	PF3D7_1012400 [57-62]
CSNIIPEMTMAAFK	4	1	1	PF3D7_1317100	1×Acetyl[K14]	0	1626.79	0.0163089	0.00133938							42.41	0.619	123.97	2	813.897	0.0257901				1.23103	4	6.9111	1.23103	0.81233	[R].CSNIIPEMTMAAFK.[C]	PF3D7_1317100 [315-328]
ESLNDLFNIK	19	1	1	PF3D7_1325100	1×Acetyl[K10]	0	1199.64	0.000307475	6.94203e-05	25.85	0.0769	93.0426	2	596.815	1.13924	60.45	0.6	117.633	2	600.323	0.867249	1.41526	1		1.04693	9	4.04558	1.23109	0.812287	[K].ESLNDLFNIK.[S]	PF3D7_1325100 [427-436]
NNIQENMPK	4	1	1	PF3D7_1357700	1×Acetyl[K9]	0	1094.54	0.00495325	0.000554261							39.43	1	32.5556	2	547.773	0.551919				1.23161	3	0.484322	1.23161	0.811946	[K].NNIQENMPK.[K]	PF3D7_1357700 [311-319]
NEVSMNNIVHK	3	1	1	PF3D7_1450700	1×Acetyl[K11]	0	1291.65	0.02543	0.00225555							33.74	0.3824	39.5129	2	646.333	3.51133				1.23298	3	4.89381	1.23298	0.811044	[R].NEVSMNNIVHK.[K]	PF3D7_1450700 [41-51]
FLQNTIQQVLFTEISSK	11	1	1	PF3D7_0622200	1×Acetyl[K17]	0	1996.08	6.57461e-05	0							70.06	0.8143	157.671	2	998.546	4.62649				1.23339	7	7.33937	1.23339	0.810774	[K].FLQNTIQQVLFTEISSK.[S]	PF3D7_0622200 [795-811]
TDLMENVIK	60	1	1	PF3D7_0922200	1×Acetyl[K9]	0	1069.57	0.000448886	9.49861e-05	60.26	0.7	61.9507	2	535.287	-0.807356	63.56	0.6719	80.9362	2	535.288	0.904602	1.25497	12	5.17883	1.21341	26	9.79686	1.23419	0.810245	[K].TDLMENVIK.[Y]	PF3D7_0922200 [216-224]
LSTDVITDNLSLDVSK	7	1	1	PF3D7_0612200	1×Acetyl[K16]	0	1726.92	2.55991e-07	0	14.17	0.0714	71.0957	3	587.977	2.55778	89.13	0.8652	114.221	2	863.964	1.16415				1.2347	5	8.30271	1.2347	0.809914	[K].LSTDVITDNLSLDVSK.[K]	PF3D7_0612200 [389-404]
TTNVILSK	3	1	1	PF3D7_0307700	1×Acetyl[K8]	0	875.52	0.00387089	0.000473697	22.49		31.3137	2	438.263	-1.94098	38.41	0.7368	40.9336	2	441.773	2.07079				1.23675	1		1.23675	0.808569	[R].TTNVILSK.[K]	PF3D7_0307700 [1749-1756]
LDADEQMWYANLIK	3	1	1	PF3D7_0615000	1×Acetyl[K14]	0	1716.84	2.36647e-05	0							63.6	0.8438	123.542	2	858.922	-0.712933				1.23807	1		1.23807	0.807709	[K].LDADEQMWYANLIK.[N]	PF3D7_0615000 [70-83]
EIEELIK	4	2	2	PF3D7_1221900; PF3D7_1353800	1×Acetyl[K7]	0	873.493	0.0996004	0.00839118							35.57	0.0833	55.3738	2	437.25	-0.391601				1.23843	3	21.0262	1.23843	0.807474	[K].EIEELIK.[L]	PF3D7_1221900 [741-747]; PF3D7_1353800 [231-237]
TSSGTFISNKCSR	3	1	1	PF3D7_0931800	1×Acetyl[K10]	1	1493.71	0.0242096	0.00213086	43.56	1	37.2692	2	747.359	-1.9548							1.23968	2	19.864				1.23968	0.80666	[R].TSSGTFISNKCSR.[K]	PF3D7_0931800 [50-62]
NYAILESAVVTYDK	4	1	1	PF3D7_1128100	1×Acetyl[K14]	0	1592.83	0.00065712	0.000159775							47.71	1	100.73	2	796.919	1.54859				1.24115	3	35.6132	1.24115	0.805702	[K].NYAILESAVVTYDK.[C]	PF3D7_1128100 [47-60]
DINYLMGDSSIHEK	5	1	1	PF3D7_1356100	1×Acetyl[K14]	0	1621.75	0.00058413	0.000119637	24.94	0.4	10.7481	3	565.268	-2.56122	38.74	0.2308	67.95	2	811.383	3.70173				1.2418	3	5.19478	1.2418	0.805284	[K].DINYLMGDSSIHEK.[K]	PF3D7_1356100 [109-122]
EYYADDKNTNDKNNDNIIDTTK	14	1	1	PF3D7_1457300	1×Acetyl[K7]	2	2618.2	5.6203e-05	0							78.12	0.7436	38.1007	2	1309.61	1.16857				1.24509	6	14.4876	1.24509	0.803153	[K].EYYADDKNTNDKNNDNIIDTTK.[V]	PF3D7_1457300 [246-267]
IGIPVLILGGK	5	1	1	PF3D7_1401300	1×Acetyl[K11]	0	1100.77	0.00143393	0.000197475	12.69	1	170.21	3	374.579	-7.4121	48.23	1	135.335	2	550.889	0.163559				1.24664	4	11.4383	1.24664	0.802156	[K].IGIPVLILGGK.[D]	PF3D7_1401300 [390-400]
DKDTTFAPEQISAMVLEK	68	1	1	PF3D7_0917900	1×Acetyl[K2; K18]	1	2030.02	2.82575e-07	0							93.05	0.871	117.807	2	1015.52	2.82782				1.24701	38	9.48895	1.24701	0.80192	[K].DKDTTFAPEQISAMVLEK.[M]	PF3D7_0917900 [133-150]
NDLNIEIK	2	1	1	PF3D7_0927000	1×Acetyl[K8]	0	972.555	0.000856435	0.000162796	15.7	0.0625	25.426	2	500.769	-0.796911	34.7	0.3714	61.9303	2	486.781	-0.150399				1.24709	2	2.91443	1.24709	0.801864	[K].NDLNIEIK.[S]	PF3D7_0927000 [42-49]
SSMINMNSVNNMNSVNNMNSVK	6	1	1	PF3D7_0212100	1×Acetyl[K22]	0	2429.07	3.12207e-08	0							87.42	0.8276	93.1466	2	1215.04	2.28832				1.2503	4	12.5586	1.2503	0.799809	[K].SSMINMNSVNNMNSVNNMNSVK.[N]	PF3D7_0212100 [639-660]
AATGMKDPEKPIGTFLFLGPTGVGK	9	1	1	PF3D7_1116800	2×Acetyl[K6; K25]	1	2539.37	1.13169e-06	0	13.19	0.0769	119.597	3	872.79	-7.0369	70.3	0.8429	116.541	3	847.128	-0.448728				1.25306	6	9.22108	1.25306	0.798049	[K].AATGMKDPEKPIGTFLFLGPTGVGK.[T]	PF3D7_1116800 [620-644]
DITELLLK	12	1	1	PF3D7_1021900	1×Acetyl[K8]	0	944.566	0.0128745	0.00110448	14.98	0	85.5183	2	493.795	6.19118	40.59	0.5366	113.047	2	472.787	0.204945				1.25324	7	3.51757	1.25324	0.797931	[K].DITELLLK.[N]	PF3D7_1021900 [1464-1471]
MNVSNSDQIK	19	1	1	PF3D7_1222300	1×Acetyl[K10]	0	1135.54	0.00039616	8.04483e-05	14.06	1	23.6905	2	571.782	-1.93894	64.62	0.6769	33.6442	2	568.271	-6.29311	1.31124	3	10.5157	1.19992	7	3.00483	1.25558	0.796446	[K].MNVSNSDQIK.[A]	PF3D7_1222300 [684-693]
NIILNTNSNNNNVASK	6	1	1	PF3D7_1405900	1×Acetyl[K16]	0	1743.92	0.000175261	3.83659e-05							85.25	0.8	55.5096	2	872.465	3.37283				1.25739	4	2.03206	1.25739	0.7953	[K].NIILNTNSNNNNVASK.[N]	PF3D7_1405900 [871-886]
DQAMGLCFSVPIGVK	12	1	1	PF3D7_1415000	1×Acetyl[K15]	0	1621.81	7.21353e-06	0							76.62	0.8312	130.166	2	811.407	-0.281615				1.25776	7	12.5617	1.25776	0.795065	[K].DQAMGLCFSVPIGVK.[I]	PF3D7_1415000 [175-189]
GAGSIGKYIMK	11	1	1	PF3D7_1118600	1×Acetyl[K7; K11]	1	1166.62	0.0253848	0.00222675	50.89	0.5098	62.661	2	583.816	-0.0337764	18.14	0.0556	18.1	3	380.871	-7.27517	1.25911	8	13.8836				1.25911	0.794212	[K].GAGSIGKYIMK.[E]	PF3D7_1118600 [16-26]
ASIPASELPECEKQELLCTYAALILHEEK	5	1	1	PF3D7_1103100	1×Acetyl[K13]	1	3384.67	0.00211476	0.000263856							30.93	0.4839	162.661	3	1128.89	-1.7829				1.25984	3	0.840723	1.25984	0.793754	[M].ASIPASELPECEKQELLCTYAALILHEEK.[M]	PF3D7_1103100 [2-30]
LTEQNDTANIILK	9	1	1	PF3D7_1317100	1×Acetyl[K13]	0	1472.8	7.7093e-05	2.24135e-05	13.75	1	27.3675	2	757.912	6.57598	89.12	0.7753	75.4889	2	736.902	0.675646				1.26138	6	4.88885	1.26138	0.792784	[K].LTEQNDTANIILK.[R]	PF3D7_1317100 [465-477]
DEITESNIK	7	1	1	PF3D7_1104400	1×Acetyl[K9]	0	1062.55	0.0128829	0.00110448							25.25	0.52	31.7586	2	531.779	-0.0893543				1.26197	5	1.09384	1.26197	0.792411	[K].DEITESNIK.[K]	PF3D7_1104400 [134-142]
YMNSPSSDLANINPICSDDFNPMYFNK	9	1	1	PF3D7_0813000	1×Acetyl[K27]	0	3168.39	0.000426526	8.04483e-05							36.56	0.5676	145.751	3	1056.8	0.730288				1.26389	6	6.76541	1.26389	0.791207	[K].YMNSPSSDLANINPICSDDFNPMYFNK.[M]	PF3D7_0813000 [297-323]
IMQTIGK	2	1	1	PF3D7_0214100	1×Acetyl[K7]	0	804.484	0.0232827	0.00201145	13.93	1	11.9072	2	410.742	-2.80627	37.6	0.7368	33.9127	2	402.745	-0.00277022				1.26807	2	13.74	1.26807	0.788601	[K].IMQTIGK.[Q]	PF3D7_0214100 [534-540]
KQNVEMNDQMDEQKEDDNIHISNK	4	1	1	PF3D7_0726500	1×Acetyl[K1]	2	2916.33	0.00118897	0.000174319							49.4	0.6735	40.0465	4	729.838	0.877186				1.26914	4	27.2975	1.26914	0.787935	[K].KQNVEMNDQMDEQKEDDNIHISNK.[T]	PF3D7_0726500 [394-417]
LINLSNINK	6	1	1	PF3D7_1450400	1×Acetyl[K9]	0	1028.61	0.00701196	0.000696356							46.83	0.1915	68.5204	2	514.809	1.18634				1.26935	4	8.09558	1.26935	0.787804	[K].LINLSNINK.[K]	PF3D7_1450400 [1357-1365]
QDPSLIVAK	21	1	1	PF3D7_1471100	1×Acetyl[K9]	0	970.557	0.000630271	0.000159775	37.39	0.5405	43.0876	2	489.29	-1.21095	58.68	0.6441	58.6551	2	485.782	-0.2	1.33498	3	10.2808	1.20537	8	1.33436	1.27018	0.787292	[R].QDPSLIVAK.[I]	PF3D7_1471100 [150-158]
LMNILPLLK	9	1	1	PF3D7_0418700	1×Acetyl[K9]	0	1054.67	0.00880312	0.000825799	10.49	1	43.9636	2	548.845	2.16314	46.57	0.4255	142.465	2	527.838	-1.15949				1.271	6	5.32382	1.271	0.786784	[K].LMNILPLLK.[I]	PF3D7_0418700 [46-54]
SLLFATSPIINTTMK	11	1	1	PF3D7_0824200	1×Acetyl[K15]	0	1650.93	0.000135301	2.24135e-05							38.06	1	131.671	2	825.971	1.35471				1.27563	9	40.295	1.27563	0.783924	[K].SLLFATSPIINTTMK.[N]	PF3D7_0824200 [192-206]
ILTVLK	5	1	1	PF3D7_1208300	1×Acetyl[K6]	0	686.481	0.0384462	0.00354676	24.17	0	59.7424	2	364.749	-2.26285	21.78		54.3228	2	343.744	0.185687				1.27592	3	10.03	1.27592	0.783748	[K].ILTVLK.[K]	PF3D7_1208300 [80-85]
IDNSSVSIGK	9	1	1	PF3D7_1420400	1×Acetyl[K10]	0	1019.54	0.0028575	0.000431122	10.47	1	15.2856	2	510.271	-1.69638	53.72	0.6111	36.3732	2	510.273	1.89555	1.67479	1		0.878606	6	3.60947	1.2767	0.78327	[K].IDNSSVSIGK.[K]	PF3D7_1420400 [805-814]
NIESGKYEFDVDSSETDSTK	2	1	1	PF3D7_1471100	1×Acetyl[K20]	1	2250.99	4.57266e-07	0	14.93	1	138.476	3	767.346	2.89217	101.36	1	57.0013	2	1126	0.881752				1.27753	1		1.27753	0.782761	[K].NIESGKYEFDVDSSETDSTK.[D]	PF3D7_1471100 [222-241]
AIANESNAYCYIINGPEIMSK	6	1	1	PF3D7_0711000	1×Acetyl[K21]	0	2386.18	2.24393e-07	0							107.38	0.8879	117.917	2	1193.6	2.47881				1.27886	4	8.88274	1.27886	0.781947	[K].AIANESNAYCYIINGPEIMSK.[H]	PF3D7_0711000 [580-600]
PIPNNPGAGENAFDPVFVKDDDGYDLDSFMIPAHYK	53	1	1	PF3D7_1012400	1×Acetyl[K36]	1	3965.83	2.3522e-06	0							83.76	0.7619	144.834	3	1322.62	0.579171				1.28014	26	6.01743	1.28014	0.781163	[M].PIPNNPGAGENAFDPVFVKDDDGYDLDSFMIPAHYK.[K]	PF3D7_1012400 [2-37]
KNNEVCLIGDGMVSQGTMIVK	24	1	1	PF3D7_1230400	1×Acetyl[K1]	1	2307.17	4.30293e-06	0							81.29	1	101.095	2	1154.09	0.377222				1.28243	13	6.91751	1.28243	0.779771	[R].KNNEVCLIGDGMVSQGTMIVK.[G]	PF3D7_1230400 [45-65]
NTIIIFTSNLGSQSILDLANDPNKK	6	1	1	PF3D7_0816600	1×Acetyl[K24]	1	2716.45	0.00317021	0.000444564	13.43	0.2308	145.218	3	920.164	5.10655	32.23	1	148.907	3	906.156	1.18827				1.28513	4	3.10028	1.28513	0.778134	[R].NTIIIFTSNLGSQSILDLANDPNKK.[E]	PF3D7_0816600 [922-946]
DQCIGVLK	3	1	1	PF3D7_1110500	1×Acetyl[K8]	0	939.504	0.0271866	0.00249901	15.85	0.125	43.4473	2	487.756	6.96851	29.14	0.4828	50.9753	2	470.256	0.528971				1.28656	3	9.17539	1.28656	0.777265	[K].DQCIGVLK.[C]	PF3D7_1110500 [925-932]
KEAEIAETENTLENTK	13	1	1	PF3D7_0930300	1×Acetyl[K1]	1	1826.91	5.551e-07	0	10.23	1	112.506	2	913.964	6.68288	120.98	0.7521	46.4982	2	913.961	3.14153				1.28704	8	9.07567	1.28704	0.776975	[K].KEAEIAETENTLENTK.[I]	PF3D7_0930300 [1117-1132]
IFVENGDNVGPYVAK	5	1	1	PF3D7_0302700	1×Acetyl[K15]	0	1621.82	0.00011381	2.24135e-05							77.06	0.6494	74.5222	2	811.414	-1.23647				1.28762	4	2.98354	1.28762	0.776628	[K].IFVENGDNVGPYVAK.[L]	PF3D7_0302700 [58-72]
IMELSNDEDKIK	6	1	1	PF3D7_0918900	1×Acetyl[K12; K10]	1	1434.71	0.00168341	0.00023279							78.61	0.6329	47.2621	2	717.863	2.78952				1.28853	3	1.33681	1.28853	0.776078	[K].IMELSNDEDKIK.[G]	PF3D7_0918900 [676-687]
KIEGVNVLTSVIESAQDVADLK	11	1	1	PF3D7_0503400	2×Acetyl[K1; K22]	1	2342.3	1.03897e-09	0							140.08	0.8857	168.242	2	1171.65	-1.05635				1.29078	9	15.3355	1.29078	0.774726	[K].KIEGVNVLTSVIESAQDVADLK.[-]	PF3D7_0503400 [101-122]
IGMNDVIDQLK	13	1	1	PF3D7_1219600	1×Acetyl[K11]	0	1245.65	0.000461443	9.49861e-05	11.61	0.1667	6.14841	3	434.57	-0.469993	54.39	0.5926	104.21	2	623.329	0.574444				1.29492	9	50.414	1.29492	0.772246	[K].IGMNDVIDQLK.[L]	PF3D7_1219600 [1505-1515]
GLCLIYLK	23	1	1	PF3D7_1104400	1×Acetyl[K8]	0	979.565	0.000765187	0.000162796	46.04	0.1957	84.9164	2	490.285	-1.15685	43.55	0.1591	96.744	2	493.796	3.23051	1.27496	4	0.364718	1.31526	8	4.73133	1.29511	0.772137	[K].GLCLIYLK.[E]	PF3D7_1104400 [296-303]
NPENKPLHMSTDKDDIK	2	1	1	PF3D7_0323700	2×Acetyl[K5; K13]	1	1988.98	0.00519428	0.000573663							29.94	0.3333	30.4562	4	498.001	0.946275				1.29887	1		1.29887	0.769897	[R].NPENKPLHMSTDKDDIK.[L]	PF3D7_0323700 [598-614]
ENGLIEEHLK	2	1	1	PF3D7_0609000	1×Acetyl[K10]	0	1223.63	0.116315	0.00954243	26.04	0.3846	63.3253	2	612.319	3.74043	38.1	0.5263	44.3515	2	594.822	2.71481				1.29893	2	16.8698	1.29893	0.769865	[K].ENGLIEEHLK.[N]	PF3D7_0609000 [1406-1415]
GDINMDQFNEKK	2	1	1	PF3D7_0422100	1×Acetyl[K12; K11]	1	1480.67	0.0305876	0.00285739	47	0.7872	52.3897	2	740.84	-0.9019							1.30602	1					1.30602	0.765687	[R].GDINMDQFNEKK.[N]	PF3D7_0422100 [149-160]
NNNMNNNNNMISK	2	1	1	PF3D7_0611800	1×Acetyl[K13]	0	1521.65	0.0001494	3.83659e-05							68.81	0.7971	29.6473	2	761.333	3.13958				1.30681	1		1.30681	0.76522	[K].NNNMNNNNNMISK.[N]	PF3D7_0611800 [1399-1411]
INALDNNSTETK	6	1	1	PF3D7_1422700	1×Acetyl[K12]	0	1319.64	0.000132649	2.24135e-05							81.86	0.7195	31.7518	2	660.327	1.79174				1.31309	4	7.16338	1.31309	0.761565	[K].INALDNNSTETK.[N]	PF3D7_1422700 [685-696]
ENDMDKINQSGNTNDDK	16	1	1	PF3D7_1011800	1×Acetyl[K6]	1	1937.81	0.000128562	2.24135e-05							73.75	0.7027	27.8198	2	969.412	1.58789				1.31528	12	6.154	1.31528	0.760293	[K].ENDMDKINQSGNTNDDK.[K]	PF3D7_1011800 [124-140]
LNTLKDENKGENEIK	3	1	1	PF3D7_0109400	1×Acetyl[K9]	2	1744.91	0.0879241	0.00730227	14.95	0.1333	49.2853	3	596.312	1.31516	28.99	0.5517	29.7347	3	582.307	0.160926				1.32299	3	6.26151	1.32299	0.755864	[K].LNTLKDENKGENEIK.[R]	PF3D7_0109400 [39-53]
GEQNNIPLEQAK	2	1	1	PF3D7_1148000	1×Acetyl[K12]	0	1347.7	0.00273618	0.000375487	13.13	0.0769	42.1317	2	691.853	5.46738	39.18	0.3333	47.6927	2	674.354	2.4338				1.32316	2	42.0833	1.32316	0.755767	[K].GEQNNIPLEQAK.[Q]	PF3D7_1148000 [743-754]
FDVILIDPPWK	2	1	1	PF3D7_1235500	1×Acetyl[K11]	0	1342.74	0.000759169	0.000162796							58.96	0.6949	150.082	2	671.876	3.11101				1.32331	1		1.32331	0.755681	[K].FDVILIDPPWK.[E]	PF3D7_1235500 [390-400]
ENSILPCLCNVHEK	6	1	1	PF3D7_1015800	1×Acetyl[K14]	0	1719.83	0.000359513	8.04483e-05							30.4	0.5	75.6673	2	860.421	4.34389				1.32743	6	9.34074	1.32743	0.753335	[K].ENSILPCLCNVHEK.[I]	PF3D7_1015800 [199-212]
STIGNVNGIICVLK	9	1	1	PF3D7_0932800	1×Acetyl[K14]	0	1487.83	6.06677e-05	0	10.48	0	92.6558	3	510.621	7.52454	83.13	0.747	116.982	2	744.417	0.919674				1.32904	6	19.7888	1.32904	0.752425	[K].STIGNVNGIICVLK.[S]	PF3D7_0932800 [1085-1098]
NENFLILGNENEMK	3	1	1	PF3D7_0511500	1×Acetyl[K14]	0	1664.79	0.00747127	0.000737388							38.73	0.6154	105.781	2	832.902	1.48942				1.33092	1		1.33092	0.751358	[K].NENFLILGNENEMK.[T]	PF3D7_0511500 [492-505]
LNCFIAAK	14	1	1	PF3D7_1461900	1×Acetyl[K8]	0	936.497	0.00149586	0.000209262	20.27	0.45	44.9045	2	468.751	-2.03785	42.94	0.7209	51.0543	2	468.752	0.243233	1.50675	1		1.16566	8	8.1781	1.33621	0.748388	[K].LNCFIAAK.[H]	PF3D7_1461900 [948-955]
NVNNNVNNSNNNMNILNSNSK	6	1	1	PF3D7_1014300	1×Acetyl[K21]	0	2339.09	1.76236e-07	0							89.97	0.8556	62.406	2	1170.05	0.213973				1.33636	1		1.33636	0.748301	[K].NVNNNVNNSNNNMNILNSNSK.[T]	PF3D7_1014300 [2028-2048]
EAAEFCIK	21	1	1	PF3D7_1029600	1×Acetyl[K8]	0	974.473	0.00472782	0.000545616	31.64	0.2188	44.3929	2	484.23	-2.23438	45.11	0.7111	47.1224	2	487.741	1.33838	1.38188	1		1.29214	11	2.93447	1.33701	0.747937	[K].EAAEFCIK.[H]	PF3D7_1029600 [186-193]
DQGLCGSCWAFASVGNIESVFAK	13	1	1	PF3D7_1458000	1×Acetyl[K23]	0	2510.16	5.91042e-10	0							121.87	0.8934	167.34	2	1255.58	0.671959				1.33768	8	10.8783	1.33768	0.747563	[K].DQGLCGSCWAFASVGNIESVFAK.[K]	PF3D7_1458000 [350-372]
SQGNNNYNIPK	3	1	1	PF3D7_0323800	1×Acetyl[K11]	0	1255.61	0.00972692	0.000894823							37.85	0.6316	33.1568	2	628.311	0.780863				1.33977	3	9.42806	1.33977	0.746399	[K].SQGNNNYNIPK.[N]	PF3D7_0323800 [872-882]
SDQMVLPVPCLNVINGGSHAGNK	63	1	1	PF3D7_1015900	1×Acetyl[K23]	0	2407.19	3.65605e-07	0	13.24	0	123.26	3	822.408	7.09847	104.13	0.8558	121.318	2	1204.1	0.727945				1.34203	31	5.54371	1.34203	0.745138	[K].SDQMVLPVPCLNVINGGSHAGNK.[L]	PF3D7_1015900 [148-170]
GSSIRPVILTGDNAYNCLYVGNK	10	1	1	PF3D7_0504000	1×Acetyl[K23]	0	2525.3	5.61328e-05	0	13.35	0.2308	115.924	3	856.446	4.82221	39.24	1	98.5257	3	842.439	1.11017				1.34358	5	15.9464	1.34358	0.744279	[K].GSSIRPVILTGDNAYNCLYVGNK.[I]	PF3D7_0504000 [1672-1694]
LPHFIDSNLEQIK	13	1	1	PF3D7_1317100	1×Acetyl[K13]	0	1553.83	0.000183272	3.83659e-05							42.68	0.5116	89.2708	2	777.421	1.83373				1.34507	8	6.76758	1.34507	0.743457	[R].LPHFIDSNLEQIK.[E]	PF3D7_1317100 [111-123]
NEQVIEKDIR	3	1	1	PF3D7_1229300	1×Acetyl[K7]	1	1285.67	0.0679992	0.00569732	46.38	0.6304	45.4777	2	643.34	-1.12853							1.34797	1					1.34797	0.741854	[K].NEQVIEKDIR.[N]	PF3D7_1229300 [129-138]
AQHEDMNNVQSIIPHDDSIITPSNHNNLK	3	1	1	PF3D7_1130700	1×Acetyl[K29]	0	3309.63	0.000126237	2.24135e-05							57.51	0.7586	83.8083	4	828.164	1.36885				1.34818	3	4.17169	1.34818	0.741743	[K].AQHEDMNNVQSIIPHDDSIITPSNHNNLK.[C]	PF3D7_1130700 [208-236]
TSGKVINSLSK	7	1	1	PF3D7_1118600	1×Acetyl[K4]	1	1182.68	0.0232508	0.00199229	59.01	0.7458	37.7104	2	591.843	-1.25289							1.34892	4	6.55262				1.34892	0.741331	[R].TSGKVINSLSK.[Y]	PF3D7_1118600 [175-185]
DSTLIMEGEGK	14	1	1	PF3D7_1015600	1×Acetyl[K11]	0	1186.57	0.000442627	8.04483e-05	45.47	1	42.4214	2	593.789	-1.95755	58.99	0.7288	55.9688	2	593.792	2.77476	1.48697	1		1.21351	7	7.04281	1.35024	0.740609	[K].DSTLIMEGEGK.[K]	PF3D7_1015600 [358-368]
VQLLGCNFIFDMK	5	1	1	PF3D7_1369400	1×Acetyl[K13]	0	1584.79	0.000108591	2.24135e-05							52.68	0.7736	148.972	2	792.9	0.81073				1.35256	5	4.57097	1.35256	0.739337	[K].VQLLGCNFIFDMK.[R]	PF3D7_1369400 [2175-2187]
LMNMFDSEYIDNVCSNK	13	1	1	PF3D7_1315900	1×Acetyl[K17]	0	2086.9	9.45366e-07	0							76.2	0.8026	111.276	2	1043.95	0.321358				1.35497	8	19.7065	1.35497	0.738025	[K].LMNMFDSEYIDNVCSNK.[S]	PF3D7_1315900 [147-163]
EKLTSEDLDSIKDATK	15	1	1	PF3D7_1134000	1×Acetyl[K16]	2	1792.92	0.000681223	0.000159775							95.45	0.8316	52.1335	2	896.964	2.16575				1.35904	7	12.3632	1.35904	0.735815	[R].EKLTSEDLDSIKDATK.[Q]	PF3D7_1134000 [608-623]
KQIIEEVSMETK	9	1	1	PF3D7_0904700	2×Acetyl[K1; K12]	1	1448.79	0.00017561	3.83659e-05							84.81	0.7765	52.3065	2	724.898	2.40518				1.36495	6	5.84798	1.36495	0.732625	[K].KQIIEEVSMETK.[E]	PF3D7_0904700 [61-72]
KIDNLMVEELDGSK	44	1	1	PF3D7_1015900	1×Acetyl[K1]	1	1597.82	9.17759e-05	2.24135e-05	15.91	1	66.2848	2	799.417	3.42258	114.16	0.693	80.2029	2	799.415	1.05424				1.36607	23	3.34307	1.36607	0.732027	[K].KIDNLMVEELDGSK.[N]	PF3D7_1015900 [89-102]
NDNMNVINNEGVYNK	10	1	1	PF3D7_0727800	1×Acetyl[K15]	0	1744.8	4.52832e-07	0							90.51	0.8462	57.8559	2	872.906	1.09931				1.37444	6	4.82875	1.37444	0.727568	[R].NDNMNVINNEGVYNK.[Y]	PF3D7_0727800 [102-116]
TQNCISPYNNNYYIK	5	1	1	PF3D7_0726500	1×Acetyl[K15]	0	1905.9	0.000416613	8.04483e-05							60	0.8167	73.286	2	953.453	0.0933993				1.37829	4	5.27246	1.37829	0.725534	[K].TQNCISPYNNNYYIK.[E]	PF3D7_0726500 [2300-2314]
IYLGSSLTEQTSAVAK	3	1	1	PF3D7_1205800	1×Acetyl[K16]	0	1674.9	0.000174172	3.83659e-05							61.45	0.7541	88.1404	2	837.956	0.949842				1.37904	3	39.8318	1.37904	0.725144	[K].IYLGSSLTEQTSAVAK.[I]	PF3D7_1205800 [847-862]
IVDTIANSLNK	11	1	1	PF3D7_1149000	1×Acetyl[K11]	0	1201.7	0.000316351	6.94203e-05	14.77	1	62.2714	2	615.34	-1.20321	61.26	0.8033	60.7074	2	601.353	1.74852				1.38125	5	53.8644	1.38125	0.723984	[R].IVDTIANSLNK.[S]	PF3D7_1149000 [5583-5593]
EVIENFNDTLSNIMTDISK	5	1	1	PF3D7_1234100	1×Acetyl[K19]	0	2204.11	3.05962e-08	0							128.23	1	164.378	2	1102.56	1.34685				1.38247	4	23.1445	1.38247	0.723341	[K].EVIENFNDTLSNIMTDISK.[L]	PF3D7_1234100 [3697-3715]
KDLYGNIVLSGGTTMYEGIGER	21	1	1	PF3D7_1246200	1×Acetyl[K1]	1	2373.18	2.87332e-08	0							129.07	0.7752	103.842	2	1187.09	0.511598				1.38395	12	57.2716	1.38395	0.722571	[R].KDLYGNIVLSGGTTMYEGIGER.[L]	PF3D7_1246200 [292-313]
MDVYKEENSDLLNHQEEEISR	12	1	1	PF3D7_0305300	1×Acetyl[K5]	1	2620.18	9.51784e-05	2.24135e-05							64.07	1	85.4096	3	874.071	5.42961				1.3887	6	2.94488	1.3887	0.720098	[M].MDVYKEENSDLLNHQEEEISR.[N]	PF3D7_0305300 [2-22]
NNLENSFSFNNIEK	4	1	1	PF3D7_1013600	1×Acetyl[K14]	0	1676.8	7.29467e-05	2.24135e-05							57.88	0.7931	95.0974	2	838.903	0.00621646				1.39176	4	2.98847	1.39176	0.718513	[K].NNLENSFSFNNIEK.[N]	PF3D7_1013600 [1462-1475]
GGINEVAQKNLHR	16	1	1	PF3D7_1333700	1×Acetyl[K9]	1	1477.79	0.0148293	0.00127909	54.15	0.5556	40.3422	2	739.396	-2.16894							1.39799	8	9.51678				1.39799	0.715315	[R].GGINEVAQKNLHR.[T]	PF3D7_1333700 [53-65]
DNYVQIFGDLLK	13	1	1	PF3D7_1123500	1×Acetyl[K12]	0	1431.76	3.99774e-05	0							70.1	0.7429	161.278	2	716.384	0.495889				1.40154	5	6.75467	1.40154	0.713499	[K].DNYVQIFGDLLK.[N]	PF3D7_1123500 [171-182]
GINYFADNK	3	1	1	PF3D7_0823300	1×Acetyl[K9]	0	1048.52	0.00527885	0.000573663							20.98	1	48.7992	2	524.763	2.04995				1.40737	3	21.2645	1.40737	0.710543	[K].GINYFADNK.[G]	PF3D7_0823300 [1318-1326]
GIGLSAPQVNISK	6	1	1	PF3D7_0907900	1×Acetyl[K13]	0	1297.77	0.000578974	0.000119637							43.17	0.4186	88.3298	2	649.388	1.21632				1.40865	4	10.2515	1.40865	0.709898	[K].GIGLSAPQVNISK.[R]	PF3D7_0907900 [105-117]
AGGAAGAATGGMSEIAK	27	1	1	PF3D7_0607000	1×Acetyl[K17]	0	1426.71	6.20663e-08	0	37.36	1	40.3384	2	713.857	-0.405741	89.98	0.8778	47.8751	2	713.858	1.39104	1.76039	5	80.172	1.06214	11	7.21355	1.41126	0.708584	[K].AGGAAGAATGGMSEIAK.[A]	PF3D7_0607000 [128-144]
NDVTFINGETGSGK	2	1	1	PF3D7_0310500	1×Acetyl[K14]	0	1445.7	0.000168713	3.83659e-05							55.42	0.7273	54.7381	2	723.353	0.0500906				1.41557	2	23.1	1.41557	0.706427	[K].NDVTFINGETGSGK.[S]	PF3D7_0310500 [512-525]
MVSAQIDPPKK	2	1	1	PF3D7_1461600	2×Acetyl[K10; K11]	1	1220.68	0.02655	0.00238947							28.16	1	33.8387	3	407.564	-0.0668455				1.41572	2	39.1968	1.41572	0.706354	[K].MVSAQIDPPKK.[D]	PF3D7_1461600 [651-661]
NDLFINSK	2	1	1	PF3D7_1033100	1×Acetyl[K8]	0	957.511	0.0404865	0.00375528							22.81	0.1304	51.2943	2	479.26	2.38445				1.4194	2	4.3289	1.4194	0.704525	[R].NDLFINSK.[Q]	PF3D7_1033100 [528-535]
TTLDDIIESDGCEIK	10	1	1	PF3D7_1237400	1×Acetyl[K15]	0	1729.85	5.04814e-05	0							72.71	0.8356	99.5571	2	865.428	0.970386				1.42181	6	23.5695	1.42181	0.70333	[K].TTLDDIIESDGCEIK.[K]	PF3D7_1237400 [238-252]
RVNVFIEDASK	2	1	1	PF3D7_1129000	1×Acetyl[K11]	1	1284.7	0.00519188	0.000573663							58.3	0.8276	48.3921	2	642.856	2.29497				1.4273	2	8.99872	1.4273	0.700624	[K].RVNVFIEDASK.[F]	PF3D7_1129000 [171-181]
YLDGVNNMHISTNK	4	1	1	PF3D7_0410800	1×Acetyl[K14]	0	1612.79	2.61392e-06	0							88.72	0.8315	53.9881	2	806.9	4.15987				1.42965	4	14.2928	1.42965	0.69947	[K].YLDGVNNMHISTNK.[H]	PF3D7_0410800 [1226-1239]
INLMNSFENQIK	2	1	1	PF3D7_1136400	1×Acetyl[K12]	0	1464.77	0.000394323	8.04483e-05							53.2	0.7547	103.981	2	732.888	-0.638047				1.44473	2	12.5952	1.44473	0.692169	[R].INLMNSFENQIK.[F]	PF3D7_1136400 [577-588]
QNENNDNICNVK	4	1	1	PF3D7_1102400	1×Acetyl[K12]	0	1461.64	0.000613586	0.000148352							46.94	1	28.3743	2	731.322	-1.01302				1.45072	2	36.7292	1.45072	0.689311	[K].QNENNDNICNVK.[D]	PF3D7_1102400 [151-162]
INPQELIDINSLNLK	19	1	1	PF3D7_0719400	1×Acetyl[K15]	0	1745.01	1.23839e-06	0							79.21	0.7468	137.706	2	873.01	0.898097				1.45414	12	3.61301	1.45414	0.68769	[K].INPQELIDINSLNLK.[S]	PF3D7_0719400 [1674-1688]
VIEQEGSNTEVAEDVEEK	10	1	1	PF3D7_1149000	1×Acetyl[K18]	0	2004.92	3.68061e-09	0							133.04	0.8271	51.4044	2	1002.97	3.21932				1.45446	5	2.89198	1.45446	0.687542	[K].VIEQEGSNTEVAEDVEEK.[E]	PF3D7_1149000 [2577-2594]
NETMNINYFIK	3	1	1	PF3D7_1249800	1×Acetyl[K11]	0	1386.67	0.0308778	0.00287296	15.5	1	45.6443	2	722.842	-0.732315	21.78	1	100.029	2	693.841	2.04455				1.46833	3	8.20819	1.46833	0.681047	[K].NETMNINYFIK.[S]	PF3D7_1249800 [1353-1363]
LSGNLINNK	2	1	1	PF3D7_0726900	1×Acetyl[K9]	0	972.547	0.016218	0.00133938							33.37	0	38.0141	2	486.777	0.353423				1.48077	1		1.48077	0.675324	[K].LSGNLINNK.[E]	PF3D7_0726900 [217-225]
VLINEKLCENADK	4	1	1	PF3D7_0608800	1×Acetyl[K6]	1	1594.82	0.00345216	0.000454932	61.05	0.7377	58.764	2	797.913	-1.44005							1.49129	2	29.9827				1.49129	0.670558	[K].VLINEKLCENADK.[L]	PF3D7_0608800 [309-321]
LPFNPQDMSPFLSEEAIK	38	1	1	PF3D7_0623500	1×Acetyl[K18]	0	2070.03	3.28647e-09	0							106.9	0.8411	148.701	2	1035.52	0.985621				1.50321	18	2.0254	1.50321	0.665241	[K].LPFNPQDMSPFLSEEAIK.[Y]	PF3D7_0623500 [78-95]
EILDNSNQLSDVHMSGQLK	4	1	1	PF3D7_1250700	1×Acetyl[K19]	0	2135.05	3.18676e-06	0							85.91	0.7442	77.5832	2	1068.03	-0.500631				1.50857	3	11.3493	1.50857	0.662881	[K].EILDNSNQLSDVHMSGQLK.[S]	PF3D7_1250700 [51-69]
NEMGDINNDEENLQISDK	2	1	1	PF3D7_1438500	1×Acetyl[K18]	0	2077.9	2.70637e-08	0							92.85	0.8495	73.1847	2	1039.45	-0.340202				1.50929	2	35.6006	1.50929	0.662563	[K].NEMGDINNDEENLQISDK.[K]	PF3D7_1438500 [549-566]
INYDQNYNK	4	1	1	PF3D7_0103900	1×Acetyl[K9]	0	1178.56	0.0047749	0.000554261							45.06	0.7333	29.1762	2	589.782	0.806498				1.51161	3	9.61258	1.51161	0.661544	[K].INYDQNYNK.[D]	PF3D7_0103900 [384-392]
NLNNININDNVSEK	8	1	1	PF3D7_0627300	1×Acetyl[K14]	0	1614.83	0.000627899	0.000159775							69.07	0.7826	66.6096	2	807.918	0.769927				1.5153	5	15.3142	1.5153	0.659938	[R].NLNNININDNVSEK.[K]	PF3D7_0627300 [30-43]
IMNILK	12	2	2	PF3D7_1220300; PF3D7_0528800	1×Acetyl[K6]	0	731.448	0.0932098	0.00781011	15.02		155.202	2	395.232	4.76013	31.76	0.0312	56.18	2	366.228	1.03085				1.51708	3	3.94806	1.51708	0.659163	[R].IMNILK.[LE]	PF3D7_1220300 [416-421]; PF3D7_0528800 [401-406]
TVASGVITK	4	1	1	PF3D7_1330600	1×Acetyl[K9]	0	875.52	0.105578	0.00881685	35.18	1	25.0909	2	441.771	-1.81343	28.39	0.0714	37.3187	2	438.263	-0.836992	2.02394	2	62.4825	1.01257	2	1.79454	1.51826	0.658651	[K].TVASGVITK.[L]	PF3D7_1330600 [495-503]
CQKYIIENR	5	1	1	PF3D7_0629100	1×Acetyl[K3]	1	1279.67	0.0764394	0.00628293	51.71	0.6538	41.5446	2	640.336	-0.2562							1.52091	3	11.7782				1.52091	0.657502	[R].CQKYIIENR.[I]	PF3D7_0629100 [126-134]
GKLPEQDSTIASK	2	1	1	PF3D7_1251100	2×Acetyl[K2; K13]	1	1380.74	0.000497115	0.000106542							48.53	0.551	30.857	3	460.92	0.649704				1.521	2	14.5172	1.521	0.65746	[K].GKLPEQDSTIASK.[S]	PF3D7_1251100 [6-18]
FDADLINYK	2	1	1	PF3D7_1143300	1×Acetyl[K9]	0	1105.56	0.108687	0.00910748							15.36	1	77.4211	2	553.289	5.70809				1.53114	2	20.4014	1.53114	0.653107	[K].FDADLINYK.[E]	PF3D7_1143300 [116-124]
DGSGKNPLSDMMNIFGVPQTGK	3	1	1	PF3D7_1436300	2×Acetyl[K5; K22]	1	2300.11	0.00978366	0.000904717							31.85	0.625	153.474	3	767.376	0.891161				1.55755	3	6.01248	1.55755	0.642034	[K].DGSGKNPLSDMMNIFGVPQTGK.[E]	PF3D7_1436300 [249-270]
EDNLNNDLLNEDILTK	13	1	1	PF3D7_1133200	1×Acetyl[K16]	0	1872.92	4.31475e-05	0							83.47	0.8072	108.524	2	936.964	1.44211				1.55995	9	37.0146	1.55995	0.641046	[K].EDNLNNDLLNEDILTK.[G]	PF3D7_1133200 [258-273]
EEVNSNNLDSIINLGVK	18	1	1	PF3D7_0413900	1×Acetyl[K17]	0	1871.99	9.27983e-08	0							113.82	0.7719	123.681	2	936.501	2.87577				1.56376	10	11.4083	1.56376	0.639485	[K].EEVNSNNLDSIINLGVK.[K]	PF3D7_0413900 [730-746]
TLQPLSGNNVCGLLCIK	13	1	1	PF3D7_0627800	1×Acetyl[K17]	0	1894	3.15345e-08	0							97.26	0.8041	123.115	2	947.504	0.00645641				1.5782	8	6.42682	1.5782	0.633634	[K].TLQPLSGNNVCGLLCIK.[S]	PF3D7_0627800 [745-761]
EQGGGMPYGEIK	8	1	1	PF3D7_0623500	1×Acetyl[K12]	0	1272.6	0.00342448	0.000444564	14.12	1	42.3998	2	633.295	-0.445779	43.37	1	55.172	2	636.805	2.37607				1.61562	6	6.61301	1.61562	0.618957	[K].EQGGGMPYGEIK.[E]	PF3D7_0623500 [154-165]
ENIDSGILNYPLEVCCVAGTQANK	7	1	1	PF3D7_0816000	1×Acetyl[K24]	0	2679.29	0.000115044	2.24135e-05							60.35	1	129.852	2	1340.16	3.2526				1.61668	3	17.0611	1.61668	0.618551	[K].ENIDSGILNYPLEVCCVAGTQANK.[R]	PF3D7_0816000 [49-72]
SADIGIAMGINGTEVAK	5	1	1	PF3D7_0106300	1×Acetyl[K17]	0	1646.84	9.57328e-07	0							70.68	0.8169	96.6138	2	823.924	-0.405126				1.61796	5	18.618	1.61796	0.618062	[K].SADIGIAMGINGTEVAK.[E]	PF3D7_0106300 [924-940]
NNLFNTQASCIK	15	1	1	PF3D7_1420700	1×Acetyl[K12]	0	1416.7	0.000479734	0.000106542	56.36	0.6786	54.9488	2	708.854	-0.37837	52.83	0.6604	68.5266	2	705.346	-0.241054	1.65798	3	9.9306	1.60519	5	7.64435	1.63159	0.6129	[K].NNLFNTQASCIK.[S]	PF3D7_1420700 [547-558]
GTILVDDFMK	6	1	1	PF3D7_0523000	1×Acetyl[K10]	0	1145.6	0.0067663	0.000686078							47.75	0.75	102.65	2	573.304	1.75119				1.63956	2	24.0998	1.63956	0.609921	[R].GTILVDDFMK.[S]	PF3D7_0523000 [1056-1065]
IFDNVNEIK	3	1	1	PF3D7_1116700	1×Acetyl[K9]	0	1133.58	0.114754	0.00945015	11.96		64.2457	2	567.291	-8.0574	30.51		62.5045	2	546.29	0.081063				1.64855	2	5.95501	1.64855	0.606592	[R].IFDNVNEIK.[H]	PF3D7_1116700 [208-216]
SNIENNKDFPEQGQK	15	1	1	PF3D7_0935900	1×Acetyl[K15]	1	1754.84	2.82535e-05	0							99.46	0.8182	30.2819	2	877.927	2.87437				1.66648	8	7.95639	1.66648	0.600067	[K].SNIENNKDFPEQGQK.[D]	PF3D7_0935900 [171-185]
YYPFEYVPNYIK	4	1	1	PF3D7_1403900	1×Acetyl[K12]	0	1602.8	0.000187022	3.83659e-05							30.74	1	120.437	2	801.902	1.28121				1.70198	4	20.6418	1.70198	0.58755	[K].YYPFEYVPNYIK.[A]	PF3D7_1403900 [286-297]
LTGNNSTTINTNSTENTSATK	6	1	1	PF3D7_0702300	1×Acetyl[K21]	0	2176.04	8.65108e-10	0							116.18	0.8448	36.3175	2	1088.53	2.77889				1.71318	2	6.11607	1.71318	0.58371	[K].LTGNNSTTINTNSTENTSATK.[K]	PF3D7_0702300 [126-146]
GEQNPNNFTVAICTGGGPGFMEAANK	22	1	1	PF3D7_0413700	1×Acetyl[K26]	0	2681.21	6.18316e-09	0							99.03	1	114.872	3	894.408	0.752286				1.73863	9	7.65452	1.73863	0.575164	[K].GEQNPNNFTVAICTGGGPGFMEAANK.[G]	PF3D7_0413700 [169-194]
NLFVSAITPSIK	9	1	1	PF3D7_0611400	1×Acetyl[K12]	0	1303.78	0.000261381	5.37403e-05							64.78	0.6615	110.458	2	652.395	1.16957				1.74307	4	12.2073	1.74307	0.573699	[K].NLFVSAITPSIK.[D]	PF3D7_0611400 [26-37]
LSDEIQIK	10	1	1	PF3D7_0106100	1×Acetyl[K8]	0	945.525	0.0028058	0.000420846	20.07	0.1	45.5707	2	480.281	-3.95769	43.84	0.2955	50.9024	2	473.267	1.62731	2.52826	1		1.13411	6	9.256	1.83119	0.546094	[K].LSDEIQIK.[S]	PF3D7_0106100 [136-143]
INNILDNTHLNNIQNK	3	1	1	PF3D7_0904600	1×Acetyl[K16]	0	1899.03	4.25137e-06	0							89.69	0.8	71.7415	2	950.021	-0.323478				1.83216	1		1.83216	0.545803	[K].INNILDNTHLNNIQNK.[N]	PF3D7_0904600 [1163-1178]
VKGPEIITEEVK	18	1	1	PF3D7_0500800	2×Acetyl[K2; K12]	1	1355.8	0.00242146	0.000308216							39.23	0.5897	55.1019	2	678.404	2.60457				1.88137	4	10.086	1.88137	0.531527	[].VKGPEIITEEVK.[]	PF3D7_0500800 [618-629][651-662]
ENEMPSEDLKNPSELITK	4	1	1	PF3D7_1459000	1×Acetyl[K10]	1	2081.02	0.00914296	0.000866728							49.62	0.72	83.4158	2	1041.02	2.214				1.94406	3	0.672445	1.94406	0.514388	[K].ENEMPSEDLKNPSELITK.[E]	PF3D7_1459000 [163-180]
QYLDSLINMINDDVTQK	6	1	1	PF3D7_0407800	1×Acetyl[K17]	0	2009.98	7.88645e-08	0							100.74	0.7327	155.713	2	1005.5	1.82175				1.95442	4	12.1056	1.95442	0.51166	[R].QYLDSLINMINDDVTQK.[K]	PF3D7_0407800 [1269-1285]
KDDLEVIENPK	2	1	1	PF3D7_0826100	1×Acetyl[K1]	1	1306.7	0.00315286	0.000444564							47.21	0.3191	45.5513	2	653.853	1.42529				2.07303	2	31.5538	2.07303	0.482385	[K].KDDLEVIENPK.[F]	PF3D7_0826100 [4019-4029]
ELYQKDNELNIVR	4	1	1	PF3D7_0830400	1×Acetyl[K5]	1	1675.87	0.0412672	0.00384252	40.3	0.4	69.7692	2	838.435	-1.01885	13.34	1	76.9784	2	820.94	0.368512	2.274	3	2.61357				2.274	0.439753	[K].ELYQKDNELNIVR.[K]	PF3D7_0830400 [79-91]
NKDTLILLCGPPPMTSSIK	4	1	1	PF3D7_1367500	1×Acetyl[K2]	1	2099.14	0.000154763	3.83659e-05							48.65	0.7143	112.823	3	700.386	0.601079				2.99453	4	5.65219	2.99453	0.333942	[K].NKDTLILLCGPPPMTSSIK.[S]	PF3D7_1367500 [329-347]
NSISEKDMDEIK	2	1	1	PF3D7_0625400	1×Acetyl[K12; K6]	1	1408.66	0.0196204	0.00167326	47.41	0.5957	47.7643	2	732.856	-1.38897	19.76	0.1	33.7717	2	704.832	-4.58438	18.9769	2	2079.08				18.9769	0.0526957	[K].NSISEKDMDEIK.[H]	PF3D7_0625400 [107-118]

## Sheet: 1.  Ac-K Peptides Plasmo
												Sir2B- Enriched						Sir2B- Unenriched					Sir2B- Enriched			Sir2B- Unenriched
Sequence	# PSMs	# Proteins	# Protein Groups	Protein Accessions	Modifications (only PTMs, all positions)	# Missed Cleavages	MH+ [Da]	PEP	q-value	Ions Score	DeltaScore	RT [min]	Charge	m/z [Da]	DeltaM [ppm]	Ions Score	DeltaScore	RT [min]	Charge	m/z [Da]	DeltaM [ppm]	Heavy/Light	Heavy/Light Count	Heavy/Light Variability [%]	Heavy/Light	Heavy/Light Count	Heavy/Light Variability [%]	Sequences in Proteins	Positions in Master Proteins
TQLQNISNSMEINTK	1	1	1	PF3D7_0100300	1×Acetyl[K15]	0	1792.89	0.398106	0.0476084							11.61		139.207	2	896.951	0.645592				100	1		[R].TQLQNISNSMEINTK.[S]	PF3D7_0100300 [811-825]
NNNNNNNNNNNNNNNNNNNNNINNGGDK	2	1	1	PF3D7_0104300	1×Acetyl[K28]	0	3161.28	0.202898	0.0167902							24.17	0.4583	52.3918	3	1054.44	7.04842				100	2	0	[K].NNNNNNNNNNNNNNNNNNNNNINNGGDK.[N]	PF3D7_0104300 [1706-1733]
NNLIGNHVKNNDEQYKPCDKPGALGHTSSIILK	1	1	1	PF3D7_0106500	2×Acetyl[K16; K33; K20; K9]	1	3779.94	0.401674	0.0499137							16.65	0.2353	76.0483	3	1260.65	1.27517				100	1		[K].NNLIGNHVKNNDEQYKPCDKPGALGHTSSIILK.[K]	PF3D7_0106500 [978-1010]
GSLFCQAMEGIANEPDGCPVKTFSQMAVDAAEAAGKVSK	1	1	1	PF3D7_0201000	1×Acetyl[K39; K21]	2	4120.92	0.400531	0.0495221							26.53	0.1481	111.86	3	1374.31	0.129819				100	1		[K].GSLFCQAMEGIANEPDGCPVKTFSQMAVDAAEAAGKVSK.[T]	PF3D7_0201000 [212-250]
CTLIYNYVMNVHK	2	1	1	PF3D7_0212400	1×Acetyl[K13]	0	1703.84	0.3034	0.025156							26.94		87.9233	2	852.428	7.22239				100	1		[K].CTLIYNYVMNVHK.[K]	PF3D7_0212400 [4078-4090]
NLTSMDTILHNLNDK	1	1	1	PF3D7_0214900	1×Acetyl[K15]	0	1793.88	0.396904	0.0425881							22.61	1	102.719	3	598.631	-2.0903				100	1		[K].NLTSMDTILHNLNDK.[L]	PF3D7_0214900 [631-645]
ISEMATGGYSIMSLNNRKLTK	1	1	1	PF3D7_0219600	2×Acetyl[K18; K21]	2	2428.24	0.339911	0.0317936							12.25	1	144.391	2	1214.62	-0.221926				100	1		[K].ISEMATGGYSIMSLNNRKLTK.[T]	PF3D7_0219600 [452-472]
ETVSIIEEMEENIVDVLEEEKEDLTDK	1	1	1	PF3D7_0220000	1×Acetyl[K21]	1	3241.57	0.398002	0.0465497							15	0	168.852	3	1081.19	-1.42746				100	1		[K].ETVSIIEEMEENIVDVLEEEKEDLTDK.[M]	PF3D7_0220000 [913-939]
ENSIGGGDK	2	1	1	PF3D7_0300100	1×Acetyl[K9]	0	883.423	0.175904	0.0151337							10.9	0.0909	13.6826	2	442.217	4.83048				100	2	0	[K].ENSIGGGDK.[D]	PF3D7_0300100 [555-563]
NIKYMDEFDIIK	1	1	1	PF3D7_0309900	1×Acetyl[K3]	1	1607.83	0.231371	0.020087							13.15	1	54.0821	3	536.615	1.67908				100	1		[K].NIKYMDEFDIIK.[K]	PF3D7_0309900 [1318-1329]
NTLNNLLKNFGCLNISK	4	1	1	PF3D7_0310200	1×Acetyl[K8]	1	2012.07	0.231873	0.0201179							36.28	0.6389	108.48	2	1006.54	-1.17159				100	4	0	[K].NTLNNLLKNFGCLNISK.[S]	PF3D7_0310200 [2852-2868]
MHEYNMNNTGNMSIPNNK	1	1	1	PF3D7_0403400	1×Acetyl[K18]	0	2189.91	0.398341	0.0481023							21.08	1	75.2445	4	548.234	0.42395				100	1		[K].MHEYNMNNTGNMSIPNNK.[R]	PF3D7_0403400 [1352-1369]
VTMNESVFNEGDKIMRKK	1	1	1	PF3D7_0408200	1×Acetyl[K13]	3	2191.1	0.398002	0.0465726							20.45	0.25	151.671	2	1096.05	-0.352726				100	1		[R].VTMNESVFNEGDKIMRKK.[K]	PF3D7_0408200 [49-66]
NNFHHMNIKDFQIFLRK	1	1	1	PF3D7_0411800	1×Acetyl[K9]	2	2274.18	0.105803	0.00883324							16.91	0.1765	135.348	4	569.304	6.56368				100	1		[K].NNFHHMNIKDFQIFLRK.[E]	PF3D7_0411800 [1224-1240]
VHVGDKIGSIPEGDNICLQTDDQTYNHNNNNIMLK	1	1	1	PF3D7_0415300	2×Acetyl[K6; K35]	1	4078.96	0.336137	0.0302214							13.45	0.0769	114.253	3	1360.33	0.408494				100	1		[K].VHVGDKIGSIPEGDNICLQTDDQTYNHNNNNIMLK.[K]	PF3D7_0415300 [294-328]
NDIINNNMMYYNITNNNMDKDK	1	1	1	PF3D7_0416000	2×Acetyl[K20; K22]	1	2745.22	0.270405	0.0228942							15.31	0	136.002	3	915.752	6.90921				100	1		[K].NDIINNNMMYYNITNNNMDKDK.[F]	PF3D7_0416000 [290-311]
EASCCILK	1	1	1	PF3D7_0509000	1×Acetyl[K8]	0	987.471	0.00386015	0.000473697							33.84	0.3235	38.7574	2	494.24	1.67359				100	1		[K].EASCCILK.[N]	PF3D7_0509000 [52-59]
LENKLSILEK	1	1	1	PF3D7_0509100	1×Acetyl[K4]	1	1235.73	0.246271	0.0215119							15.38	0.1333	65.6589	3	412.582	-1.44294				100	1		[K].LENKLSILEK.[K]	PF3D7_0509100 [1464-1473]
QDDVSTITSSYNMSMFFDSNSFSGNNDSFMK	1	1	1	PF3D7_0510100	1×Acetyl[K31]	0	3584.45	0.394556	0.0410865							10.68	1	68.0165	3	1195.49	1.82713				100	1		[K].QDDVSTITSSYNMSMFFDSNSFSGNNDSFMK.[Y]	PF3D7_0510100 [929-959]
KEELNNDMINTFTNK	1	1	1	PF3D7_0511500	1×Acetyl[K15; K1]	1	1859.89	0.29225	0.0244512							14.89	0	167.627	2	930.45	-0.0156291				100	1		[K].KEELNNDMINTFTNK.[R]	PF3D7_0511500 [9313-9327]
SLANNTNNVIQNDMNKEEK	1	1	1	PF3D7_0511500	1×Acetyl[K16; K19]	1	2241.05	0.215951	0.0179376							21.54	0.0909	83.7807	3	747.69	1.91589				100	1		[K].SLANNTNNVIQNDMNKEEK.[V]	PF3D7_0511500 [1600-1618]
EELQNIHAFSMK	1	1	1	PF3D7_0515800	1×Acetyl[K12]	0	1511.73	0.398002	0.0445319							10.63	1	38.3504	3	504.582	2.63311				100	1		[K].EELQNIHAFSMK.[C]	PF3D7_0515800 [60-71]
DNENIDVDK	1	1	1	PF3D7_0519500	1×Acetyl[K9]	0	1068.49	0.33227	0.028858							17.42	0.1765	32.1298	2	534.753	5.57137				100	1		[K].DNENIDVDK.[T]	PF3D7_0519500 [1346-1354]
TINDMLEVPIHVLDSK	5	1	1	PF3D7_0521700	1×Acetyl[K16]	0	1837.99	0.000466849	9.49861e-05							30.63	0.5161	141.072	3	613.336	0.316278				100	5	0	[K].TINDMLEVPIHVLDSK.[Y]	PF3D7_0521700 [753-768]
IMDSQLSKMYTR	1	1	1	PF3D7_0523300	1×Acetyl[K8]	1	1537.75	0.386064	0.0384999							10.39	1	150.961	2	769.377	0.44906				100	1		[K].IMDSQLSKMYTR.[M]	PF3D7_0523300 [71-82]
SVNITESEKSAR	1	1	1	PF3D7_0600400	1×Acetyl[K9]	1	1369.7	0.336661	0.030464							30.43	0.6	58.9831	3	457.238	-2.90459				100	1		[K].SVNITESEKSAR.[N]	PF3D7_0600400 [13-24]
CQYNKGGQGNDLXVNICIIDK	1	3	1	PF3D7_0601400; PF3D7_0323900; PF3D7_0631200	2×Acetyl[K5; K21]	1	2528.22	0.191555	0.0161285							19.67	0.05	121.625	4	632.81	0.779789				100	1		[K].CQYNKGGQGNDLXVNICIIDK.[DE]	PF3D7_0601400 [47-67]; PF3D7_0631200 [47-67]
EEVLENVNDIDK	1	1	1	PF3D7_0604000	1×Acetyl[K12]	0	1465.71	0.132894	0.0108894	11.97	1	66.403	3	489.24	-4.6659	15.93	0.1875	78.8306	3	489.242	-1.35537				100	1		[K].EEVLENVNDIDK.[N]	PF3D7_0604000 [1552-1563]
NKILDVSNSSTTSSSISSDEVDDISSNNDTEK	1	1	1	PF3D7_0605500	1×Acetyl[K2]	1	3451.6	0.134022	0.0110424							16.85	0.2941	151.44	4	863.655	0.233888				100	1		[K].NKILDVSNSSTTSSSISSDEVDDISSNNDTEK.[Y]	PF3D7_0605500 [28-59]
NNNMNNNNNMISKNSLANINNNNNMNNMNNK	2	1	1	PF3D7_0611800	1×Acetyl[K13]	1	3580.57	0.394971	0.0412979							14.74	0.1333	137.432	3	1194.2	1.53529				100	1		[K].NNNMNNNNNMISKNSLANINNNNNMNNMNNK.[M]	PF3D7_0611800 [1399-1429]
MMMKNIMHPNVIKNMDENNMDMDKMSANNIDMNK	1	1	1	PF3D7_0611800	3×Acetyl[K13; K24; K34; K4]	3	4179.82	0.398038	0.047337							25.3	0.12	113.973	4	1045.71	0.582585				100	1		[R].MMMKNIMHPNVIKNMDENNMDMDKMSANNIDMNK.[M]	PF3D7_0611800 [462-495]
INMSLDDFIEEIK	2	1	1	PF3D7_0628100	1×Acetyl[K13]	0	1587.82	0.351232	0.0341855							22.88	0.3043	154.298	2	794.417	1.51908				100	2	0	[R].INMSLDDFIEEIK.[N]	PF3D7_0628100 [9181-9193]
GLTNNNIK	1	1	1	PF3D7_0628100	1×Acetyl[K8]	0	880.496	0.298301	0.0248142							29.84	0	58.0869	2	440.751	-2.05116				100	1		[K].GLTNNNIK.[L]	PF3D7_0628100 [897-904]
CGGILGTTVPQLGILGGISTHMLTTAATSAAIDAGMK	1	1	1	PF3D7_0701800	1×Acetyl[K37]	0	3654.93	0.335532	0.0299811							17.29	0.0588	150.016	3	1218.98	-2.09172				100	1		[K].CGGILGTTVPQLGILGGISTHMLTTAATSAAIDAGMK.[A]	PF3D7_0701800 [154-190]
MEELNKSGIYSK	1	1	1	PF3D7_0703600	1×Acetyl[K6; K12]	1	1505.73	0.186108	0.0158366							45.99	0.2174	116.067	2	753.366	-0.72977				100	1		[-].MEELNKSGIYSK.[Q]	PF3D7_0703600 [1-12]
KKDQDEEEMVGQNGNINLNNNDVNQK	1	1	1	PF3D7_0706500	2×Acetyl[K2; K26; K1]	2	2994.39	0.000600059	0.000119637							49.54	0.52	48.3573	3	998.808	4.96926				100	1		[K].KKDQDEEEMVGQNGNINLNNNDVNQK.[I]	PF3D7_0706500 [152-177]
MNNQMSIELDEEK	5	1	1	PF3D7_0710200	1×Acetyl[K13]	0	1587.71	0.397144	0.0427621							24.31	0.0417	57.2591	2	794.36	1.7163				100	5	0	[K].MNNQMSIELDEEK.[K]	PF3D7_0710200 [1736-1748]
LEALETNIK	1	2	1	PF3D7_0712500; PF3D7_0421500	1×Acetyl[K9]	0	1037.6	0.0109011	0.000992176	19.3	0.2632	48.1809	2	540.303	-6.37068	38.21	0.6316	56.0464	2	519.302	1.20064				100	1		[K].LEALETNIK.[T]	PF3D7_0712500 [120-128]
NNSSDLLENSNHIPMK	1	1	1	PF3D7_0714600	1×Acetyl[K16]	0	1877.88	0.398017	0.0472334							14.98	0	124.945	2	939.445	2.62125				100	1		[K].NNSSDLLENSNHIPMK.[S]	PF3D7_0714600 [467-482]
ENSGDMENSLVEYTPNNSVFGEVQSIHNDFNNIK	1	1	1	PF3D7_0720700	1×Acetyl[K34]	0	3897.77	0.333774	0.0293887							15.55	0.3125	92.0629	3	1299.93	0.684413				100	1		[K].ENSGDMENSLVEYTPNNSVFGEVQSIHNDFNNIK.[M]	PF3D7_0720700 [1242-1275]
ITNHMVHMVDDQNCLDK	3	1	1	PF3D7_0723400	1×Acetyl[K17]	0	2076.94	5.29133e-06	0							80.08	0.8625	48.6544	2	1038.98	4.53824				100	2	0	[K].ITNHMVHMVDDQNCLDK.[L]	PF3D7_0723400 [1120-1136]
LLGLYGSNSINWIAADMASMLSGVTTLVMHSK	3	1	1	PF3D7_0731600	1×Acetyl[K32]	0	3452.75	0.156228	0.0131443							10.92	0	162.256	3	1151.59	0.424546				100	1		[R].LLGLYGSNSINWIAADMASMLSGVTTLVMHSK.[F]	PF3D7_0731600 [134-165]
NIHITMEEEK	1	1	1	PF3D7_0805700	1×Acetyl[K10]	0	1257.63	0.348681	0.0338627	18.99	1	52.4898	2	650.327	2.95792	23.99	1	39.3918	2	629.322	3.0129				100	1		[K].NIHITMEEEK.[Y]	PF3D7_0805700 [514-523]
QKINDHNVHKK	1	1	1	PF3D7_0806800	1×Acetyl[K10; K11]	2	1409.77	0.38893	0.0391132							14.75	0	34.444	3	470.595	-1.09719				100	1		[K].QKINDHNVHKK.[N]	PF3D7_0806800 [747-757]
QDTLDILK	8	1	1	PF3D7_0811400	1×Acetyl[K8]	0	952.542	0.00309262	0.000444564							36.26	0.3333	79.2388	2	476.775	0.448178				100	8	0	[K].QDTLDILK.[N]	PF3D7_0811400 [77-84]
INAIDMNNNLTDLGK	1	1	1	PF3D7_0821300	1×Acetyl[K15]	0	1645.82	0.0077787	0.000745657							30.93	0.4839	93.3437	2	823.414	-0.532901				100	1		[K].INAIDMNNNLTDLGK.[K]	PF3D7_0821300 [556-570]
DDNVQSEEHYEDDIYNDEGVNDINEDELGNINFEDTK	1	1	1	PF3D7_0822000	1×Acetyl[K37]	0	4408.85	0.187762	0.0159302							23.32	1	71.4967	4	1102.97	2.00862				100	1		[K].DDNVQSEEHYEDDIYNDEGVNDINEDELGNINFEDTK.[D]	PF3D7_0822000 [531-567]
AAAAEISASANAAGAAEIMK	1	2	1	PF3D7_0833200; PF3D7_1101200	1×Acetyl[K20]	0	1889.95	0.162294	0.0138656							14.13	1	96.3939	2	945.476	-0.466295				100	1		[K].AAAAEISASANAAGAAEIMK.[L]	PF3D7_0833200 [159-178]
NDNVFSSDTNLFKNNTIGSNAGNEQK	1	1	1	PF3D7_0903500	2×Acetyl[K13; K26]	1	2919.35	0.398072	0.0474737							11.08	0	110.333	3	973.786	-0.621572				100	1		[K].NDNVFSSDTNLFKNNTIGSNAGNEQK.[G]	PF3D7_0903500 [946-971]
NNINLSNMNYYEDICDK	2	1	1	PF3D7_0904300	1×Acetyl[K17]	0	2175.95	0.251495	0.0218404							15.44	0.2	124.292	3	725.988	-0.0222816				100	2	0	[K].NNINLSNMNYYEDICDK.[Y]	PF3D7_0904300 [1867-1883]
SLDLEVDVETMKGIAAEK	1	1	1	PF3D7_0905400	1×Acetyl[K18]	1	1955.01	0.379477	0.0375564							16.9	0.3529	75.8786	3	652.342	0.445023				100	1		[K].SLDLEVDVETMKGIAAEK.[L]	PF3D7_0905400 [427-444]
KNMIHLDMDVKK	4	1	1	PF3D7_0907600	1×Acetyl[K11; K12]	2	1520.8	0.266933	0.022714							24.96	0.16	132.979	2	760.904	-1.69992				100	3	0	[K].KNMIHLDMDVKK.[S]	PF3D7_0907600 [505-516]
STNIEENMIQKGNDNK	1	1	1	PF3D7_0920400	2×Acetyl[K11; K16]	1	1948.91	0.398002	0.0464602							16.86	1	148.247	3	650.309	1.72772				100	1		[K].STNIEENMIQKGNDNK.[D]	PF3D7_0920400 [351-366]
HNYSNSNHYFNSNINLDDEQK	1	1	1	PF3D7_0924000	1×Acetyl[K21]	0	2602.13	0.332192	0.0288296							10.53	1	32.3223	2	1301.57	4.07606				100	1		[K].HNYSNSNHYFNSNINLDDEQK.[N]	PF3D7_0924000 [819-839]
AIAELIDEK	2	1	1	PF3D7_0924700	1×Acetyl[K9]	0	1057.6	0.222576	0.0187414	10.34	1	100.039	2	529.298	-7.91046	42.83	0.3721	58.9891	2	508.296	-1.86142				100	2	0	[K].AIAELIDEK.[V]	PF3D7_0924700 [22-30]
HHNIEGKPGELFVTNEQEKK	1	1	1	PF3D7_0934100	3×Acetyl[K7; K19; K20]	1	2467.23	0.398002	0.0451823							17.72	0.2222	122.184	2	1234.12	0.227622				100	1		[K].HHNIEGKPGELFVTNEQEKK.[K]	PF3D7_0934100 [475-494]
VETGCLKYGCGLGGVAGSVGLFGGFGIYGWK	1	1	1	PF3D7_1000600	1×Acetyl[K31; K7]	1	3215.58	0.233088	0.020291							19.51	0.25	96.6881	3	1072.53	1.89719				100	1		[K].VETGCLKYGCGLGGVAGSVGLFGGFGIYGWK.[T]	PF3D7_1000600 [115-145]
CNNINYNDLSK	4	5	3	PF3D7_1000700; PF3D7_1478500; PF3D7_1253900; PF3D7_1400900; PF3D7_1479300	1×Acetyl[K11]	0	1403.63	0.03376	0.0031428							19.03	0.0526	52.2849	2	702.321	1.47423				100	2	0	[K].CNNINYNDLSK.[XQ]	PF3D7_1000700 [122-132]; PF3D7_1478500 ; PF3D7_1253900 [115-125]
NMLYIDKDK	1	1	1	PF3D7_1002700	1×Acetyl[K7]	1	1146.59	0.364026	0.0357426							24.52	0.28	36.5609	2	573.802	2.29007				100	1		[K].NMLYIDKDK.[I]	PF3D7_1002700 [437-445]
NNNQKKPITEKNEYDTEK	1	1	1	PF3D7_1107200	3×Acetyl[K6; K11; K18; K5]	2	2326.13	0.326762	0.0276144							18.74	0.3684	137.095	4	582.289	2.28564				100	1		[K].NNNQKKPITEKNEYDTEK.[K]	PF3D7_1107200 [613-630]
SNLYDILGKAVINK	1	1	1	PF3D7_1107500	1×Acetyl[K9]	1	1603.92	0.394347	0.0410494							12.2	1	33.8445	3	535.313	0.521602				100	1		[M].SNLYDILGKAVINK.[E]	PF3D7_1107500 [2-15]
LFGNLQGNNANGINGKNMGDLQSMLNNLLNSEK	1	1	1	PF3D7_1123500	2×Acetyl[K16; K33]	1	3639.76	0.334657	0.029623							20.84	0.1905	148.148	3	1213.93	1.63261				100	1		[K].LFGNLQGNNANGINGKNMGDLQSMLNNLLNSEK.[Y]	PF3D7_1123500 [414-446]
TNQNNNNNNDNNNDNNNGDILK	4	1	1	PF3D7_1125700	1×Acetyl[K22]	0	2536.08	0.0425003	0.00398294							58.82	0.5932	60.1899	2	1268.55	6.31128				100	2	0	[K].TNQNNNNNNDNNNDNNNGDILK.[S]	PF3D7_1125700 [508-529]
YENILTSMK	1	1	1	PF3D7_1133900	1×Acetyl[K9]	0	1105.57	0.0383494	0.00354676	13.42	0.1538	43.8494	2	570.782	-2.5527	16.07	1	72.2688	2	553.288	1.44531				100	1		[K].YENILTSMK.[K]	PF3D7_1133900 [418-426]
GSLPWQGLKAISK	1	2	1	PF3D7_1136500.1; PF3D7_1136500.2	1×Acetyl[K9]	1	1433.82	0.401193	0.0497594							18.57	0.1579	29.3278	4	359.212	1.46139				100	1		[R].GSLPWQGLKAISK.[K]	PF3D7_1136500.1 [209-221]
SEMKIENEEK	1	1	1	PF3D7_1200700	1×Acetyl[K4]	1	1285.61	0.170445	0.0147006	13.01	1	55.0652	2	643.307	0.249057	23.27	0.4783	64.8635	2	643.309	3.57236				100	1		[R].SEMKIENEEK.[S]	PF3D7_1200700 [215-224]
NNLKNNINNNNTLK	1	1	1	PF3D7_1203000	2×Acetyl[K4; K14]	1	1718.89	0.187008	0.0158726							33.33	0.3939	63.9122	3	573.634	-1.93368				100	1		[K].NNLKNNINNNNTLK.[R]	PF3D7_1203000 [310-323]
NLNLIXNNK	1	1	1	PF3D7_1220200	1×Acetyl[K9]	0	1122.6	0.344782	0.0332753							13.31	0.1538	39.9315	3	374.875	4.79679				100	1		[R].NLNLIXNNK.[F]	PF3D7_1220200 [475-483]
NVNTSDQCNDKINAPDMDIISISTEEDK	1	1	1	PF3D7_1226000	1×Acetyl[K11]	1	3252.49	0.0282215	0.00264103							13.62	0	132.971	3	1084.84	3.33774				100	1		[K].NVNTSDQCNDKINAPDMDIISISTEEDK.[K]	PF3D7_1226000 [746-773]
LYIQKLQEWAKTVGNTVVSGEPQTQGEASSPSDK	1	2	1	PF3D7_1240400; PF3D7_1240900	1×Acetyl[K5]	2	3724.88	0.39804	0.047337							12.84	0.1538	93.4769	3	1242.3	1.26803				100	1		[R].LYIQKLQEWAKTVGNTVVSGEPQTQGEASSPSDK.[E]	PF3D7_1240400 [963-996]; PF3D7_1240900 [1005-1038]
AAQMASAGGAIYLMNNLKDMIDMVFVQTFNYTNSTDSTVMK	2	1	1	PF3D7_1252200	1×Acetyl[K18; K41]	1	4580.14	0.318957	0.0266445							20.17	0.15	154.743	4	1145.79	-0.469205				100	1		[R].AAQMASAGGAIYLMNNLKDMIDMVFVQTFNYTNSTDSTVMK.[E]	PF3D7_1252200 [254-294]
NGLQINK	1	1	1	PF3D7_1303800	1×Acetyl[K7]	0	835.475	0.335083	0.0298158							15.26		65.7985	2	418.241	1.17562				100	1		[K].NGLQINK.[E]	PF3D7_1303800 [8138-8144]
NFNSSDNIYNEDKNEHVDGSTLLNHNNYDK	1	1	1	PF3D7_1319600	2×Acetyl[K13; K30]	1	3601.58	0.354248	0.0345391							13.48	1	47.0081	5	721.123	0.672249				100	1		[K].NFNSSDNIYNEDKNEHVDGSTLLNHNNYDK.[Q]	PF3D7_1319600 [1038-1067]
VSGGLSKIFADVGDVVLVDAPLCEIDTSVEPPEDICK	1	1	1	PF3D7_1320800	1×Acetyl[K7]	1	4007.02	0.398002	0.0450332							41.44	0.5854	61.6014	3	1336.34	0.185052				100	1		[K].VSGGLSKIFADVGDVVLVDAPLCEIDTSVEPPEDICK.[T]	PF3D7_1320800 [95-131]
NMITGTSQMDGSILVVSAYDGLMPQTK	3	1	1	PF3D7_1330600	1×Acetyl[K27]	0	2919.4	0.354814	0.0346279							22.69	0.3913	73.2631	4	730.607	3.63545				100	3	0	[K].NMITGTSQMDGSILVVSAYDGLMPQTK.[E]	PF3D7_1330600 [200-226]
NNENVENNMYNIDNNIDNIMKK	1	1	1	PF3D7_1345400	1×Acetyl[K22; K21]	1	2706.24	0.396755	0.0424537							15.19	0.3333	43.989	3	902.757	6.68057				100	1		[K].NNENVENNMYNIDNNIDNIMKK.[G]	PF3D7_1345400 [427-448]
GDNHNDYNDDDINK	1	1	1	PF3D7_1350500	1×Acetyl[K14]	0	1697.67	0.245986	0.0214754							23.56	1	111.436	3	566.568	7.87206				100	1		[K].GDNHNDYNDDDINK.[D]	PF3D7_1350500 [633-646]
AGINSIDIISTNYDIPK	7	1	1	PF3D7_1360700	1×Acetyl[K17]	0	1869.05	0.00024303	5.37403e-05							71.4	0.6761	117.88	2	935.025	-0.886372				100	6	0	[K].AGINSIDIISTNYDIPK.[L]	PF3D7_1360700 [301-317]
SNKIITVEESK	4	1	1	PF3D7_1366400	1×Acetyl[K3]	1	1303.73	0.132046	0.0108178							20.45		53.3579	3	435.247	-1.31484				100	3	0	[K].SNKIITVEESK.[R]	PF3D7_1366400 [50-60]
SSSNLSSSDDNIIISNNDNMNK	1	1	1	PF3D7_1408700	1×Acetyl[K22]	0	2448.11	0.332073	0.0287865							13.56	0.2143	89.4476	2	1224.56	-0.708231				100	1		[K].SSSNLSSSDDNIIISNNDNMNK.[D]	PF3D7_1408700 [2288-2309]
SYTRPMNIDDFNMDDEDQTEQDKYNDDDYDDDDNIK	2	1	1	PF3D7_1415600	1×Acetyl[K36; K23]	1	4479.76	0.231125	0.020074							12.64	1	12.5004	3	1493.92	-1.35843				100	1		[R].SYTRPMNIDDFNMDDEDQTEQDKYNDDDYDDDDNIK.[K]	PF3D7_1415600 [1031-1066]
TSPTISFLNKTSMNNKNVDK	1	1	1	PF3D7_1416600	1×Acetyl[K16; K10; K20]	2	2304.16	0.333991	0.029442							26.26	0.6154	161.935	2	1152.59	0.73269				100	1		[K].TSPTISFLNKTSMNNKNVDK.[E]	PF3D7_1416600 [2142-2161]
VTGVCIK	2	1	1	PF3D7_1417800	1×Acetyl[K7]	0	783.451	0.031758	0.00290379							19.15	1	37.3924	2	392.229	0.988338				100	1		[K].VTGVCIK.[R]	PF3D7_1417800 [320-326]
LMEITSLNIPMTLFHAQGK	1	1	1	PF3D7_1427000	1×Acetyl[K19]	0	2232.16	0.352391	0.034334							15.75	1	129.284	3	744.728	4.92967				100	1		[K].LMEITSLNIPMTLFHAQGK.[R]	PF3D7_1427000 [909-927]
ISIGSNTMSSTISK	1	1	1	PF3D7_1431500	1×Acetyl[K14]	0	1504.78	0.365828	0.0359374							12.78	1	50.4576	3	502.266	0.858424				100	1		[K].ISIGSNTMSSTISK.[T]	PF3D7_1431500 [565-578]
MCKNVCSKKNLCNIQK	2	1	1	PF3D7_1454300	2×Acetyl[K9; K16; K8]	3	2132.02	0.209802	0.0172615							17.89	0.3333	62.6932	4	533.761	0.952482				100	1		[K].MCKNVCSKKNLCNIQK.[N]	PF3D7_1454300 [218-233]
MNAGSYTPYMDSGITSVDLTSFISGYDTPK	1	1	1	PF3D7_1461600	1×Acetyl[K30]	0	3290.49	0.401013	0.0496985							14.3	1	59.8283	3	1097.51	2.19138				100	1		[K].MNAGSYTPYMDSGITSVDLTSFISGYDTPK.[Y]	PF3D7_1461600 [513-542]
GGLVNVTIESGMDHYVGSINNNIESISLNKNEK	1	1	1	PF3D7_1475500	2×Acetyl[K30; K33]	1	3657.84	0.225668	0.0192403							22.6	0.1304	107.992	3	1219.95	-1.67409				100	1		[K].GGLVNVTIESGMDHYVGSINNNIESISLNKNEK.[G]	PF3D7_1475500 [818-850]
VIEESLKNSLADK	1	1	1	PF3D7_1014900	1×Acetyl[K13; K7]	1	1494.81	0.0940054	0.0079015							20.48	0.25	56.5772	3	498.942	-0.97207				39.4057	1		[K].VIEESLKNSLADK.[N]	PF3D7_1014900 [2248-2260]
INNKLK	1	1	1	PF3D7_0515900	1×Acetyl[K4]	1	736.479	0.400552	0.0495253							19.65	0.1	44.3725	2	368.743	0.0613322				28.8368	1		[K].INNKLK.[S]	PF3D7_0515900 [291-296]
IMDELFFIQNDK	1	1	1	PF3D7_1025500	1×Acetyl[K12]	0	1584.78	0.135998	0.0112405							10.88	1	39.9869	3	528.934	4.2789				23.0626	1		[K].IMDELFFIQNDK.[Y]	PF3D7_1025500 [1575-1586]
LSSTHVEEIFFFYDYVCEFIK	1	1	1	PF3D7_1324300	1×Acetyl[K21]	0	2729.3	0.325514	0.0274318							10.95		137.786	4	683.081	-1.07599				19.6861	1		[R].LSSTHVEEIFFFYDYVCEFIK.[R]	PF3D7_1324300 [4627-4647]
VFEFDVIFSGSDVAGEGEHK	1	1	1	PF3D7_1106300	1×Acetyl[K20]	0	2218.04	0.395782	0.0416694							14.31	0	150.795	2	1109.53	2.30114				15.9657	1		[K].VFEFDVIFSGSDVAGEGEHK.[I]	PF3D7_1106300 [193-212]
NVINVNSVNSINSMNNAK	3	1	1	PF3D7_0926100	1×Acetyl[K18]	0	1945.99	0.000133716	2.24135e-05							54.24	0.7037	83.1978	2	973.5	-1.35986				15.8647	1		[K].NVINVNSVNSINSMNNAK.[V]	PF3D7_0926100 [1575-1592]
KAANAASQAAETAANETTSGMIEAELSK	3	1	1	PF3D7_0712500	1×Acetyl[K1; K28]	1	2823.33	0.347289	0.0337007							15.12	1	120.793	3	941.783	1.48199				15.0234	3	5187.67	[R].KAANAASQAAETAANETTSGMIEAELSK.[I]	PF3D7_0712500 [298-325]
LNNISVCNSSEK	2	1	1	PF3D7_1321300	1×Acetyl[K12]	0	1371.66	0.163148	0.0139677							36.75	0.6757	35.2481	2	686.336	-0.407681				13.5258	2	8134.12	[K].LNNISVCNSSEK.[R]	PF3D7_1321300 [1217-1228]
MDAEIKHEDENVK	1	1	1	PF3D7_1466800	1×Acetyl[K13]	1	1564.74	0.0145413	0.00123974							20.05	0.25	26.9692	3	522.251	0.679267				12.1861	1		[R].MDAEIKHEDENVK.[Y]	PF3D7_1466800 [182-194]
KMVDIMTAEASK	2	1	1	PF3D7_0322900	1×Acetyl[K12; K1]	1	1323.66	0.000153842	3.83659e-05							88.75	0.6629	51.8307	2	662.337	1.52935				11.2839	2	18711.3	[K].KMVDIMTAEASK.[V]	PF3D7_0322900 [167-178]
EDLEDDANQNILMK	2	1	1	PF3D7_0603400	1×Acetyl[K14]	0	1647.75	0.0272458	0.00251676							27.66	1	75.5094	2	824.379	-1.94554				11.1028	2	20226.8	[K].EDLEDDANQNILMK.[S]	PF3D7_0603400 [127-140]
MDHDQYVITPYEK	2	1	1	PF3D7_0723800	1×Acetyl[K13]	0	1645.76	6.7702e-05	0							61.4	1	54.1098	2	823.387	2.10137				10.4873	2	26739.6	[K].MDHDQYVITPYEK.[K]	PF3D7_0723800 [983-995]
KLESVPISHMGK	5	1	1	PF3D7_1008400	1×Acetyl[K12]	1	1325.72	0.000192505	3.83659e-05	12.71	0.0769	102.737	2	674.875	4.98652	62.09	0.7742	36.7826	2	663.367	1.75377				9.86092	5	114.268	[K].KLESVPISHMGK.[K]	PF3D7_1008400 [33-44]
QMHPIIIINCK	5	1	1	PF3D7_1127600	1×Acetyl[K11]	0	1394.8	0.00012334	2.24135e-05							41.34	1	64.8867	3	465.607	2.9798				8.33808	4	88294.8	[K].QMHPIIIINCK.[N]	PF3D7_1127600 [148-158]
FSQQYQDIIDGK	3	1	1	PF3D7_1037500	1×Acetyl[K12]	0	1455.73	1.15265e-05	0							74.66	0.6267	70.2327	2	728.369	0.916112				7.99812	2	111041	[K].FSQQYQDIIDGK.[V]	PF3D7_1037500 [343-354]
LNNDDPNMIQLK	2	1	1	PF3D7_1019600	1×Acetyl[K12]	0	1421.72	0.213394	0.0176723							31.74	0.2188	71.0919	2	711.359	-3.52235				7.28609	2	66.7331	[K].LNNDDPNMIQLK.[S]	PF3D7_1019600 [681-692]
MNSYINENISSAFK	1	1	1	PF3D7_0705100	1×Acetyl[K14]	0	1675.76	0.000238303	5.37403e-05	10.33	1	69.074	2	838.381	-5.56012	34.44	1	90.4028	2	809.386	4.72083				6.92805	1		[K].MNSYINENISSAFK.[Y]	PF3D7_0705100 [959-972]
IINAQDALK	1	1	1	PF3D7_1425200	1×Acetyl[K9]	0	999.602	0.330829	0.028439							18.72	0.2632	50.9311	2	500.304	-1.11103				6.40087	1		[K].IINAQDALK.[I]	PF3D7_1425200 [269-277]
GTANFMIK	1	1	1	PF3D7_1351100	1×Acetyl[K8]	0	881.455	0.0138171	0.00119193							27.08	0.3704	54.534	2	441.231	-0.689766				5.85317	1		[R].GTANFMIK.[W]	PF3D7_1351100 [57-64]
KMNNNMFYDNGLNYNMLDNNTFNGNILNNNQIIK	1	1	1	PF3D7_1433800	1×Acetyl[K34]	1	4101.92	0.349877	0.0340047							12.75	0.0769	109.419	4	1026.23	0.079675				5.15417	1		[K].KMNNNMFYDNGLNYNMLDNNTFNGNILNNNQIIK.[C]	PF3D7_1433800 [960-993]
NLTLAGSEDGVIK	1	1	1	PF3D7_1237600	1×Acetyl[K13]	0	1323.72	0.0291272	0.00270874							36.16	0.1111	76.8427	2	662.367	2.83654				5.14458	1		[K].NLTLAGSEDGVIK.[A]	PF3D7_1237600 [429-441]
FNASNIEGK	7	1	1	PF3D7_1367500	1×Acetyl[K9]	0	986.502	0.000347388	8.04483e-05							57.53	0.6897	35.4659	2	493.755	1.01849				4.57457	4	127.8	[K].FNASNIEGK.[I]	PF3D7_1367500 [118-126]
ESIVNESVVK	4	1	1	PF3D7_0715200	1×Acetyl[K10]	0	1103.59	0.0125599	0.0010958	21.06	0.0952	54.659	2	573.302	-7.77007	26.5	0.3077	57.0201	2	552.301	0.733125				4.51985	1		[K].ESIVNESVVK.[E]	PF3D7_0715200 [1901-1910]
IINSHFPLLK	2	1	1	PF3D7_0412300	1×Acetyl[K10]	0	1195.74	0.229617	0.0198831							23.94	0.3333	78.4278	3	399.252	2.44065				4.34935	2	11.0382	[K].IINSHFPLLK.[Y]	PF3D7_0412300 [457-466]
DNSVMGMNNINNK	3	1	1	PF3D7_1233900	1×Acetyl[K13]	0	1457.66	0.0979602	0.00824203							32.38	0.625	55.689	2	729.335	2.54775				3.62589	2	1365.02	[R].DNSVMGMNNINNK.[I]	PF3D7_1233900 [73-85]
FTFPSLSPTDVLIPGK	5	1	1	PF3D7_0608600	1×Acetyl[K16]	0	1725.95	0.000874761	0.000162796							52.12	1	155.252	2	863.481	1.09889				3.30936	4	20.1421	[K].FTFPSLSPTDVLIPGK.[E]	PF3D7_0608600 [215-230]
NVEEIVK	1	1	1	PF3D7_0612200	1×Acetyl[K7]	0	830.462	0.250416	0.02179	15.17	0.0667	17.0023	2	415.733	-3.46838	22.22	0.4545	40.466	2	419.244	2.08386				3.09432	1		[K].NVEEIVK.[K]	PF3D7_0612200 [1632-1638]
YCSLQNEHLNITNDIIDNVYLK	4	1	1	PF3D7_0931000	1×Acetyl[K22]	0	2700.36	1.00131e-05	0							46.4	1	126.579	3	900.793	2.0717				3.04155	3	61.3359	[K].YCSLQNEHLNITNDIIDNVYLK.[I]	PF3D7_0931000 [651-672]
NKDTLILLCGPPPMTSSIK	4	1	1	PF3D7_1367500	1×Acetyl[K2]	1	2099.14	0.000154763	3.83659e-05							48.65	0.7143	112.823	3	700.386	0.601079				2.99453	4	5.65219	[K].NKDTLILLCGPPPMTSSIK.[S]	PF3D7_1367500 [329-347]
GVMLSNLNMYNAIVPLCK	1	1	1	PF3D7_0215300	1×Acetyl[K18]	0	2044.05	0.00216647	0.000263856							28.58	0.6207	145.258	2	1022.53	1.29877				2.97546	1		[K].GVMLSNLNMYNAIVPLCK.[H]	PF3D7_0215300 [320-337]
LQEILSK	2	1	1	PF3D7_1357700	1×Acetyl[K7]	0	837.515	0.229927	0.0199276	12.53		91.5989	2	436.76	5.29278	28.45	0.4643	41.6003	2	419.261	-1.19931				2.7914	2	59.0518	[K].LQEILSK.[N]	PF3D7_1357700 [1098-1104]
SLMDTTNDTDSLIMNNIK	6	1	1	PF3D7_1465300	1×Acetyl[K18]	0	2025.95	3.52824e-05	0							66.44	0.6818	113.743	2	1013.48	1.08142				2.75092	3	115.343	[K].SLMDTTNDTDSLIMNNIK.[Q]	PF3D7_1465300 [225-242]
DAICSFANSLSVELK	5	1	1	PF3D7_0422000	1×Acetyl[K15]	0	1660.83	2.7149e-05	0							68.56	0.5652	129.282	2	830.921	0.855356				2.73181	4	12.653	[K].DAICSFANSLSVELK.[E]	PF3D7_0422000 [209-223]
NVLCQFCINCSVIGSK	2	1	1	PF3D7_1417700	1×Acetyl[K16]	0	1912.93	5.35828e-06	0							82.02	0.8293	108.485	2	956.968	0.648574				2.68744	2	81.3742	[R].NVLCQFCINCSVIGSK.[Q]	PF3D7_1417700 [213-228]
TILIQNYGGIDMVNQK	8	1	1	PF3D7_1021900	1×Acetyl[K16]	0	1827.99	8.42668e-05	2.24135e-05							94.56	0.6526	102.391	2	914.5	-0.377419				2.56173	7	112.726	[K].TILIQNYGGIDMVNQK.[G]	PF3D7_1021900 [1751-1766]
MINSTEDFSINGISYK	1	1	1	PF3D7_0424500	1×Acetyl[K16]	0	1839.91	0.000349701	8.04483e-05							28.6	0.2759	96.8137	2	920.459	0.899523				2.50953	1		[K].MINSTEDFSINGISYK.[D]	PF3D7_0424500 [237-252]
NSGINVSNFSNDLLK	1	1	1	PF3D7_0704800	1×Acetyl[K15]	0	1628.84	0.000198375	3.83659e-05							43.59	1	112.904	2	814.921	-0.825987				2.46794	1		[K].NSGINVSNFSNDLLK.[K]	PF3D7_0704800 [192-206]
MNENLENFSTIDLLNELK	10	1	1	PF3D7_1008900	1×Acetyl[K18]	0	2144.07	3.95578e-05	0							86.24	0.7326	158.268	2	1072.54	1.2768				2.4401	8	18.0654	[-].MNENLENFSTIDLLNELK.[R]	PF3D7_1008900 [1-18]
GNFFQIK	3	1	1	PF3D7_0412000	1×Acetyl[K7]	0	860.474	0.112419	0.00935395	21.43	0.1429	62.1026	2	430.739	-2.55563	22.12	0.2727	67.0092	2	430.742	2.40962	2.07639	1		2.4241	2	13.5101	[R].GNFFQIK.[E]	PF3D7_0412000 [327-333]
LLNMNGQDGNINIK	3	1	1	PF3D7_0625400	1×Acetyl[K14]	0	1543.79	7.29997e-05	2.24135e-05							73.57	0.5676	77.3962	2	772.399	1.22573				2.33093	2	14.5998	[K].LLNMNGQDGNINIK.[R]	PF3D7_0625400 [128-141]
NSISIGNGSK	1	1	1	PF3D7_0918700	1×Acetyl[K10]	0	1018.52	0.378008	0.037326	14.07	0.0714	28.8399	2	509.762	-0.660437	28	0.0714	70.6338	2	509.764	3.6542				2.27439	1		[K].NSISIGNGSK.[I]	PF3D7_0918700 [208-217]
TNDTAIFDINK	9	1	1	PF3D7_1306200	1×Acetyl[K11]	0	1251.62	0.000200158	3.83659e-05	32.86	0.5152	60.9572	2	633.331	-0.777838	73.74	0.6351	73.4906	2	626.314	-0.0828847	0.776905	2	14.3817	2.25267	4	89.2	[K].TNDTAIFDINK.[V]	PF3D7_1306200 [25-35]
NLLTESIYAK	2	1	1	PF3D7_0309300	1×Acetyl[K10]	0	1158.65	0.00104999	0.000162796	14.46	0.1429	74.4019	2	579.823	-7.99889	40.08	0.55	79.9348	2	579.828	0.851				2.20993	2	30.4662	[K].NLLTESIYAK.[L]	PF3D7_0309300 [190-199]
IVQDSASYDVSQEIELFTDCLK	9	1	1	PF3D7_0410600	1×Acetyl[K22]	0	2574.25	4.99963e-06	0							101.98	0.8922	161.482	2	1287.63	-0.522239				2.16133	7	2.793	[R].IVQDSASYDVSQEIELFTDCLK.[L]	PF3D7_0410600 [282-303]
ESECFGENMNEVYIK	2	1	1	PF3D7_0201500	1×Acetyl[K15]	0	1855.8	0.000123853	2.24135e-05							45.86	1	82.4736	2	928.403	1.43216				2.14111	2	4.93547	[K].ESECFGENMNEVYIK.[L]	PF3D7_0201500 [103-117]
DDINDIMNDLNK	1	1	1	PF3D7_0823800	1×Acetyl[K12]	0	1419.64	0.0104673	0.000972923	13.23	1	21.9638	3	473.883	-6.31108	50.1	0.52	103.384	2	717.344	2.46913				2.1405	1		[K].DDINDIMNDLNK.[K]	PF3D7_0823800 [28-39]
YEPFGKPPPGYIPGK	2	1	1	PF3D7_1110200	1×Acetyl[K15]	0	1653.87	0.00240713	0.000308216							25.19	0.24	68.6395	2	827.443	2.28216				2.10751	2	37.4064	[K].YEPFGKPPPGYIPGK.[G]	PF3D7_1110200 [31-45]
VLSSLTNEIEFYK	1	1	1	PF3D7_1419400	1×Acetyl[K13]	0	1542.81	0.00293095	0.0004405							22.33	1	108.205	2	771.904	-2.73687				2.09747	1		[K].VLSSLTNEIEFYK.[I]	PF3D7_1419400 [2147-2159]
NIMEECAELDDFEETLYK	4	1	1	PF3D7_0717700	1×Acetyl[K18]	0	2248.96	3.57649e-07	0							93.83	0.8723	131.829	2	1124.99	0.826055				2.08137	4	144.093	[K].NIMEECAELDDFEETLYK.[I]	PF3D7_0717700 [242-259]
NTMNYDNNDMMLIK	7	2	1	PF3D7_0529400.2; PF3D7_0529400.1	1×Acetyl[K14]	0	1723.76	2.8235e-06	0							95.54	0.8542	90.8324	2	862.382	0.58851				2.07589	5	385.981	[K].NTMNYDNNDMMLIK.[Y]	PF3D7_0529400.1 [763-776]
KDDLEVIENPK	2	1	1	PF3D7_0826100	1×Acetyl[K1]	1	1306.7	0.00315286	0.000444564							47.21	0.3191	45.5513	2	653.853	1.42529				2.07303	2	31.5538	[K].KDDLEVIENPK.[F]	PF3D7_0826100 [4019-4029]
INTLFQK	1	1	1	PF3D7_0405400	1×Acetyl[K7]	0	863.499	0.372065	0.0365684							11.07	0.0909	53.4305	2	432.253	0.660999				2.05414	1		[R].INTLFQK.[D]	PF3D7_0405400 [2075-2081]
KSELNDDGYEEIDK	2	1	1	PF3D7_0705400	2×Acetyl[K1; K14]	1	1661.76	0.00109957	0.000174319							54.03	0.5741	40.8695	2	831.386	1.56484				2.01384	1		[K].KSELNDDGYEEIDK.[T]	PF3D7_0705400 [614-627]
ESLISLTK	1	1	1	PF3D7_1027600	1×Acetyl[K8]	0	932.53	0.243099	0.021291							11.71	0.1667	114.885	2	466.768	-0.362118				2.00375	1		[K].ESLISLTK.[K]	PF3D7_1027600 [265-272]
QYLDSLINMINDDVTQK	6	1	1	PF3D7_0407800	1×Acetyl[K17]	0	2009.98	7.88645e-08	0							100.74	0.7327	155.713	2	1005.5	1.82175				1.95442	4	12.1056	[R].QYLDSLINMINDDVTQK.[K]	PF3D7_0407800 [1269-1285]
ENEMPSEDLKNPSELITK	4	1	1	PF3D7_1459000	1×Acetyl[K10]	1	2081.02	0.00914296	0.000866728							49.62	0.72	83.4158	2	1041.02	2.214				1.94406	3	0.672445	[K].ENEMPSEDLKNPSELITK.[E]	PF3D7_1459000 [163-180]
LNYLSLNNINMK	1	1	1	PF3D7_1460500	1×Acetyl[K12]	0	1436.76	0.236251	0.0206475	11.4	1	92.0258	2	739.886	-1.38087	33.96	0.6471	101.665	2	718.882	0.324604				1.88286	1		[K].LNYLSLNNINMK.[T]	PF3D7_1460500 [1187-1198]
VKGPEIITEEVK	18	1	1	PF3D7_0500800	2×Acetyl[K2; K12]	1	1355.8	0.00242146	0.000308216							39.23	0.5897	55.1019	2	678.404	2.60457				1.88137	4	10.086	[].VKGPEIITEEVK.[]	PF3D7_0500800 [618-629][651-662]
IVFQDLSK	8	1	1	PF3D7_0401800	1×Acetyl[K8]	0	956.553	0.240787	0.0210746	22.03	0.5	55.6612	2	478.779	-1.69924	23.02	0.2609	64.6768	2	478.781	2.70347	2.14047	1		1.8591	6	5.24081	[K].IVFQDLSK.[K]	PF3D7_0401800 [400-407]
INNILDNTHLNNIQNK	3	1	1	PF3D7_0904600	1×Acetyl[K16]	0	1899.03	4.25137e-06	0							89.69	0.8	71.7415	2	950.021	-0.323478				1.83216	1		[K].INNILDNTHLNNIQNK.[N]	PF3D7_0904600 [1163-1178]
NNLILYGGK	3	1	1	PF3D7_1210600	1×Acetyl[K9]	0	998.574	0.0999637	0.00839517	15.69	0.25	59.2449	3	347.534	2.20216	38.27	0.5263	55.7792	2	499.793	4.54517				1.81673	2	127.857	[K].NNLILYGGK.[M]	PF3D7_1210600 [502-510]
LNNENILEDK	2	1	1	PF3D7_1443000	1×Acetyl[K10]	0	1201.61	0.130046	0.0106693							17.45	0.1176	46.3243	2	601.307	0.848775				1.79103	1		[K].LNNENILEDK.[N]	PF3D7_1443000 [105-114]
NSYSNINISK	1	1	1	PF3D7_1230800	1×Acetyl[K10]	0	1153.6	0.0455255	0.00417094							33.66	1	35.9845	2	577.306	0.707648				1.77397	1		[K].NSYSNINISK.[K]	PF3D7_1230800 [245-254]
NNNMEKNNNIQK	1	1	1	PF3D7_0103300	2×Acetyl[K6; K12]	1	1483.7	0.393031	0.040381							10.8	1	43.5945	3	495.242	5.20341				1.75994	1		[K].NNNMEKNNNIQK.[N]	PF3D7_0103300 [559-570]
DKDNTQMDNLNNIIFNK	1	1	1	PF3D7_1307700	1×Acetyl[K17]	1	2051	0.00275433	0.000399327							58.27	0.7414	94.6155	2	1026.01	2.70421				1.75564	1		[K].DKDNTQMDNLNNIIFNK.[Y]	PF3D7_1307700 [617-633]
LLIESGTNK	1	1	1	PF3D7_1239200	1×Acetyl[K9]	0	974.552	0.0716068	0.00595036							22.94		45.4309	2	487.779	-1.48968				1.74756	1		[K].LLIESGTNK.[N]	PF3D7_1239200 [1064-1072]
NLFVSAITPSIK	9	1	1	PF3D7_0611400	1×Acetyl[K12]	0	1303.78	0.000261381	5.37403e-05							64.78	0.6615	110.458	2	652.395	1.16957				1.74307	4	12.2073	[K].NLFVSAITPSIK.[D]	PF3D7_0611400 [26-37]
SQSKPNQEISSR	1	1	1	PF3D7_1134600	1×Acetyl[K4]	0	1409.71	0.0179451	0.00148206							21.72	0.3636	24.6678	2	705.358	-0.71699				1.74078	1		[M].SQSKPNQEISSR.[N]	PF3D7_1134600 [2-13]
GEQNPNNFTVAICTGGGPGFMEAANK	22	1	1	PF3D7_0413700	1×Acetyl[K26]	0	2681.21	6.18316e-09	0							99.03	1	114.872	3	894.408	0.752286				1.73863	9	7.65452	[K].GEQNPNNFTVAICTGGGPGFMEAANK.[G]	PF3D7_0413700 [169-194]
DMYESPIK	1	1	1	PF3D7_0207500	1×Acetyl[K8]	0	989.472	0.0954235	0.00803163							18.46	0.3889	51.9292	2	495.241	1.54238				1.72557	1		[K].DMYESPIK.[E]	PF3D7_0207500 [579-586]
LTGNNSTTINTNSTENTSATK	6	1	1	PF3D7_0702300	1×Acetyl[K21]	0	2176.04	8.65108e-10	0							116.18	0.8448	36.3175	2	1088.53	2.77889				1.71318	2	6.11607	[K].LTGNNSTTINTNSTENTSATK.[K]	PF3D7_0702300 [126-146]
YYPFEYVPNYIK	4	1	1	PF3D7_1403900	1×Acetyl[K12]	0	1602.8	0.000187022	3.83659e-05							30.74	1	120.437	2	801.902	1.28121				1.70198	4	20.6418	[K].YYPFEYVPNYIK.[A]	PF3D7_1403900 [286-297]
SNIENNKDFPEQGQK	15	1	1	PF3D7_0935900	1×Acetyl[K15]	1	1754.84	2.82535e-05	0							99.46	0.8182	30.2819	2	877.927	2.87437				1.66648	8	7.95639	[K].SNIENNKDFPEQGQK.[D]	PF3D7_0935900 [171-185]
LNEINNETNEK	7	1	1	PF3D7_0413900	1×Acetyl[K11]	0	1317.63	0.000444441	9.49861e-05	24.71	1	15.1532	2	662.825	-1.6618	61.79	0.7258	28.0646	2	659.318	0.887018	2.85085	1		1.65471	3	0.693808	[K].LNEINNETNEK.[L]	PF3D7_0413900 [480-490]
IFDNVNEIK	3	1	1	PF3D7_1116700	1×Acetyl[K9]	0	1133.58	0.114754	0.00945015	11.96		64.2457	2	567.291	-8.0574	30.51		62.5045	2	546.29	0.081063				1.64855	2	5.95501	[R].IFDNVNEIK.[H]	PF3D7_1116700 [208-216]
GTILVDDFMK	6	1	1	PF3D7_0523000	1×Acetyl[K10]	0	1145.6	0.0067663	0.000686078							47.75	0.75	102.65	2	573.304	1.75119				1.63956	2	24.0998	[R].GTILVDDFMK.[S]	PF3D7_0523000 [1056-1065]
SADIGIAMGINGTEVAK	5	1	1	PF3D7_0106300	1×Acetyl[K17]	0	1646.84	9.57328e-07	0							70.68	0.8169	96.6138	2	823.924	-0.405126				1.61796	5	18.618	[K].SADIGIAMGINGTEVAK.[E]	PF3D7_0106300 [924-940]
ENIDSGILNYPLEVCCVAGTQANK	7	1	1	PF3D7_0816000	1×Acetyl[K24]	0	2679.29	0.000115044	2.24135e-05							60.35	1	129.852	2	1340.16	3.2526				1.61668	3	17.0611	[K].ENIDSGILNYPLEVCCVAGTQANK.[R]	PF3D7_0816000 [49-72]
EQGGGMPYGEIK	8	1	1	PF3D7_0623500	1×Acetyl[K12]	0	1272.6	0.00342448	0.000444564	14.12	1	42.3998	2	633.295	-0.445779	43.37	1	55.172	2	636.805	2.37607				1.61562	6	6.61301	[K].EQGGGMPYGEIK.[E]	PF3D7_0623500 [154-165]
LPIDNYTHADAKPGSSQNNFLYHDDKC	1	1	1	PF3D7_1345500	2×Acetyl[K12; K26]	1	3211.45	0.330404	0.0283247							20.91	0.4286	106.758	3	1071.16	1.42729				1.61113	1		[K].LPIDNYTHADAKPGSSQNNFLYHDDKC.[-]	PF3D7_1345500 [252-278]
NNLFNTQASCIK	15	1	1	PF3D7_1420700	1×Acetyl[K12]	0	1416.7	0.000479734	0.000106542	56.36	0.6786	54.9488	2	708.854	-0.37837	52.83	0.6604	68.5266	2	705.346	-0.241054	1.65798	3	9.9306	1.60519	5	7.64435	[K].NNLFNTQASCIK.[S]	PF3D7_1420700 [547-558]
NELLSGNICLLDMK	1	1	1	PF3D7_1332500	1×Acetyl[K14]	0	1626.83	0.00273982	0.000375487							23.2	0.3478	131.402	2	813.921	2.16409				1.60466	1		[K].NELLSGNICLLDMK.[A]	PF3D7_1332500 [64-77]
TLQPLSGNNVCGLLCIK	13	1	1	PF3D7_0627800	1×Acetyl[K17]	0	1894	3.15345e-08	0							97.26	0.8041	123.115	2	947.504	0.00645641				1.5782	8	6.42682	[K].TLQPLSGNNVCGLLCIK.[S]	PF3D7_0627800 [745-761]
EEVNSNNLDSIINLGVK	18	1	1	PF3D7_0413900	1×Acetyl[K17]	0	1871.99	9.27983e-08	0							113.82	0.7719	123.681	2	936.501	2.87577				1.56376	10	11.4083	[K].EEVNSNNLDSIINLGVK.[K]	PF3D7_0413900 [730-746]
EDNLNNDLLNEDILTK	13	1	1	PF3D7_1133200	1×Acetyl[K16]	0	1872.92	4.31475e-05	0							83.47	0.8072	108.524	2	936.964	1.44211				1.55995	9	37.0146	[K].EDNLNNDLLNEDILTK.[G]	PF3D7_1133200 [258-273]
DGSGKNPLSDMMNIFGVPQTGK	3	1	1	PF3D7_1436300	2×Acetyl[K5; K22]	1	2300.11	0.00978366	0.000904717							31.85	0.625	153.474	3	767.376	0.891161				1.55755	3	6.01248	[K].DGSGKNPLSDMMNIFGVPQTGK.[E]	PF3D7_1436300 [249-270]
TCLKCGGILGGGIAPGWSLVSGLGYMAWTR	1	1	1	PF3D7_0713000	1×Acetyl[K4]	1	3168.6	0.178868	0.0153953							18.93	0.2105	71.7531	3	1056.87	2.0877				1.55125	1		[K].TCLKCGGILGGGIAPGWSLVSGLGYMAWTR.[Y]	PF3D7_0713000 [147-176]
FDADLINYK	2	1	1	PF3D7_1143300	1×Acetyl[K9]	0	1105.56	0.108687	0.00910748							15.36	1	77.4211	2	553.289	5.70809				1.53114	2	20.4014	[K].FDADLINYK.[E]	PF3D7_1143300 [116-124]
EKYINNISNFEEINK	3	1	1	PF3D7_1473300	2×Acetyl[K2; K15]	1	1938.94	0.36252	0.0356041							26.94	0.2222	105.369	2	969.977	0.992995				1.52846	2	6.86132	[K].EKYINNISNFEEINK.[H]	PF3D7_1473300 [637-651]
TDENAKPNYEIK	1	1	1	PF3D7_0501800	1×Acetyl[K12]	0	1470.72	0.0983846	0.00828873	12.19	1	30.8423	3	490.913	3.54737	19.61	0.3	30.1036	2	714.859	2.06321				1.52112	1		[K].TDENAKPNYEIK.[A]	PF3D7_0501800 [589-600]
GKLPEQDSTIASK	2	1	1	PF3D7_1251100	2×Acetyl[K2; K13]	1	1380.74	0.000497115	0.000106542							48.53	0.551	30.857	3	460.92	0.649704				1.521	2	14.5172	[K].GKLPEQDSTIASK.[S]	PF3D7_1251100 [6-18]
IMNILK	12	2	2	PF3D7_1220300; PF3D7_0528800	1×Acetyl[K6]	0	731.448	0.0932098	0.00781011	15.02		155.202	2	395.232	4.76013	31.76	0.0312	56.18	2	366.228	1.03085				1.51708	3	3.94806	[R].IMNILK.[LE]	PF3D7_1220300 [416-421]; PF3D7_0528800 [401-406]
KAMDNSNLFSNLINPNDLQEMIK	1	1	1	PF3D7_1404900	1×Acetyl[K23]	1	2649.3	0.0865765	0.0072233							18.85	0.1579	160.14	3	883.774	1.98557				1.51659	1		[K].KAMDNSNLFSNLINPNDLQEMIK.[F]	PF3D7_1404900 [97-119]
NLNNININDNVSEK	8	1	1	PF3D7_0627300	1×Acetyl[K14]	0	1614.83	0.000627899	0.000159775							69.07	0.7826	66.6096	2	807.918	0.769927				1.5153	5	15.3142	[R].NLNNININDNVSEK.[K]	PF3D7_0627300 [30-43]
INYDQNYNK	4	1	1	PF3D7_0103900	1×Acetyl[K9]	0	1178.56	0.0047749	0.000554261							45.06	0.7333	29.1762	2	589.782	0.806498				1.51161	3	9.61258	[K].INYDQNYNK.[D]	PF3D7_0103900 [384-392]
NEMGDINNDEENLQISDK	2	1	1	PF3D7_1438500	1×Acetyl[K18]	0	2077.9	2.70637e-08	0							92.85	0.8495	73.1847	2	1039.45	-0.340202				1.50929	2	35.6006	[K].NEMGDINNDEENLQISDK.[K]	PF3D7_1438500 [549-566]
EILDNSNQLSDVHMSGQLK	4	1	1	PF3D7_1250700	1×Acetyl[K19]	0	2135.05	3.18676e-06	0							85.91	0.7442	77.5832	2	1068.03	-0.500631				1.50857	3	11.3493	[K].EILDNSNQLSDVHMSGQLK.[S]	PF3D7_1250700 [51-69]
LPFNPQDMSPFLSEEAIK	38	1	1	PF3D7_0623500	1×Acetyl[K18]	0	2070.03	3.28647e-09	0							106.9	0.8411	148.701	2	1035.52	0.985621				1.50321	18	2.0254	[K].LPFNPQDMSPFLSEEAIK.[Y]	PF3D7_0623500 [78-95]
LSGNLINNK	2	1	1	PF3D7_0726900	1×Acetyl[K9]	0	972.547	0.016218	0.00133938							33.37	0	38.0141	2	486.777	0.353423				1.48077	1		[K].LSGNLINNK.[E]	PF3D7_0726900 [217-225]
VENIPFSSYGGEEK	2	1	1	PF3D7_1364400	1×Acetyl[K14]	0	1555.73	0.153009	0.0128572							19.13	0.0526	70.5102	2	778.366	-2.0894				1.47095	2	118.15	[K].VENIPFSSYGGEEK.[V]	PF3D7_1364400 [2550-2563]
NETMNINYFIK	3	1	1	PF3D7_1249800	1×Acetyl[K11]	0	1386.67	0.0308778	0.00287296	15.5	1	45.6443	2	722.842	-0.732315	21.78	1	100.029	2	693.841	2.04455				1.46833	3	8.20819	[K].NETMNINYFIK.[S]	PF3D7_1249800 [1353-1363]
NDINDDNNNLNK	1	1	1	PF3D7_1442800	1×Acetyl[K12]	0	1409.64	0.0537792	0.00473323							27.82	1	25.0161	2	705.322	-0.0163814				1.45578	1		[K].NDINDDNNNLNK.[E]	PF3D7_1442800 [316-327]
VIEQEGSNTEVAEDVEEK	10	1	1	PF3D7_1149000	1×Acetyl[K18]	0	2004.92	3.68061e-09	0							133.04	0.8271	51.4044	2	1002.97	3.21932				1.45446	5	2.89198	[K].VIEQEGSNTEVAEDVEEK.[E]	PF3D7_1149000 [2577-2594]
INPQELIDINSLNLK	19	1	1	PF3D7_0719400	1×Acetyl[K15]	0	1745.01	1.23839e-06	0							79.21	0.7468	137.706	2	873.01	0.898097				1.45414	12	3.61301	[K].INPQELIDINSLNLK.[S]	PF3D7_0719400 [1674-1688]
QNENNDNICNVK	4	1	1	PF3D7_1102400	1×Acetyl[K12]	0	1461.64	0.000613586	0.000148352							46.94	1	28.3743	2	731.322	-1.01302				1.45072	2	36.7292	[K].QNENNDNICNVK.[D]	PF3D7_1102400 [151-162]
SISCVDNIQK	1	1	1	PF3D7_1333200	1×Acetyl[K10]	0	1163.57	0.00404444	0.000494898							30.2	0.5	41.6496	2	582.292	3.4724				1.44906	1		[K].SISCVDNIQK.[L]	PF3D7_1333200 [243-252]
YSTEIAEVTNAVADAK	1	1	1	PF3D7_1100300	1×Acetyl[K16]	0	1688.85	0.022391	0.00192065							13	1	72.317	2	844.928	1.65361				1.44755	1		[K].YSTEIAEVTNAVADAK.[A]	PF3D7_1100300 [266-281]
INLMNSFENQIK	2	1	1	PF3D7_1136400	1×Acetyl[K12]	0	1464.77	0.000394323	8.04483e-05							53.2	0.7547	103.981	2	732.888	-0.638047				1.44473	2	12.5952	[R].INLMNSFENQIK.[F]	PF3D7_1136400 [577-588]
EDLINSLK	3	1	1	PF3D7_1211900	1×Acetyl[K8]	0	938.527	0.162767	0.0138957							19.56	0.35	62.5936	2	469.767	-0.559019				1.44156	2	0.31196	[K].EDLINSLK.[N]	PF3D7_1211900 [30-37]
INTNEEGNK	1	1	1	PF3D7_0510100	1×Acetyl[K9]	0	1025.5	0.398002	0.0464624							19.21	1	15.5631	2	513.253	1.83885				1.43854	1		[K].INTNEEGNK.[N]	PF3D7_0510100 [544-552]
FMTDIK	4	1	1	PF3D7_1209200	1×Acetyl[K6]	0	761.398	0.291938	0.0244055							25.23	0.16	45.7332	2	381.202	-0.755249				1.43062	4	26.5963	[K].FMTDIK.[K]	PF3D7_1209200 [17-22]
YLDGVNNMHISTNK	4	1	1	PF3D7_0410800	1×Acetyl[K14]	0	1612.79	2.61392e-06	0							88.72	0.8315	53.9881	2	806.9	4.15987				1.42965	4	14.2928	[K].YLDGVNNMHISTNK.[H]	PF3D7_0410800 [1226-1239]
RVNVFIEDASK	2	1	1	PF3D7_1129000	1×Acetyl[K11]	1	1284.7	0.00519188	0.000573663							58.3	0.8276	48.3921	2	642.856	2.29497				1.4273	2	8.99872	[K].RVNVFIEDASK.[F]	PF3D7_1129000 [171-181]
TTLDDIIESDGCEIK	10	1	1	PF3D7_1237400	1×Acetyl[K15]	0	1729.85	5.04814e-05	0							72.71	0.8356	99.5571	2	865.428	0.970386				1.42181	6	23.5695	[K].TTLDDIIESDGCEIK.[K]	PF3D7_1237400 [238-252]
NDLFINSK	2	1	1	PF3D7_1033100	1×Acetyl[K8]	0	957.511	0.0404865	0.00375528							22.81	0.1304	51.2943	2	479.26	2.38445				1.4194	2	4.3289	[R].NDLFINSK.[Q]	PF3D7_1033100 [528-535]
LILMNASLK	1	2	1	PF3D7_1427400.1; PF3D7_1427400.2	1×Acetyl[K9]	0	1009.62	0.268319	0.0227928	12.49	1	50.8037	2	501.806	3.2263	19.5	0.35	88.6609	2	505.312	-1.22223				1.4161	1		[K].LILMNASLK.[Y]	PF3D7_1427400.2 [328-336]
MVSAQIDPPKK	2	1	1	PF3D7_1461600	2×Acetyl[K10; K11]	1	1220.68	0.02655	0.00238947							28.16	1	33.8387	3	407.564	-0.0668455				1.41572	2	39.1968	[K].MVSAQIDPPKK.[D]	PF3D7_1461600 [651-661]
NDVTFINGETGSGK	2	1	1	PF3D7_0310500	1×Acetyl[K14]	0	1445.7	0.000168713	3.83659e-05							55.42	0.7273	54.7381	2	723.353	0.0500906				1.41557	2	23.1	[K].NDVTFINGETGSGK.[S]	PF3D7_0310500 [512-525]
MVNSLIMPNMNDLK	2	1	1	PF3D7_0621300	1×Acetyl[K14]	0	1626.81	0.13041	0.0107255							11.32	0	120.572	2	813.911	1.66578				1.40989	2	8.9826	[K].MVNSLIMPNMNDLK.[N]	PF3D7_0621300 [297-310]
GIGLSAPQVNISK	6	1	1	PF3D7_0907900	1×Acetyl[K13]	0	1297.77	0.000578974	0.000119637							43.17	0.4186	88.3298	2	649.388	1.21632				1.40865	4	10.2515	[K].GIGLSAPQVNISK.[R]	PF3D7_0907900 [105-117]
GINYFADNK	3	1	1	PF3D7_0823300	1×Acetyl[K9]	0	1048.52	0.00527885	0.000573663							20.98	1	48.7992	2	524.763	2.04995				1.40737	3	21.2645	[K].GINYFADNK.[G]	PF3D7_0823300 [1318-1326]
DNYVQIFGDLLK	13	1	1	PF3D7_1123500	1×Acetyl[K12]	0	1431.76	3.99774e-05	0							70.1	0.7429	161.278	2	716.384	0.495889				1.40154	5	6.75467	[K].DNYVQIFGDLLK.[N]	PF3D7_1123500 [171-182]
NVDNNNNILFLPKNR	1	1	1	PF3D7_1349500	1×Acetyl[K13]	1	1826.95	0.343503	0.03288							21.94	0.0455	142.646	2	913.98	0.605159				1.39846	1		[K].NVDNNNNILFLPKNR.[Y]	PF3D7_1349500 [986-1000]
MINGGNNNINNVNNTNK	1	1	1	PF3D7_0404600	1×Acetyl[K17]	0	1902.87	9.44323e-05	2.24135e-05	12.43	1	51.2146	3	634.957	-7.82253	50.81	1	37.4849	2	929.956	1.763				1.39316	1		[K].MINGGNNNINNVNNTNK.[M]	PF3D7_0404600 [531-547]
NNLENSFSFNNIEK	4	1	1	PF3D7_1013600	1×Acetyl[K14]	0	1676.8	7.29467e-05	2.24135e-05							57.88	0.7931	95.0974	2	838.903	0.00621646				1.39176	4	2.98847	[K].NNLENSFSFNNIEK.[N]	PF3D7_1013600 [1462-1475]
VCTDIGENISDTELNNMIHFADK	1	1	1	PF3D7_1105500	1×Acetyl[K23]	0	2636.2	0.00120908	0.000174319							26.74	1	126.652	3	879.404	-0.117207				1.38986	1		[K].VCTDIGENISDTELNNMIHFADK.[N]	PF3D7_1105500 [118-140]
MDVYKEENSDLLNHQEEEISR	12	1	1	PF3D7_0305300	1×Acetyl[K5]	1	2620.18	9.51784e-05	2.24135e-05							64.07	1	85.4096	3	874.071	5.42961				1.3887	6	2.94488	[M].MDVYKEENSDLLNHQEEEISR.[N]	PF3D7_0305300 [2-22]
KDLYGNIVLSGGTTMYEGIGER	21	1	1	PF3D7_1246200	1×Acetyl[K1]	1	2373.18	2.87332e-08	0							129.07	0.7752	103.842	2	1187.09	0.511598				1.38395	12	57.2716	[R].KDLYGNIVLSGGTTMYEGIGER.[L]	PF3D7_1246200 [292-313]
EVIENFNDTLSNIMTDISK	5	1	1	PF3D7_1234100	1×Acetyl[K19]	0	2204.11	3.05962e-08	0							128.23	1	164.378	2	1102.56	1.34685				1.38247	4	23.1445	[K].EVIENFNDTLSNIMTDISK.[L]	PF3D7_1234100 [3697-3715]
IVDTIANSLNK	11	1	1	PF3D7_1149000	1×Acetyl[K11]	0	1201.7	0.000316351	6.94203e-05	14.77	1	62.2714	2	615.34	-1.20321	61.26	0.8033	60.7074	2	601.353	1.74852				1.38125	5	53.8644	[R].IVDTIANSLNK.[S]	PF3D7_1149000 [5583-5593]
IYLGSSLTEQTSAVAK	3	1	1	PF3D7_1205800	1×Acetyl[K16]	0	1674.9	0.000174172	3.83659e-05							61.45	0.7541	88.1404	2	837.956	0.949842				1.37904	3	39.8318	[K].IYLGSSLTEQTSAVAK.[I]	PF3D7_1205800 [847-862]
TQNCISPYNNNYYIK	5	1	1	PF3D7_0726500	1×Acetyl[K15]	0	1905.9	0.000416613	8.04483e-05							60	0.8167	73.286	2	953.453	0.0933993				1.37829	4	5.27246	[K].TQNCISPYNNNYYIK.[E]	PF3D7_0726500 [2300-2314]
NDNMNVINNEGVYNK	10	1	1	PF3D7_0727800	1×Acetyl[K15]	0	1744.8	4.52832e-07	0							90.51	0.8462	57.8559	2	872.906	1.09931				1.37444	6	4.82875	[R].NDNMNVINNEGVYNK.[Y]	PF3D7_0727800 [102-116]
KIDNLMVEELDGSK	44	1	1	PF3D7_1015900	1×Acetyl[K1]	1	1597.82	9.17759e-05	2.24135e-05	15.91	1	66.2848	2	799.417	3.42258	114.16	0.693	80.2029	2	799.415	1.05424				1.36607	23	3.34307	[K].KIDNLMVEELDGSK.[N]	PF3D7_1015900 [89-102]
KQIIEEVSMETK	9	1	1	PF3D7_0904700	2×Acetyl[K1; K12]	1	1448.79	0.00017561	3.83659e-05							84.81	0.7765	52.3065	2	724.898	2.40518				1.36495	6	5.84798	[K].KQIIEEVSMETK.[E]	PF3D7_0904700 [61-72]
ILILTSDK	9	1	1	PF3D7_0517400	1×Acetyl[K8]	0	916.59	0.128966	0.0106182							26.77	0.6296	70.627	2	458.799	-0.138465				1.36284	7	29.8408	[R].ILILTSDK.[K]	PF3D7_0517400 [77-84]
EKLTSEDLDSIKDATK	15	1	1	PF3D7_1134000	1×Acetyl[K16]	2	1792.92	0.000681223	0.000159775							95.45	0.8316	52.1335	2	896.964	2.16575				1.35904	7	12.3632	[R].EKLTSEDLDSIKDATK.[Q]	PF3D7_1134000 [608-623]
LMNMFDSEYIDNVCSNK	13	1	1	PF3D7_1315900	1×Acetyl[K17]	0	2086.9	9.45366e-07	0							76.2	0.8026	111.276	2	1043.95	0.321358				1.35497	8	19.7065	[K].LMNMFDSEYIDNVCSNK.[S]	PF3D7_1315900 [147-163]
VQLLGCNFIFDMK	5	1	1	PF3D7_1369400	1×Acetyl[K13]	0	1584.79	0.000108591	2.24135e-05							52.68	0.7736	148.972	2	792.9	0.81073				1.35256	5	4.57097	[K].VQLLGCNFIFDMK.[R]	PF3D7_1369400 [2175-2187]
AQHEDMNNVQSIIPHDDSIITPSNHNNLK	3	1	1	PF3D7_1130700	1×Acetyl[K29]	0	3309.63	0.000126237	2.24135e-05							57.51	0.7586	83.8083	4	828.164	1.36885				1.34818	3	4.17169	[K].AQHEDMNNVQSIIPHDDSIITPSNHNNLK.[C]	PF3D7_1130700 [208-236]
YTGVNNNNSSIIMSLK	1	1	1	PF3D7_0629700	1×Acetyl[K16]	0	1768.91	7.41354e-05	2.24135e-05							29.74	0.5333	91.2868	2	884.957	-0.582844				1.3478	1		[K].YTGVNNNNSSIIMSLK.[K]	PF3D7_0629700 [4681-4696]
LPHFIDSNLEQIK	13	1	1	PF3D7_1317100	1×Acetyl[K13]	0	1553.83	0.000183272	3.83659e-05							42.68	0.5116	89.2708	2	777.421	1.83373				1.34507	8	6.76758	[R].LPHFIDSNLEQIK.[E]	PF3D7_1317100 [111-123]
GSSIRPVILTGDNAYNCLYVGNK	10	1	1	PF3D7_0504000	1×Acetyl[K23]	0	2525.3	5.61328e-05	0	13.35	0.2308	115.924	3	856.446	4.82221	39.24	1	98.5257	3	842.439	1.11017				1.34358	5	15.9464	[K].GSSIRPVILTGDNAYNCLYVGNK.[I]	PF3D7_0504000 [1672-1694]
KLVSLDMSSLIAGAK	1	1	1	PF3D7_0816600	2×Acetyl[K1; K15]	1	1539.89	0.00701724	0.000696356							31.34	0.6129	112.257	3	513.968	0.630172				1.34304	1		[R].KLVSLDMSSLIAGAK.[Y]	PF3D7_0816600 [389-403]
SDQMVLPVPCLNVINGGSHAGNK	63	1	1	PF3D7_1015900	1×Acetyl[K23]	0	2407.19	3.65605e-07	0	13.24	0	123.26	3	822.408	7.09847	104.13	0.8558	121.318	2	1204.1	0.727945				1.34203	31	5.54371	[K].SDQMVLPVPCLNVINGGSHAGNK.[L]	PF3D7_1015900 [148-170]
NFITQMMMGK	1	1	1	PF3D7_1134100	1×Acetyl[K10]	0	1207.57	0.118894	0.00982254							22.09	0.1364	122.506	2	604.292	1.21906				1.34097	1		[K].NFITQMMMGK.[S]	PF3D7_1134100 [385-394]
SQGNNNYNIPK	3	1	1	PF3D7_0323800	1×Acetyl[K11]	0	1255.61	0.00972692	0.000894823							37.85	0.6316	33.1568	2	628.311	0.780863				1.33977	3	9.42806	[K].SQGNNNYNIPK.[N]	PF3D7_0323800 [872-882]
DQGLCGSCWAFASVGNIESVFAK	13	1	1	PF3D7_1458000	1×Acetyl[K23]	0	2510.16	5.91042e-10	0							121.87	0.8934	167.34	2	1255.58	0.671959				1.33768	8	10.8783	[K].DQGLCGSCWAFASVGNIESVFAK.[K]	PF3D7_1458000 [350-372]
NVNNNVNNSNNNMNILNSNSK	6	1	1	PF3D7_1014300	1×Acetyl[K21]	0	2339.09	1.76236e-07	0							89.97	0.8556	62.406	2	1170.05	0.213973				1.33636	1		[K].NVNNNVNNSNNNMNILNSNSK.[T]	PF3D7_1014300 [2028-2048]
IKDHNLITKPNNNSSEESHQNEQMK	1	1	1	PF3D7_0402300	1×Acetyl[K25]	1	2935.4	0.184323	0.0157029							21.04	0.2381	28.146	5	587.885	-0.253512				1.33511	1		[K].IKDHNLITKPNNNSSEESHQNEQMK.[E]	PF3D7_0402300 [2799-2823]
NENFLILGNENEMK	3	1	1	PF3D7_0511500	1×Acetyl[K14]	0	1664.79	0.00747127	0.000737388							38.73	0.6154	105.781	2	832.902	1.48942				1.33092	1		[K].NENFLILGNENEMK.[T]	PF3D7_0511500 [492-505]
STIGNVNGIICVLK	9	1	1	PF3D7_0932800	1×Acetyl[K14]	0	1487.83	6.06677e-05	0	10.48	0	92.6558	3	510.621	7.52454	83.13	0.747	116.982	2	744.417	0.919674				1.32904	6	19.7888	[K].STIGNVNGIICVLK.[S]	PF3D7_0932800 [1085-1098]
AAMDAGMNVVINALK	1	1	1	PF3D7_0324400	1×Acetyl[K15]	0	1575.79	0.337167	0.0306148							21.22	0.0952	117.054	2	788.401	4.5728				1.32828	1		[K].AAMDAGMNVVINALK.[K]	PF3D7_0324400 [185-199]
ENSILPCLCNVHEK	6	1	1	PF3D7_1015800	1×Acetyl[K14]	0	1719.83	0.000359513	8.04483e-05							30.4	0.5	75.6673	2	860.421	4.34389				1.32743	6	9.34074	[K].ENSILPCLCNVHEK.[I]	PF3D7_1015800 [199-212]
NNAVLEQNNMDHINEHITSAIK	1	1	1	PF3D7_1347900	1×Acetyl[K22]	0	2526.27	0.0112402	0.00101151							20.77	0.381	73.7027	3	842.762	1.49097				1.32703	1		[K].NNAVLEQNNMDHINEHITSAIK.[I]	PF3D7_1347900 [1474-1495]
FDVILIDPPWK	2	1	1	PF3D7_1235500	1×Acetyl[K11]	0	1342.74	0.000759169	0.000162796							58.96	0.6949	150.082	2	671.876	3.11101				1.32331	1		[K].FDVILIDPPWK.[E]	PF3D7_1235500 [390-400]
GEQNNIPLEQAK	2	1	1	PF3D7_1148000	1×Acetyl[K12]	0	1347.7	0.00273618	0.000375487	13.13	0.0769	42.1317	2	691.853	5.46738	39.18	0.3333	47.6927	2	674.354	2.4338				1.32316	2	42.0833	[K].GEQNNIPLEQAK.[Q]	PF3D7_1148000 [743-754]
LNTLKDENKGENEIK	3	1	1	PF3D7_0109400	1×Acetyl[K9]	2	1744.91	0.0879241	0.00730227	14.95	0.1333	49.2853	3	596.312	1.31516	28.99	0.5517	29.7347	3	582.307	0.160926				1.32299	3	6.26151	[K].LNTLKDENKGENEIK.[R]	PF3D7_0109400 [39-53]
ENDMDKINQSGNTNDDK	16	1	1	PF3D7_1011800	1×Acetyl[K6]	1	1937.81	0.000128562	2.24135e-05							73.75	0.7027	27.8198	2	969.412	1.58789				1.31528	12	6.154	[K].ENDMDKINQSGNTNDDK.[K]	PF3D7_1011800 [124-140]
GLCLIYLK	23	1	1	PF3D7_1104400	1×Acetyl[K8]	0	979.565	0.000765187	0.000162796	46.04	0.1957	84.9164	2	490.285	-1.15685	43.55	0.1591	96.744	2	493.796	3.23051	1.27496	4	0.364718	1.31526	8	4.73133	[K].GLCLIYLK.[E]	PF3D7_1104400 [296-303]
INALDNNSTETK	6	1	1	PF3D7_1422700	1×Acetyl[K12]	0	1319.64	0.000132649	2.24135e-05							81.86	0.7195	31.7518	2	660.327	1.79174				1.31309	4	7.16338	[K].INALDNNSTETK.[N]	PF3D7_1422700 [685-696]
AITNLLK	2	1	1	PF3D7_1354300	1×Acetyl[K7]	0	779.51	0.376302	0.0370813	14.02	0.0714	53.0496	2	407.755	-0.491157	15.23	1	59.3307	2	390.259	0.260548				1.30794	2	21.8054	[K].AITNLLK.[K]	PF3D7_1354300 [937-943]
NNNMNNNNNMISK	2	1	1	PF3D7_0611800	1×Acetyl[K13]	0	1521.65	0.0001494	3.83659e-05							68.81	0.7971	29.6473	2	761.333	3.13958				1.30681	1		[K].NNNMNNNNNMISK.[N]	PF3D7_0611800 [1399-1411]
LNIWDK	2	1	1	PF3D7_0108300	1×Acetyl[K6]	0	795.447	0.322266	0.0270227							23.36	0.2609	58.1046	2	398.228	2.37604				1.30106	1		[K].LNIWDK.[L]	PF3D7_0108300 [682-687]
ENGLIEEHLK	2	1	1	PF3D7_0609000	1×Acetyl[K10]	0	1223.63	0.116315	0.00954243	26.04	0.3846	63.3253	2	612.319	3.74043	38.1	0.5263	44.3515	2	594.822	2.71481				1.29893	2	16.8698	[K].ENGLIEEHLK.[N]	PF3D7_0609000 [1406-1415]
NPENKPLHMSTDKDDIK	2	1	1	PF3D7_0323700	2×Acetyl[K5; K13]	1	1988.98	0.00519428	0.000573663							29.94	0.3333	30.4562	4	498.001	0.946275				1.29887	1		[R].NPENKPLHMSTDKDDIK.[L]	PF3D7_0323700 [598-614]
NNNNSNNNSNIINIEK	1	1	1	PF3D7_1405100	1×Acetyl[K16]	0	1836.91	3.06521e-05	0							79.77	0.8125	54.143	2	918.959	0.957685				1.29665	1		[K].NNNNSNNNSNIINIEK.[N]	PF3D7_1405100 [522-537]
IGMNDVIDQLK	13	1	1	PF3D7_1219600	1×Acetyl[K11]	0	1245.65	0.000461443	9.49861e-05	11.61	0.1667	6.14841	3	434.57	-0.469993	54.39	0.5926	104.21	2	623.329	0.574444				1.29492	9	50.414	[K].IGMNDVIDQLK.[L]	PF3D7_1219600 [1505-1515]
EAAEFCIK	21	1	1	PF3D7_1029600	1×Acetyl[K8]	0	974.473	0.00472782	0.000545616	31.64	0.2188	44.3929	2	484.23	-2.23438	45.11	0.7111	47.1224	2	487.741	1.33838	1.38188	1		1.29214	11	2.93447	[K].EAAEFCIK.[H]	PF3D7_1029600 [186-193]
KIEGVNVLTSVIESAQDVADLK	11	1	1	PF3D7_0503400	2×Acetyl[K1; K22]	1	2342.3	1.03897e-09	0							140.08	0.8857	168.242	2	1171.65	-1.05635				1.29078	9	15.3355	[K].KIEGVNVLTSVIESAQDVADLK.[-]	PF3D7_0503400 [101-122]
IMELSNDEDKIK	6	1	1	PF3D7_0918900	1×Acetyl[K12; K10]	1	1434.71	0.00168341	0.00023279							78.61	0.6329	47.2621	2	717.863	2.78952				1.28853	3	1.33681	[K].IMELSNDEDKIK.[G]	PF3D7_0918900 [676-687]
IFVENGDNVGPYVAK	5	1	1	PF3D7_0302700	1×Acetyl[K15]	0	1621.82	0.00011381	2.24135e-05							77.06	0.6494	74.5222	2	811.414	-1.23647				1.28762	4	2.98354	[K].IFVENGDNVGPYVAK.[L]	PF3D7_0302700 [58-72]
KEAEIAETENTLENTK	13	1	1	PF3D7_0930300	1×Acetyl[K1]	1	1826.91	5.551e-07	0	10.23	1	112.506	2	913.964	6.68288	120.98	0.7521	46.4982	2	913.961	3.14153				1.28704	8	9.07567	[K].KEAEIAETENTLENTK.[I]	PF3D7_0930300 [1117-1132]
DQCIGVLK	3	1	1	PF3D7_1110500	1×Acetyl[K8]	0	939.504	0.0271866	0.00249901	15.85	0.125	43.4473	2	487.756	6.96851	29.14	0.4828	50.9753	2	470.256	0.528971				1.28656	3	9.17539	[K].DQCIGVLK.[C]	PF3D7_1110500 [925-932]
LAYDIK	24	1	1	PF3D7_1012400	1×Acetyl[K6]	0	729.426	0.0136988	0.00118246	41.36	0.3659	35.2707	2	361.707	-1.64617	41.51	0.619	36.4543	2	365.217	0.443567	1.17326	3	11.1669	1.28606	10	1.4462	[K].LAYDIK.[K]	PF3D7_1012400 [57-62]
NTIIIFTSNLGSQSILDLANDPNKK	6	1	1	PF3D7_0816600	1×Acetyl[K24]	1	2716.45	0.00317021	0.000444564	13.43	0.2308	145.218	3	920.164	5.10655	32.23	1	148.907	3	906.156	1.18827				1.28513	4	3.10028	[R].NTIIIFTSNLGSQSILDLANDPNKK.[E]	PF3D7_0816600 [922-946]
KNNEVCLIGDGMVSQGTMIVK	24	1	1	PF3D7_1230400	1×Acetyl[K1]	1	2307.17	4.30293e-06	0							81.29	1	101.095	2	1154.09	0.377222				1.28243	13	6.91751	[R].KNNEVCLIGDGMVSQGTMIVK.[G]	PF3D7_1230400 [45-65]
PIPNNPGAGENAFDPVFVKDDDGYDLDSFMIPAHYK	53	1	1	PF3D7_1012400	1×Acetyl[K36]	1	3965.83	2.3522e-06	0							83.76	0.7619	144.834	3	1322.62	0.579171				1.28014	26	6.01743	[M].PIPNNPGAGENAFDPVFVKDDDGYDLDSFMIPAHYK.[K]	PF3D7_1012400 [2-37]
AIANESNAYCYIINGPEIMSK	6	1	1	PF3D7_0711000	1×Acetyl[K21]	0	2386.18	2.24393e-07	0							107.38	0.8879	117.917	2	1193.6	2.47881				1.27886	4	8.88274	[K].AIANESNAYCYIINGPEIMSK.[H]	PF3D7_0711000 [580-600]
NIESGKYEFDVDSSETDSTK	2	1	1	PF3D7_1471100	1×Acetyl[K20]	1	2250.99	4.57266e-07	0	14.93	1	138.476	3	767.346	2.89217	101.36	1	57.0013	2	1126	0.881752				1.27753	1		[K].NIESGKYEFDVDSSETDSTK.[D]	PF3D7_1471100 [222-241]
ILTVLK	5	1	1	PF3D7_1208300	1×Acetyl[K6]	0	686.481	0.0384462	0.00354676	24.17	0	59.7424	2	364.749	-2.26285	21.78		54.3228	2	343.744	0.185687				1.27592	3	10.03	[K].ILTVLK.[K]	PF3D7_1208300 [80-85]
SLLFATSPIINTTMK	11	1	1	PF3D7_0824200	1×Acetyl[K15]	0	1650.93	0.000135301	2.24135e-05							38.06	1	131.671	2	825.971	1.35471				1.27563	9	40.295	[K].SLLFATSPIINTTMK.[N]	PF3D7_0824200 [192-206]
LMNILPLLK	9	1	1	PF3D7_0418700	1×Acetyl[K9]	0	1054.67	0.00880312	0.000825799	10.49	1	43.9636	2	548.845	2.16314	46.57	0.4255	142.465	2	527.838	-1.15949				1.271	6	5.32382	[K].LMNILPLLK.[I]	PF3D7_0418700 [46-54]
LINLSNINK	6	1	1	PF3D7_1450400	1×Acetyl[K9]	0	1028.61	0.00701196	0.000696356							46.83	0.1915	68.5204	2	514.809	1.18634				1.26935	4	8.09558	[K].LINLSNINK.[K]	PF3D7_1450400 [1357-1365]
KQNVEMNDQMDEQKEDDNIHISNK	4	1	1	PF3D7_0726500	1×Acetyl[K1]	2	2916.33	0.00118897	0.000174319							49.4	0.6735	40.0465	4	729.838	0.877186				1.26914	4	27.2975	[K].KQNVEMNDQMDEQKEDDNIHISNK.[T]	PF3D7_0726500 [394-417]
IMQTIGK	2	1	1	PF3D7_0214100	1×Acetyl[K7]	0	804.484	0.0232827	0.00201145	13.93	1	11.9072	2	410.742	-2.80627	37.6	0.7368	33.9127	2	402.745	-0.00277022				1.26807	2	13.74	[K].IMQTIGK.[Q]	PF3D7_0214100 [534-540]
YMNSPSSDLANINPICSDDFNPMYFNK	9	1	1	PF3D7_0813000	1×Acetyl[K27]	0	3168.39	0.000426526	8.04483e-05							36.56	0.5676	145.751	3	1056.8	0.730288				1.26389	6	6.76541	[K].YMNSPSSDLANINPICSDDFNPMYFNK.[M]	PF3D7_0813000 [297-323]
DEITESNIK	7	1	1	PF3D7_1104400	1×Acetyl[K9]	0	1062.55	0.0128829	0.00110448							25.25	0.52	31.7586	2	531.779	-0.0893543				1.26197	5	1.09384	[K].DEITESNIK.[K]	PF3D7_1104400 [134-142]
LTEQNDTANIILK	9	1	1	PF3D7_1317100	1×Acetyl[K13]	0	1472.8	7.7093e-05	2.24135e-05	13.75	1	27.3675	2	757.912	6.57598	89.12	0.7753	75.4889	2	736.902	0.675646				1.26138	6	4.88885	[K].LTEQNDTANIILK.[R]	PF3D7_1317100 [465-477]
ASIPASELPECEKQELLCTYAALILHEEK	5	1	1	PF3D7_1103100	1×Acetyl[K13]	1	3384.67	0.00211476	0.000263856							30.93	0.4839	162.661	3	1128.89	-1.7829				1.25984	3	0.840723	[M].ASIPASELPECEKQELLCTYAALILHEEK.[M]	PF3D7_1103100 [2-30]
DQAMGLCFSVPIGVK	12	1	1	PF3D7_1415000	1×Acetyl[K15]	0	1621.81	7.21353e-06	0							76.62	0.8312	130.166	2	811.407	-0.281615				1.25776	7	12.5617	[K].DQAMGLCFSVPIGVK.[I]	PF3D7_1415000 [175-189]
NIILNTNSNNNNVASK	6	1	1	PF3D7_1405900	1×Acetyl[K16]	0	1743.92	0.000175261	3.83659e-05							85.25	0.8	55.5096	2	872.465	3.37283				1.25739	4	2.03206	[K].NIILNTNSNNNNVASK.[N]	PF3D7_1405900 [871-886]
YNINDVYK	1	1	1	PF3D7_0613800	1×Acetyl[K8]	0	1035.52	0.0983447	0.00827244							23.8	0.5	50.9844	2	518.266	2.93054				1.25607	1		[K].YNINDVYK.[V]	PF3D7_0613800 [146-153]
LGNIYAPK	2	1	1	PF3D7_0617300	1×Acetyl[K8]	0	875.499	0.00364305	0.000464441	29.26	0.3793	36.8447	2	438.252	-1.02122	41.33	0.5122	37.7703	2	438.253	-0.393782	0.835693	1		1.25327	1		[K].LGNIYAPK.[D]	PF3D7_0617300 [32-39]
DITELLLK	12	1	1	PF3D7_1021900	1×Acetyl[K8]	0	944.566	0.0128745	0.00110448	14.98	0	85.5183	2	493.795	6.19118	40.59	0.5366	113.047	2	472.787	0.204945				1.25324	7	3.51757	[K].DITELLLK.[N]	PF3D7_1021900 [1464-1471]
AATGMKDPEKPIGTFLFLGPTGVGK	9	1	1	PF3D7_1116800	2×Acetyl[K6; K25]	1	2539.37	1.13169e-06	0	13.19	0.0769	119.597	3	872.79	-7.0369	70.3	0.8429	116.541	3	847.128	-0.448728				1.25306	6	9.22108	[K].AATGMKDPEKPIGTFLFLGPTGVGK.[T]	PF3D7_1116800 [620-644]
SSMINMNSVNNMNSVNNMNSVK	6	1	1	PF3D7_0212100	1×Acetyl[K22]	0	2429.07	3.12207e-08	0							87.42	0.8276	93.1466	2	1215.04	2.28832				1.2503	4	12.5586	[K].SSMINMNSVNNMNSVNNMNSVK.[N]	PF3D7_0212100 [639-660]
DICNNLFSSSLMK	1	1	1	PF3D7_0717100	1×Acetyl[K13]	0	1535.73	0.000209373	3.83659e-05							64.72	0.6923	113.16	2	768.369	0.622298				1.24931	1		[K].DICNNLFSSSLMK.[L]	PF3D7_0717100 [393-405]
NDLNIEIK	2	1	1	PF3D7_0927000	1×Acetyl[K8]	0	972.555	0.000856435	0.000162796	15.7	0.0625	25.426	2	500.769	-0.796911	34.7	0.3714	61.9303	2	486.781	-0.150399				1.24709	2	2.91443	[K].NDLNIEIK.[S]	PF3D7_0927000 [42-49]
DKDTTFAPEQISAMVLEK	68	1	1	PF3D7_0917900	1×Acetyl[K2; K18]	1	2030.02	2.82575e-07	0							93.05	0.871	117.807	2	1015.52	2.82782				1.24701	38	9.48895	[K].DKDTTFAPEQISAMVLEK.[M]	PF3D7_0917900 [133-150]
IGIPVLILGGK	5	1	1	PF3D7_1401300	1×Acetyl[K11]	0	1100.77	0.00143393	0.000197475	12.69	1	170.21	3	374.579	-7.4121	48.23	1	135.335	2	550.889	0.163559				1.24664	4	11.4383	[K].IGIPVLILGGK.[D]	PF3D7_1401300 [390-400]
EYYADDKNTNDKNNDNIIDTTK	14	1	1	PF3D7_1457300	1×Acetyl[K7]	2	2618.2	5.6203e-05	0							78.12	0.7436	38.1007	2	1309.61	1.16857				1.24509	6	14.4876	[K].EYYADDKNTNDKNNDNIIDTTK.[V]	PF3D7_1457300 [246-267]
NTNIVLK	5	1	1	PF3D7_1037300	1×Acetyl[K7]	0	808.5	0.00876381	0.000825799	13.23	0	31.9482	2	404.752	-3.73336	35.18	0.3429	41.4125	2	404.754	0.796148	1.12326	1		1.24355	2	7.82715	[K].NTNIVLK.[W]	PF3D7_1037300 [209-215]
DINYLMGDSSIHEK	5	1	1	PF3D7_1356100	1×Acetyl[K14]	0	1621.75	0.00058413	0.000119637	24.94	0.4	10.7481	3	565.268	-2.56122	38.74	0.2308	67.95	2	811.383	3.70173				1.2418	3	5.19478	[K].DINYLMGDSSIHEK.[K]	PF3D7_1356100 [109-122]
NYAILESAVVTYDK	4	1	1	PF3D7_1128100	1×Acetyl[K14]	0	1592.83	0.00065712	0.000159775							47.71	1	100.73	2	796.919	1.54859				1.24115	3	35.6132	[K].NYAILESAVVTYDK.[C]	PF3D7_1128100 [47-60]
NNMMLPPSVVCSPYIVGNNEMSMK	1	1	1	PF3D7_1417200	1×Acetyl[K24]	0	2767.23	0.399415	0.048892							11.48	0	136.325	3	923.083	0.464189				1.24057	1		[K].NNMMLPPSVVCSPYIVGNNEMSMK.[N]	PF3D7_1417200 [2083-2106]
QELANINNNLMSTLK	16	1	1	PF3D7_0102200	1×Acetyl[K15]	0	1709.9	3.99488e-07	0							89.72	0.8	100.887	2	855.453	1.59789				1.24057	11	83.4536	[K].QELANINNNLMSTLK.[E]	PF3D7_0102200 [732-746]
KSAPVSTGIK	23	1	1	PF3D7_0617900	1×Acetyl[K1]	1	1036.61	0.0101293	0.00092392	39.53	1	31.4763	2	518.809	-1.26517	55.04	0.6909	26.555	2	494.295	0.298165	1.19551	4	14.6613	1.23884	10	12.6986	[R].KSAPVSTGIK.[K]	PF3D7_0617900 [28-37]
EIEELIK	4	2	2	PF3D7_1221900; PF3D7_1353800	1×Acetyl[K7]	0	873.493	0.0996004	0.00839118							35.57	0.0833	55.3738	2	437.25	-0.391601				1.23843	3	21.0262	[K].EIEELIK.[L]	PF3D7_1221900 [741-747]; PF3D7_1353800 [231-237]
LDADEQMWYANLIK	3	1	1	PF3D7_0615000	1×Acetyl[K14]	0	1716.84	2.36647e-05	0							63.6	0.8438	123.542	2	858.922	-0.712933				1.23807	1		[K].LDADEQMWYANLIK.[N]	PF3D7_0615000 [70-83]
TTNVILSK	3	1	1	PF3D7_0307700	1×Acetyl[K8]	0	875.52	0.00387089	0.000473697	22.49		31.3137	2	438.263	-1.94098	38.41	0.7368	40.9336	2	441.773	2.07079				1.23675	1		[R].TTNVILSK.[K]	PF3D7_0307700 [1749-1756]
LSTDVITDNLSLDVSK	7	1	1	PF3D7_0612200	1×Acetyl[K16]	0	1726.92	2.55991e-07	0	14.17	0.0714	71.0957	3	587.977	2.55778	89.13	0.8652	114.221	2	863.964	1.16415				1.2347	5	8.30271	[K].LSTDVITDNLSLDVSK.[K]	PF3D7_0612200 [389-404]
FLQNTIQQVLFTEISSK	11	1	1	PF3D7_0622200	1×Acetyl[K17]	0	1996.08	6.57461e-05	0							70.06	0.8143	157.671	2	998.546	4.62649				1.23339	7	7.33937	[K].FLQNTIQQVLFTEISSK.[S]	PF3D7_0622200 [795-811]
NEVSMNNIVHK	3	1	1	PF3D7_1450700	1×Acetyl[K11]	0	1291.65	0.02543	0.00225555							33.74	0.3824	39.5129	2	646.333	3.51133				1.23298	3	4.89381	[R].NEVSMNNIVHK.[K]	PF3D7_1450700 [41-51]
NNIQENMPK	4	1	1	PF3D7_1357700	1×Acetyl[K9]	0	1094.54	0.00495325	0.000554261							39.43	1	32.5556	2	547.773	0.551919				1.23161	3	0.484322	[K].NNIQENMPK.[K]	PF3D7_1357700 [311-319]
CSNIIPEMTMAAFK	4	1	1	PF3D7_1317100	1×Acetyl[K14]	0	1626.79	0.0163089	0.00133938							42.41	0.619	123.97	2	813.897	0.0257901				1.23103	4	6.9111	[R].CSNIIPEMTMAAFK.[C]	PF3D7_1317100 [315-328]
ELISNAADALEK	32	1	1	PF3D7_1222300	1×Acetyl[K12]	0	1280.68	9.49845e-05	2.24135e-05	66.45	0.7879	60.8662	2	640.843	-1.95764	80.05	0.725	81.4677	2	637.336	1.06089	1.16555	4	7.09327	1.23	11	11.9448	[R].ELISNAADALEK.[I]	PF3D7_1222300 [102-113]
FNMNDEIK	7	1	1	PF3D7_0406400	1×Acetyl[K8]	0	1017.48	0.00698293	0.000696356							39.71	0.425	50.1123	2	509.243	0.424642				1.22361	6	10.3374	[K].FNMNDEIK.[I]	PF3D7_0406400 [244-251]
VEFIENAK	2	1	1	PF3D7_0918900	1×Acetyl[K8]	0	956.516	0.0842853	0.00699584							11.77	0.1667	48.6486	2	478.762	0.0905527				1.22356	2	23.3974	[K].VEFIENAK.[I]	PF3D7_0918900 [180-187]
TNFAADFLMGGISAAISK	41	1	1	PF3D7_1037300	1×Acetyl[K18]	0	1827.95	9.37681e-10	0							114.4	0.8421	164.784	2	914.479	0.414536				1.22201	18	7.77599	[K].TNFAADFLMGGISAAISK.[T]	PF3D7_1037300 [7-24]
LFFGNLAPITTEK	14	1	1	PF3D7_1139100	1×Acetyl[K13]	0	1450.79	7.75612e-05	2.24135e-05							65.29	0.7077	123.512	2	725.9	-1.09129				1.22198	7	29.3377	[K].LFFGNLAPITTEK.[D]	PF3D7_1139100 [1087-1099]
VTNNMVLNTDGDEQNKEQNISSQTDK	5	1	1	PF3D7_1133200	1×Acetyl[K16]	1	2922.34	0.000160975	3.83659e-05							60.1	0.7333	51.8438	3	974.785	0.716852				1.22116	2	1.57603	[K].VTNNMVLNTDGDEQNKEQNISSQTDK.[G]	PF3D7_1133200 [1216-1241]
FVISSVDNSK	11	1	1	PF3D7_1213700	1×Acetyl[K10]	0	1095.57	0.00192524	0.000263856	36.11	1	45.2035	2	551.795	-2.01335	45.22	0.4889	58.2696	2	548.288	1.27268	0.76536	1		1.21919	7	7.8074	[R].FVISSVDNSK.[F]	PF3D7_1213700 [11-20]
TVGEIKPALMDHK	13	1	1	PF3D7_1416900	1×Acetyl[K6]	0	1445.79	0.000632048	0.000159775							37.5	0.5	45.0316	3	482.602	1.38488				1.21913	9	2.13229	[R].TVGEIKPALMDHK.[N]	PF3D7_1416900 [74-86]
DNINKNIDK	2	1	1	PF3D7_1107600	1×Acetyl[K9; K5]	1	1115.57	0.335933	0.0301754	11.87	1	60.5789	2	558.288	-0.799051	21.89	0.0909	74.2769	2	558.289	2.26483	1.67328	1		1.2188	1		[K].DNINKNIDK.[I]	PF3D7_1107600 [580-588]
DDKTNQMSNVTTIGTSNLAESTTK	1	1	1	PF3D7_1239200	2×Acetyl[K3; K24]	1	2640.23	0.0239297	0.00208404	10.75	0.0909	171.865	3	880.752	4.19321	19.07	1	73.7754	3	855.081	0.413535				1.21795	1		[K].DDKTNQMSNVTTIGTSNLAESTTK.[N]	PF3D7_1239200 [2081-2104]
ITSLNNIK	2	1	1	PF3D7_1142700	1×Acetyl[K8]	0	916.565	0.398002	0.0453978							22.49	0.4545	40.6649	2	458.786	-0.123723				1.21713	2	1.2064	[R].ITSLNNIK.[D]	PF3D7_1142700 [47-54]
LSSLIQQYSK	19	1	1	PF3D7_1130200	1×Acetyl[K10]	0	1173.66	0.000129347	2.24135e-05	11.48	1	16.5184	2	604.834	6.65828	61.1	0.7541	60.1809	2	587.333	0.506158				1.21587	10	7.43617	[K].LSSLIQQYSK.[I]	PF3D7_1130200 [17-26]
ITCLNWNK	7	1	1	PF3D7_0214100	1×Acetyl[K8]	0	1055.54	0.00954861	0.000885054							38.26	1	55.234	2	528.275	0.388887				1.21525	7	10.1026	[K].ITCLNWNK.[K]	PF3D7_0214100 [213-220]
ELGSQTIAK	1	1	1	PF3D7_1205600	1×Acetyl[K9]	0	953.538	0.0127249	0.00110448							23.37	0.4348	33.35	2	477.273	1.33257				1.21492	1		[K].ELGSQTIAK.[E]	PF3D7_1205600 [276-284]
ESILKSK	2	1	1	PF3D7_0308700	1×Acetyl[K5]	1	846.493	0.398006	0.0470825							24.47	0	71.623	2	423.751	0.79825				1.21376	2	14.3094	[K].ESILKSK.[L]	PF3D7_0308700 [233-239]
DSTLIMEGEGK	14	1	1	PF3D7_1015600	1×Acetyl[K11]	0	1186.57	0.000442627	8.04483e-05	45.47	1	42.4214	2	593.789	-1.95755	58.99	0.7288	55.9688	2	593.792	2.77476	1.48697	1		1.21351	7	7.04281	[K].DSTLIMEGEGK.[K]	PF3D7_1015600 [358-368]
TDLMENVIK	60	1	1	PF3D7_0922200	1×Acetyl[K9]	0	1069.57	0.000448886	9.49861e-05	60.26	0.7	61.9507	2	535.287	-0.807356	63.56	0.6719	80.9362	2	535.288	0.904602	1.25497	12	5.17883	1.21341	26	9.79686	[K].TDLMENVIK.[Y]	PF3D7_0922200 [216-224]
ITGGVALIK	13	1	1	PF3D7_1015600	1×Acetyl[K9]	0	885.596	0.00532513	0.000573663	27.9	0.3214	53.789	2	443.3	-2.48418	49.39	1	59.4412	2	443.301	-0.209828	1.09899	1		1.21331	6	3.0017	[K].ITGGVALIK.[V]	PF3D7_1015600 [402-410]
EELKNDISSETTK	3	1	1	PF3D7_1120000	2×Acetyl[K4; K13]	1	1500.75	0.000269554	5.37403e-05							73.77	0.6892	31.2707	2	750.879	0.152264				1.21225	3	12.4879	[K].EELKNDISSETTK.[E]	PF3D7_1120000 [667-679]
NIVDMSNLIK	7	1	1	PF3D7_0922100	1×Acetyl[K10]	0	1146.62	0.0278665	0.00259784	10.62	1	65.4287	2	602.813	-4.71801	40.35	0.525	101.034	2	573.814	1.95181				1.21079	6	2.64076	[K].NIVDMSNLIK.[N]	PF3D7_0922100 [699-708]
DSNNIIIEGSGYNMK	1	1	1	PF3D7_1332400	1×Acetyl[K15]	0	1733.83	0.000788185	0.000162796	11.14	1	150.99	2	867.415	-4.88736	23.39	0.3913	79.7688	2	838.417	0.0345457				1.20982	1		[K].DSNNIIIEGSGYNMK.[K]	PF3D7_1332400 [293-307]
FITINLSK	9	1	1	PF3D7_0503800	1×Acetyl[K8]	0	949.59	0.23864	0.0208907	21.25	0.4286	65.3887	2	489.286	-2.44456	26.94	0.5185	83.228	2	475.299	0.354406				1.20969	9	3.33992	[K].FITINLSK.[L]	PF3D7_0503800 [19-26]
NINDNVLNNNEK	12	1	1	PF3D7_0217100	1×Acetyl[K12]	0	1407.69	0.000145469	3.83659e-05							73.69	0.473	41.1362	2	704.352	1.55082				1.20697	6	10.4375	[K].NINDNVLNNNEK.[V]	PF3D7_0217100 [227-238]
IKLPNQNNDILNK	2	1	1	PF3D7_1216300	1×Acetyl[K13]	1	1523.85	0.000575535	0.000119637							30.57	0.3871	57.3204	2	762.432	1.903				1.20667	2	15.8681	[R].IKLPNQNNDILNK.[F]	PF3D7_1216300 [100-112]
NQNSDQITLEK	5	1	1	PF3D7_1432800	1×Acetyl[K11]	0	1296.65	0.000426414	8.04483e-05							47.52	0.7083	36.952	2	648.829	0.786246				1.2055	3	4.39405	[K].NQNSDQITLEK.[E]	PF3D7_1432800 [538-548]
NIIFLSPAMLGGSGLVK	18	1	1	PF3D7_1337200	1×Acetyl[K17]	0	1731.01	6.55709e-05	0							71.87	0.75	162.923	2	866.007	0.864617				1.20549	10	4.39451	[R].NIIFLSPAMLGGSGLVK.[I]	PF3D7_1337200 [847-863]
QDPSLIVAK	21	1	1	PF3D7_1471100	1×Acetyl[K9]	0	970.557	0.000630271	0.000159775	37.39	0.5405	43.0876	2	489.29	-1.21095	58.68	0.6441	58.6551	2	485.782	-0.2	1.33498	3	10.2808	1.20537	8	1.33436	[R].QDPSLIVAK.[I]	PF3D7_1471100 [150-158]
IDEEKAK	1	1	1	PF3D7_1114700	1×Acetyl[K7]	1	881.469	0.35606	0.0348122							51.97	0.0769	28.3253	2	441.238	-0.613728				1.20514	1		[K].IDEEKAK.[I]	PF3D7_1114700 [241-247]
IYKGLK	6	1	1	PF3D7_1245800	1×Acetyl[K3]	1	763.471	0.331872	0.0287055	13.79		55.4267	2	382.238	-2.8469	34.12	0.2353	56.4974	2	382.239	0.350872				1.2049	1		[R].IYKGLK.[L]	PF3D7_1245800 [81-86]
ANGGTPIEK	2	1	1	PF3D7_0814000	1×Acetyl[K9]	0	893.48	0.0477593	0.0043388	13.75	1	74.6016	2	464.743	5.4023	25.18	1	21.6736	2	447.244	-0.268991				1.20478	2	4.46513	[K].ANGGTPIEK.[L]	PF3D7_0814000 [44-52]
ISTLRGK	1	1	1	PF3D7_1015600	1×Acetyl[K7]	1	816.494	0.398002	0.0460176							13.87		47.3367	2	408.751	1.20304				1.20476	1		[M].ISTLRGK.[I]	PF3D7_1015600 [2-8]
SNIPTMNNSK	1	1	1	PF3D7_0526500	1×Acetyl[K10]	0	1105.53	0.097012	0.00818845							21.32	0.4762	34.9099	2	553.269	0.447051				1.20428	1		[K].SNIPTMNNSK.[I]	PF3D7_0526500 [281-290]
LVSGGYDNQVIIWMFDNNTK	13	1	1	PF3D7_1230700	1×Acetyl[K20]	0	2328.15	1.38359e-07	0							121.15	0.843	151.755	2	1164.58	1.98797				1.2037	8	10.5412	[K].LVSGGYDNQVIIWMFDNNTK.[E]	PF3D7_1230700 [210-229]
MGTIVQNDATNISMEK	6	1	1	PF3D7_1413400	1×Acetyl[K16]	0	1765.86	2.63077e-05	0							60.46	0.8	73.4082	2	883.438	1.93689				1.20331	5	11.4544	[K].MGTIVQNDATNISMEK.[R]	PF3D7_1413400 [400-415]
VIQNEQNVCNNTNK	5	1	1	PF3D7_1350700	1×Acetyl[K14]	0	1681.8	7.26164e-05	2.24135e-05							92.62	0.7742	25.1216	2	841.407	2.3995				1.20102	3	4.34273	[K].VIQNEQNVCNNTNK.[G]	PF3D7_1350700 [104-117]
LNVRIK	1	1	1	PF3D7_0706500	1×Acetyl[K6]	1	791.521	0.396998	0.0426293							15.08	0	50.5158	2	396.264	-0.905799				1.20013	1		[K].LNVRIK.[T]	PF3D7_0706500 [988-993]
MNVSNSDQIK	19	1	1	PF3D7_1222300	1×Acetyl[K10]	0	1135.54	0.00039616	8.04483e-05	14.06	1	23.6905	2	571.782	-1.93894	64.62	0.6769	33.6442	2	568.271	-6.29311	1.31124	3	10.5157	1.19992	7	3.00483	[K].MNVSNSDQIK.[A]	PF3D7_1222300 [684-693]
SFGGDFSNTVQGATGIPGK	8	2	1	PF3D7_0730800.1; PF3D7_0730800.2	1×Acetyl[K19]	0	1839.89	2.92444e-07	0							74.76	0.8267	86.8683	2	920.448	0.593494				1.19965	4	10.292	[K].SFGGDFSNTVQGATGIPGK.[L]	PF3D7_0730800.1 [176-194]
VDGIVHEALK	4	1	1	PF3D7_0513600	1×Acetyl[K10]	0	1087.62	0.00172635	0.000243515	11.28	0	152.06	2	561.808	-6.09131	35.19	1	39.9336	2	544.316	1.78708				1.19944	4	7.35997	[K].VDGIVHEALK.[K]	PF3D7_0513600 [9-18]
NEIHDQNDVYDNK	1	1	1	PF3D7_0726500	1×Acetyl[K13]	0	1603.7	0.000336908	8.04483e-05							50.15	0.7	26.5505	2	802.354	2.01683				1.1982	1		[K].NEIHDQNDVYDNK.[K]	PF3D7_0726500 [2062-2074]
MNIVNNIK	2	1	1	PF3D7_0804500	1×Acetyl[K8]	0	959.553	0.0247479	0.00219397	10.63	1	25.4468	2	501.282	-6.12408	31.88		53.4614	2	480.283	5.69947				1.19804	1		[K].MNIVNNIK.[M]	PF3D7_0804500 [1217-1224]
EIYNILYNEK	1	1	1	PF3D7_0521700	1×Acetyl[K10]	0	1312.7	0.0801807	0.0066899							23.63	1	84.0935	2	656.853	1.13097				1.19776	1		[K].EIYNILYNEK.[L]	PF3D7_0521700 [525-534]
NMKPSDITELR	1	1	1	PF3D7_0724200	1×Acetyl[K3]	0	1310.68	0.151661	0.0127348	10.68	1	71.3849	2	660.333	-2.99428	16.62	1	52.1879	2	655.848	2.36246				1.1959	1		[K].NMKPSDITELR.[N]	PF3D7_0724200 [317-327]
NMNTNNIYNEMK	11	1	1	PF3D7_0706500	1×Acetyl[K12]	0	1492.66	9.66814e-05	2.24135e-05	11.24	1	49.789	2	746.834	-1.08974	76.64	0.7403	54.6421	2	746.839	4.38954				1.19577	9	7.46279	[K].NMNTNNIYNEMK.[T]	PF3D7_0706500 [572-583]
VLGTILGEK	9	1	1	PF3D7_0912900	1×Acetyl[K9]	0	929.567	0.00271242	0.000375487	15.73	1	38.013	2	486.289	-5.74783	37.16	0.5946	66.9909	2	465.288	2.46888				1.19447	8	6.68762	[R].VLGTILGEK.[I]	PF3D7_0912900 [47-55]
CEKDDITVNEEILQK	12	1	1	PF3D7_0211800	1×Acetyl[K3]	1	1847.92	4.95872e-05	0							88.23	0.75	61.8801	2	924.469	2.95023				1.18976	8	14.6469	[M].CEKDDITVNEEILQK.[A]	PF3D7_0211800 [2-16]
VTDKIEK	1	1	1	PF3D7_0411800	1×Acetyl[K4]	1	874.488	0.326289	0.0275191							14.2	0.0714	70.9757	2	437.748	0.719003				1.18808	1		[K].VTDKIEK.[M]	PF3D7_0411800 [1695-1701]
SKIDDEGQFEK	3	1	1	PF3D7_0813300	1×Acetyl[K2]	1	1295.61	0.0332671	0.00311862							47.5	0.5	29.6242	2	648.31	1.26072				1.18791	3	3.05865	[K].SKIDDEGQFEK.[D]	PF3D7_0813300 [252-262]
GGVLFINK	1	1	1	PF3D7_1023100	1×Acetyl[K8]	0	847.504	0.235343	0.020513							29	0.1034	62.1686	2	424.256	1.92958				1.18758	1		[R].GGVLFINK.[G]	PF3D7_1023100 [2933-2940]
EAESVCAPIMSK	79	1	1	PF3D7_0818900	1×Acetyl[K12]	0	1321.61	0.000444973	9.49861e-05	49.75	1	25.6739	2	669.308	0.14607	56.4	0.7679	58.0967	2	661.311	2.11924	1.18375	12	15.3766	1.18717	26	9.02922	[K].EAESVCAPIMSK.[I]	PF3D7_0818900 [611-622]
SNNDNISNLMNLK	1	1	1	PF3D7_0917000	1×Acetyl[K13]	0	1483.73	0.0142345	0.0012103							23.12	0	87.5246	2	742.368	0.229148				1.18624	1		[R].SNNDNISNLMNLK.[I]	PF3D7_0917000 [21-33]
GKDDINDIMNDLNKK	2	1	1	PF3D7_0823800	1×Acetyl[K14; K15]	2	1746.89	0.00259679	0.000341627							39.08	0.5897	72.6851	3	582.968	0.106098				1.18597	2	3.61292	[K].GKDDINDIMNDLNKK.[K]	PF3D7_0823800 [26-40]
LGIHGVYTTMK	1	1	1	PF3D7_1458400	1×Acetyl[K11]	0	1277.66	0.0124555	0.00108669	12.77	1	24.3918	2	639.334	4.43415	18.68	0.3158	54.1447	3	409.561	1.10309				1.18381	1		[K].LGIHGVYTTMK.[T]	PF3D7_1458400 [23-33]
NFVIQADSYDINPK	15	1	1	PF3D7_0527000	1×Acetyl[K14]	0	1623.8	1.15687e-07	0							109.91	0.6	93.9919	2	812.405	1.39498				1.18372	9	1.89483	[K].NFVIQADSYDINPK.[A]	PF3D7_0527000 [618-631]
QYSIHVNQYTKPDENQK	39	1	1	PF3D7_1311800	2×Acetyl[K11; K17]	0	2092.01	4.86333e-05	0							81.56	0.7927	36.432	2	1046.51	1.80682				1.18188	22	40.7946	[K].QYSIHVNQYTKPDENQK.[E]	PF3D7_1311800 [666-682]
NNDNIYDINLLDFK	16	1	1	PF3D7_1434100	1×Acetyl[K14]	0	1724.87	7.03222e-06	0							86	0.8372	136.402	2	862.936	-2.19733				1.18095	8	17.8305	[K].NNDNIYDINLLDFK.[N]	PF3D7_1434100 [303-316]
IEDALNLYEK	1	1	1	PF3D7_0924700	1×Acetyl[K10]	0	1214.64	0.0197513	0.00170251							11.98	1	69.6168	2	607.825	4.05094				1.17761	1		[K].IEDALNLYEK.[L]	PF3D7_0924700 [540-549]
NQNNLKEDNLNNDLLNEDILTK	1	1	1	PF3D7_1133200	1×Acetyl[K22; K6]	1	2591.3	0.00406348	0.000494898							16.9	0.4118	99.8178	3	864.44	1.54409				1.17679	1		[R].NQNNLKEDNLNNDLLNEDILTK.[G]	PF3D7_1133200 [252-273]
KMAASIVSAVSNFNNPK	12	1	1	PF3D7_0621200	2×Acetyl[K1; K17]	1	1777.93	7.65562e-09	0							122.99	0.8537	83.951	2	889.47	3.12454				1.17667	7	7.36944	[R].KMAASIVSAVSNFNNPK.[I]	PF3D7_0621200 [248-264]
ALTIDPNLLK	5	1	1	PF3D7_1241900	1×Acetyl[K10]	0	1097.66	0.00123525	0.00018712	17.21	1	66.1684	3	380.558	-7.96956	27.49	0.5926	101.867	2	549.332	0.66766				1.17528	3	4.11762	[K].ALTIDPNLLK.[N]	PF3D7_1241900 [601-610]
VPPSINQFNHTLPK	25	1	1	PF3D7_1424400	1×Acetyl[K14]	0	1598.88	0.000129503	2.24135e-05							65.87	0.803	67.4941	2	799.945	3.39999				1.1752	13	10.6642	[K].VPPSINQFNHTLPK.[S]	PF3D7_1424400 [90-103]
YIIVTGGNMSGLGK	14	1	1	PF3D7_1410200	1×Acetyl[K14]	0	1423.78	8.01194e-05	2.24135e-05							56.71	1	82.0143	2	712.394	1.00608				1.1747	7	14.0346	[K].YIIVTGGNMSGLGK.[G]	PF3D7_1410200 [13-26]
IDDDKMTDLTEEQKETLK	4	1	1	PF3D7_1203700	3×Acetyl[K5; K14; K18]	2	2159.05	0.00048929	0.000106542							41.96	0.6905	54.7069	2	1080.03	3.7348				1.17455	3	4.1929	[K].IDDDKMTDLTEEQKETLK.[K]	PF3D7_1203700 [27-44]
DNNLNDGDIHMNK	4	1	1	PF3D7_0108700	1×Acetyl[K13]	0	1506.67	0.000483923	0.000106542							58.05	0.7759	34.4485	2	753.841	2.34366				1.17269	4	0.409651	[R].DNNLNDGDIHMNK.[N]	PF3D7_0108700 [403-415]
NQILHDSILNK	6	1	1	PF3D7_1306600	1×Acetyl[K11]	0	1308.75	0.000512047	0.000106542							50.24	0.68	53.4116	2	654.878	2.63138				1.17211	6	9.21342	[K].NQILHDSILNK.[M]	PF3D7_1306600 [20-30]
LDFMITNLNNINEEMETMK	9	1	1	PF3D7_0108300	1×Acetyl[K19]	0	2314.1	7.83178e-08	0							119.36	0.8824	151.459	2	1157.55	-0.276255				1.17205	8	11.3494	[K].LDFMITNLNNINEEMETMK.[N]	PF3D7_0108300 [1589-1607]
GGVIMDVK	10	1	1	PF3D7_0621200	1×Acetyl[K8]	0	825.461	0.00298316	0.0004405	20.97	0.3333	25.8134	2	417.722	-2.06467	57.05	1	53.2284	2	413.235	2.08848	1.27524	1		1.17132	9	19.8728	[K].GGVIMDVK.[S]	PF3D7_0621200 [21-28]
NNYDENSMLNPIDVVHK	10	1	1	PF3D7_0318200	1×Acetyl[K17]	0	2001.93	6.29157e-06	0							62.67	0.7143	86.5148	2	1001.48	4.68417				1.1691	8	11.6565	[K].NNYDENSMLNPIDVVHK.[V]	PF3D7_0318200 [1308-1324]
YDVTNSDHQMLIK	6	1	1	PF3D7_1025000	1×Acetyl[K13]	0	1570.76	0.000425176	8.04483e-05							55.74	0.7857	54.2796	2	785.886	0.042397				1.16836	6	8.82701	[R].YDVTNSDHQMLIK.[N]	PF3D7_1025000 [792-804]
IFQTNILNYMNSK	10	1	1	PF3D7_1010100	1×Acetyl[K13]	0	1599.84	6.45198e-07	0							87.54	0.8409	114.858	2	800.424	0.763857				1.16806	6	9.91172	[K].IFQTNILNYMNSK.[N]	PF3D7_1010100 [164-176]
TSAMGINIINK	2	1	1	PF3D7_1449100	1×Acetyl[K11]	0	1219.64	0.00103569	0.000162796	18.07	0.2222	15.1515	3	407.215	-4.62521	53.75	0.7222	75.6597	2	591.844	0.332172				1.16799	2	4.62539	[R].TSAMGINIINK.[N]	PF3D7_1449100 [69-79]
IMLNMYDGSFK	30	1	1	PF3D7_1011800	1×Acetyl[K11]	0	1341.63	0.000150501	3.83659e-05							70.29	0.4857	83.7091	2	671.321	3.67501				1.16771	17	6.98592	[K].IMLNMYDGSFK.[K]	PF3D7_1011800 [538-548]
LVCVGKDELIK	2	2	2	PF3D7_1419800.1; PF3D7_1419800.2	1×Acetyl[K11]	1	1280.74	0.181121	0.0155473							23.96	0.375	55.9441	2	640.872	1.02814				1.16741	2	6.01158	[K].LVCVGKDELIK.[G]	PF3D7_1419800.1 [439-449]; PF3D7_1419800.2 [485-495]
LNCFIAAK	14	1	1	PF3D7_1461900	1×Acetyl[K8]	0	936.497	0.00149586	0.000209262	20.27	0.45	44.9045	2	468.751	-2.03785	42.94	0.7209	51.0543	2	468.752	0.243233	1.50675	1		1.16566	8	8.1781	[K].LNCFIAAK.[H]	PF3D7_1461900 [948-955]
NFIYYPEQNFSQTIGK	14	1	1	PF3D7_1205800	1×Acetyl[K16]	0	1962.98	0.000188761	3.83659e-05							49.27	0.7551	106.331	2	981.994	1.11415				1.1647	8	4.32699	[K].NFIYYPEQNFSQTIGK.[E]	PF3D7_1205800 [1853-1868]
QNGDADIIVTNKDEQSSK	5	1	1	PF3D7_1459000	1×Acetyl[K12]	1	1975.98	0.000327181	6.94203e-05							42.62	0.7674	32.9178	3	659.33	0.477864				1.16465	4	19.533	[K].QNGDADIIVTNKDEQSSK.[K]	PF3D7_1459000 [16-33]
GSEMNASSIENVVIK	12	1	1	PF3D7_1245100	1×Acetyl[K15]	0	1577.78	1.68534e-07	0							97.14	0.7423	95.0588	2	789.397	1.43948				1.16412	6	13.9037	[K].GSEMNASSIENVVIK.[S]	PF3D7_1245100 [397-411]
DLNSQINNVEK	1	1	1	PF3D7_1025500	1×Acetyl[K11]	0	1280.66	0.201746	0.0167029							10.55	0.0909	95.758	2	640.832	1.30151				1.16225	1		[K].DLNSQINNVEK.[N]	PF3D7_1025500 [1067-1077]
LSINEVGLLIDPMKDEELK	27	1	1	PF3D7_1108600	1×Acetyl[K19]	1	2170.19	0.000241468	5.37403e-05							66.7	0.7612	146.275	3	724.067	0.658466				1.16196	16	6.06445	[K].LSINEVGLLIDPMKDEELK.[E]	PF3D7_1108600 [155-173]
NIDMGLTLAQQNSHVSK	2	1	1	PF3D7_1205800	1×Acetyl[K17]	0	1855.93	0.000375601	8.04483e-05							44.24	1	71.7037	2	928.472	1.77682				1.16153	2	1.35275	[K].NIDMGLTLAQQNSHVSK.[L]	PF3D7_1205800 [916-932]
GGYGINNMMINSEGMDFK	20	1	1	PF3D7_1227600	1×Acetyl[K18]	0	1991.88	8.62911e-10	0							125.43	0.896	110.226	2	996.443	-3.34856				1.15947	8	11.5982	[K].GGYGINNMMINSEGMDFK.[N]	PF3D7_1227600 [706-723]
KLGDIVVVGINSDEDALNSK	7	1	1	PF3D7_1347700	1×Acetyl[K1]	1	2100.14	9.34435e-09	0							108.33	0.8889	99.2116	2	1050.57	1.47848				1.15869	3	7.91231	[K].KLGDIVVVGINSDEDALNSK.[G]	PF3D7_1347700 [155-174]
MDVPGLNKEDVQINLDDGK	20	1	1	PF3D7_1304500	1×Acetyl[K19]	1	2107.05	2.09393e-06	0							86.94	0.8046	93.096	2	1054.03	1.58618				1.15698	9	12.2208	[K].MDVPGLNKEDVQINLDDGK.[L]	PF3D7_1304500 [119-137]
SIHNMINLNISNMDIIK	2	1	1	PF3D7_0422500	1×Acetyl[K17]	0	1970.02	0.000487404	0.000106542							31.59	0.5938	127.626	3	657.346	1.17695				1.15652	1		[K].SIHNMINLNISNMDIIK.[N]	PF3D7_0422500 [2228-2244]
AIDDLNDNFESMDMYK	6	1	1	PF3D7_1307700	1×Acetyl[K16]	0	1927.82	1.03498e-06	0							89.04	0.8315	102.259	2	964.412	0.541048				1.15525	3	1.68168	[K].AIDDLNDNFESMDMYK.[Y]	PF3D7_1307700 [1217-1232]
KQPTISPELIPK	3	1	1	PF3D7_0705400	1×Acetyl[K12]	1	1364.83	0.347401	0.0337273							25.74	1	63.6998	2	682.922	2.96938				1.15343	3	11.3581	[K].KQPTISPELIPK.[I]	PF3D7_0705400 [640-651]
HGNISPQDITLK	14	1	1	PF3D7_1367600	1×Acetyl[K12]	0	1336.74	9.20461e-05	2.24135e-05							72.53	0.7808	53.3297	2	668.875	1.44531				1.15332	7	8.88737	[K].HGNISPQDITLK.[C]	PF3D7_1367600 [131-142]
NGTFGVTSSIEK	7	1	1	PF3D7_0904800	1×Acetyl[K12]	0	1246.64	0.00049276	0.000106542							43.6	1	52.7619	2	623.823	0.248977				1.15324	5	11.253	[K].NGTFGVTSSIEK.[M]	PF3D7_0904800 [216-227]
VGGGIYTK	6	1	1	PF3D7_1456800	1×Acetyl[K8]	0	801.458	0.000449097	9.49861e-05	29.44	0.5862	16.6097	2	401.232	-1.45068	50.64	0.7059	29.1926	2	401.233	0.22473	1.15048	1		1.1531	3	7.476	[R].VGGGIYTK.[A]	PF3D7_1456800 [196-203]
TYSEIIGNLCTDVK	22	1	1	PF3D7_0915400	1×Acetyl[K14]	0	1626.82	2.87315e-06	0							88.12	0.7841	94.2586	2	813.916	1.3275				1.15294	13	8.49056	[R].TYSEIIGNLCTDVK.[T]	PF3D7_0915400 [333-346]
MLISVPLATK	8	1	1	PF3D7_1218500	1×Acetyl[K10]	0	1079.66	0.139343	0.0114604	15.76	0.0625	70.3963	2	557.831	0.542217	30.5	0.6	102.284	2	540.334	-0.69058				1.1521	8	3.56587	[K].MLISVPLATK.[I]	PF3D7_1218500 [925-934]
GVSTNDHDLDEDDMNMDNINESFK	19	1	1	PF3D7_0904700	1×Acetyl[K24]	0	2755.11	2.70189e-06	0							99.89	1	83.0089	2	1378.06	2.61896				1.15108	11	4.60946	[K].GVSTNDHDLDEDDMNMDNINESFK.[E]	PF3D7_0904700 [157-180]
IASALVEYETLTSDEIK	7	1	1	PF3D7_1464900	1×Acetyl[K17]	0	1881.97	5.04153e-08	0							88.23	0.8295	115.908	2	941.488	-0.430354				1.15066	4	6.80989	[R].IASALVEYETLTSDEIK.[L]	PF3D7_1464900 [661-677]
EMLSDSLNNSNNIASK	19	1	1	PF3D7_1206200	1×Acetyl[K16]	0	1736.81	3.22837e-06	0							81.13	0.7037	67.3465	2	868.909	-0.546141				1.14999	10	3.55125	[K].EMLSDSLNNSNNIASK.[E]	PF3D7_1206200 [555-570]
AYHEQLSVSEITNSAFEPANMMAK	57	1	1	PF3D7_0903700	1×Acetyl[K24]	0	2675.26	6.12603e-09	0							116.04	0.8966	116.142	2	1338.14	3.27537				1.14831	29	4.8833	[K].AYHEQLSVSEITNSAFEPANMMAK.[C]	PF3D7_0903700 [281-304]
LIKGLK	3	1	1	PF3D7_1227500	1×Acetyl[K3]	1	713.492	0.398164	0.0477117							26.42		63.9584	2	357.25	0.463732				1.14825	1		[R].LIKGLK.[Y]	PF3D7_1227500 [1802-1807]
FYIGPLNITDGHTFGSLIK	1	1	1	PF3D7_1472700	1×Acetyl[K19]	0	2156.17	0.391118	0.0397645							13.52	0.0714	158.267	3	719.396	2.77273				1.14735	1		[K].FYIGPLNITDGHTFGSLIK.[Y]	PF3D7_1472700 [482-500]
GYILGAITNGDSDVNEIK	13	1	1	PF3D7_1118400	1×Acetyl[K18]	0	1878.94	1.45343e-05	0							81.13	0.6667	103.095	2	939.976	0.559287				1.14689	9	15.2896	[R].GYILGAITNGDSDVNEIK.[F]	PF3D7_1118400 [149-166]
MQLLDLPGIIEGAK	23	1	1	PF3D7_0524400	1×Acetyl[K14]	0	1497.83	0.000114343	2.24135e-05							76.86	0.4286	152.801	2	749.421	-0.311954				1.1468	12	4.46853	[K].MQLLDLPGIIEGAK.[D]	PF3D7_0524400 [111-124]
DHPLGFTILGPEENIK	7	1	1	PF3D7_0933600	1×Acetyl[K16]	0	1793.96	1.31394e-06	0							87.37	0.8621	106.229	2	897.486	1.68572				1.14649	5	4.09524	[R].DHPLGFTILGPEENIK.[N]	PF3D7_0933600 [188-203]
NIQLAPYNILNTK	2	1	1	PF3D7_1203300	1×Acetyl[K13]	0	1501.84	0.0195264	0.00166382							45.23	0.3556	115.957	2	751.422	0.228243				1.14631	2	7.39622	[R].NIQLAPYNILNTK.[Q]	PF3D7_1203300 [631-643]
QNNDEYISNINDK	5	1	1	PF3D7_0520700	1×Acetyl[K13]	0	1566.7	0.000246148	5.37403e-05							59.75	0.65	44.4332	2	783.854	-1.20114				1.14411	4	36.3207	[K].QNNDEYISNINDK.[I]	PF3D7_0520700 [175-187]
KSAPISAGIK	31	1	1	PF3D7_0610400	1×Acetyl[K1; K10]	1	1027.63	0.00162962	0.000220538	38.85	1	36.6374	2	514.319	-1.90637	57.75	1	44.5219	2	514.321	1.77606	1.15286	6	3.26223	1.14394	9	1.8236	[R].KSAPISAGIK.[K]	PF3D7_0610400 [28-37]
TGDEDKEINKTDDEEKDINK	6	2	1	PF3D7_0619000.1; PF3D7_0619000.2	2×Acetyl[K10; K20]	3	2336.07	0.00209277	0.000263856							51.27	0.6667	26.5165	4	584.774	-0.135414				1.14321	4	16.4547	[K].TGDEDKEINKTDDEEKDINK.[T]	PF3D7_0619000.1 [1108-1127]
CIIGSSGMQSDIK	16	1	1	PF3D7_0518300	1×Acetyl[K13]	0	1416.71	3.492e-05	0							76.2	0.7895	56.1258	2	708.86	0.243319				1.14206	12	52.3978	[K].CIIGSSGMQSDIK.[T]	PF3D7_0518300 [78-90]
MEDINVGHQGFFK	11	1	1	PF3D7_0811600	1×Acetyl[K13]	0	1528.73	0.00011226	2.24135e-05							61.78	0.6774	72.2019	2	764.872	2.15487				1.14077	8	11.6609	[K].MEDINVGHQGFFK.[Q]	PF3D7_0811600 [360-372]
GEKPNLTEGVIIFGGK	15	1	1	PF3D7_1468100	1×Acetyl[K3]	0	1672.95	6.49883e-05	0							68.24	0.75	90.5255	2	836.979	2.61782				1.14066	11	10.4901	[R].GEKPNLTEGVIIFGGK.[C]	PF3D7_1468100 [939-954]
VIGGKVGGKVGGK	16	1	1	PF3D7_0320900	2×Acetyl[K5; K9]	2	1239.74	0.000395916	8.04483e-05	58.88	0.322	41.8983	2	620.374	-1.8049	77.75	0.5897	57.5583	2	620.375	1.05057	1.12882	4	1.51478	1.14037	5	0.677429	[K].VIGGKVGGKVGGK.[V]	PF3D7_0320900 [7-19]
DIDAYNVCGINNDQSLNK	7	2	1	PF3D7_1128000.2; PF3D7_1128000.1	1×Acetyl[K18]	0	2052.93	9.08584e-07	0							82.16	0.6463	78.7112	2	1026.97	0.862427				1.13952	4	4.70049	[K].DIDAYNVCGINNDQSLNK.[T]	PF3D7_1128000.2 [571-588]
NLMNSFLIGIK	3	1	1	PF3D7_1232300	1×Acetyl[K11]	0	1263.73	0.00148877	0.000209262							34.23	0.5294	135.617	2	632.37	1.09242				1.13812	3	3.68901	[K].NLMNSFLIGIK.[K]	PF3D7_1232300 [70-80]
IILVGDATVGK	5	1	1	PF3D7_1340700	1×Acetyl[K11]	0	1099.69	0.00158587	0.000220538							48.78	0.6939	73.0218	2	550.349	-0.36557				1.1371	5	2.20753	[K].IILVGDATVGK.[T]	PF3D7_1340700 [12-22]
QNVTNIVDLK	2	1	1	PF3D7_1241500	1×Acetyl[K10]	0	1143.64	0.000657698	0.000159775							51.26	0.5882	78.5797	2	572.323	1.0911				1.13613	1		[K].QNVTNIVDLK.[F]	PF3D7_1241500 [45-54]
SGIIILGGGLPK	15	1	1	PF3D7_1412600	1×Acetyl[K12]	0	1145.76	1.89983e-05	0							94.42	0.766	108.49	2	573.382	1.24648				1.13534	8	11.1697	[K].SGIIILGGGLPK.[H]	PF3D7_1412600 [404-415]
INNVDEQNNNMDEK	8	1	1	PF3D7_0420000	1×Acetyl[K14]	0	1683.74	2.82795e-06	0							102.95	0.699	27.0075	2	842.37	-1.75081				1.13478	4	16.2988	[K].INNVDEQNNNMDEK.[I]	PF3D7_0420000 [1441-1454]
LSDEIQIK	10	1	1	PF3D7_0106100	1×Acetyl[K8]	0	945.525	0.0028058	0.000420846	20.07	0.1	45.5707	2	480.281	-3.95769	43.84	0.2955	50.9024	2	473.267	1.62731	2.52826	1		1.13411	6	9.256	[K].LSDEIQIK.[S]	PF3D7_0106100 [136-143]
INNLNNVSIK	5	1	1	PF3D7_0723800	1×Acetyl[K10]	0	1142.67	0.0028076	0.000420846							40.95	0.7561	47.6503	2	571.84	0.887088				1.13385	3	4.97989	[K].INNLNNVSIK.[L]	PF3D7_0723800 [1374-1383]
VEALKDEEGNDINPHMPQYIIK	1	1	1	PF3D7_0610100	1×Acetyl[K5]	1	2574.32	3.48921e-05	0							51.76	0.7885	81.6259	3	858.78	2.82778				1.13326	1		[K].VEALKDEEGNDINPHMPQYIIK.[A]	PF3D7_0610100 [26-47]
NKDILLDNLK	1	1	1	PF3D7_1428900	1×Acetyl[K10]	1	1192.7	0.262295	0.0225083							20.61	0.2857	61.7822	2	596.855	0.810426				1.13315	1		[K].NKDILLDNLK.[L]	PF3D7_1428900 [236-245]
LLTCADDIGNTNQMSSSNK	6	1	1	PF3D7_0212500	1×Acetyl[K19]	0	2068.93	1.33549e-08	0							117.22	1	63.3835	2	1034.97	2.14945				1.13272	4	1.06887	[K].LLTCADDIGNTNQMSSSNK.[N]	PF3D7_0212500 [1493-1511]
GVQNIVK	7	1	1	PF3D7_1002400.1	1×Acetyl[K7]	0	757.457	0.0977884	0.00823496	18.04	0.1111	21.2157	2	379.231	-1.83835	22.67	0.3478	36.1119	2	382.741	1.2751	1.14712	3	4.66316	1.13227	2	14.9578	[K].GVQNIVK.[R]	PF3D7_1002400.1 [111-117]
FVAIVENNILVK	5	1	1	PF3D7_0729200	1×Acetyl[K12]	0	1372.84	0.00103505	0.000162796	11.91	1	49.5761	3	472.289	1.9925	42.41	0.5714	109.309	2	686.923	0.400358				1.13148	5	8.07257	[R].FVAIVENNILVK.[M]	PF3D7_0729200 [196-207]
KGSDHSTGSVFIVTFK	4	1	1	PF3D7_1347500	2×Acetyl[K1; K16]	1	1716.9	0.000476732	0.000106542	65.95	0.7727	68.1614	3	570.633	-0.895287	39.88	0.525	76.7806	3	572.972	-0.579324	1.05278	1		1.1309	1		[K].KGSDHSTGSVFIVTFK.[K]	PF3D7_1347500 [225-240]
ILSLFESGK	15	1	1	PF3D7_1104200	1×Acetyl[K9]	0	993.562	0.00215511	0.000263856							32.08	0.3438	86.8594	2	497.286	3.25556				1.13004	8	7.25024	[K].ILSLFESGK.[K]	PF3D7_1104200 [1116-1124]
VNVNIGNIDLK	8	1	1	PF3D7_0624600	1×Acetyl[K11]	0	1198.68	0.00498816	0.000554261							51.59	0.75	94.862	2	599.844	0.553775				1.12998	6	10.872	[K].VNVNIGNIDLK.[S]	PF3D7_0624600 [578-588]
TAIQGVK	10	1	1	PF3D7_0710600	1×Acetyl[K7]	0	723.447	0.0110393	0.000992176	45.78	0.5652	13.9791	2	362.227	-2.19641	51.39	0.7451	27.0642	2	362.227	-0.340338	1.17138	1		1.1296	5	7.37899	[K].TAIQGVK.[A]	PF3D7_0710600 [49-55]
NMVILSDGTNLSTLGK	12	1	1	PF3D7_0704600	1×Acetyl[K16]	0	1669.89	1.09784e-08	0							87.31	0.8621	109.891	2	835.45	1.65802				1.12748	7	9.96674	[K].NMVILSDGTNLSTLGK.[S]	PF3D7_0704600 [2326-2341]
LNNIFNGTINK	2	1	1	PF3D7_1030100	1×Acetyl[K11]	0	1247.67	0.00140603	0.000197475	14.63	1	54.5725	2	645.345	-1.33617	30.12	0.4333	75.4226	2	624.341	1.11846				1.12589	2	2.68417	[K].LNNIFNGTINK.[I]	PF3D7_1030100 [328-338]
FLCENNISFDINK	14	1	1	PF3D7_1219100	1×Acetyl[K13]	0	1627.8	4.77704e-07	0							101.42	0.8515	103.83	2	814.403	1.09626				1.12559	9	1.67556	[K].FLCENNISFDINK.[I]	PF3D7_1219100 [654-666]
DITSTIK	1	1	1	PF3D7_1249800	1×Acetyl[K7]	0	791.47	0.132578	0.0108648							25.48	1	39.409	2	396.239	1.19817				1.12542	1		[K].DITSTIK.[A]	PF3D7_1249800 [2321-2327]
GSNTISECSEFIDMLK	38	1	1	PF3D7_0627500	1×Acetyl[K16]	0	1844.86	2.42955e-05	0							88.81	0.764	123.55	2	922.934	1.02354				1.12442	22	7.77424	[K].GSNTISECSEFIDMLK.[E]	PF3D7_0627500 [78-93]
LSSVEDAINENAK	6	1	1	PF3D7_1440700	1×Acetyl[K13]	0	1389.69	0.000646848	0.000159775							45.74	0.7826	56.5606	2	695.347	0.815923				1.1241	4	17.862	[K].LSSVEDAINENAK.[K]	PF3D7_1440700 [430-442]
VFLENVIKDSIMYTEHAK	1	1	1	PF3D7_1105000	1×Acetyl[K8]	1	2151.13	0.000168446	3.83659e-05							35.93	1	98.5589	3	717.717	1.6034				1.12285	1		[K].VFLENVIKDSIMYTEHAK.[R]	PF3D7_1105000 [61-78]
NIALVIDGNFSK	10	1	1	PF3D7_1118300	1×Acetyl[K12]	0	1304.74	0.000124472	2.24135e-05							72.97	1	100.583	2	652.874	1.06925				1.12277	6	6.75952	[K].NIALVIDGNFSK.[V]	PF3D7_1118300 [939-950]
NEGNMENNMEVNNVNNNNQINDNNSVPNNTNDSMK	4	1	1	PF3D7_1225200	1×Acetyl[K35]	0	3956.65	0.000363621	8.04483e-05							51.66	1	66.5701	3	1319.56	1.00762				1.12109	1		[K].NEGNMENNMEVNNVNNNNQINDNNSVPNNTNDSMK.[K]	PF3D7_1225200 [1067-1101]
ISNVTIDDIGK	1	1	1	PF3D7_1238300	1×Acetyl[K11]	0	1174.63	0.00249952	0.000320081							16.79	0.2353	62.7634	2	587.819	-0.567324				1.11944	1		[K].ISNVTIDDIGK.[A]	PF3D7_1238300 [392-402]
NEGLGLIHK	3	1	1	PF3D7_1355300	1×Acetyl[K9]	0	987.57	0.00136554	0.000197475							30	0.1	41.4557	2	494.289	0.186769				1.11938	3	6.88146	[K].NEGLGLIHK.[A]	PF3D7_1355300 [473-481]
YNPTEVDPELMVPIAK	7	1	1	PF3D7_0630300	1×Acetyl[K16]	0	1815.92	0.000172878	3.83659e-05							63.96	0.7656	123.536	2	908.464	0.159833				1.11925	4	3.2266	[K].YNPTEVDPELMVPIAK.[N]	PF3D7_0630300 [505-520]
QIDNSSNNNNMSSMNNIK	10	1	1	PF3D7_0410800	1×Acetyl[K18]	0	2038.91	4.32672e-09	0	13.08	1	141.415	2	1028.94	0.985101	128.23	1	44.3873	2	1019.96	0.662836				1.11903	6	8.57747	[K].QIDNSSNNNNMSSMNNIK.[N]	PF3D7_0410800 [233-250]
STENNISVVEEK	2	1	1	PF3D7_0511500	1×Acetyl[K12]	0	1355.68	0.000707154	0.000162796							69.6	0.7143	43.8798	2	678.344	3.08497				1.11879	2	26.8796	[K].STENNISVVEEK.[V]	PF3D7_0511500 [7719-7730]
NEHVISLHDTSNVYK	7	1	1	PF3D7_1410200	1×Acetyl[K15]	0	1762.88	2.87483e-06	0							63.27	0.8254	45.2812	2	881.946	0.543185				1.1176	5	17.0244	[K].NEHVISLHDTSNVYK.[V]	PF3D7_1410200 [257-271]
YNSMIFSNK	1	1	1	PF3D7_1319300	1×Acetyl[K9]	0	1103.52	0.395782	0.0416694							24.8	0.4	55.9554	2	552.265	2.58889				1.11632	1		[K].YNSMIFSNK.[V]	PF3D7_1319300 [359-367]
LMQDDEEEKDQGGILNK	7	1	1	PF3D7_0403200	2×Acetyl[K9; K17]	1	1968.93	0.000390249	8.04483e-05	10.14	1	127.843	2	1034.97	-3.43184	81.21	0.6914	43.5635	2	984.97	1.69101				1.11596	6	19.5684	[K].LMQDDEEEKDQGGILNK.[N]	PF3D7_0403200 [73-89]
IKQEQHNTILIQQK	2	1	1	PF3D7_0316500	1×Acetyl[K2]	1	1720.97	0.0166512	0.0013765							40.47	0.7	31.9773	3	574.328	-0.607658				1.11584	2	1.16192	[K].IKQEQHNTILIQQK.[V]	PF3D7_0316500 [375-388]
LINSPALLVQGEMGMSPSMQK	20	1	1	PF3D7_1443900	1×Acetyl[K21]	0	2231.12	1.01548e-10	0							136.77	0.8832	128.474	2	1116.07	1.50834				1.11562	16	36.152	[R].LINSPALLVQGEMGMSPSMQK.[Y]	PF3D7_1443900 [691-711]
ENNLLNTNINK	1	1	1	PF3D7_1138000	1×Acetyl[K11]	0	1328.68	0.0849994	0.00710483							27.06	0.2963	77.6588	2	664.845	2.35199				1.11414	1		[K].ENNLLNTNINK.[S]	PF3D7_1138000 [563-573]
LNENTGNDADHIQNEDNK	25	1	1	PF3D7_0922100	1×Acetyl[K18]	0	2040.89	8.90545e-06	0							95.52	0.8229	27.2967	2	1020.95	1.80039				1.11408	14	6.51938	[K].LNENTGNDADHIQNEDNK.[M]	PF3D7_0922100 [1235-1252]
AQSLGIGAQFGGK	9	1	1	PF3D7_0927300	1×Acetyl[K13]	0	1240.68	0.000631357	0.000159775							59.51	0.8167	71.1992	2	620.842	0.0851303				1.11337	4	12.8235	[K].AQSLGIGAQFGGK.[Y]	PF3D7_0927300 [418-430]
NNNNMENNNDSNISNIIDDNDK	3	1	1	PF3D7_0521700	1×Acetyl[K22]	0	2542.1	5.38414e-08	0							110.93	0.8468	77.2488	2	1271.56	2.24995				1.11294	1		[K].NNNNMENNNDSNISNIIDDNDK.[N]	PF3D7_0521700 [82-103]
VNIMDALSNNPSLIK	20	1	1	PF3D7_1334500	1×Acetyl[K15]	0	1642.9	1.2204e-08	0							115.01	0.8696	123.234	2	821.955	0.220371				1.1114	10	2.08709	[K].VNIMDALSNNPSLIK.[K]	PF3D7_1334500 [82-96]
KVPGDICVNGWVPEK	12	1	1	PF3D7_1451800	1×Acetyl[K1]	1	1704.89	0.00119208	0.000174319							51.48	0.451	79.5377	2	852.948	2.20209				1.11127	6	13.4561	[R].KVPGDICVNGWVPEK.[V]	PF3D7_1451800 [741-755]
LTNIFSK	8	1	1	PF3D7_1433500	1×Acetyl[K7]	0	822.472	0.0184504	0.00156032							41.19	0.3659	56.0476	2	411.74	0.248358				1.11073	6	10.963	[K].LTNIFSK.[E]	PF3D7_1433500 [152-158]
NILMIGPTGVGK	11	1	1	PF3D7_0907400	1×Acetyl[K12]	0	1199.68	0.00020375	3.83659e-05	15.74	0.1875	12.1221	3	400.569	7.86412	65.55	0.3636	92.6675	2	600.345	1.28687				1.11037	8	8.09519	[K].NILMIGPTGVGK.[T]	PF3D7_0907400 [533-544]
IVLIGDSGVGK	38	2	2	PF3D7_1310600; PF3D7_1320600	1×Acetyl[K11]	0	1071.66	0.000160141	3.83659e-05	27.46	0	57.2662	2	529.315	-1.80847	44.86	0.4889	68.5154	2	536.333	0.127156				1.11025	7	3.00659	[K].IVLIGDSGVGK.[S]	PF3D7_1310600 [37-47]; PF3D7_1320600 [14-24]
NLMESEEILKEPVLSK	1	1	1	PF3D7_0214900	1×Acetyl[K16]	1	1866	0.0980662	0.00825045							49.67	0.7	93.4086	2	933.507	3.78699				1.10928	1		[K].NLMESEEILKEPVLSK.[V]	PF3D7_0214900 [860-875]
NFLTNIGSPSSK	16	1	1	PF3D7_1111500	1×Acetyl[K12]	0	1264.65	7.48307e-05	2.24135e-05	44.54	0.4222	63.7003	2	632.829	-1.34776	77.68	0.4744	73.3868	2	632.831	1.06536	0.950567	2	20.7129	1.10908	6	21.4902	[K].NFLTNIGSPSSK.[I]	PF3D7_1111500 [94-105]
NNIGILMMAGDK	17	1	1	PF3D7_0807800	1×Acetyl[K12]	0	1276.64	5.85677e-05	0	17.09	0.1176	49.3396	2	654.816	-2.34089	65.59	0.5758	94.2314	2	638.823	0.247881				1.10888	9	5.96161	[K].NNIGILMMAGDK.[I]	PF3D7_0807800 [48-59]
EIMKEDVNEKDTANK	26	1	1	PF3D7_0500800	2×Acetyl[K4; K10]	2	1770.87	0.000124768	2.24135e-05							96.63	0.8247	26.6792	2	885.938	1.38807				1.10824	13	4.04266	[K].EIMKEDVNEKDTANK.[D]	PF3D7_0500800 [892-906]
QIAGLLIK	18	1	1	PF3D7_0815200	1×Acetyl[K8]	0	897.577	0.00804984	0.000765965	20.57	0.2857	76.1216	2	449.291	-1.62807	43.54	0.6591	77.4542	2	435.304	0.963308				1.1079	10	3.92124	[R].QIAGLLIK.[N]	PF3D7_0815200 [58-65]
VLSVGAGAINTK	13	1	1	PF3D7_1333000	1×Acetyl[K12]	0	1129.66	0.000107094	2.24135e-05	17.89	1	45.5008	2	568.84	-2.08012	77.66	0.7179	61.6952	2	565.334	2.29499				1.10732	7	3.56952	[K].VLSVGAGAINTK.[N]	PF3D7_1333000 [98-109]
KENDENNDNNTNNNNDKIEHNVYK	1	1	1	PF3D7_1357400	1×Acetyl[K17]	2	2896.28	0.238526	0.0208865							26.83	0.4444	25.0606	4	724.828	3.2553				1.10678	1		[K].KENDENNDNNTNNNNDKIEHNVYK.[N]	PF3D7_1357400 [158-181]
MKPLNMILYPHK	5	1	1	PF3D7_1034900	1×Acetyl[K2]	0	1526.82	0.000158572	3.83659e-05							50.56	0.098	112.64	3	509.613	1.50756				1.10617	4	3.40754	[M].MKPLNMILYPHK.[F]	PF3D7_1034900 [2-13]
IGMYTEDKDDNYYVNVDGK	1	1	1	PF3D7_0703900	1×Acetyl[K19]	1	2246	0.0113052	0.00102162							12.53	1	68.3375	3	749.34	1.44592				1.10602	1		[K].IGMYTEDKDDNYYVNVDGK.[G]	PF3D7_0703900 [3312-3330]
IPLFLSFSIAK	1	1	1	PF3D7_0933500	1×Acetyl[K11]	0	1277.75	0.398002	0.0450381							10.6	1	57.9906	3	426.591	5.69617				1.1054	1		[K].IPLFLSFSIAK.[K]	PF3D7_0933500 [779-789]
VMSMIPGFGNNLISK	22	1	1	PF3D7_1450100	1×Acetyl[K15]	0	1607.83	0.000102066	2.24135e-05							49.25	0.5918	129.541	2	804.417	-1.03337				1.10426	12	7.38967	[K].VMSMIPGFGNNLISK.[G]	PF3D7_1450100 [349-363]
ELDDSQIIVMTPEK	9	1	1	PF3D7_0422500	1×Acetyl[K14]	0	1617.8	2.74482e-06	0							92.1	0.7935	92.5904	2	809.406	0.391765				1.10423	6	8.50335	[K].ELDDSQIIVMTPEK.[F]	PF3D7_0422500 [814-827]
ENSPCNIIDVNNDDKLK	3	1	1	PF3D7_1026000	1×Acetyl[K15]	1	1987.94	0.000627504	0.000159775							49.06	0.551	65.6478	2	994.473	-0.0114981				1.10407	2	14.3286	[K].ENSPCNIIDVNNDDKLK.[K]	PF3D7_1026000 [216-232]
GTPEKPLCGFSANVVNILNSMNVK	14	1	1	PF3D7_0304500	1×Acetyl[K24]	0	2589.32	9.1445e-06	0							51.19	0.7451	155.754	3	863.777	0.524815				1.10393	7	3.27479	[K].GTPEKPLCGFSANVVNILNSMNVK.[D]	PF3D7_0304500 [92-115]
LVLEDVDLKPEEIMK	6	1	1	PF3D7_1317700	1×Acetyl[K15; K9]	0	1770.96	0.00306266	0.000444564							33.3	0.3636	111.397	3	590.992	2.63875				1.10274	4	3.5306	[K].LVLEDVDLKPEEIMK.[H]	PF3D7_1317700 [61-75]
VAIQVQNVK	5	1	1	PF3D7_1223200	1×Acetyl[K9]	0	1005.62	0.00871267	0.000825799							60.73	0.5902	47.9879	2	503.312	0.655084				1.10232	4	4.59342	[K].VAIQVQNVK.[E]	PF3D7_1223200 [222-230]
IDKEENMEDTSKDIINEHIYK	1	1	1	PF3D7_0807800	2×Acetyl[K12; K21]	2	2564.22	0.322007	0.0269885							15.2	0.0667	66.933	4	641.813	3.83468				1.10138	1		[K].IDKEENMEDTSKDIINEHIYK.[D]	PF3D7_0807800 [401-421]
NLNPIISEALK	11	1	1	PF3D7_1110200	1×Acetyl[K11]	0	1253.71	0.00546789	0.000584115	18.35	0.1667	71.433	2	627.358	-1.19055	36.72	0.5405	97.3624	2	606.353	0.0323425				1.10072	8	14.1949	[K].NLNPIISEALK.[E]	PF3D7_1110200 [1080-1090]
LIDDMVAQVLK	13	1	1	PF3D7_1345700	1×Acetyl[K11]	0	1244.69	0.00014993	3.83659e-05							64.96	0.4462	120.162	2	622.85	1.0634				1.10045	8	9.29879	[K].LIDDMVAQVLK.[S]	PF3D7_1345700 [278-288]
NFGINTYGTTLSK	6	1	1	PF3D7_0613800	1×Acetyl[K13]	0	1415.72	4.27623e-05	0							81.25	0.7037	75.9309	2	708.364	2.44187				1.09992	3	5.5808	[K].NFGINTYGTTLSK.[K]	PF3D7_0613800 [4063-4075]
INDQSQTTLNK	3	1	1	PF3D7_0515000	1×Acetyl[K11]	0	1261.64	0.000155168	3.83659e-05	19.44	0.4737	12.8561	2	634.83	-2.43088	75.28	0.6133	25.9102	2	631.323	0.613793	1.10906	1		1.09974	2	2.63616	[K].INDQSQTTLNK.[I]	PF3D7_0515000 [92-102]
SIAVFDDKEK	3	1	1	PF3D7_0723800	2×Acetyl[K8; K10]	1	1151.59	0.0375581	0.00347001							40.5	0.625	39.0629	2	576.302	2.3899				1.09839	3	5.1792e+11	[R].SIAVFDDKEK.[I]	PF3D7_0723800 [470-479]
DVGVMIPLIQK	18	1	1	PF3D7_0906100	1×Acetyl[K11]	0	1226.74	0.00225466	0.000287412							49.31	0.5714	120.577	2	613.873	2.51908				1.09753	12	6.06534	[K].DVGVMIPLIQK.[I]	PF3D7_0906100 [94-104]
CPVAENVPIDFLAQK	45	1	1	PF3D7_0619400	1×Acetyl[K15]	0	1707.88	1.96216e-05	0							89.92	0.7889	119.619	2	854.446	0.324539				1.09647	18	11.4973	[K].CPVAENVPIDFLAQK.[T]	PF3D7_0619400 [667-681]
LPNQNNDILNK	14	1	1	PF3D7_1216300	1×Acetyl[K11]	0	1282.68	0.000293449	5.37403e-05	25.61	0.3846	38.7104	2	641.842	1.08983	61.21	0.5082	52.6145	2	641.841	0.233315	1.27503	1		1.09609	6	2.28749	[K].LPNQNNDILNK.[F]	PF3D7_1216300 [102-112]
IQEVVIK	12	1	1	PF3D7_0815600	1×Acetyl[K7]	0	842.553	0.00706208	0.000707172	21.22	0.2857	38.8143	2	421.779	-3.2943	51.08	0.549	49.607	2	414.763	0.585959	1.23871	2	3.48078	1.09583	7	4.79301	[K].IQEVVIK.[K]	PF3D7_0815600 [74-80]
KGYTLIEGHTDVK	14	1	1	PF3D7_0322900	1×Acetyl[K1]	1	1460.77	0.000119022	2.24135e-05							95.13	0.7789	35.4104	2	730.892	2.20033				1.09556	6	7.89238	[R].KGYTLIEGHTDVK.[T]	PF3D7_0322900 [116-128]
NSLVMIPLKK	33	1	1	PF3D7_0814000	1×Acetyl[K9]	1	1149.71	0.00260581	0.000341627	34.87	0.5714	56.5362	2	579.849	0.122284	53.93	0.6481	70.186	2	575.362	3.17429	0.977245	1		1.09397	20	8.51311	[K].NSLVMIPLKK.[N]	PF3D7_0814000 [120-129]
EDLEDQIVPSPEK	5	1	1	PF3D7_0316500	1×Acetyl[K13]	0	1498.73	0.000150018	3.83659e-05							64.61	0.7077	76.3777	2	749.868	0.976825				1.09384	4	7.25456	[K].EDLEDQIVPSPEK.[L]	PF3D7_0316500 [249-261]
NNSTNVSEYISK	6	1	1	PF3D7_1460500	1×Acetyl[K12]	0	1362.66	0.000181678	3.83659e-05	14.75	1	26.7339	3	452.556	7.80459	60.14	0.6333	44.2973	2	681.834	-0.00662628				1.09377	4	19.8006	[R].NNSTNVSEYISK.[E]	PF3D7_1460500 [445-456]
SVTDAGVIDSQSVNK	16	1	1	PF3D7_1036900	1×Acetyl[K15]	0	1519.76	5.29541e-08	0	78.34	1	39.3759	2	763.892	0.36691	102.09	0.7255	50.0609	2	760.385	1.22062	1.07045	3	11.5292	1.09313	6	1.64853	[K].SVTDAGVIDSQSVNK.[L]	PF3D7_1036900 [689-703]
LDILINDNILNK	2	1	1	PF3D7_1322200	1×Acetyl[K12]	0	1397.8	7.43246e-05	2.24135e-05	25	0.12	5.58161	2	720.411	3.12729	65.05	0.6462	122.897	2	699.404	1.26058				1.09309	2	7.85675	[K].LDILINDNILNK.[I]	PF3D7_1322200 [1346-1357]
MQLTNIK	4	1	1	PF3D7_0507700	1×Acetyl[K7]	0	847.471	0.0954882	0.00805646							33.08	0.0909	38.9546	2	424.239	0.345179				1.09256	3	14.7692	[K].MQLTNIK.[K]	PF3D7_0507700 [340-346]
IAALTFAK	25	1	1	PF3D7_0932200	1×Acetyl[K8]	0	841.526	0.00123035	0.00018712	15.6	1	57.0157	2	421.266	-1.32336	45.84	0.6087	64.0402	2	421.267	0.997577	1.14701	4	2.42121	1.09239	10	1.28309	[K].IAALTFAK.[E]	PF3D7_0932200 [157-164]
MGPPINVK	7	1	1	PF3D7_1449800	1×Acetyl[K8]	0	862.493	0.00289899	0.000431122	14.63	0.1333	43.6271	2	428.238	-8.04543	33.53	0.3824	57.9252	2	431.751	1.91206				1.09212	5	30.3318	[K].MGPPINVK.[D]	PF3D7_1449800 [114-121]
LIVEEATNDDNSVVALNTK	28	1	1	PF3D7_0619400	1×Acetyl[K19]	0	2052.06	1.0061e-10	0							131.78	0.7576	91.0355	2	1026.53	0.697792				1.09205	13	7.03331	[R].LIVEEATNDDNSVVALNTK.[R]	PF3D7_0619400 [29-47]
IINNEGTVLQPLK	13	1	1	PF3D7_1021900	1×Acetyl[K13]	0	1452.86	3.25799e-05	0	12.05	1	42.5829	2	719.923	7.8848	86.87	0.6552	79.0392	2	726.935	0.900875				1.09108	7	9.02189	[K].IINNEGTVLQPLK.[N]	PF3D7_1021900 [970-982]
FPLGMNDEDEEGKEALAIK	68	1	1	PF3D7_0202000	2×Acetyl[K13; K19]	1	2106.01	1.32716e-08	0							137.19	0.8759	90.597	2	1053.51	3.04247				1.09106	34	13.3358	[R].FPLGMNDEDEEGKEALAIK.[D]	PF3D7_0202000 [213-231]
DHMNDIDLGLTK	2	1	1	PF3D7_0308900	1×Acetyl[K12]	0	1371.66	0.000162553	3.83659e-05							56.85	0.5614	67.1229	2	686.334	2.25034				1.09096	1		[K].DHMNDIDLGLTK.[D]	PF3D7_0308900 [103-114]
EMEPLIMNHTK	37	1	1	PF3D7_0903900	1×Acetyl[K11]	0	1342.65	0.000341901	8.04483e-05							53.49	0.4717	53.2426	2	671.831	3.37911				1.089	24	10.5048	[K].EMEPLIMNHTK.[Y]	PF3D7_0903900 [81-91]
SLCHPGECVGALAAQSIGEPATQMTLNTFHFAGVGSK	7	1	1	PF3D7_0318200	1×Acetyl[K37]	0	3843.83	0.000115772	2.24135e-05							70.01	0.7	140.001	4	961.714	1.97646				1.089	4	5.12297	[K].SLCHPGECVGALAAQSIGEPATQMTLNTFHFAGVGSK.[N]	PF3D7_0318200 [1394-1430]
DCDITLHDTEDSK	1	1	1	PF3D7_1002700	1×Acetyl[K13]	0	1555.67	0.000530036	0.000106542							33.73	1	33.584	2	778.339	2.73583				1.08863	1		[K].DCDITLHDTEDSK.[V]	PF3D7_1002700 [632-644]
LDINNTQDK	4	1	1	PF3D7_1338300	1×Acetyl[K9]	0	1060.53	0.00223034	0.000287412							55.26	0.4364	30.1924	2	530.768	2.23773				1.08827	2	1.60949	[K].LDINNTQDK.[K]	PF3D7_1338300 [378-386]
KIDQEELQNNESALIK	29	1	1	PF3D7_1036900	1×Acetyl[K16]	1	1886.01	3.7302e-07	0							120.53	0.8512	60.2962	2	943.51	4.26508				1.08806	15	8.12509	[K].KIDQEELQNNESALIK.[G]	PF3D7_1036900 [779-794]
ANINDNMNKDEHVEEK	9	1	1	PF3D7_1019000	1×Acetyl[K9]	1	1906.87	0.0213629	0.0018408							30.81	1	27.3572	3	636.294	0.522333				1.08746	5	5.72192	[K].ANINDNMNKDEHVEEK.[K]	PF3D7_1019000 [896-911]
DVIDENIKK	5	1	1	PF3D7_1410200	2×Acetyl[K8; K9]	1	1073.58	0.119702	0.00985504							22.85		32.8089	2	537.297	2.40318				1.08672	4	4.25419	[K].DVIDENIKK.[M]	PF3D7_1410200 [137-145]
LTIHVVK	5	1	1	PF3D7_0710600	1×Acetyl[K7]	0	816.542	0.0438034	0.00411283	33.04	1	34.5831	2	405.266	-0.579297	27.93	0.4286	38.4419	2	408.774	0.157096	1.0736	2	0.339095	1.08616	2	7.66371	[K].LTIHVVK.[K]	PF3D7_0710600 [30-36]
EKNENSIGNAEEENYWVLLPDNLK	10	1	1	PF3D7_0524000	1×Acetyl[K2]	1	2818.35	0.00186209	0.000255562							39.64	0.55	127.894	3	940.123	0.653675				1.08603	5	2.8349	[K].EKNENSIGNAEEENYWVLLPDNLK.[N]	PF3D7_0524000 [80-103]
EENVEIINNNNNENNNVAK	8	1	1	PF3D7_0706500	1×Acetyl[K19]	0	2185.01	1.391e-07	0							92.01	0.7935	52.9955	2	1093.01	3.16748				1.0857	4	8.5392	[K].EENVEIINNNNNENNNVAK.[I]	PF3D7_0706500 [847-865]
KGSVSSTISK	12	1	1	PF3D7_1027300	1×Acetyl[K10; K1]	1	993.558	0.00289062	0.000431122							52.54	1	19.5674	2	497.282	-0.674315				1.08533	7	5.30143	[K].KGSVSSTISK.[K]	PF3D7_1027300 [224-233]
KVSVFAEKDPSQIPWGK	19	1	1	PF3D7_1462800	1×Acetyl[K17; K1; K8]	2	1916.03	0.000155998	3.83659e-05							78.15	0.859	72.0408	2	958.521	3.52298				1.08527	10	1.18704	[K].KVSVFAEKDPSQIPWGK.[C]	PF3D7_1462800 [73-89]
ITDINKDTNVDLNNVR	6	1	1	PF3D7_1357800	1×Acetyl[K6]	1	1857.99	0.000196299	3.83659e-05							66.85	0.7164	55.3238	2	929.498	2.05705				1.08499	5	48.8137	[K].ITDINKDTNVDLNNVR.[I]	PF3D7_1357800 [183-198]
KIVDENEIMDK	4	1	1	PF3D7_1023900	1×Acetyl[K1]	1	1347.7	0.0029357	0.0004405							51.7	0.7308	42.999	2	674.355	1.55477				1.08296	4	11.3712	[R].KIVDENEIMDK.[I]	PF3D7_1023900 [2978-2988]
VLIPEGVK	24	1	1	PF3D7_1323100	1×Acetyl[K8]	0	861.552	0.121838	0.0099957	24.23	0.5417	50.553	2	431.279	-1.33429	18.59	1	56.5889	2	431.28	0.0117361	1.0944	3	0.688157	1.08146	13	1.52903	[K].VLIPEGVK.[V]	PF3D7_1323100 [10-17]
VNYYEVLGVPQDADLTVIK	36	1	1	PF3D7_1211400	1×Acetyl[K19]	0	2136.12	4.9842e-07	0							74.33	0.7162	135.369	2	1068.57	0.786348				1.08128	16	5.04433	[R].VNYYEVLGVPQDADLTVIK.[K]	PF3D7_1211400 [5-23]
SNHEVSDLQNDDITTIQGK	1	1	1	PF3D7_1017000	1×Acetyl[K19]	0	2114	7.2998e-09	0							122.57	0.9187	56.8875	2	1057.51	7.20382				1.08043	1		[K].SNHEVSDLQNDDITTIQGK.[N]	PF3D7_1017000 [620-638]
ENEVCIVQGPK	3	1	1	PF3D7_1303700	1×Acetyl[K11]	0	1279.64	0.000558834	0.000119637	17.87	1	60.9254	2	661.335	7.44151	49.61	0.5	53.4336	2	640.327	3.63619				1.07964	3	5.06618	[K].ENEVCIVQGPK.[D]	PF3D7_1303700 [97-107]
INALTNSFYMNVQTLK	2	1	1	PF3D7_1111300	1×Acetyl[K16]	0	1863.97	0.000126742	2.24135e-05							58.27	0.7069	119.992	2	932.491	0.487258				1.07958	2	17.9214	[K].INALTNSFYMNVQTLK.[N]	PF3D7_1111300 [106-121]
DSGNPICVPVGK	8	1	1	PF3D7_1235700	1×Acetyl[K12]	0	1242.61	0.000201283	3.83659e-05	26.37	1	49.8887	2	625.318	-2.08801	53.56	0.6111	68.5298	2	621.811	0.317559	0.857004	1		1.07948	4	7.15568	[K].DSGNPICVPVGK.[E]	PF3D7_1235700 [126-137]
KLQNIGGGVAAAPAGAAAVETAEAK	54	1	1	PF3D7_0309600	1×Acetyl[K1; K25]	1	2272.24	5.54244e-13	0							154.89	0.7161	74.1408	2	1136.62	1.63933				1.07903	21	2.54575	[K].KLQNIGGGVAAAPAGAAAVETAEAK.[K]	PF3D7_0309600 [63-87]
MNESENKLPLIPLK	12	1	1	PF3D7_1223200	1×Acetyl[K7]	1	1667.9	0.00808986	0.000765965							40.22	0.475	122.724	2	834.456	1.15771				1.07824	6	6.92281	[-].MNESENKLPLIPLK.[E]	PF3D7_1223200 [1-14]
IIDVDQSLK	17	1	1	PF3D7_1346100	1×Acetyl[K9]	0	1030.58	0.000273055	5.37403e-05	19.12	0.4211	49.5344	2	522.809	-1.44927	54.42	0.7778	58.4865	2	515.794	2.10991	1.18264	1		1.07563	9	6.21318	[K].IIDVDQSLK.[E]	PF3D7_1346100 [98-106]
LLQDMCSILLK	6	1	1	PF3D7_1305300	1×Acetyl[K11]	0	1340.74	0.000327466	6.94203e-05							56.9	0.7544	118.085	2	670.875	2.29256				1.07549	5	2.0212	[K].LLQDMCSILLK.[K]	PF3D7_1305300 [2546-2556]
LGACLMGGVGNMPIKPGSK	32	1	1	PF3D7_1407100	2×Acetyl[K15; K19]	0	1886.97	2.33837e-07	0							84.2	0.7143	87.9769	2	943.988	2.31729				1.07522	14	7.9245	[K].LGACLMGGVGNMPIKPGSK.[V]	PF3D7_1407100 [148-166]
TIKDELKPNTNFIQR	4	1	1	PF3D7_1359000	1×Acetyl[K3]	1	1816.99	0.000566728	0.000119637							23.19	0.5217	63.2096	3	606.336	0.985726				1.07386	2	11.7324	[K].TIKDELKPNTNFIQR.[L]	PF3D7_1359000 [599-613]
IPDLVTDENEKTNVEETQPVENVNNVNDDVR	9	1	1	PF3D7_0108500	1×Acetyl[K11]	1	3538.68	3.34796e-08	0							85.95	0.5581	89.2122	3	1180.24	4.91665				1.07332	4	2.9134	[K].IPDLVTDENEKTNVEETQPVENVNNVNDDVR.[K]	PF3D7_0108500 [24-54]
DLPHIIFYGAPGGGK	6	1	1	PF3D7_1111100	1×Acetyl[K15]	0	1555.85	2.89655e-05	0							45.2	0.7111	105.492	3	519.287	0.237843				1.07281	4	4.6607	[K].DLPHIIFYGAPGGGK.[S]	PF3D7_1111100 [32-46]
MINNFCNMLEK	1	1	1	PF3D7_1319100	1×Acetyl[K11]	0	1471.64	0.0154019	0.00130463	11.96	1	60.2194	2	736.318	-6.3247	28.79	0.5517	88.5671	2	707.321	1.43723				1.07254	1		[K].MINNFCNMLEK.[K]	PF3D7_1319100 [509-519]
QFIGDLEIDMK	2	1	1	PF3D7_1213700	1×Acetyl[K11]	0	1308.65	0.00889725	0.000836492							25.05	0.28	108.232	2	654.83	1.35864				1.0715	2	37.4217	[K].QFIGDLEIDMK.[I]	PF3D7_1213700 [120-130]
IDKEFLAYK	14	1	1	PF3D7_0814000	2×Acetyl[K3; K9]	1	1133.63	0.00192364	0.000263856							50.66	0.5686	53.2251	2	567.32	1.3116				1.0709	7	1.90647	[K].IDKEFLAYK.[T]	PF3D7_0814000 [179-187]
TSVNNIYAVGDCCMVK	23	2	2	PF3D7_1419800.1; PF3D7_1419800.2	1×Acetyl[K16]	0	1853.83	3.14012e-05	0							70.65	1	68.0712	2	927.42	0.742467				1.06848	13	10.5571	[R].TSVNNIYAVGDCCMVK.[K]	PF3D7_1419800.1 [302-317]; PF3D7_1419800.2 [348-363]
DGYLISTGEPSK	24	1	1	PF3D7_1465900	1×Acetyl[K12]	0	1273.64	0.00091434	0.000162796	53.23	0.6226	46.833	2	637.322	-1.59791	58.19	0.5862	58.4134	2	637.324	1.66078	1.04697	4	2.44546	1.06686	9	10.439	[R].DGYLISTGEPSK.[R]	PF3D7_1465900 [155-166]
LQETCNAINIALNK	25	1	1	PF3D7_1235600	1×Acetyl[K14]	0	1601.83	9.99473e-05	2.24135e-05							95.97	0.7604	82.9366	2	801.42	1.26759				1.06676	13	11.832	[K].LQETCNAINIALNK.[N]	PF3D7_1235600 [342-355]
KDETAASDCADTPNILYVGPHQSR	17	1	1	PF3D7_1224300	1×Acetyl[K1]	1	2645.23	2.1798e-08	0							93.97	0.8723	62.9779	3	882.417	4.10072				1.06607	9	4.13176	[K].KDETAASDCADTPNILYVGPHQSR.[A]	PF3D7_1224300 [402-425]
YDCSSADINIVGNVSK	13	1	1	PF3D7_0926700	1×Acetyl[K16]	0	1741.81	2.12741e-09	0							112.86	0.823	78.4292	2	871.408	1.46866				1.06561	7	11.8758	[K].YDCSSADINIVGNVSK.[L]	PF3D7_0926700 [683-698]
VLLSNDVFIQELNK	19	1	1	PF3D7_1203200	1×Acetyl[K14]	0	1631.9	1.5555e-08	0							126.46	0.7381	121.465	2	816.454	0.714233				1.0654	10	5.02145	[M].VLLSNDVFIQELNK.[L]	PF3D7_1203200 [2-15]
VIILGDSGVGK	28	1	1	PF3D7_0903200	1×Acetyl[K11]	0	1057.63	0.00016012	3.83659e-05	27.46		57.2662	2	529.315	-1.80847	55.2	0.4182	70.6388	2	536.334	0.582787	1.01857	5	2.63712	1.06474	10	3.92931	[K].VIILGDSGVGK.[T]	PF3D7_0903200 [11-21]
NILLHGPPGTGK	3	1	1	PF3D7_0707400	1×Acetyl[K12]	0	1203.68	0.0011926	0.000174319							42.72	1	47.1008	2	602.347	1.42357				1.06369	2	15.7094	[K].NILLHGPPGTGK.[T]	PF3D7_0707400 [357-368]
YEENMLICAPTGSGK	3	1	1	PF3D7_0422500	1×Acetyl[K15]	0	1676.77	2.26388e-05	0							50.97	1	78.714	2	838.891	1.08107				1.06339	2	19.5685	[K].YEENMLICAPTGSGK.[T]	PF3D7_0422500 [730-744]
VEENNENDGDKNILCK	4	1	1	PF3D7_1245900	1×Acetyl[K16]	1	1897.87	0.010288	0.000944868							48	0.75	31.3821	2	949.436	-0.738258				1.06338	4	4.09928	[K].VEENNENDGDKNILCK.[E]	PF3D7_1245900 [33-48]
AGGAAGAATGGMSEIAK	27	1	1	PF3D7_0607000	1×Acetyl[K17]	0	1426.71	6.20663e-08	0	37.36	1	40.3384	2	713.857	-0.405741	89.98	0.8778	47.8751	2	713.858	1.39104	1.76039	5	80.172	1.06214	11	7.21355	[K].AGGAAGAATGGMSEIAK.[A]	PF3D7_0607000 [128-144]
DIINEHIYK	1	1	1	PF3D7_0807800	1×Acetyl[K9]	0	1207.66	0.169886	0.0146791	10.34	1	48.4671	2	604.33	-6.97247	17.31	0.2353	53.5565	3	389.222	0.309823				1.0621	1		[K].DIINEHIYK.[D]	PF3D7_0807800 [413-421]
NFIYDDINK	2	1	1	PF3D7_0510100	1×Acetyl[K9]	0	1141.55	0.12085	0.00993202	18.33	0.2778	55.7402	2	578.297	-0.898541	15.87	0.375	67.7154	2	571.282	3.49768	5.23141	1		1.0606	1		[K].NFIYDDINK.[S]	PF3D7_0510100 [1227-1235]
TNNVSNNNDNNNMSINSNNK	16	1	1	PF3D7_0510100	1×Acetyl[K20]	0	2221.95	4.06391e-10	0							127.73	0.8281	29.8558	2	1111.48	0.671308				1.06044	10	11.1434	[K].TNNVSNNNDNNNMSINSNNK.[N]	PF3D7_0510100 [1904-1923]
GLVDMNPDQILDVK	26	1	1	PF3D7_1318800	1×Acetyl[K14]	0	1556.8	2.64824e-06	0							80.68	0.679	123.194	2	778.903	0.337086				1.06018	13	3.67381	[K].GLVDMNPDQILDVK.[S]	PF3D7_1318800 [427-440]
NSPEQAIIK	2	1	1	PF3D7_0717100	1×Acetyl[K9]	0	1013.58	0.024101	0.00210183	10.05	1	107.067	2	528.301	2.74714	15.46	0.0667	41.1091	2	507.294	-0.264457				1.06014	2	15.6995	[K].NSPEQAIIK.[K]	PF3D7_0717100 [212-220]
INIDNPNDTCK	6	1	1	PF3D7_1142800	1×Acetyl[K11]	0	1303.59	0.00335678	0.000444564							66.21	0.5606	39.8697	2	652.303	2.45681				1.05999	4	5.80784	[R].INIDNPNDTCK.[Y]	PF3D7_1142800 [217-227]
KILIASK	5	1	1	PF3D7_0826600	1×Acetyl[K1]	1	814.54	0.0463881	0.00425407	24.73	0.04	53.7127	2	407.773	-2.00579	32.95	0	58.5182	2	407.774	0.916557				1.05946	1		[K].KILIASK.[K]	PF3D7_0826600 [90-96]
NDNIITVFGK	13	1	1	PF3D7_1225800	1×Acetyl[K10]	0	1134.63	0.003282	0.000444564	39.66	0.55	74.232	2	567.82	-1.82763	39.86	0.475	88.6313	2	567.821	0.431666	1.16113	4	15.6694	1.05919	7	12.4457	[K].NDNIITVFGK.[S]	PF3D7_1225800 [486-495]
IIVYSK	2	1	1	PF3D7_0516700	1×Acetyl[K6]	0	722.445	0.377249	0.0372386	18.76	0.4211	40.7795	2	368.742	-3.5606	14.88		47.6431	2	361.726	0.377313				1.05871	2	1.05599	[K].IIVYSK.[N]	PF3D7_0516700 [145-150]
NDTVNNIPIK	1	1	1	PF3D7_0311600	1×Acetyl[K10]	0	1141.64	0.00594643	0.000612547							26.62	0.4074	56.1235	2	571.325	1.8623				1.0575	1		[K].NDTVNNIPIK.[N]	PF3D7_0311600 [341-350]
QMNVSVINAK	30	1	1	PF3D7_0903900	1×Acetyl[K10]	0	1110.6	0.000630864	0.000159775	30.78	0.3871	45.506	2	555.805	-1.93093	49.13	0.551	49.1246	2	552.298	0.336235	1.03919	3	58.9852	1.05696	15	6.55374	[K].QMNVSVINAK.[A]	PF3D7_0903900 [114-123]
NTEENNPFQINMEIIK	7	1	1	PF3D7_1218200	1×Acetyl[K16]	0	1954.98	8.05545e-06	0							83.43	0.8434	124.891	2	977.995	-0.149936				1.05623	3	8.84551	[K].NTEENNPFQINMEIIK.[Y]	PF3D7_1218200 [1838-1853]
WDDIGGLDEVK	21	1	1	PF3D7_0619400	1×Acetyl[K11]	0	1253.61	0.000345201	8.04483e-05	13.33	1	65.9789	2	627.309	-1.76478	46.72	0.5745	78.4324	2	627.312	3.29871	1.05559	2	1.8671	1.05598	9	3.36315	[K].WDDIGGLDEVK.[S]	PF3D7_0619400 [479-489]
FYADVNIHKPK	5	1	1	PF3D7_1108400	2×Acetyl[K9; K11]	0	1338.73	0.000318249	6.94203e-05							53.57	0.5	41.5847	2	669.869	2.44366				1.05597	3	4.32806e+09	[K].FYADVNIHKPK.[E]	PF3D7_1108400 [15-25]
EVNVMTPEQILK	36	1	1	PF3D7_1346300	1×Acetyl[K12]	0	1416.74	0.000530436	0.000106542	22.75	0.4348	66.7019	2	708.874	0.112804	53.18	0.434	80.2582	2	708.874	0.0266415	1.06332	3	3.94384	1.05572	17	3.42525	[K].EVNVMTPEQILK.[E]	PF3D7_1346300 [160-171]
ITDDGQIDETYDPK	21	1	1	PF3D7_1224300	1×Acetyl[K14]	0	1623.76	1.86433e-07	0	83.55	1	38.9221	2	812.381	-1.30981	119.45	0.8655	48.5481	2	805.366	1.34923	1.14357	3	2.97805	1.05567	8	1.2366	[K].ITDDGQIDETYDPK.[K]	PF3D7_1224300 [256-269]
SITVEMEEK	11	1	1	PF3D7_0617200	1×Acetyl[K9]	0	1065.51	0.0188978	0.00158748	14.02	1	39.1333	2	533.259	-1.90822	27.47	0.5926	43.4216	2	533.261	1.75785				1.0553	8	9.10497	[R].SITVEMEEK.[K]	PF3D7_0617200 [234-242]
ADNNLDKNESDSSCINASDEQK	1	1	1	PF3D7_1124300	1×Acetyl[K7]	1	2503.06	0.0269648	0.00247219							38.95	1	44.4052	2	1252.03	-1.40637				1.05484	1		[M].ADNNLDKNESDSSCINASDEQK.[S]	PF3D7_1124300 [2-23]
LDIETMHK	3	1	1	PF3D7_1232200	1×Acetyl[K8]	0	986.498	0.00319142	0.000444564							31.08	0.3548	35.631	2	493.753	0.571931				1.05424	2	16.739	[K].LDIETMHK.[H]	PF3D7_1232200 [100-107]
GIAFVTFLDNESVK	2	1	1	PF3D7_1107100	1×Acetyl[K14]	0	1539.81	0.000259546	5.37403e-05							42.61	0.5349	134.187	2	770.407	0.432894				1.05406	2	20.2663	[R].GIAFVTFLDNESVK.[N]	PF3D7_1107100 [544-557]
LIQWSK	1	1	1	PF3D7_1141300	1×Acetyl[K6]	0	774.451	0.337879	0.0309805	18.67		14.0151	2	408.731	-7.74143	12.92	0.1538	42.065	2	387.731	4.69245				1.05371	1		[K].LIQWSK.[K]	PF3D7_1141300 [40-45]
YTNENNIITSYFK	2	1	1	PF3D7_0106000	1×Acetyl[K13]	0	1620.81	0.000495037	0.000106542							47.73	0.6458	101.778	2	810.912	4.60055				1.05343	2	20.241	[K].YTNENNIITSYFK.[V]	PF3D7_0106000 [114-126]
MEGPNDCISTGISPLLK	5	1	1	PF3D7_0405100	1×Acetyl[K17]	0	1831.89	2.10308e-06	0							49.03	0.7347	108.411	2	916.451	0.691819				1.05252	4	5.0667	[R].MEGPNDCISTGISPLLK.[G]	PF3D7_0405100 [531-547]
DGNFSGNMIGGMYK	20	1	1	PF3D7_0823800	1×Acetyl[K14]	0	1490.64	7.1336e-06	0							77.68	1	79.4388	2	745.825	2.10575				1.05214	12	7.96293	[K].DGNFSGNMIGGMYK.[N]	PF3D7_0823800 [53-66]
KIPYNDCNDEKDIIK	1	1	1	PF3D7_1025300	1×Acetyl[K15]	2	1885.96	0.397198	0.0428193							13.35	0.1538	43.5083	3	629.325	-1.5586				1.05175	1		[K].KIPYNDCNDEKDIIK.[K]	PF3D7_1025300 [663-677]
SVLDMDISK	21	1	1	PF3D7_1311800	1×Acetyl[K9]	0	1007.51	0.00062691	0.000159775	12.36	1	59.6083	2	507.765	-1.66906	35.03	0.5143	70.7626	2	504.257	-0.213737	0.915159	2	13.0121	1.05117	10	2.55984	[R].SVLDMDISK.[H]	PF3D7_1311800 [229-237]
IDNDTLEITELPIKK	9	1	1	PF3D7_1433500	1×Acetyl[K15; K14]	1	1763.01	0.000156866	3.83659e-05							76.81	1	90.8091	2	882.011	2.71732				1.04971	7	24.3743	[K].IDNDTLEITELPIKK.[W]	PF3D7_1433500 [940-954]
KGQTPSQIGATLR	35	1	1	PF3D7_1358800	1×Acetyl[K1]	1	1356.76	0.000107786	2.24135e-05	36.33	0.6944	33.9828	2	682.39	-2.74279	84.67	0.7647	35.035	2	678.885	1.79628	1.04727	4	13.9158	1.04963	16	2.40847	[K].KGQTPSQIGATLR.[D]	PF3D7_1358800 [43-55]
EQLVGGSSMLISK	15	1	1	PF3D7_0911900	1×Acetyl[K13]	0	1355.73	0.000114371	2.24135e-05	10.15	1	63.0769	2	678.369	-0.319193	84.21	0.8214	82.1594	2	678.37	0.671249				1.04778	7	3.56413	[R].EQLVGGSSMLISK.[I]	PF3D7_0911900 [366-378]
TMMELLNQLDGFESTQNIK	19	1	1	PF3D7_1248900	1×Acetyl[K19]	0	2212.06	5.19404e-09	0							108.76	0.8624	154.858	2	1106.54	0.665055				1.04763	9	1.07655	[R].TMMELLNQLDGFESTQNIK.[V]	PF3D7_1248900 [301-319]
ESINESQTPEK	1	1	1	PF3D7_0724100	1×Acetyl[K11]	0	1261.59	0.0015542	0.000220538							39.77	0.65	24.7809	2	631.3	1.38993				1.04728	1		[K].ESINESQTPEK.[V]	PF3D7_0724100 [227-237]
ESLNDLFNIK	19	1	1	PF3D7_1325100	1×Acetyl[K10]	0	1199.64	0.000307475	6.94203e-05	25.85	0.0769	93.0426	2	596.815	1.13924	60.45	0.6	117.633	2	600.323	0.867249	1.41526	1		1.04693	9	4.04558	[K].ESLNDLFNIK.[S]	PF3D7_1325100 [427-436]
MILIPSLSK	9	1	1	PF3D7_1234600	1×Acetyl[K9]	0	1001.61	0.053289	0.00469128							32.17	0.1562	105.346	2	501.307	0.558995				1.04676	6	16.1317	[R].MILIPSLSK.[G]	PF3D7_1234600 [458-466]
FDNASDKLETGTQLTLSTEATGAVQQITK	9	1	1	PF3D7_1222700	1×Acetyl[K29]	1	3074.56	0.000661257	0.000159775							44.27	0.5909	112.286	3	1025.53	0.436916				1.04647	6	78.6829	[K].FDNASDKLETGTQLTLSTEATGAVQQITK.[L]	PF3D7_1222700 [112-140]
NIDDFSNEK	2	1	1	PF3D7_1021900	1×Acetyl[K9]	0	1081.48	0.0199368	0.001711							19.38	1	33.9978	2	541.244	0.762889				1.04606	2	12.9822	[K].NIDDFSNEK.[N]	PF3D7_1021900 [1641-1649]
GESDKYNHINQYLNENEEILLK	18	1	1	PF3D7_1030500	1×Acetyl[K5]	1	2719.34	8.5385e-06	0							64.58	0.6615	108.107	3	907.118	0.280934				1.04596	9	8.47211	[M].GESDKYNHINQYLNENEEILLK.[E]	PF3D7_1030500 [2-23]
VVDALGNCIDGEK	8	1	1	PF3D7_0217100	1×Acetyl[K13]	0	1389.67	0.000141109	3.83659e-05							61.83	0.7258	58.4524	2	695.339	1.55163				1.04554	5	1.39084	[R].VVDALGNCIDGEK.[N]	PF3D7_0217100 [146-158]
NQYITPDVSMSSNEK	1	1	1	PF3D7_1473400	1×Acetyl[K15]	0	1754.79	0.398002	0.0446057							10.87	1	115.19	3	585.602	0.474973				1.0443	1		[R].NQYITPDVSMSSNEK.[I]	PF3D7_1473400 [122-136]
KGSVSLILNPK	1	1	1	PF3D7_1014600	1×Acetyl[K1]	1	1155.71	0.0110097	0.000992176	20.23	0.1	83.023	3	399.913	4.7494	43.34	1	54.4418	2	578.359	1.05712				1.04298	1		[R].KGSVSLILNPK.[K]	PF3D7_1014600 [2563-2573]
EDEILLGNSNDDNMK	3	1	1	PF3D7_0706500	1×Acetyl[K15]	0	1706.75	0.000175302	3.83659e-05							46.05	0.6522	69.5912	2	853.882	1.55619				1.04218	3	4.45113	[K].EDEILLGNSNDDNMK.[K]	PF3D7_0706500 [133-147]
TLDKENNVVDVIELYK	2	1	1	PF3D7_1117100	1×Acetyl[K4]	1	1899.02	6.46756e-06	0							90.01	0.8444	103.777	2	950.015	1.98367				1.04199	2	28.7644	[K].TLDKENNVVDVIELYK.[N]	PF3D7_1117100 [73-88]
MVDIMTAEASK	52	1	1	PF3D7_0322900	1×Acetyl[K11]	0	1202.59	0.000146493	3.83659e-05	48.43	0.7292	54.4879	2	601.797	0.504506	80.94	1	62.4	2	601.799	2.43313	0.908827	3	26.5554	1.04188	29	8.12321	[K].MVDIMTAEASK.[V]	PF3D7_0322900 [168-178]
SFLTGGAILADEMGLGK	5	1	1	PF3D7_0624600	1×Acetyl[K17]	0	1679.87	0.000394323	8.04483e-05							45.67	0.5217	142.274	2	840.44	2.95901				1.04184	4	65843.9	[K].SFLTGGAILADEMGLGK.[T]	PF3D7_0624600 [352-368]
DINKTEDEEKEINK	5	2	1	PF3D7_0619000.1; PF3D7_0619000.2	1×Acetyl[K10]	2	1704.83	0.18882	0.016							13.8	0.2143	26.9304	3	568.948	1.27546				1.04183	3	0.522686	[K].DINKTEDEEKEINK.[N]	PF3D7_0619000.1 [1184-1197]
MQNYAGAGISGQSVHQTNK	21	1	1	PF3D7_1007700	1×Acetyl[K19]	0	1997.96	7.48651e-07	0							98.49	1	36.5682	2	999.482	-0.29767				1.04177	11	1.99993	[R].MQNYAGAGISGQSVHQTNK.[L]	PF3D7_1007700 [885-903]
ITPAHDKNDYDMMK	3	1	1	PF3D7_1461900	2×Acetyl[K7; K14]	1	1701.77	0.065008	0.00547897							21.24	0.0476	26.4874	4	426.198	0.181713				1.04134	2	12.9486	[K].ITPAHDKNDYDMMK.[R]	PF3D7_1461900 [337-350]
TINNNSNTCVPNIK	5	1	1	PF3D7_0511500	1×Acetyl[K14]	0	1588.77	3.50223e-05	0							85.54	0.8023	51.0824	2	794.893	2.76131				1.04109	3	3.87623	[K].TINNNSNTCVPNIK.[Y]	PF3D7_0511500 [9617-9630]
VLQMIVEK	1	1	1	PF3D7_0207800	1×Acetyl[K8]	0	975.554	0.00822135	0.000775236	10.21	1	52.2604	2	488.284	6.48887	29.86	1	63.0721	2	483.792	-0.493351				1.04092	1		[K].VLQMIVEK.[G]	PF3D7_0207800 [587-594]
IVLMATK	16	1	1	PF3D7_1454700	1×Acetyl[K7]	0	782.492	0.0210679	0.00181201	13.82		44.6855	2	391.749	-1.9851	34.85	0.3143	46.3025	2	391.749	-0.659085				1.04086	8	5.28403	[K].IVLMATK.[Y]	PF3D7_1454700 [409-415]
DNMTIEEGK	4	1	1	PF3D7_1328100	1×Acetyl[K9]	0	1036.46	0.000967084	0.000162796							51.15	0.7451	31.5567	2	518.736	2.69356				1.04029	2	17.2146	[R].DNMTIEEGK.[N]	PF3D7_1328100 [185-193]
LASLIAK	18	1	1	PF3D7_1004000	1×Acetyl[K7]	0	715.471	0.00296262	0.0004405	18.06	1	39.4528	2	358.238	-3.5707	41.14	0.7073	40.8536	2	358.239	0.0122159	0.666721	1		1.03977	9	1.84136	[R].LASLIAK.[E]	PF3D7_1004000 [18-24]
MNNPNIPNYPNVNVSAPETK	25	1	1	PF3D7_1021900	1×Acetyl[K20]	0	2213.07	1.33757e-08	0							104.51	0.7333	86.0749	2	1107.04	-0.0695929				1.03975	8	7.21733	[K].MNNPNIPNYPNVNVSAPETK.[Q]	PF3D7_1021900 [937-956]
SISANTFLFSNLSK	1	1	1	PF3D7_1007000	1×Acetyl[K14]	0	1528.8	0.00436617	0.000526054							36.31	1	120.366	2	764.904	0.521913				1.03952	1		[R].SISANTFLFSNLSK.[T]	PF3D7_1007000 [139-152]
VCEDPSNDNINEDNTK	9	1	1	PF3D7_1366300	1×Acetyl[K16]	0	1870.78	2.84212e-07	0							117.37	1	30.2438	2	935.898	2.80766				1.03945	4	3.09396	[K].VCEDPSNDNINEDNTK.[E]	PF3D7_1366300 [3343-3358]
VQENVIDLIGIIADK	5	1	1	PF3D7_0308900	1×Acetyl[K15]	0	1639.93	1.16842e-07	0							98.05	0.7551	166.188	2	820.468	1.31545				1.03935	4	2.65329	[K].VQENVIDLIGIIADK.[G]	PF3D7_0308900 [1113-1127]
KNVDDDNLNITTEINK	2	1	1	PF3D7_0507800	1×Acetyl[K1]	1	1845.92	0.000331436	6.94203e-05							61.92	0.3226	60.9899	2	923.467	3.73123				1.03791	1		[K].KNVDDDNLNITTEINK.[T]	PF3D7_0507800 [345-360]
DHIYNNTMNNDKDTYK	1	1	1	PF3D7_1116100	1×Acetyl[K16]	1	2008.88	0.23088	0.0200185							12.01	1	23.874	3	670.298	1.18119				1.03784	1		[K].DHIYNNTMNNDKDTYK.[Y]	PF3D7_1116100 [1357-1372]
MDELNKEEIVDNINNEQAK	12	1	1	PF3D7_1028400	1×Acetyl[K6]	1	2288.07	0.000365202	8.04483e-05							53.67	0.5741	97.0334	2	1144.54	2.30208				1.03735	7	9.50293	[-].MDELNKEEIVDNINNEQAK.[T]	PF3D7_1028400 [1-19]
LAVTNNWGGINSEDKK	17	1	1	PF3D7_0106400	1×Acetyl[K16]	1	1752.9	3.02961e-05	0							103.38	0.835	58.3567	2	876.956	3.3644				1.03668	9	15.205	[R].LAVTNNWGGINSEDKK.[K]	PF3D7_0106400 [26-41]
KIEELLSVPLEK	2	1	1	PF3D7_0507700	1×Acetyl[K12]	1	1404.84	0.00259377	0.000341627	16.86	0.1765	87.7756	4	360.713	-3.1746	44.91	0.7111	91.2676	2	702.926	1.53943				1.03661	2	0.771227	[K].KIEELLSVPLEK.[Q]	PF3D7_0507700 [31-42]
IMAPPNAK	7	1	1	PF3D7_1311900	1×Acetyl[K8]	0	841.46	0.11835	0.00974343	24.91	0.24	23.117	2	421.233	-1.69412	41.75	0.6667	35.3782	2	421.234	0.989665				1.03604	3	0.653749	[K].IMAPPNAK.[G]	PF3D7_1311900 [160-167]
AKFDEAIAETK	58	1	1	PF3D7_1324900	1×Acetyl[K2]	1	1222.63	0.000477834	0.000106542	55.59	1	26.2683	2	615.327	-0.908197	65.12	0.7538	35.1856	2	611.819	-0.253703	1.00075	7	12.5278	1.03566	16	7.29642	[K].AKFDEAIAETK.[R]	PF3D7_1324900 [300-310]
LVENNETTYWIPAHVK	24	1	1	PF3D7_1332900	1×Acetyl[K16]	0	1913.98	5.01937e-06	0							87.46	0.8276	78.8738	2	957.494	2.92453				1.03543	14	10.5589	[K].LVENNETTYWIPAHVK.[E]	PF3D7_1332900 [605-620]
NVYTNQENIK	2	1	1	PF3D7_0321100	1×Acetyl[K10]	0	1222.61	0.0791889	0.00657446							15.27	0.0667	31.032	2	611.807	1.1797				1.0345	2	48.0008	[K].NVYTNQENIK.[Q]	PF3D7_0321100 [1828-1837]
DIDNTNINSVMSNFMSINK	3	1	1	PF3D7_1247100	1×Acetyl[K19]	0	2157	0.000852061	0.000162796							37.29	1	145.956	2	1079	1.23738				1.03405	3	100.38	[K].DIDNTNINSVMSNFMSINK.[K]	PF3D7_1247100 [213-231]
SKEIEDLNLLK	1	2	2	PF3D7_1419800.1; PF3D7_1419800.2	1×Acetyl[K2]	1	1301.73	0.00628171	0.000622975							53.62	0.7593	73.0157	2	651.37	0.622166				1.03304	1		[K].SKEIEDLNLLK.[L]	PF3D7_1419800.1 [319-329]; PF3D7_1419800.2 [365-375]
NNIIIPHGLDDNPLKK	2	1	1	PF3D7_1447800	1×Acetyl[K15]	1	1822.05	0.05806	0.00505999							21.5	0.3182	78.8107	3	608.022	2.2211				1.03295	2	12.7349	[R].NNIIIPHGLDDNPLKK.[L]	PF3D7_1447800 [886-901]
SLENINAVK	7	1	1	PF3D7_0112000	1×Acetyl[K9]	0	994.564	0.000260353	5.37403e-05							53.05	0.4528	42.7303	2	497.786	0.971054				1.03267	5	10.7271	[K].SLENINAVK.[K]	PF3D7_0112000 [339-347]
GENCAVIISQK	15	1	1	PF3D7_0807500	1×Acetyl[K11]	0	1232.65	0.000779339	0.000162796	52.91	0.6604	34.4097	2	616.827	-1.67367	57.08	0.6316	35.8099	2	616.828	0.108888	0.962415	2	1.64854	1.03227	6	5.08328	[K].GENCAVIISQK.[K]	PF3D7_0807500 [44-54]
FPLCISSNEQIAK	8	1	1	PF3D7_0934700	1×Acetyl[K13]	0	1520.8	6.45642e-05	0							61.23	0.7377	86.0698	2	760.903	1.01127				1.03174	6	10.9169	[K].FPLCISSNEQIAK.[I]	PF3D7_0934700 [432-444]
KIIGASSVAVVDFGEDSAEKDFLLSQNQTVTA	20	1	1	PF3D7_0307100	1×Acetyl[K20]	2	3339.7	0.025128	0.00222029							72.16	0.7639	131.428	3	1113.9	0.484308				1.03168	8	6.8206	[R].KIIGASSVAVVDFGEDSAEKDFLLSQNQTVTA.[-]	PF3D7_0307100 [110-141]
LNNASILK	13	1	1	PF3D7_1361900	1×Acetyl[K8]	0	872.52	0.0026275	0.000341627	50.5	0.52	36.0246	2	440.271	-2.3336	57.16	0.2807	42.345	2	436.764	0.111018	1.0338	3	1.70056	1.03153	5	1.23952	[K].LNNASILK.[K]	PF3D7_1361900 [6-13]
YSDIEFASLNNDSTK	18	1	1	PF3D7_0801800	1×Acetyl[K15]	0	1703.78	4.56877e-08	0							103.31	0.7961	75.9332	2	852.392	0.922726				1.03136	9	4.12919	[R].YSDIEFASLNNDSTK.[E]	PF3D7_0801800 [224-238]
LNDQVEILGIK	9	1	1	PF3D7_1330600	1×Acetyl[K11]	0	1255.74	0.000120535	2.24135e-05							73.21	0.5479	92.9203	2	628.377	2.18883				1.03078	6	2.71367	[K].LNDQVEILGIK.[E]	PF3D7_1330600 [350-360]
SIYDNMNSQSNLNTK	3	1	1	PF3D7_0905100	1×Acetyl[K15]	0	1728.79	2.15904e-05	0							81.75	0.7195	49.0038	2	864.897	0.366299				1.02954	3	2.88344	[K].SIYDNMNSQSNLNTK.[N]	PF3D7_0905100 [106-120]
KIYQIK	1	1	1	PF3D7_0510000	1×Acetyl[K1]	1	834.508	0.174366	0.0150376							14.44	0	65.1789	2	417.758	1.05165				1.02927	1		[K].KIYQIK.[M]	PF3D7_0510000 [648-653]
NTPIDNIQNMQGTQLGK	7	1	1	PF3D7_1142300	1×Acetyl[K17]	0	1871.93	2.29605e-06	0							95.28	0.7789	82.7192	2	936.47	1.9974				1.02919	3	2.74559	[K].NTPIDNIQNMQGTQLGK.[I]	PF3D7_1142300 [28-44]
IVKGLK	2	2	2	PF3D7_0821700; PF3D7_1251500	1×Acetyl[K6; K3]	1	699.476	0.289243	0.0242185							38.35	0.2895	49.999	2	350.242	1.38135				1.02889	1		[K].IVKGLK.[K]	PF3D7_0821700 [24-29]; PF3D7_1251500 [501-506]
YVLNINEYNNFLDNHK	1	1	1	PF3D7_0212400	1×Acetyl[K16]	0	2016.99	0.0298308	0.00278896							30.83	0.4839	107.639	3	673.002	0.710065				1.02693	1		[K].YVLNINEYNNFLDNHK.[C]	PF3D7_0212400 [2420-2435]
LFQICNTPDICK	12	1	1	PF3D7_0505500	1×Acetyl[K12]	0	1522.76	0.00134992	0.000197475							56.31	0.625	84.6039	2	761.883	0.878434				1.02672	7	5.76106	[R].LFQICNTPDICK.[D]	PF3D7_0505500 [882-893]
MSNLTNLINK	6	1	1	PF3D7_1419400	1×Acetyl[K10]	0	1147.61	0.000322594	6.94203e-05							48.64	0.5306	74.817	2	574.311	0.992148				1.02548	5	12.3983	[R].MSNLTNLINK.[D]	PF3D7_1419400 [283-292]
TKGEAGTGNIIEAIK	23	1	1	PF3D7_0621200	1×Acetyl[K2]	1	1501.82	7.49145e-06	0							99.98	0.75	57.7204	2	751.416	1.5842				1.02527	15	2.81981	[R].TKGEAGTGNIIEAIK.[H]	PF3D7_0621200 [150-164]
ENILNVCVDSTNNMDK	2	1	1	PF3D7_0606600	1×Acetyl[K16]	0	1872.85	0.00262065	0.000341627							32.49	0.5312	89.2046	2	936.933	2.22259				1.02453	1		[K].ENILNVCVDSTNNMDK.[I]	PF3D7_0606600 [1720-1735]
DNLIMNNSSVNDNLLNNDDKYNSLK	13	1	1	PF3D7_1229300	1×Acetyl[K20]	1	2874.36	0.000129295	2.24135e-05							77.05	0.7273	101.142	3	958.793	-0.114528				1.02398	7	11.0862	[K].DNLIMNNSSVNDNLLNNDDKYNSLK.[N]	PF3D7_1229300 [841-865]
NMNIEQFLK	17	1	1	PF3D7_0706000	1×Acetyl[K9]	0	1136.58	0.00167478	0.00023279							44.72	0.0889	104.324	2	568.792	-0.0716843				1.0239	10	5.88124	[R].NMNIEQFLK.[T]	PF3D7_0706000 [483-491]
NNSSMEQNENNIK	5	1	1	PF3D7_1002500	1×Acetyl[K13]	0	1528.68	0.000148669	3.83659e-05							58.92	1	25.6526	2	764.843	0.887712				1.0239	2	15.1439	[K].NNSSMEQNENNIK.[H]	PF3D7_1002500 [47-59]
ITNTNINTYSNK	6	1	1	PF3D7_0613700	1×Acetyl[K12]	0	1396.73	7.47704e-05	2.24135e-05							73.55	1	33.4274	2	698.867	1.39843				1.02366	4	6.61729	[K].ITNTNINTYSNK.[N]	PF3D7_0613700 [216-227]
KEEELFPDLIQSK	7	1	1	PF3D7_0921900	1×Acetyl[K13]	1	1582.84	0.000738164	0.000162796							66.28	0.7727	94.6572	2	791.928	2.91178				1.02317	6	5.41082	[K].KEEELFPDLIQSK.[K]	PF3D7_0921900 [146-158]
SGSDIACIILK	15	1	1	PF3D7_0517400	1×Acetyl[K11]	0	1197.68	0.000188927	3.83659e-05	26.21	0.5385	79.7234	2	588.818	-0.851417	65.28	0.6462	94.037	2	599.345	1.01624	0.632488	1		1.02304	9	4.41677	[K].SGSDIACIILK.[S]	PF3D7_0517400 [178-188]
IMVANTPMDTDK	36	1	1	PF3D7_0306800	1×Acetyl[K12]	0	1351.62	7.41508e-05	2.24135e-05	41.46	0.7317	39.4753	2	676.313	-3.21999	73.08	0.726	47.7658	2	676.316	1.47633	0.993924	3	28.7841	1.02256	18	23.04	[K].IMVANTPMDTDK.[I]	PF3D7_0306800 [239-250]
DTITSSKTNK	5	1	1	PF3D7_1008100	1×Acetyl[K10; K7]	1	1136.58	0.00418598	0.000505064							47.35	0.3617	26.1427	2	568.793	-0.647047				1.02152	2	2.6361	[K].DTITSSKTNK.[N]	PF3D7_1008100 [1841-1850]
AILLAGQPGTGK	12	1	1	PF3D7_1362200	1×Acetyl[K12]	0	1132.68	0.00015752	3.83659e-05	39.79	1	47.3876	2	563.333	-3.30308	68.41	0.5147	61.9469	2	566.845	2.6871	1.22512	1		1.02036	6	5.19934	[R].AILLAGQPGTGK.[T]	PF3D7_1362200 [65-76]
ISMNESNLSGTTPTLSK	9	1	1	PF3D7_1322200	1×Acetyl[K17]	0	1786.9	0.000149268	3.83659e-05							77.08	0.7532	72.1282	2	893.952	0.129171				1.02013	5	108.455	[R].ISMNESNLSGTTPTLSK.[T]	PF3D7_1322200 [1580-1596]
DNVFAQDDDKNIEDVEK	1	1	1	PF3D7_0719300	1×Acetyl[K17]	1	1993.9	0.0101946	0.000934397							58.62	0.7458	61.9592	2	997.452	-0.925416				1.02011	1		[K].DNVFAQDDDKNIEDVEK.[Y]	PF3D7_0719300 [281-297]
IDLNQNMEQTLK	4	1	1	PF3D7_0927300	1×Acetyl[K12]	0	1446.73	0.000124633	2.24135e-05	11.66	1	158.233	2	748.385	6.34246	54.76	0.6	80.4947	2	723.867	0.664168				1.01971	3	45.0929	[K].IDLNQNMEQTLK.[T]	PF3D7_0927300 [500-511]
SINNIVSNLK	6	1	1	PF3D7_1445100	1×Acetyl[K10]	0	1101.63	0.00185389	0.000243515	18.51		95.5308	2	551.318	2.19531	45.77	0.587	80.8047	2	551.317	0.754788				1.01868	3	5.39609	[K].SINNIVSNLK.[W]	PF3D7_1445100 [262-271]
INIENISLNK	13	1	1	PF3D7_1025000	1×Acetyl[K10]	0	1178.7	0.00808237	0.000765965	16.59	0.1765	53.3276	2	600.335	-0.868074	53.56	0.5556	84.6098	2	589.856	-0.0833792				1.01849	7	14.3765	[K].INIENISLNK.[N]	PF3D7_1025000 [718-727]
VFNNEEIKK	6	1	1	PF3D7_0218400	1×Acetyl[K9; K8]	1	1169.63	0.214711	0.0178099							22.2	0.4091	30.2158	3	390.548	1.37881				1.01803	4	3.56612	[K].VFNNEEIKK.[M]	PF3D7_0218400 [25-33]
LNMEEEIFLK	6	1	1	PF3D7_0819900	1×Acetyl[K10]	0	1272.66	0.00303658	0.000444564							53.32	0.6038	103.345	2	636.835	1.40376				1.01794	5	2.69353	[R].LNMEEEIFLK.[C]	PF3D7_0819900 [16-25]
VIGGKVGGK	5	1	1	PF3D7_0320900	1×Acetyl[K5; K9]	1	856.525	0.050076	0.00443847	20.26	1	19.953	2	428.765	-3.13919	37.47	0.4595	31.4476	2	428.767	1.9202	1.02692	1		1.01781	2	3.33978	[K].VIGGKVGGK.[V]	PF3D7_0320900 [7-15]
SGVGVCSVGVMRPDLIMK	57	1	1	PF3D7_0519200	1×Acetyl[K18]	0	1904.98	7.85863e-10	0							121.54	0.8361	105.657	2	952.992	0.853108				1.01774	35	6.07811	[K].SGVGVCSVGVMRPDLIMK.[S]	PF3D7_0519200 [34-51]
QINNCVSSNLMYYQQK	8	1	1	PF3D7_0602600	1×Acetyl[K16]	0	1989.92	0.000147686	3.83659e-05							66.81	0.8358	77.903	2	995.466	4.14213				1.01768	3	40.4584	[K].QINNCVSSNLMYYQQK.[T]	PF3D7_0602600 [243-258]
NKESILK	1	1	1	PF3D7_0308700	1×Acetyl[K2]	1	880.521	0.394063	0.0409141							13.99	0.0714	44.4065	2	440.764	-0.466483				1.01758	1		[K].NKESILK.[S]	PF3D7_0308700 [231-237]
IQEQTNAQK	4	1	1	PF3D7_0624600	1×Acetyl[K9]	0	1059.54	0.0152446	0.00130463							39.09	0.4872	15.1746	2	530.275	0.522235				1.0174	2	1.61024	[K].IQEQTNAQK.[K]	PF3D7_0624600 [761-769]
KKPVILSHGMLPGLLEGQEK	2	1	1	PF3D7_0807900	3×Acetyl[K1; K2; K20]	1	2174.24	0.1949	0.0163028							26.72	0.2222	83.3791	4	544.315	0.347784				1.01516	2	7.57047	[K].KKPVILSHGMLPGLLEGQEK.[M]	PF3D7_0807900 [228-247]
EIDPIIEEMLTSVK	18	1	1	PF3D7_0507700	1×Acetyl[K14]	0	1616.85	0.000328319	6.94203e-05							43.59	1	161.685	2	808.926	0.0885755				1.0148	8	5.76093	[K].EIDPIIEEMLTSVK.[I]	PF3D7_0507700 [517-530]
IAYYMNSFYK	3	1	1	PF3D7_1224500	1×Acetyl[K10]	0	1306.63	0.00206304	0.000263856							37.73	1	82.1384	2	653.817	0.686341				1.01458	2	8.74166	[R].IAYYMNSFYK.[D]	PF3D7_1224500 [112-121]
FLISNGYIFVAK	2	1	1	PF3D7_1451800	1×Acetyl[K12]	0	1385.8	0.00015553	3.83659e-05							59.9	0.7	122.393	2	693.406	2.43748				1.01424	2	17.4065	[K].FLISNGYIFVAK.[L]	PF3D7_1451800 [292-303]
KEENVILFTK	2	1	1	PF3D7_0819000	2×Acetyl[K1; K10]	1	1220.69	0.0318358	0.00291284							21.94	1	57.2657	2	610.848	-0.438621				1.01358	1		[K].KEENVILFTK.[E]	PF3D7_0819000 [420-429]
TVASGVITK	4	1	1	PF3D7_1330600	1×Acetyl[K9]	0	875.52	0.105578	0.00881685	35.18	1	25.0909	2	441.771	-1.81343	28.39	0.0714	37.3187	2	438.263	-0.836992	2.02394	2	62.4825	1.01257	2	1.79454	[K].TVASGVITK.[L]	PF3D7_1330600 [495-503]
DENGDSIFGK	7	1	1	PF3D7_0817500	1×Acetyl[K10]	0	1081.48	0.00117896	0.000174319							35.05	0.6286	46.4778	2	541.244	0.0764017				1.01236	6	10.6441	[K].DENGDSIFGK.[I]	PF3D7_0817500 [70-79]
VQGENMQNNVEEITGGVNESEGQK	19	1	1	PF3D7_1369500	1×Acetyl[K24]	0	2597.19	6.26052e-10	0							121.01	1	75.9263	2	1299.1	0.651589				1.01054	11	12.4572	[K].VQGENMQNNVEEITGGVNESEGQK.[N]	PF3D7_1369500 [488-511]
LDLGTIHVPK	6	1	1	PF3D7_0207500	1×Acetyl[K10]	0	1099.66	0.000356309	8.04483e-05							66.8	0.7164	76.1129	2	550.334	1.43172				1.01008	5	14.7053	[K].LDLGTIHVPK.[K]	PF3D7_0207500 [870-879]
DIVNTITYNLK	19	1	1	PF3D7_1344800	1×Acetyl[K11]	0	1307.74	0.00367096	0.000464441							57.64	0.4483	105.073	2	654.374	0.595327				1.00961	10	3.92924	[K].DIVNTITYNLK.[K]	PF3D7_1344800 [255-265]
WGIHGNMSEGPIVVAAAK	18	1	1	PF3D7_1211900	1×Acetyl[K18]	0	1850.98	2.02921e-07	0							111.51	0.8482	85.4597	2	925.993	0.93788				1.00952	10	6.65901	[K].WGIHGNMSEGPIVVAAAK.[V]	PF3D7_1211900 [569-586]
NSNGNSNSIVK	1	1	1	PF3D7_0821800	1×Acetyl[K11]	0	1140.57	0.00253443	0.000331294							32.66	0.5455	22.7113	2	570.79	0.283878				1.00949	1		[R].NSNGNSNSIVK.[F]	PF3D7_0821800 [34-44]
MLADELGTASNIK	11	1	1	PF3D7_0212300	1×Acetyl[K13]	0	1362.69	8.88997e-07	0							105.61	0.6415	77.3528	2	681.851	1.60193				1.0087	6	8.71508	[K].MLADELGTASNIK.[S]	PF3D7_0212300 [47-59]
IEEYNKENEMMK	2	1	1	PF3D7_1347400	1×Acetyl[K6]	1	1564.71	0.030786	0.00286513							59.34	0.6271	32.6875	2	782.859	1.27829				1.00753	2	11.9957	[K].IEEYNKENEMMK.[L]	PF3D7_1347400 [18-29]
LEQYLSTDLNTDVLIK	11	1	1	PF3D7_1456500	1×Acetyl[K16]	0	1864.99	4.68041e-06	0							63.2	0.6508	118.961	2	932.999	0.120545				1.00581	6	57.4166	[K].LEQYLSTDLNTDVLIK.[I]	PF3D7_1456500 [405-420]
FEVAISEMPNK	21	1	1	PF3D7_0209800	1×Acetyl[K11]	0	1271.64	0.000370821	8.04483e-05	10.45		62.2165	2	636.324	-0.599777	71	0.6901	83.6915	2	636.325	1.03213				1.00509	10	6.88064	[R].FEVAISEMPNK.[I]	PF3D7_0209800 [438-448]
LDINNTQDKK	5	1	1	PF3D7_1338300	2×Acetyl[K9; K10]	1	1188.62	0.240787	0.0210746							32.69	0.3333	25.5708	2	594.814	-0.981104				1.00499	2	7.60095	[K].LDINNTQDKK.[I]	PF3D7_1338300 [378-387]
GVNPDEAVALGAAIQGGVLK	94	1	1	PF3D7_1134000	1×Acetyl[K20]	0	1879.03	2.47001e-11	0							116.96	0.8462	125.92	2	940.018	0.0749067				1.00456	37	5.42553	[K].GVNPDEAVALGAAIQGGVLK.[G]	PF3D7_1134000 [398-417]
IANAMNDHNVGTNMDTQK	25	1	1	PF3D7_1118300	1×Acetyl[K18]	0	1980.9	3.58303e-08	0							111.94	0.8036	35.204	2	990.954	1.53318				1.00369	17	5.2488	[K].IANAMNDHNVGTNMDTQK.[G]	PF3D7_1118300 [406-423]
LSLGDILK	12	1	1	PF3D7_1025000	1×Acetyl[K8]	0	865.547	0.00393984	0.000484721	15.23	0.1333	69.6333	2	450.774	1.60482	39.25	1	111.315	2	433.277	0.603635				1.00178	7	9.75323	[K].LSLGDILK.[S]	PF3D7_1025000 [275-282]
LLQINDAMK	6	1	1	PF3D7_0606600	1×Acetyl[K9]	0	1045.57	0.00753369	0.000745657							39.56	0.525	70.9736	2	523.29	0.808853				1.00139	4	16.8664	[R].LLQINDAMK.[F]	PF3D7_0606600 [557-565]
GIVNVNSQVEEK	2	1	1	PF3D7_0212100	1×Acetyl[K12]	0	1315.69	0.00104548	0.000162796	12.63	1	12.1001	3	453.236	-2.72815	60.02	0.8167	52.4878	2	658.348	2.83589				1.00121	1		[K].GIVNVNSQVEEK.[G]	PF3D7_0212100 [1250-1261]
KETKGTIQK	4	1	1	PF3D7_1008100	2×Acetyl[K1; K4]	2	1123.64	0.334052	0.029454	27.48	0.5926	17.8824	2	562.324	-1.31371	48.71	1	28.093	2	562.327	2.81454	0.968991	1		1.00108	2	4.47094	[R].KETKGTIQK.[K]	PF3D7_1008100 [1831-1839]
VSSGTNNLINMNNLMNK	9	1	1	PF3D7_0509400	1×Acetyl[K17]	0	1870.92	1.84698e-06	0							79.58	0.65	103.074	2	935.966	1.70472				1.00036	6	8.02483	[R].VSSGTNNLINMNNLMNK.[F]	PF3D7_0509400 [1788-1804]
SLNQIESTNK	2	1	1	PF3D7_0509400	1×Acetyl[K10]	0	1133.58	0.0313857	0.00289662							29.51	0.5	32.219	2	567.295	2.28629				1	2	1.32629e+12	[K].SLNQIESTNK.[I]	PF3D7_0509400 [131-140]
LVDDTIK	3	1	1	PF3D7_0522700	1×Acetyl[K7]	0	803.451	0.332612	0.0289579	14.38	1	15.3954	2	405.734	-7.96924	26.04		45.6363	2	402.229	0.48571				1	2	1.32629e+12	[K].LVDDTIK.[S]	PF3D7_0522700 [56-62]
MNEYILNNK	2	1	1	PF3D7_0608900	1×Acetyl[K9]	0	1161.57	0.254177	0.0220408	14.6	0.0667	24.9779	2	581.291	5.8184	33.98	0.5588	41.3675	2	581.291	5.71331				1	2	1.32629e+12	[K].MNEYILNNK.[K]	PF3D7_0608900 [444-452]
NEMINMSSK	3	1	1	PF3D7_0817700	1×Acetyl[K9]	0	1060.49	0.0355076	0.00331414							41.28	0.4634	37.4297	2	530.749	3.25237				1	2	1.32629e+12	[K].NEMINMSSK.[I]	PF3D7_0817700 [114-122]
NNNINEIINTSQGEHNK	2	1	1	PF3D7_1352800	1×Acetyl[K17]	0	1980.94	0.384523	0.0382567							18.63	1	100.516	2	990.971	-0.851096				1	2	1.32629e+12	[K].NNNINEIINTSQGEHNK.[E]	PF3D7_1352800 [319-335]
EDNITTNNNNSNCNSEGK	2	1	1	PF3D7_0519500	1×Acetyl[K18]	0	2024.82	0.0002208	3.83659e-05							56.29	1	19.6981	2	1012.91	0.546149				0.999736	1		[K].EDNITTNNNNSNCNSEGK.[D]	PF3D7_0519500 [1139-1156]
LGVLLVGIGGNNATTMLGGICANAK	16	1	1	PF3D7_0511800	1×Acetyl[K25]	0	2414.29	6.53065e-08	0							85.47	1	155.225	2	1207.65	1.33245				0.998731	8	9.56113	[R].LGVLLVGIGGNNATTMLGGICANAK.[D]	PF3D7_0511800 [80-104]
MLNFAGIK	35	1	1	PF3D7_1447000	1×Acetyl[K8]	0	893.491	0.000365202	8.04483e-05	36.69	0.6486	58.0912	2	458.755	-1.60346	51.67	0.25	78.4305	2	447.25	2.44722	1.126	1		0.998687	20	4.92031	[K].MLNFAGIK.[D]	PF3D7_1447000 [199-206]
NLEIPVEPTMK	6	1	1	PF3D7_1219600	1×Acetyl[K11]	0	1277.69	0.0820833	0.00681611							40.62	0.122	105.722	2	639.353	7.46526				0.998243	4	9.97967	[K].NLEIPVEPTMK.[F]	PF3D7_1219600 [698-708]
IGEDSISYYDVQK	13	1	1	PF3D7_0813000	1×Acetyl[K13]	0	1530.75	9.55648e-05	2.24135e-05							65.47	0.8	65.1004	2	765.879	-0.270077				0.99786	9	75.6693	[K].IGEDSISYYDVQK.[L]	PF3D7_0813000 [65-77]
VDEGINISK	4	1	1	PF3D7_0420600	1×Acetyl[K9]	0	1030.56	0.000604979	0.000134029	16.26	0.3125	32.4196	2	515.78	-7.83329	47.36	0.5745	40.6427	2	487.762	0.517595				0.997588	3	9.51795	[K].VDEGINISK.[D]	PF3D7_0420600 [176-184]
IIGNNAHIMENSVEPLNK	5	1	1	PF3D7_1147900	1×Acetyl[K18]	0	2014.07	2.06576e-05	0							41.33	1	71.8481	3	672.028	0.381745				0.996755	5	23.7716	[K].IIGNNAHIMENSVEPLNK.[L]	PF3D7_1147900 [84-101]
ENTPNTISHVLMNK	3	1	1	PF3D7_1437000	1×Acetyl[K14]	0	1604.82	7.71401e-05	2.24135e-05							64.51	0.5692	60.5909	2	802.913	0.94841				0.996441	2	10.8992	[K].ENTPNTISHVLMNK.[H]	PF3D7_1437000 [8-21]
EKADEELNQIENK	12	1	1	PF3D7_1129200	1×Acetyl[K2]	1	1566.77	9.07525e-05	2.24135e-05							90.34	0.7444	35.9243	2	783.893	4.22317				0.996141	6	10.3497	[K].EKADEELNQIENK.[L]	PF3D7_1129200 [79-91]
IGFPDYVIK	14	1	1	PF3D7_1445900	1×Acetyl[K9]	0	1051.58	0.026089	0.002336							30.9	0.2903	97.2406	2	526.295	0.0206255				0.996097	8	9.40748	[K].IGFPDYVIK.[S]	PF3D7_1445900 [118-126]
ACVIGNK	9	1	1	PF3D7_0807500	1×Acetyl[K7]	0	768.415	0.00281935	0.000420846							48.97	0.4082	24.7002	2	384.711	0.502757				0.995579	3	10.532	[R].ACVIGNK.[E]	PF3D7_0807500 [171-177]
NMITGTSQADVALLVVPAEVGGFEGAFSK	136	1	1	PF3D7_1357000	1×Acetyl[K29]	0	2915.49	4.57523e-11	0							102.08	0.8529	168.732	3	972.503	0.281432				0.992784	61	4.18494	[K].NMITGTSQADVALLVVPAEVGGFEGAFSK.[E]	PF3D7_1357000 [101-129]
LNDILSK	3	1	1	PF3D7_1306000	1×Acetyl[K7]	0	844.477	0.0518554	0.00454511							33.52	0.1176	48.3783	2	422.743	0.757483				0.99237	1		[K].LNDILSK.[Y]	PF3D7_1306000 [261-267]
KTNINNSNVSNAQK	5	1	1	PF3D7_1115800	1×Acetyl[K14]	1	1538.8	0.0665449	0.0055793							35.06	0.5429	18.2472	3	513.604	-0.986168				0.992024	5	12.6774	[R].KTNINNSNVSNAQK.[V]	PF3D7_1115800 [179-192]
VIGGKVGGKVGGKVLGLGK	19	1	1	PF3D7_0320900	3×Acetyl[K5; K9; K13]	3	1856.14	5.21036e-05	0							97.08	0.6392	119.962	2	928.577	0.976967				0.991699	9	2.62828	[K].VIGGKVGGKVGGKVLGLGK.[G]	PF3D7_0320900 [7-25]
TVMDNINTINNSSVSNLK	3	1	1	PF3D7_1134300	1×Acetyl[K18]	0	1978.01	1.59101e-06	0							80.54	0.8395	88.802	2	989.508	-0.209482				0.991592	2	33.4131	[K].TVMDNINTINNSSVSNLK.[S]	PF3D7_1134300 [1781-1798]
LNHSYIPSNNVPLSEMNNK	36	1	1	PF3D7_1439800	1×Acetyl[K19]	0	2178.07	3.76657e-08	0							90.17	0.8778	70.9222	2	1089.54	2.84721				0.991499	19	3.93358	[K].LNHSYIPSNNVPLSEMNNK.[N]	PF3D7_1439800 [126-144]
NGPWIPNLK	4	1	1	PF3D7_0529500	1×Acetyl[K9]	0	1045.59	0.0199737	0.001711							19.92		91.9095	2	523.3	2.2893				0.990887	3	1.61525	[R].NGPWIPNLK.[L]	PF3D7_0529500 [73-81]
SSVDNQNANTFNMITPTSYQSVDGTTNNPMK	13	1	1	PF3D7_1315900	1×Acetyl[K31]	0	3376.51	1.47055e-09	0							94.71	0.8211	107.197	3	1126.17	-0.301329				0.989831	8	6.80757	[K].SSVDNQNANTFNMITPTSYQSVDGTTNNPMK.[T]	PF3D7_1315900 [934-964]
NIMGQMKPTGGTLVNVK	6	1	1	PF3D7_1447700	1×Acetyl[K7]	0	1787.95	0.000638343	0.000159775							57.19	0.5614	74.8266	2	894.479	-0.142201				0.989789	6	5.58208	[R].NIMGQMKPTGGTLVNVK.[S]	PF3D7_1447700 [306-322]
ILFLEGDISTK	9	1	1	PF3D7_1429800	1×Acetyl[K11]	0	1235.69	0.0016765	0.00023279							39.78	0.175	104.002	2	618.348	0.821634				0.989357	8	11.7794	[K].ILFLEGDISTK.[R]	PF3D7_1429800 [182-192]
KNYALEASSMGLSNNDNNISSQYYK	2	1	1	PF3D7_1036900	1×Acetyl[K1]	1	2811.29	2.80569e-05	0	18.8	0.4737	134.411	3	959.437	-5.43043	71.05	0.831	77.5432	3	937.769	1.23942				0.988932	1		[R].KNYALEASSMGLSNNDNNISSQYYK.[E]	PF3D7_1036900 [922-946]
NLTEEDIK	4	1	1	PF3D7_1409800	1×Acetyl[K8]	0	961.484	0.00238411	0.000308216							38.94	0.3333	34.8824	2	481.246	0.358912				0.988875	2	10.9133	[K].NLTEEDIK.[S]	PF3D7_1409800 [64-71]
QQITIQSSGGLSK	15	1	1	PF3D7_1134000	1×Acetyl[K13]	0	1346.73	0.000232249	5.37403e-05	37.92	0.7105	36.5856	2	680.884	-1.45953	75.29	0.8133	52.6274	2	673.869	2.80493	1.10348	2	37.2455	0.987937	6	4.00083	[K].QQITIQSSGGLSK.[E]	PF3D7_1134000 [531-543]
DMPFLNNFFENPILGK	4	1	1	PF3D7_1125400	1×Acetyl[K16]	0	1902.95	7.71871e-05	2.24135e-05							53.76	1	169.587	2	951.981	0.576999				0.98707	3	1.75997	[K].DMPFLNNFFENPILGK.[L]	PF3D7_1125400 [289-304]
IISDGVSCK	12	1	1	PF3D7_1414300	1×Acetyl[K9]	0	992.527	0.00677158	0.000686078	50.42	0.76	19.4636	2	496.767	-1.09811	65.15	0.8	31.2889	2	496.768	2.3456	0.988719	3	7.35106	0.986421	6	6.53316	[R].IISDGVSCK.[F]	PF3D7_1414300 [190-198]
ENNIQLDVK	4	1	1	PF3D7_0207800	1×Acetyl[K9]	0	1072.56	0.00181249	0.000243515							32.69	0.3636	51.9935	2	536.786	0.948525				0.986364	4	16.4132	[K].ENNIQLDVK.[F]	PF3D7_0207800 [151-159]
MNLENNSVVTSCINSSDVK	6	1	1	PF3D7_1307000	1×Acetyl[K19]	0	2117.99	3.31527e-10	0							111.42	1	81.2763	2	1059.5	1.22235				0.98631	5	64.7549	[K].MNLENNSVVTSCINSSDVK.[S]	PF3D7_1307000 [129-147]
LISHAGSLVNLAK	11	1	1	PF3D7_1118500	1×Acetyl[K13]	0	1329.8	7.63144e-06	0							48.85	0.6122	61.2148	2	665.404	3.14134				0.985753	8	8.80987	[R].LISHAGSLVNLAK.[C]	PF3D7_1118500 [310-322]
EHGAVQINVGMVDANGVYNGK	20	1	1	PF3D7_1144000	1×Acetyl[K21]	0	2172.05	1.74688e-11	0	18.34	1	113.567	3	744.026	3.01466	113.48	0.7876	84.8228	2	1086.53	0.566272				0.985702	10	6.23808	[K].EHGAVQINVGMVDANGVYNGK.[T]	PF3D7_1144000 [28-48]
MSNMPNSNANINLLQK	4	1	1	PF3D7_1405100	1×Acetyl[K16]	0	1788.87	2.08783e-06	0							85.06	0.7294	85.6518	2	894.941	1.23682				0.98565	3	24.0311	[K].MSNMPNSNANINLLQK.[F]	PF3D7_1405100 [891-906]
ENITAGDVICIDK	8	1	1	PF3D7_1362200	1×Acetyl[K13]	0	1447.71	4.46254e-05	0	14.74	1	40.9529	2	734.889	6.14393	57.66	0.7586	83.4846	2	724.36	1.66504				0.985497	4	37.2945	[K].ENITAGDVICIDK.[G]	PF3D7_1362200 [182-194]
MATVICK	13	1	1	PF3D7_1126200	1×Acetyl[K7]	0	845.433	0.00473228	0.000545616	37.6	1	14.1594	2	423.22	-1.29728	41.47	0.6341	27.0837	2	423.221	0.507573	1.1259	4	0.951849	0.985435	5	18.706	[R].MATVICK.[Q]	PF3D7_1126200 [42-48]
DDMGPTTSLLNEDNEIEDK	6	1	1	PF3D7_0629800	1×Acetyl[K19]	0	2142.95	6.98134e-07	0							83.85	0.7738	93.6521	2	1071.98	1.17338				0.98451	4	18.4646	[K].DDMGPTTSLLNEDNEIEDK.[T]	PF3D7_0629800 [1048-1066]
IEQEESNVDVTEK	11	1	1	PF3D7_1212700	1×Acetyl[K13]	0	1526.73	1.00131e-05	0							87.26	0.8276	33.0595	2	763.868	0.0553381				0.983885	6	1.60838	[K].IEQEESNVDVTEK.[I]	PF3D7_1212700 [116-128]
GSIPVLWK	1	1	1	PF3D7_1354200	1×Acetyl[K8]	0	906.552	0.382823	0.0380131	12.01	1	31.7628	2	471.275	-2.7306	20.97	0.4762	89.9204	2	453.78	0.791691				0.983572	1		[R].GSIPVLWK.[Q]	PF3D7_1354200 [400-407]
YIDINSIMK	17	1	1	PF3D7_1312900	1×Acetyl[K9]	0	1096.57	0.0219583	0.00189502							68.87	0.7101	94.2196	2	548.788	-1.58127				0.983533	9	29.7383	[K].YIDINSIMK.[K]	PF3D7_1312900 [732-740]
IDDNNYNDENDYVVGK	1	1	1	PF3D7_1303800	1×Acetyl[K16]	0	1935.83	0.344381	0.0331617							10.53	1	163.567	4	484.712	-1.82588				0.983287	1		[K].IDDNNYNDENDYVVGK.[D]	PF3D7_1303800 [3764-3779]
KGLVDMNPDQILDVK	1	1	1	PF3D7_1318800	1×Acetyl[K1]	1	1684.89	0.000697524	0.000162796							64	0.7812	106.274	2	842.951	0.746575				0.983053	1		[R].KGLVDMNPDQILDVK.[S]	PF3D7_1318800 [426-440]
AYPLAEGLPEAIDK	47	1	1	PF3D7_1451100	1×Acetyl[K14]	0	1493.8	1.68071e-07	0	37.15	0.5676	78.8324	2	747.403	2.07161	93.45	0.8065	99.2781	2	747.402	0.845838	1.0666	4	23.7713	0.98123	14	20.5363	[K].AYPLAEGLPEAIDK.[N]	PF3D7_1451100 [580-593]
IKPEEEYK	1	1	1	PF3D7_1335100	2×Acetyl[K2; K8]	0	1035.54	0.398002	0.0458592							21.55		23.9197	3	345.85	0.528939				0.981053	1		[K].IKPEEEYK.[K]	PF3D7_1335100 [331-338]
VFVNNLLTSVNYINNAIVHK	15	1	1	PF3D7_1338100	1×Acetyl[K20]	0	2272.24	4.19624e-06	0							65.3	0.5077	156.139	3	758.087	1.13077				0.980228	8	7.90337	[K].VFVNNLLTSVNYINNAIVHK.[D]	PF3D7_1338100 [29-48]
TEIGHIQHAVIESNSEDTQTPLQIK	6	1	1	PF3D7_0106300	1×Acetyl[K25]	0	2788.41	1.92927e-07	0							99.37	0.8788	77.841	3	930.143	1.53499				0.979954	5	22.0966	[K].TEIGHIQHAVIESNSEDTQTPLQIK.[I]	PF3D7_0106300 [236-260]
NNASLISLAK	7	1	1	PF3D7_0927300	1×Acetyl[K10]	0	1037.61	0.000316644	6.94203e-05							55.66	1	62.6774	2	519.307	1.20108				0.979831	3	0.146189	[K].NNASLISLAK.[G]	PF3D7_0927300 [594-603]
NVINLNK	1	1	1	PF3D7_0108100	1×Acetyl[K7]	0	821.495	0.398002	0.0452424							17.44	0.2353	44.9122	2	411.252	2.03354				0.978547	1		[K].NVINLNK.[S]	PF3D7_0108100 [593-599]
SVNEADGTNMTIK	2	1	1	PF3D7_1346400	1×Acetyl[K13]	0	1386.66	0.000581098	0.000119637							17.19	1	40.6669	2	693.836	0.351362				0.978523	1		[K].SVNEADGTNMTIK.[S]	PF3D7_1346400 [3646-3658]
DNNEEIYNNVK	2	1	1	PF3D7_1366300	1×Acetyl[K11]	0	1351.61	0.00782981	0.000745657							40.72	0.5122	36.8696	2	676.309	-1.18663				0.978269	2	12.5826	[R].DNNEEIYNNVK.[Y]	PF3D7_1366300 [3138-3148]
LFHNDVYDNDIK	6	1	1	PF3D7_1471200	1×Acetyl[K12]	0	1492.71	0.000126795	2.24135e-05							54.03	0.4444	52.1157	2	746.859	2.11372				0.978201	3	9.54984	[K].LFHNDVYDNDIK.[I]	PF3D7_1471200 [34-45]
LLQHIK	1	1	1	PF3D7_0703000	1×Acetyl[K6]	0	800.51	0.394108	0.0409255							19.38	1	62.2008	2	400.759	0.838911				0.977156	1		[K].LLQHIK.[C]	PF3D7_0703000 [373-378]
KNINNLSEK	2	1	1	PF3D7_0803800	1×Acetyl[K1]	1	1066.6	0.146263	0.0121729	24.36	0.3333	27.1378	2	554.807	-0.300601	18.9	0.1579	20.5198	2	533.802	0.551471	1.81937	1		0.976638	1		[R].KNINNLSEK.[K]	PF3D7_0803800 [71-79]
NNLNISNVMYSNDNQK	6	1	1	PF3D7_1142100	1×Acetyl[K16]	0	1867.86	1.42187e-07	0							107.27	0.8972	72.2291	2	934.433	-0.567907				0.976555	3	3.9844	[K].NNLNISNVMYSNDNQK.[V]	PF3D7_1142100 [2418-2433]
EMNNVNDMNNINNAEK	3	1	1	PF3D7_0520100	1×Acetyl[K16]	0	1863.8	0.000487404	0.000106542							43.91	1	47.1658	2	932.404	1.95779				0.975483	3	23.6982	[K].EMNNVNDMNNINNAEK.[I]	PF3D7_0520100 [36-51]
IKDDENLSK	12	1	1	PF3D7_1436000	1×Acetyl[K2]	1	1068.56	0.0149189	0.00129718							44.65	1	21.2776	2	534.786	1.10066				0.975171	7	6.04061	[K].IKDDENLSK.[H]	PF3D7_1436000 [254-262]
IKDDVDNNHMSDTNLLNNK	2	1	1	PF3D7_0804500	2×Acetyl[K2; K19]	1	2207.05	0.00197425	0.000263856							39.55	0.75	49.4156	3	736.356	2.38192				0.974795	1		[K].IKDDVDNNHMSDTNLLNNK.[E]	PF3D7_0804500 [2918-2936]
NNLNSNQIYFPHGK	7	1	1	PF3D7_1212900	1×Acetyl[K14]	0	1652.83	0.00243913	0.000308216							33.35	0.2727	54.4552	3	551.614	1.30229				0.974611	4	3.98557	[K].NNLNSNQIYFPHGK.[N]	PF3D7_1212900 [720-733]
KLQTDSPFGVSGSPIGNDIMK	1	1	1	PF3D7_0812600	2×Acetyl[K1; K21]	1	2191.11	0.000370041	8.04483e-05							49.17	0.5714	98.2453	3	731.043	3.10029				0.974235	1		[R].KLQTDSPFGVSGSPIGNDIMK.[W]	PF3D7_0812600 [15-35]
NNLLNNIK	2	1	1	PF3D7_1107800	1×Acetyl[K8]	0	942.537	0.00298513	0.0004405	25.97		33.4536	2	492.777	-0.823675	34.89		62.7658	2	471.772	0.829554				0.973935	1		[K].NNLLNNIK.[N]	PF3D7_1107800 [1225-1232]
EKPDFILCTFGGQTALNCALMLDQK	20	1	1	PF3D7_1308200	1×Acetyl[K2]	0	2870.39	6.49801e-08	0							76.51	0.8312	152.697	3	957.471	3.09255				0.972756	8	4.71639	[K].EKPDFILCTFGGQTALNCALMLDQK.[K]	PF3D7_1308200 [750-774]
VLLNMIEIINK	1	1	1	PF3D7_0921600	1×Acetyl[K11]	0	1320.82	0.0155896	0.00131349							24.44	0.5833	134.597	2	660.916	1.78307				0.971334	1		[K].VLLNMIEIINK.[N]	PF3D7_0921600 [837-847]
YVNDEDNCLNIFMK	14	1	1	PF3D7_1139900	1×Acetyl[K14]	0	1774.78	2.40806e-07	0							97.47	0.7526	102.966	2	887.894	1.28323				0.971205	7	3.93089	[K].YVNDEDNCLNIFMK.[N]	PF3D7_1139900 [128-141]
ITIVQSLK	12	1	1	PF3D7_1211900	1×Acetyl[K8]	0	915.606	0.0266834	0.00240664	22.64	1	56.0948	2	451.289	-1.99479	36.55	1	69.0032	2	458.306	-0.592997	0.970741	3	3.11243	0.970592	6	3.98751	[K].ITIVQSLK.[R]	PF3D7_1211900 [847-854]
VNPTGDINVQK	3	1	1	PF3D7_0507800	1×Acetyl[K11]	0	1184.63	0.00671874	0.000686078	21.32		67.3377	2	617.328	-4.39402	30.05	0.6333	43.7013	2	592.818	2.24119				0.970209	2	2.30557	[K].VNPTGDINVQK.[G]	PF3D7_0507800 [1128-1138]
FLVTSTASDQQNGINNK	14	1	1	PF3D7_0708800	1×Acetyl[K17]	0	1843.93	6.31218e-10	0							120.35	0.825	60.3693	2	922.469	2.42968				0.970169	7	2.84804	[K].FLVTSTASDQQNGINNK.[V]	PF3D7_0708800 [275-291]
GLDIMK	4	1	1	PF3D7_0915100	1×Acetyl[K6]	0	676.37	0.0474747	0.00430307							21.95	0	47.8144	2	338.689	0.97535				0.969797	3	17.9027	[K].GLDIMK.[W]	PF3D7_0915100 [35-40]
QNSNPHMAIILVGNK	10	1	1	PF3D7_1231100	1×Acetyl[K15]	0	1649.9	5.78846e-07	0	15.04	1	68.5066	2	854.449	-7.24894	92.18	0.75	67.0465	2	825.454	1.66257				0.969312	6	6.68446	[R].QNSNPHMAIILVGNK.[C]	PF3D7_1231100 [107-121]
YNMSDMNITK	5	1	1	PF3D7_1019000	1×Acetyl[K10]	0	1223.55	0.0022001	0.000276171							37.49	0.4595	56.1851	2	612.28	1.55014				0.969273	3	0.939157	[K].YNMSDMNITK.[D]	PF3D7_1019000 [1272-1281]
FIGQISTWNLAEQHLK	19	1	1	PF3D7_1126000	1×Acetyl[K16]	0	1885	4.93411e-05	0							71	0.662	104.57	2	943.003	0.593653				0.968927	9	5.19756	[K].FIGQISTWNLAEQHLK.[D]	PF3D7_1126000 [714-729]
ILSMDEEEKK	17	1	1	PF3D7_0722400	1×Acetyl[K9]	1	1228.62	0.034351	0.00321458							44.12	0.75	32.1097	2	614.815	1.22778				0.968649	12	8.1068	[K].ILSMDEEEKK.[Q]	PF3D7_0722400 [268-277]
KPLIDPSNFPTK	1	1	1	PF3D7_0911900	1×Acetyl[K12]	0	1363.77	0.0626438	0.00533908							28	0.3214	66.3639	2	682.39	2.27548				0.968478	1		[K].KPLIDPSNFPTK.[R]	PF3D7_0911900 [303-314]
ELNIDTSK	2	1	1	PF3D7_1134100	1×Acetyl[K8]	0	919.473	0.112043	0.00932175	10.23	1	37.2003	2	481.249	7.09301	16.8		34.5676	2	460.241	0.785468				0.968475	2	8.97424	[K].ELNIDTSK.[K]	PF3D7_1134100 [143-150]
INYLDSLNSLELK	5	1	1	PF3D7_1241500	1×Acetyl[K13]	0	1528.83	8.97476e-05	2.24135e-05							66.76	0.6567	122.465	2	764.923	3.15464				0.968227	4	17.062	[K].INYLDSLNSLELK.[I]	PF3D7_1241500 [139-151]
KMENAILFSGTSNPLLSK	21	1	1	PF3D7_1325100	1×Acetyl[K1]	1	1950.04	4.79318e-08	0							118.16	0.7712	104.818	2	975.522	0.112543				0.966265	11	6.33252	[K].KMENAILFSGTSNPLLSK.[N]	PF3D7_1325100 [114-131]
NIVDDINDEIKR	3	1	1	PF3D7_1438000	1×Acetyl[K11]	1	1485.75	0.0019364	0.000263856	10.32	1	12.8642	3	495.927	7.47148	43.86	1	82.726	2	732.902	1.39786				0.965005	2	25.1731	[K].NIVDDINDEIKR.[C]	PF3D7_1438000 [34-45]
ENITNSMSTNTQGK	18	1	1	PF3D7_1244100	1×Acetyl[K14]	0	1531.71	7.89109e-06	0	21.35	1	89.7969	2	787.361	-5.10034	86.3	0.8605	32.6431	2	766.361	1.65728				0.964989	10	8.02653	[K].ENITNSMSTNTQGK.[K]	PF3D7_1244100 [296-309]
ISIALNK	1	2	2	PF3D7_1465800; PF3D7_1364500	1×Acetyl[K7]	0	800.488	0.265206	0.0226537	18.85	0.4211	85.858	2	400.744	-8.01702	21.69	0.3182	55.988	2	379.742	-0.245262				0.964513	1		[K].ISIALNK.[LN]	PF3D7_1465800 [4601-4607]; PF3D7_1364500 [218-224]
KITEEVAIIPSK	9	1	1	PF3D7_1242700	2×Acetyl[K1; K12]	1	1348.83	7.85701e-05	2.24135e-05							96.08	0.8438	58.2332	2	674.922	2.21731				0.963945	7	8.81827	[K].KITEEVAIIPSK.[R]	PF3D7_1242700 [33-44]
LLNISSLIK	9	1	1	PF3D7_0214000	1×Acetyl[K9]	0	1000.64	0.00017138	3.83659e-05							58.68	0.4915	117.713	2	500.824	0.0329964				0.963492	9	2.7192	[K].LLNISSLIK.[L]	PF3D7_0214000 [326-334]
HSGNNSYINNNLDK	1	1	1	PF3D7_0614300	1×Acetyl[K14]	0	1589.73	0.000911683	0.000162796							47.5	0.5208	31.5748	2	795.372	3.89154				0.96324	1		[R].HSGNNSYINNNLDK.[M]	PF3D7_0614300 [525-538]
AGALMAFGLACTNIK	18	1	1	PF3D7_0205900	1×Acetyl[K15]	0	1544.8	6.14348e-07	0	18.18	0.1111	49.8063	2	777.399	5.97174	67.97	0.75	123.353	2	772.906	0.849305				0.962397	8	4.38882	[K].AGALMAFGLACTNIK.[N]	PF3D7_0205900 [451-465]
NLQESQITK	4	1	1	PF3D7_1208600	1×Acetyl[K9]	0	1067.58	0.00124103	0.00018712							42.54	0.4419	32.7949	2	534.294	0.2068				0.962227	2	16.1051	[K].NLQESQITK.[-]	PF3D7_1208600 [67-75]
IDDYIGISMSGITSDAK	19	1	1	PF3D7_1474800	1×Acetyl[K17]	0	1813.93	5.17548e-09	0							98.54	0.8788	112.07	2	907.466	-1.10554				0.962136	10	4.24322	[K].IDDYIGISMSGITSDAK.[V]	PF3D7_1474800 [66-82]
NMVASINDVSSK	6	1	1	PF3D7_1415400	1×Acetyl[K12]	0	1271.64	0.000291423	5.37403e-05							47.68	0.6875	54.0109	2	636.323	0.553477				0.961701	3	40.8621	[K].NMVASINDVSSK.[N]	PF3D7_1415400 [399-410]
LTMLEIYK	5	1	1	PF3D7_1242800	1×Acetyl[K8]	0	1017.58	0.00444557	0.000545616							31.82	0.4062	89.0486	2	509.292	0.655082				0.961085	3	7.37863	[K].LTMLEIYK.[H]	PF3D7_1242800 [174-181]
IMAHGTQENEK	2	1	1	PF3D7_0627700	1×Acetyl[K11]	0	1264.61	0.123151	0.0101229							20.43	0.4	15.9939	3	422.207	-0.134001				0.9608	2	131.272	[K].IMAHGTQENEK.[I]	PF3D7_0627700 [1050-1060]
TPQSNSDGYIPQCSDDKGR	7	1	1	PF3D7_1136300	1×Acetyl[K17]	1	2124.93	2.80007e-05	0							58.79	1	32.4573	3	708.981	1.56977				0.960208	5	13.3914	[K].TPQSNSDGYIPQCSDDKGR.[M]	PF3D7_1136300 [478-496]
LFEGISGSK	1	1	1	PF3D7_1103600	1×Acetyl[K9]	0	979.51	0.0214833	0.00184833	15.6	1	35.6201	2	490.258	-1.58664	30.69	0.3548	51.1663	2	472.762	0.737909				0.959685	1		[K].LFEGISGSK.[A]	PF3D7_1103600 [89-97]
NISNSSK	1	2	2	PF3D7_1215100; PF3D7_0720700	1×Acetyl[K7]	0	798.407	0.392109	0.0400085							13.55		13.8114	2	399.706	-1.70506				0.959149	1		[MK].NISNSSK.[NY]	PF3D7_1215100 [2-8]; PF3D7_0720700 [856-862]
VKEEHIIMSSQLK	8	2	2	PF3D7_1202100.1; PF3D7_1202100.2	2×Acetyl[K2; K13]	1	1541.84	0.000159744	3.83659e-05							83.75	0.6905	37.3702	2	771.421	-0.581712				0.958731	6	4.48455	[K].VKEEHIIMSSQLK.[F]	PF3D7_1202100.1 [357-369]; PF3D7_1202100.2 [356-368]
KNNIISK	5	1	1	PF3D7_0926500	1×Acetyl[K7]	1	816.494	0.173376	0.014968							40.68		22.4987	2	408.751	-0.0616322				0.957788	2	4.47696	[K].KNNIISK.[T]	PF3D7_0926500 [564-570]
FNNNMNNMNNINNVNNMNSGYNNNMNNK	4	1	1	PF3D7_1107300	1×Acetyl[K28]	0	3276.34	5.0917e-05	0							70.3	0.7	74.3492	3	1092.78	-1.33243				0.957215	2	3.30989	[R].FNNNMNNMNNINNVNNMNSGYNNNMNNK.[N]	PF3D7_1107300 [2465-2492]
VLNENIDTSVVCINLQK	5	1	1	PF3D7_1033100	1×Acetyl[K17]	0	1959.02	7.6714e-05	2.24135e-05							80.47	0.825	108.906	2	980.015	0.944246				0.95673	3	0.149136	[K].VLNENIDTSVVCINLQK.[I]	PF3D7_1033100 [842-858]
ISPIEISK	4	1	1	PF3D7_0217100	1×Acetyl[K8]	0	886.524	0.150984	0.0126719	12.79	0.1538	86.3448	2	464.774	5.52634	30.39	0.5667	55.3238	2	443.766	0.355926				0.956237	3	8.373	[K].ISPIEISK.[I]	PF3D7_0217100 [36-43]
IAGTAIGGGTLMGLAK	15	1	1	PF3D7_1420600	1×Acetyl[K16]	0	1430.8	4.79634e-07	0							84.29	0.8452	99.0973	2	715.907	2.20086				0.955787	8	1.34046	[R].IAGTAIGGGTLMGLAK.[I]	PF3D7_1420600 [296-311]
VIDVSNVIGTNTTPAVYSGSLLSMNNDFEK	32	1	1	PF3D7_1364100	1×Acetyl[K30]	0	3199.6	3.56512e-06	0							65.91	0.7424	150.882	3	1067.21	2.36113				0.955757	16	12.2453	[K].VIDVSNVIGTNTTPAVYSGSLLSMNNDFEK.[Y]	PF3D7_1364100 [132-161]
EMNSFNAPEEIIVNK	4	1	1	PF3D7_1008100	1×Acetyl[K15]	0	1734.84	0.000300833	6.94203e-05							41.51	0.6667	93.2965	2	867.922	0.514621				0.955477	4	15.8761	[R].EMNSFNAPEEIIVNK.[E]	PF3D7_1008100 [1940-1954]
IVEYISK	1	1	1	PF3D7_1452600	1×Acetyl[K7]	0	893.498	0.397561	0.043317							16.24	0.1875	47.4585	2	447.253	0.984401				0.955163	1		[R].IVEYISK.[I]	PF3D7_1452600 [848-854]
TNVNNINELNNINELNNINK	13	1	1	PF3D7_1032100	1×Acetyl[K20]	0	2311.16	5.03774e-09	0							127.17	0.685	94.8956	2	1156.09	1.94672				0.954882	6	3.90864	[K].TNVNNINELNNINELNNINK.[L]	PF3D7_1032100 [1022-1041]
DMNNTNSLNNNNINNNNNININNDDMK	12	1	1	PF3D7_0302900	1×Acetyl[K27]	0	3105.33	5.74413e-07	0							57.05	0.7193	71.7579	3	1035.78	0.736114				0.954761	6	11.5117	[K].DMNNTNSLNNNNINNNNNININNDDMK.[N]	PF3D7_0302900 [787-813]
NVDQCIHIHPAMK	3	1	1	PF3D7_1133800	1×Acetyl[K13]	0	1576.79	0.000316498	6.94203e-05							41.01	0.4146	43.5705	2	788.901	2.11558				0.954169	1		[K].NVDQCIHIHPAMK.[E]	PF3D7_1133800 [536-548]
MGDGVINYK	3	1	1	PF3D7_1107800	1×Acetyl[K9]	0	1003.5	0.000264055	5.37403e-05							55.59	0.5179	43.4173	2	502.255	3.18944				0.954148	3	25.1812	[K].MGDGVINYK.[K]	PF3D7_1107800 [1392-1400]
SLNIPK	4	1	1	PF3D7_1344800	1×Acetyl[K6]	0	671.409	0.110489	0.00921766							31.38	0.0645	45.9497	2	336.208	1.35863				0.953917	2	20.9222	[K].SLNIPK.[D]	PF3D7_1344800 [249-254]
GKPTDLSIHETAWGLAR	18	1	1	PF3D7_1444800	1×Acetyl[K2]	0	1858.99	6.42163e-09	0							110.73	0.9009	73.952	2	930	2.31205				0.953904	10	3.4018	[K].GKPTDLSIHETAWGLAR.[Y]	PF3D7_1444800 [164-180]
SYVNNIMTK	13	1	1	PF3D7_0622800	1×Acetyl[K9]	0	1127.54	0.0008876	0.000162796	10.09		48.3175	2	564.277	5.2298	48.99	1	47.7243	2	538.78	1.31434				0.952175	8	5.14656	[K].SYVNNIMTK.[E]	PF3D7_0622800 [432-440]
LPDCANSPHLVMAAIILAGYDGIK	3	1	1	PF3D7_0922600	1×Acetyl[K24]	0	2560.36	0.000198313	3.83659e-05							40.06	0.675	164.092	3	854.124	0.0992968				0.951748	2	6.03208	[R].LPDCANSPHLVMAAIILAGYDGIK.[S]	PF3D7_0922600 [396-419]
SEQVEDINSLAIECSELHINK	41	1	1	PF3D7_1211900	1×Acetyl[K21]	0	2428.17	4.99881e-08	0							130.88	0.8473	97.8747	2	1214.59	1.9771				0.951274	19	53.6655	[K].SEQVEDINSLAIECSELHINK.[N]	PF3D7_1211900 [796-816]
LLIMEVSNSNLNMLK	10	1	1	PF3D7_1014600	1×Acetyl[K15]	0	1718.92	2.38121e-06	0							84.94	0.7059	130.951	2	859.96	-2.56527				0.9508	5	8.32043	[R].LLIMEVSNSNLNMLK.[D]	PF3D7_1014600 [1930-1944]
TSVQETSKSIKNHNVTTGR	4	1	1	PF3D7_1008100	2×Acetyl[K8; K11]	2	2178.12	0.0590621	0.00511671	31.47	0.3871	41.8845	3	726.712	-0.610373	46.33	1	47.9215	2	1089.56	-1.78112				0.950312	1		[K].TSVQETSKSIKNHNVTTGR.[K]	PF3D7_1008100 [1812-1830]
NKDTVNIVDDLK	6	1	1	PF3D7_0603300	1×Acetyl[K12]	1	1380.74	0.00269582	0.000375487							41.19	0.5366	61.0601	2	690.877	2.02978				0.949914	3	2.85481	[K].NKDTVNIVDDLK.[Y]	PF3D7_0603300 [315-326]
EKNDNFLIVQK	2	1	1	PF3D7_1447200	1×Acetyl[K2]	1	1354.74	0.0265054	0.00238947	14.95	0	43.0983	2	695.376	5.99881	52.34	0.3846	52.614	2	677.877	2.72442				0.949861	2	4.19077	[R].EKNDNFLIVQK.[Y]	PF3D7_1447200 [488-498]
IITPLEK	4	1	1	PF3D7_1417500	1×Acetyl[K7]	0	813.508	0.108659	0.00910748							24.27	0.4583	48.0807	2	407.258	0.790762				0.949769	4	10.6746	[K].IITPLEK.[L]	PF3D7_1417500 [257-263]
MEIHEFSK	12	1	1	PF3D7_1033400	1×Acetyl[K8]	0	1020.48	0.00223849	0.000287412							41.5	0.4048	34.2046	2	510.745	1.65397				0.948456	7	8.52489	[K].MEIHEFSK.[Q]	PF3D7_1033400 [113-120]
NILNMLDEETSSVCINENLEK	11	1	1	PF3D7_1429800	1×Acetyl[K21]	0	2465.15	1.40906e-08	0							120.64	0.8926	139.472	2	1233.08	2.10685				0.948311	7	7.04127	[K].NILNMLDEETSSVCINENLEK.[L]	PF3D7_1429800 [1043-1063]
NHDIYSK	2	1	1	PF3D7_0929400	1×Acetyl[K7]	0	876.421	0.0649705	0.00547897							17.12	0.0588	17.1155	2	438.714	-0.155518				0.948049	2	2.52893	[K].NHDIYSK.[G]	PF3D7_0929400 [729-735]
MMNVHNNIVSSK	11	1	1	PF3D7_0108300	1×Acetyl[K12]	0	1380.68	8.38747e-05	2.24135e-05							71.21	0.8169	37.4075	2	690.848	3.18				0.947575	6	9.81078	[K].MMNVHNNIVSSK.[N]	PF3D7_0108300 [1021-1032]
YYNISLNNALAMGDGENDIEMLSGLTHSVGVHNASEK	4	1	1	PF3D7_1033400	1×Acetyl[K37]	0	3963.85	2.64266e-09	0							93.36	0.7634	154.878	3	1321.96	4.6938				0.946168	2	2.56526	[K].YYNISLNNALAMGDGENDIEMLSGLTHSVGVHNASEK.[V]	PF3D7_1033400 [225-261]
FNESYLDEQNDIINEALIK	12	1	1	PF3D7_0929000	1×Acetyl[K19]	0	2268.1	2.04905e-09	0							132.53	0.812	128.943	2	1134.56	1.16361				0.945888	7	4.99415	[K].FNESYLDEQNDIINEALIK.[N]	PF3D7_0929000 [20-38]
KEELQISET	4	1	1	PF3D7_1103700	1×Acetyl[K1]	1	1083.56	0.307639	0.0254926							29.15	0.069	37.4221	2	542.286	1.06123				0.944865	3	12.9671	[R].KEELQISET.[-]	PF3D7_1103700 [237-245]
VIMITGDQKPTAVAIGK	26	1	1	PF3D7_1211900	1×Acetyl[K9]	0	1763.04	1.11756e-07	0							96.12	1	78.9277	2	882.025	1.9711				0.944863	17	5.3792	[K].VIMITGDQKPTAVAIGK.[L]	PF3D7_1211900 [771-787]
EINKPAK	2	1	1	PF3D7_1351400	1×Acetyl[K7; K4]	0	799.467	0.396545	0.042271	11.48	0	33.6715	2	421.242	-1.81987	24.27	0.125	14.003	2	400.237	-1.22099				0.944534	2	41.8006	[R].EINKPAK.[K]	PF3D7_1351400 [152-158]
FLDIYDK	4	1	1	PF3D7_1206200	1×Acetyl[K7]	0	913.467	0.0822419	0.0068245	13.26		37.1148	2	481.752	1.70177	25.6	0.3077	70.2737	2	457.237	1.2126				0.944232	3	7.79734	[R].FLDIYDK.[Q]	PF3D7_1206200 [770-776]
NLEGHTGVLNTVTISPDGSLCASGGK	61	1	1	PF3D7_0826700	1×Acetyl[K26]	0	2591.28	4.8223e-10	0							127.85	0.875	89.4744	2	1296.15	0.671911				0.943918	25	4.7083	[K].NLEGHTGVLNTVTISPDGSLCASGGK.[D]	PF3D7_0826700 [196-221]
SMNIMNSFLVDTFEK	123	1	1	PF3D7_1105100	1×Acetyl[K15]	0	1782.85	3.90027e-08	0							111.05	1	156.328	2	891.93	0.937662				0.943434	56	10.6431	[K].SMNIMNSFLVDTFEK.[I]	PF3D7_1105100 [51-65]
IENIDLDNEEDKK	30	1	1	PF3D7_0913200	1×Acetyl[K12]	1	1588.79	0.000143043	3.83659e-05	32.7	0.6061	32.7377	3	530.268	0.629268	85.97	0.8256	40.3293	2	794.901	3.40369	1.05645	2	15.3022	0.942685	16	2.25926	[K].IENIDLDNEEDKK.[K]	PF3D7_0913200 [223-235]
IYEEILSNSYENNNGSK	13	1	1	PF3D7_1017100	1×Acetyl[K17]	0	1973.91	7.40592e-08	0							108.14	0.7963	69.5025	2	987.459	1.11199				0.942435	5	8.13372	[K].IYEEILSNSYENNNGSK.[F]	PF3D7_1017100 [198-214]
IDILIKPNLK	16	1	1	PF3D7_1110400	1×Acetyl[K6]	0	1166.75	0.000923514	0.000162796							45.65	0.1087	84.3726	3	389.589	0.77206				0.941807	11	5.75545	[K].IDILIKPNLK.[K]	PF3D7_1110400 [1051-1060]
KGDIDGLNLESLNMNVNK	26	2	1	PF3D7_0923800.2; PF3D7_0923800.1	2×Acetyl[K1; K18]	1	1981.01	1.03013e-09	0							138.8	0.8129	97.7995	2	991.014	3.64466				0.941342	14	5.75991	[R].KGDIDGLNLESLNMNVNK.[S]	PF3D7_0923800.1 [393-410]
KAPTEILR	2	1	1	PF3D7_1008100	1×Acetyl[K1]	1	969.573	0.0721445	0.00598068							28.44	0.6071	60.5217	2	485.291	2.38718				0.940692	2	9.46439	[R].KAPTEILR.[R]	PF3D7_1008100 [2491-2498]
LYSLINENEKEK	2	1	1	PF3D7_0401800	1×Acetyl[K10]	1	1486.79	0.178316	0.0153595							19.34	0.3684	46.9793	3	496.268	1.66372				0.940441	2	22.4482	[K].LYSLINENEKEK.[F]	PF3D7_0401800 [454-465]
ICSTEIYGDAFLSK	13	1	1	PF3D7_0602200	1×Acetyl[K14]	0	1617.8	4.55997e-07	0							80.82	0.8272	89.8102	2	809.406	1.99893				0.940265	6	39.0641	[R].ICSTEIYGDAFLSK.[T]	PF3D7_0602200 [137-150]
IKDEVIMPHMSDELINK	4	1	1	PF3D7_1402300	2×Acetyl[K2; K17]	1	2033.07	6.63243e-05	0	11.77	1	133.257	2	1064.52	5.45779	49.19	0.6735	82.9922	3	678.362	1.08055				0.938542	4	10.5434	[K].IKDEVIMPHMSDELINK.[I]	PF3D7_1402300 [33-49]
IFSENMLGEK	1	1	1	PF3D7_0704600	1×Acetyl[K10]	0	1232.59	0.0882905	0.007395	13.78	1	21.2782	2	616.802	1.50055	29.97	0.6	68.2471	2	587.8	3.43411				0.93844	1		[K].IFSENMLGEK.[N]	PF3D7_0704600 [1300-1309]
SIDTDIAK	7	1	1	PF3D7_0913200	1×Acetyl[K8]	0	862.452	0.037752	0.00347807	31.99	0.1875	24.2652	2	431.729	-1.38471	35.14	0.2286	35.8291	2	431.729	-0.0400952	1.01403	3	0.950567	0.938159	4	9.5154	[K].SIDTDIAK.[I]	PF3D7_0913200 [164-171]
SQIEDVLDK	7	1	1	PF3D7_1140200	1×Acetyl[K9]	0	1053.55	0.00286757	0.000431122	13.86	0.1429	49.1768	2	527.28	-1.2829	40.44	0.125	56.4488	2	527.281	0.455076	1.07162	1		0.937764	5	10.3002	[K].SQIEDVLDK.[I]	PF3D7_1140200 [8-16]
ADKLTEEQISEFK	29	1	1	PF3D7_1434200	1×Acetyl[K3]	1	1579.79	0.000234956	5.37403e-05	38.41	0.6316	68.4337	2	790.395	-1.07199	70.17	0.7571	88.2551	2	790.397	1.63247	0.906933	3	9.03508	0.93764	11	7.71452	[M].ADKLTEEQISEFK.[E]	PF3D7_1434200 [2-14]
HIDDIELNDK	5	1	1	PF3D7_0904600	1×Acetyl[K10]	0	1225.62	0.0139465	0.00120144							31.93	0.3438	38.2894	2	613.317	1.82711				0.937596	3	18.4225	[K].HIDDIELNDK.[I]	PF3D7_0904600 [140-149]
QVIGDLK	4	1	1	PF3D7_1226300	1×Acetyl[K7]	0	772.456	0.158476	0.0134089	11.38	1	76.2226	2	407.738	2.58505	32.77	0.0909	39.8675	2	386.731	-1.05939				0.933901	2	0.750622	[K].QVIGDLK.[K]	PF3D7_1226300 [186-192]
AVSIQVPVKDVDDK	18	1	1	PF3D7_0205900	1×Acetyl[K9]	1	1512.83	0.000129946	2.24135e-05	10.14	1	30.7743	2	777.92	-2.74551	75.49	0.8267	65.6495	2	756.919	2.2253				0.933061	11	7.93465	[K].AVSIQVPVKDVDDK.[R]	PF3D7_0205900 [8-21]
MIDDTVQK	1	1	1	PF3D7_0316700	1×Acetyl[K8]	0	949.466	0.297714	0.0247951							26.65	0.2222	30.3221	2	475.237	0.673045				0.932677	1		[K].MIDDTVQK.[I]	PF3D7_0316700 [184-191]
IGGELELCGVNCK	9	1	1	PF3D7_0926700	1×Acetyl[K13]	0	1448.69	1.97394e-05	0							80.61	0.7778	73.888	2	724.848	0.936663				0.932611	4	1.06684	[R].IGGELELCGVNCK.[S]	PF3D7_0926700 [42-54]
NMNINDSVYNNIIEIQEK	14	1	1	PF3D7_1104000	1×Acetyl[K18]	0	2179.11	2.64516e-09	0	14.02	1	44.0799	4	553.016	-1.60756	122.66	0.9106	112.226	2	1090.06	1.71368				0.931808	10	2.51852	[K].NMNINDSVYNNIIEIQEK.[L]	PF3D7_1104000 [117-134]
DINNNNITVSNK	6	1	1	PF3D7_0212100	1×Acetyl[K12]	0	1345.67	0.00284656	0.000420846							57.23	0.7368	39.69	2	673.339	0.741012				0.930677	2	34.301	[K].DINNNNITVSNK.[N]	PF3D7_0212100 [734-745]
YLNSIGDNVSISMK	15	1	1	PF3D7_1226600	1×Acetyl[K14]	0	1554.8	3.69158e-07	0							105.52	1	85.0395	2	777.906	1.39275				0.930306	9	14.5938	[K].YLNSIGDNVSISMK.[K]	PF3D7_1226600 [155-168]
FNGGANAGHTISVNDKK	9	1	1	PF3D7_1354500	2×Acetyl[K16; K17]	1	1729.86	0.000118773	2.24135e-05							67.49	0.7313	29.8728	2	865.437	2.56388				0.929536	5	3.87647	[R].FNGGANAGHTISVNDKK.[Y]	PF3D7_1354500 [46-62]
SLISLPSSPLCSDGMCLHK	1	1	1	PF3D7_1338900	1×Acetyl[K19]	0	2102.01	0.0226372	0.00192758							19.4	1	116.752	3	701.342	1.87759				0.928351	1		[K].SLISLPSSPLCSDGMCLHK.[Y]	PF3D7_1338900 [818-836]
EKDDNVLMLSSQNIWDK	5	1	1	PF3D7_1237000	2×Acetyl[K2; K17]	1	2042	0.000252522	5.37403e-05	12.38	1	71.7831	3	712.339	2.55542	74.55	0.7733	103.071	2	1021.5	0.366883				0.928343	1		[R].EKDDNVLMLSSQNIWDK.[K]	PF3D7_1237000 [309-325]
MQLEFSHILNLENPITSK	2	1	1	PF3D7_1103800	1×Acetyl[K18]	0	2128.13	3.79816e-05	0	11.99	0	153.492	3	729.382	-1.40852	37.07	0.5405	138.605	3	710.049	1.32888				0.928264	2	6.52481	[K].MQLEFSHILNLENPITSK.[H]	PF3D7_1103800 [1245-1262]
ITNTSENSGPNK	6	1	1	PF3D7_0624600	1×Acetyl[K12]	0	1261.6	0.000119601	2.24135e-05	14.94	1	27.5743	2	655.821	4.49047	75.03	0.8667	15.7359	2	631.305	1.00326				0.928031	3	0.611944	[K].ITNTSENSGPNK.[V]	PF3D7_0624600 [2574-2585]
NTQIQQQQQLLLK	9	1	1	PF3D7_1419000	1×Acetyl[K13]	0	1582.89	3.68941e-05	0							83.86	0.7619	71.2547	2	791.95	0.449811				0.927938	5	9.5468	[K].NTQIQQQQQLLLK.[I]	PF3D7_1419000 [528-540]
CSVTDTIGLNERMISKLEK	1	1	1	PF3D7_0313500	2×Acetyl[K16; K19]	2	2294.14	0.34707	0.0336608							34.85	0.3714	135.82	2	1147.57	-0.00172233				0.926085	1		[K].CSVTDTIGLNERMISKLEK.[W]	PF3D7_0313500 [69-87]
MNTIFNLMNNSGEK	3	1	1	PF3D7_1408700	1×Acetyl[K14]	0	1612.75	1.40115e-05	0	15.09	1	46.268	2	822.868	-4.1173	72.71	0.7534	111.021	2	806.877	0.318829				0.924111	2	4.02228	[R].MNTIFNLMNNSGEK.[K]	PF3D7_1408700 [2621-2634]
MVPSIIPQSSNEIVIK	4	1	1	PF3D7_0628100	1×Acetyl[K16]	0	1754.97	0.000765084	0.000162796							23.46	0.5217	119.12	2	877.989	-0.809458				0.921958	4	38.0716	[K].MVPSIIPQSSNEIVIK.[Y]	PF3D7_0628100 [6933-6948]
NIIFPTIDK	6	1	1	PF3D7_1366800	1×Acetyl[K9]	0	1081.66	0.164694	0.0141688	19.98	0.1	49.8009	2	551.81	-0.913693	19.9	0.35	91.2526	2	541.333	3.10047	0.01	2	0	0.920635	4	5.21461	[K].NIIFPTIDK.[L]	PF3D7_1366800 [214-222]
SLGINISNMK	51	1	1	PF3D7_1242700	1×Acetyl[K10]	0	1090.61	0.000432644	8.04483e-05	56.67	1	47.8453	2	553.806	-1.12805	63.33	1	79.2239	2	545.81	0.684731	0.90905	7	7.25624	0.920501	20	3.96338	[K].SLGINISNMK.[V]	PF3D7_1242700 [108-117]
YFDALTNADFLLITK	16	1	1	PF3D7_0922600	1×Acetyl[K15]	0	1744.92	1.19723e-07	0							91.65	0.8913	157.367	2	872.961	-0.0609528				0.920278	7	8.37924	[K].YFDALTNADFLLITK.[Q]	PF3D7_0922600 [257-271]
NSLGNIFMSK	1	1	1	PF3D7_1139600	1×Acetyl[K10]	0	1110.56	0.396278	0.0420604							15.75	1	31.7625	3	370.859	0.349231				0.920162	1		[K].NSLGNIFMSK.[K]	PF3D7_1139600 [49-58]
MNLITSSEEYLK	9	1	1	PF3D7_1308200	1×Acetyl[K12]	0	1434.73	0.000181492	3.83659e-05							63.59	0.7188	100	2	717.868	1.78839				0.918975	4	12.7077	[K].MNLITSSEEYLK.[D]	PF3D7_1308200 [312-323]
ELLNENNVESLNFEIIK	17	1	1	PF3D7_1124600	1×Acetyl[K17]	0	2032.08	3.55603e-08	0							117.2	0.7521	137.131	2	1016.54	1.0505				0.918657	10	4.93582	[K].ELLNENNVESLNFEIIK.[G]	PF3D7_1124600 [100-116]
INIFNNNNEK	3	1	1	PF3D7_0506900	1×Acetyl[K10]	0	1233.64	0.109472	0.00916857	10.04		50.486	2	631.308	-6.15377	28.62	0.4138	54.4528	2	617.325	1.95263				0.918118	2	32.9761	[K].INIFNNNNEK.[K]	PF3D7_0506900 [80-89]
IHTQCSNMESQLMEQLDQSFASMNIK	6	1	1	PF3D7_1323600	1×Acetyl[K26]	0	3070.37	0.000167625	3.83659e-05							79.84	0.8	158.054	3	1024.13	-0.898403				0.91684	4	8.20253	[R].IHTQCSNMESQLMEQLDQSFASMNIK.[L]	PF3D7_1323600 [283-308]
NDNIINIPNKK	9	1	1	PF3D7_1004400	1×Acetyl[K10; K11]	1	1303.76	0.00146749	0.000209262	11.99	0.1667	89.1383	3	442.248	5.52298	59.49	0.7966	44.9328	2	652.386	1.45334				0.91665	8	19.3027	[K].NDNIINIPNKK.[S]	PF3D7_1004400 [813-823]
INTTALNTSK	2	1	1	PF3D7_0714200	1×Acetyl[K10]	0	1062.58	0.000739928	0.000162796							36.33	0.3889	35.4581	2	531.794	1.40285				0.915263	2	0.327864	[R].INTTALNTSK.[N]	PF3D7_0714200 [1314-1323]
NINNNLTINENK	12	1	1	PF3D7_1455500	1×Acetyl[K12]	0	1414.75	0.000210096	3.83659e-05							66.95	0.7164	48.7992	2	707.878	0.798245				0.914743	5	1.45279	[K].NINNNLTINENK.[L]	PF3D7_1455500 [846-857]
NLIIMFGQEDNK	64	1	1	PF3D7_1335100	1×Acetyl[K12]	0	1421.71	7.14239e-05	2.24135e-05	74.37	0.6622	85.7075	2	711.358	-0.0880529	84.08	0.5595	104.626	2	718.377	1.50995	0.876551	11	2.30626	0.914386	18	5.96488	[K].NLIIMFGQEDNK.[S]	PF3D7_1335100 [266-277]
NMQENLNINMISINK	2	1	1	PF3D7_0606600	1×Acetyl[K15]	0	1775.88	1.0518e-06	0							89.69	0.7	106.134	2	888.443	0.908227				0.914332	2	15.4263	[K].NMQENLNINMISINK.[N]	PF3D7_0606600 [1686-1700]
LKDNMVISSEEVTANILGYIK	3	1	1	PF3D7_1344200	1×Acetyl[K2]	1	2395.24	0.000277709	5.37403e-05	19.02	1	141.36	3	799.091	6.99772	51.95	0.7115	155.468	3	779.751	0.84611				0.9136	2	3.11615	[K].LKDNMVISSEEVTANILGYIK.[K]	PF3D7_1344200 [156-176]
NSSSNINNTDNNTNIILNDNSVIDLFK	13	1	1	PF3D7_0811200	1×Acetyl[K27]	0	2993.44	0.000202996	3.83659e-05							46.71	0.4468	154.924	3	998.487	0.559217				0.913597	7	7.59286	[K].NSSSNINNTDNNTNIILNDNSVIDLFK.[G]	PF3D7_0811200 [705-731]
KPITIELLDGSIK	13	1	1	PF3D7_1126000	1×Acetyl[K13]	0	1426.85	4.50073e-06	0	19.84	1	121.98	3	497.309	-1.28261	68.28	0.6765	100.454	2	713.931	2.03839				0.912475	7	2.65917	[R].KPITIELLDGSIK.[S]	PF3D7_1126000 [207-219]
NSIIVNNMNNMNNINMNSMPHK	3	1	1	PF3D7_1248700	1×Acetyl[K22]	0	2544.16	0.0021693	0.000263856							33.42	1	86.9587	3	848.724	-0.0422457				0.912206	3	3.10576	[R].NSIIVNNMNNMNNINMNSMPHK.[N]	PF3D7_1248700 [1494-1515]
LNEIMKK	2	1	1	PF3D7_0216500	2×Acetyl[K6; K7]	1	982.535	0.336336	0.0302624	17.72	0.3333	58.2382	2	491.77	-2.99956	33.33	0.3636	67.1549	2	488.261	-3.44566				0.9119	2	3.4798	[R].LNEIMKK.[K]	PF3D7_0216500 [251-257]
QINNISNTMSNNK	9	1	1	PF3D7_1446500	1×Acetyl[K13]	0	1477.71	6.57913e-05	0							64.69	0.8	36.3119	2	739.357	0.197155				0.911715	4	7.2127	[K].QINNISNTMSNNK.[V]	PF3D7_1446500 [678-690]
NNLNDEIK	1	1	1	PF3D7_1033400	1×Acetyl[K8]	0	966.496	0.0289038	0.00270874							35.32	0.0571	34.1058	2	483.751	-1.96676				0.911707	1		[K].NNLNDEIK.[I]	PF3D7_1033400 [15-22]
EGSINEDIVK	4	1	1	PF3D7_1149000	1×Acetyl[K10]	0	1103.56	0.00351969	0.000454932	10.46	1	7.27398	2	573.29	4.06036	34.3	0.5294	51.4712	2	552.284	2.06329				0.911684	3	12.7759	[R].EGSINEDIVK.[E]	PF3D7_1149000 [1377-1386]
GKDVIIALVGNK	5	1	1	PF3D7_1144900	2×Acetyl[K2; K12]	1	1240.78	0.00830476	0.000775236	10.21	1	115.447	3	437.591	-6.57654	59.99	0.8167	74.939	2	620.896	2.71775				0.908927	5	7.81544	[R].GKDVIIALVGNK.[T]	PF3D7_1144900 [114-125]
SMLIIGNGLSYPIAQEGALK	2	1	1	PF3D7_1025100	1×Acetyl[K20]	0	2133.13	1.49357e-08	0	18.9	0.1053	69.2177	3	711.719	7.38754	78.67	0.8734	141.158	2	1038.07	1.88809				0.908905	2	18.0572	[K].SMLIIGNGLSYPIAQEGALK.[I]	PF3D7_1025100 [687-706]
KVQNLCGDDTADHAVNIVGYGNYVNSEGEK	21	1	1	PF3D7_0207600	1×Acetyl[K30]	1	3273.52	1.48669e-09	0							109.61	1	76.1205	3	1091.85	0.59324				0.908629	12	6.52545	[K].KVQNLCGDDTADHAVNIVGYGNYVNSEGEK.[K]	PF3D7_0207600 [750-779]
ILSSGGQVMK	4	1	1	PF3D7_0810300	1×Acetyl[K10]	0	1019.56	0.0191917	0.00162543	10.87	1	31.643	2	510.281	-1.06165	46.91	0.6596	37.2142	2	510.282	1.2132	0.755604	1		0.908442	2	1.72789	[R].ILSSGGQVMK.[L]	PF3D7_0810300 [418-427]
MGANIVVSSLDVITK	31	1	1	PF3D7_1232100	1×Acetyl[K15]	0	1560.89	2.28873e-06	0							85.62	0.7791	130.605	2	780.949	3.27324				0.907439	19	8.61844	[K].MGANIVVSSLDVITK.[Q]	PF3D7_1232100 [542-556]
NTTLIELLGNK	10	1	1	PF3D7_1331700	1×Acetyl[K11]	0	1222.71	0.000240484	5.37403e-05							71.4	0.2535	112.08	2	611.859	-0.557999				0.907125	9	14.8868	[K].NTTLIELLGNK.[K]	PF3D7_1331700 [41-51]
NPYEDLLNESINK	12	1	1	PF3D7_0703500	1×Acetyl[K13]	0	1548.75	1.52276e-06	0							83.78	0.5714	92.0912	2	774.883	2.99162				0.906522	8	4.28186	[K].NPYEDLLNESINK.[Q]	PF3D7_0703500 [1755-1767]
YPAIEYPGSEMNNGK	6	1	1	PF3D7_1452000	1×Acetyl[K15]	0	1676.77	0.000108476	2.24135e-05							60.25	0.7333	75.0415	2	838.889	0.988015				0.905495	2	58.2275	[K].YPAIEYPGSEMNNGK.[T]	PF3D7_1452000 [85-99]
FGNGSYTGEVSAEIAK	30	1	1	PF3D7_1439900	1×Acetyl[K16]	0	1636.79	1.5126e-07	0							94.63	0.8947	67.6758	2	818.901	1.14734				0.904604	12	5.35675	[K].FGNGSYTGEVSAEIAK.[D]	PF3D7_1439900 [69-84]
SSIPMNVITQLK	2	1	1	PF3D7_1244200	1×Acetyl[K12]	0	1330.74	0.00512491	0.000573663							27.36	0.2963	112.946	2	665.875	1.61694				0.904355	2	33.8393	[K].SSIPMNVITQLK.[L]	PF3D7_1244200 [840-851]
INVSGITK	5	1	1	PF3D7_0204500	1×Acetyl[K8]	0	845.528	0.0535083	0.00470729							27.46	0.1111	37.7813	2	423.267	-0.855237				0.904282	5	10.4616	[R].INVSGITK.[N]	PF3D7_0204500 [381-388]
DGVILGADK	4	1	1	PF3D7_1353800	1×Acetyl[K9]	0	894.5	0.000256817	5.37403e-05	22.06	0	33.0252	2	447.753	-1.86518	49.74	0.18	48.1386	2	447.755	1.81944	0.366711	1		0.903653	2	1.85493	[K].DGVILGADK.[V]	PF3D7_1353800 [41-49]
DQILFNLK	4	1	1	PF3D7_1133800	1×Acetyl[K8]	0	990.562	0.00145506	0.000209262	17.77	0.1111	55.8192	2	516.788	-3.34018	40.24	0.1	94.0875	2	495.785	-0.025327				0.903138	4	6.73994	[K].DQILFNLK.[S]	PF3D7_1133800 [354-361]
GTSASTNSNNINNINNNVNINGVLLSDK	1	1	1	PF3D7_1456500	1×Acetyl[K28]	0	2901.43	0.00205253	0.000263856							23.42	0.1739	106.323	3	967.815	0.417756				0.903052	1		[K].GTSASTNSNNINNINNNVNINGVLLSDK.[N]	PF3D7_1456500 [1068-1095]
ILSIAGSDSCAGAGMQADLK	7	1	1	PF3D7_0520500	1×Acetyl[K20]	0	2022.95	8.5274e-09	0	11.85	1	49.1695	3	674.991	6.0607	106.19	1	89.8875	2	989.992	0.353147				0.902813	4	1.81604	[K].ILSIAGSDSCAGAGMQADLK.[T]	PF3D7_0520500 [7-26]
KPEIPIDSTNIK	14	1	1	PF3D7_0102900	1×Acetyl[K12]	0	1354.76	0.0049765	0.000554261							44.13	0.5909	53.8263	2	677.883	0.823292				0.902293	8	3.41945	[K].KPEIPIDSTNIK.[Y]	PF3D7_0102900 [243-254]
ISMFVDAPFIK	9	1	1	PF3D7_0907400	1×Acetyl[K11]	0	1267.68	0.000973865	0.000162796							48.84	0.551	129.097	2	634.343	2.98782				0.902037	5	7.95851	[R].ISMFVDAPFIK.[V]	PF3D7_0907400 [551-561]
VINSPNNIK	2	1	1	PF3D7_1443000	1×Acetyl[K9]	0	998.563	0.119923	0.00985504							37.08	1	32.9765	2	499.786	1.78613				0.901839	1		[R].VINSPNNIK.[S]	PF3D7_1443000 [408-416]
GGEQIENTLMK	25	1	1	PF3D7_1409400	1×Acetyl[K11]	0	1226.62	0.00246573	0.000308216	42.83	0.6047	49.0923	2	610.302	-1.88435	57.79	0.6379	55.3996	2	613.812	1.35006	0.776532	5	10.4831	0.901793	13	8.37828	[K].GGEQIENTLMK.[L]	PF3D7_1409400 [30-40]
YKNELNISNVLEK	1	1	1	PF3D7_1420600	1×Acetyl[K2]	1	1563.84	0.000946903	0.000162796							51.97	0.6154	77.3405	2	782.424	2.46127				0.901576	1		[K].YKNELNISNVLEK.[K]	PF3D7_1420600 [4-16]
MVNEEQNIK	1	1	1	PF3D7_0826100	1×Acetyl[K9]	0	1104.54	0.0365402	0.00337412							37.3	0.2432	29.8141	2	552.773	2.32692				0.90075	1		[K].MVNEEQNIK.[I]	PF3D7_0826100 [4627-4635]
NQSINNNMNNENADK	15	1	1	PF3D7_1116000	1×Acetyl[K15]	0	1719.74	1.99151e-06	0							95.31	0.8632	24.6416	2	860.372	1.26821				0.900719	6	13.9927	[K].NQSINNNMNNENADK.[N]	PF3D7_1116000 [205-219]
VVIVPIFYK	15	1	1	PF3D7_1213800	1×Acetyl[K9]	0	1077.67	0.00294143	0.0004405	10.64	1	104.372	2	560.341	-6.61847	39.84	1	120.551	2	539.34	2.13417				0.899283	8	4.98954	[K].VVIVPIFYK.[T]	PF3D7_1213800 [540-548]
DMNIPNIFSFEQK	3	1	1	PF3D7_0920400	1×Acetyl[K13]	0	1582.76	0.072073	0.00598068							23.05	0.3478	144.213	2	791.883	0.954803				0.899117	3	36.1637	[K].DMNIPNIFSFEQK.[I]	PF3D7_0920400 [1012-1024]
VEYIIANAENK	11	1	1	PF3D7_1466300	1×Acetyl[K11]	0	1277.69	1.67756e-05	0	22.63		68.8108	2	660.36	7.71082	74.17	0.6892	51.6108	2	639.35	0.278042				0.898505	8	7.14801	[K].VEYIIANAENK.[I]	PF3D7_1466300 [218-228]
ILFLGLDNAGK	21	1	1	PF3D7_0416800	1×Acetyl[K11]	0	1167.68	9.6808e-05	2.24135e-05	12.35	1	30.7159	2	605.349	-3.28231	73.35	0.6849	107.736	2	584.347	2.30213				0.898188	11	2.91741	[R].ILFLGLDNAGK.[T]	PF3D7_0416800 [23-33]
SNNTMVDICEK	3	1	1	PF3D7_0108300	1×Acetyl[K11]	0	1317.59	0.00227729	0.000287412							43.44	1	48.0222	2	659.298	0.225834				0.897057	3	5.25851	[K].SNNTMVDICEK.[T]	PF3D7_0108300 [2205-2215]
IPVFGVNIGTIQK	15	1	1	PF3D7_0607000	1×Acetyl[K13]	0	1406.87	3.72722e-07	0	10.79	0	80.8	4	362.977	5.96784	92.11	1	120.147	2	703.938	1.5273				0.897029	10	4.10293	[K].IPVFGVNIGTIQK.[K]	PF3D7_0607000 [763-775]
NSQNYSLTHTEEMIK	24	1	1	PF3D7_0929400	1×Acetyl[K15]	0	1794.83	0.000119491	2.24135e-05							76.97	0.8052	57.2947	2	897.921	1.60326				0.89612	15	6.58521	[K].NSQNYSLTHTEEMIK.[I]	PF3D7_0929400 [803-817]
TNANDNSNNLPIDNSSNIEPEEMEIQMK	5	1	1	PF3D7_1356100	1×Acetyl[K28]	0	3161.4	0.00023208	5.37403e-05							51.31	0.7843	109.971	3	1054.47	2.26682				0.895532	2	7.23377	[K].TNANDNSNNLPIDNSSNIEPEEMEIQMK.[E]	PF3D7_1356100 [737-764]
INGEVETNENKDDNK	5	1	1	PF3D7_0617200	1×Acetyl[K11]	1	1725.8	0.022978	0.00195525							25.7	0.3077	20.3086	3	575.939	1.03527				0.895062	3	6.34953	[K].INGEVETNENKDDNK.[T]	PF3D7_0617200 [325-339]
TVLTDIK	4	1	1	PF3D7_1133800	1×Acetyl[K7]	0	789.472	0.264862	0.0226234	14.93	1	41.4657	2	398.747	-3.02395	21.58		53.0652	2	395.24	0.908675	0.742043	1		0.894191	2	4.34501	[K].TVLTDIK.[T]	PF3D7_1133800 [411-417]
QLVIDEADEMLNK	16	1	1	PF3D7_0422700	1×Acetyl[K13]	0	1524.77	0.000446034	9.49861e-05	12.52	1	58.2376	2	788.388	7.65431	67.88	0.7794	99.9977	2	762.887	-0.953401				0.89379	9	12.8958	[K].QLVIDEADEMLNK.[G]	PF3D7_0422700 [162-174]
LIIVTGPNMGGK	8	1	1	PF3D7_1427500	1×Acetyl[K12]	0	1241.69	0.000444122	8.04483e-05	10.52	1	102.504	2	621.345	-7.95338	42.3	0.6667	81.9009	2	600.345	0.574607				0.893706	4	5.78381	[R].LIIVTGPNMGGK.[S]	PF3D7_1427500 [555-566]
NICGFFVGK	12	1	1	PF3D7_0932300	1×Acetyl[K9]	0	1041.52	0.00371942	0.000473697	11.23	1	68.8857	2	524.771	-0.945759	26.26	0.3462	87.9991	2	521.263	-0.646523	1.34294	1		0.893222	8	7.33064	[R].NICGFFVGK.[N]	PF3D7_0932300 [63-71]
EADSLIEELVSDK	5	1	1	PF3D7_1466300	1×Acetyl[K13]	0	1454.73	5.82658e-06	0							83.77	0.8333	123.122	2	727.872	1.903				0.892654	3	2.99255	[R].EADSLIEELVSDK.[D]	PF3D7_1466300 [714-726]
NLYILK	3	6	2	PF3D7_0929400; PF3D7_0821500; PF3D7_1018600; PF3D7_0806200; PF3D7_1433900; PF3D7_0211500	1×Acetyl[K6]	0	770.488	0.142338	0.0118426	19.84	0.25	58.824	2	385.747	-1.16797	33.1	0.3333	63.8704	2	385.749	1.76303	0.854087	1		0.892649	2	1.6684	[K].NLYILK.[SIQNK]	PF3D7_0929400 [1371-1376]; PF3D7_0821500 [182-187]; PF3D7_1018600 [1703-1708]; PF3D7_0806200 [384-389]; PF3D7_1433900 [1403-1408]
VELIKEEQALK	13	1	1	PF3D7_1410600	1×Acetyl[K5]	1	1306.77	0.000512443	0.000106542	36.41	0.4722	63.4566	2	674.893	-0.67185	73.83	0.5811	53.6935	2	653.889	1.13265	1.15247	1		0.89182	8	8.63736	[K].VELIKEEQALK.[Q]	PF3D7_1410600 [186-196]
LIDIYNPENIVYGGWDINNMNLK	52	1	1	PF3D7_0511800	1×Acetyl[K23]	0	2708.34	8.63617e-09	0							101.95	0.8235	165.942	2	1354.68	1.69187				0.890273	28	8.57029	[K].LIDIYNPENIVYGGWDINNMNLK.[D]	PF3D7_0511800 [148-170]
AFLINLK	9	1	1	PF3D7_0308000	1×Acetyl[K7]	0	825.531	0.0281475	0.00264103	14.56	1	116.69	2	434.275	0.663191	35.56	0.4167	92.0129	2	413.27	1.66526				0.889727	5	6.68172	[K].AFLINLK.[N]	PF3D7_0308000 [477-483]
GADNINNINSNMINVK	11	1	1	PF3D7_1239200	1×Acetyl[K16]	0	1751.9	2.13216e-06	0							83.04	0.8313	76.1003	2	876.455	1.45012				0.887245	6	6.2176	[K].GADNINNINSNMINVK.[N]	PF3D7_1239200 [1726-1741]
KDAMILSTTGSDIK	2	1	1	PF3D7_1226600	2×Acetyl[K1; K14]	1	1479.77	0.000674699	0.000159775	14.63	0.2	10.5421	4	399.21	-3.59952	65.49	0.7231	54.283	2	740.391	1.72232				0.88697	2	15.1432	[K].KDAMILSTTGSDIK.[V]	PF3D7_1226600 [169-182]
KELETILNNSPFSEEQTMK	21	1	1	PF3D7_0929400	1×Acetyl[K1]	1	2245.11	4.79629e-08	0							123.23	0.8537	96.7325	2	1123.06	0.75203				0.886925	12	8.53422	[K].KELETILNNSPFSEEQTMK.[L]	PF3D7_0929400 [1009-1027]
EVIIQEGTK	7	1	1	PF3D7_1361800	1×Acetyl[K9]	0	1016.56	0.00105064	0.000162796	12.8	0.0769	49.7501	2	508.784	-1.55894	26.47	0	36.6397	2	508.785	1.02282				0.88664	2	18.1643	[K].EVIIQEGTK.[I]	PF3D7_1361800 [549-557]
ENVDEIDAHMK	4	1	1	PF3D7_1356300	1×Acetyl[K11]	0	1300.58	0.000452658	9.49861e-05							59.66	1	36.4802	2	650.797	2.10225				0.886288	2	2.78663	[K].ENVDEIDAHMK.[D]	PF3D7_1356300 [24-34]
KIEEDLQISSNNDEK	4	1	1	PF3D7_1232100	1×Acetyl[K15]	1	1775.88	3.91648e-05	0							108.51	0.7248	42.9781	2	888.449	2.98376				0.886177	3	9.65455	[K].KIEEDLQISSNNDEK.[K]	PF3D7_1232100 [510-524]
TQITLEYKPEISDMLK	17	1	1	PF3D7_0935800	1×Acetyl[K16]	0	1923.03	0.000125357	2.24135e-05							69.31	0.8406	107.732	2	962.021	0.45961				0.885644	11	15.4183	[K].TQITLEYKPEISDMLK.[R]	PF3D7_0935800 [116-131]
DVILTSK	10	1	1	PF3D7_0922500	1×Acetyl[K7]	0	782.473	0.0222089	0.00192065	30.04	1	25.408	2	391.739	-2.03213	36.11	0.4722	42.0402	2	388.231	-0.774255	0.914789	2	15.2333	0.885481	4	7.49916	[K].DVILTSK.[T]	PF3D7_0922500 [325-331]
NVGFFLKPVIK	1	1	1	PF3D7_0811500	1×Acetyl[K11]	0	1261.77	0.0161899	0.00133938							25.53	0.5	96.148	2	631.387	0.677165				0.883559	1		[K].NVGFFLKPVIK.[N]	PF3D7_0811500 [115-125]
GVEVTTGPLGQGASNAVGMAIAAHNLADK	46	1	1	PF3D7_0610800	1×Acetyl[K29]	0	2756.41	2.57587e-08	0							74.76	0.8667	123.296	3	919.478	3.39899				0.883406	17	8.1017	[K].GVEVTTGPLGQGASNAVGMAIAAHNLADK.[Y]	PF3D7_0610800 [113-141]
LQNVPSNDNNGELLKDEPIDDYINNNSK	9	1	1	PF3D7_0801000	1×Acetyl[K28]	1	3172.5	0.000152246	3.83659e-05							62.64	0.6032	92.5312	3	1058.17	1.69099				0.883244	5	7.05297	[K].LQNVPSNDNNGELLKDEPIDDYINNNSK.[V]	PF3D7_0801000 [229-256]
KGIGGIPADADK	13	1	1	PF3D7_0814000	2×Acetyl[K1; K12]	1	1155.66	0.000176413	3.83659e-05	14.47	1	92.4311	2	578.329	-4.5456	72.34	0.7917	32.1831	2	578.333	2.74278				0.883178	8	12.1495	[K].KGIGGIPADADK.[N]	PF3D7_0814000 [134-145]
ELNEQENINK	3	1	1	PF3D7_1363200	1×Acetyl[K10]	0	1230.6	0.181695	0.0155536							33.57	0.1176	28.6083	2	615.802	1.08761				0.883153	3	0.194418	[K].ELNEQENINK.[K]	PF3D7_1363200 [241-250]
IVSIVSGALNNAASIK	35	1	1	PF3D7_0717700	1×Acetyl[K16]	0	1577.95	1.67429e-09	0	10.17	1	113.553	3	540.655	-7.66485	122.52	0.8211	112.035	2	789.48	0.304837				0.882309	20	6.30822	[R].IVSIVSGALNNAASIK.[Y]	PF3D7_0717700 [404-419]
YFNGSNDIVLPSPLVINK	1	1	1	PF3D7_1206600	1×Acetyl[K18]	0	2004.1	0.0336803	0.0031428							24.95	0.6	136.992	2	1002.55	0.48388				0.881343	1		[K].YFNGSNDIVLPSPLVINK.[L]	PF3D7_1206600 [1028-1045]
EDDNLIENNIK	11	1	1	PF3D7_0811400	1×Acetyl[K11]	0	1330.67	0.000494938	0.000106542	48.68	0.4898	48.5266	2	658.819	-1.15146	53.92	0.4259	55.9453	2	665.838	1.77652	0.861534	1		0.879589	7	26.2483	[K].EDDNLIENNIK.[E]	PF3D7_0811400 [23-33]
IDNSSVSIGK	9	1	1	PF3D7_1420400	1×Acetyl[K10]	0	1019.54	0.0028575	0.000431122	10.47	1	15.2856	2	510.271	-1.69638	53.72	0.6111	36.3732	2	510.273	1.89555	1.67479	1		0.878606	6	3.60947	[K].IDNSSVSIGK.[K]	PF3D7_1420400 [805-814]
MNNIMDPNMLK	11	1	1	PF3D7_1450100	1×Acetyl[K11]	0	1327.63	0.00133149	0.000197475	11.53	1	67.582	2	672.32	6.94504	49.54	0.5	83.7093	2	664.319	2.27911				0.87839	8	6.40342	[K].MNNIMDPNMLK.[Q]	PF3D7_1450100 [454-464]
NKEDIYNNDDNNNNIK	6	1	1	PF3D7_1432800	1×Acetyl[K2]	1	1936.86	0.000139092	2.24135e-05							85.53	0.5349	30.5616	2	968.937	2.01962				0.875441	5	18.4163	[R].NKEDIYNNDDNNNNIK.[D]	PF3D7_1432800 [578-593]
VNDLEIVLLNDSVGK	7	2	1	PF3D7_1017300.1; PF3D7_1017300.2	1×Acetyl[K15]	0	1627.89	6.0394e-07	0							79.78	0.675	124.002	2	814.449	0.433346				0.873901	2	3.80238	[K].VNDLEIVLLNDSVGK.[N]	PF3D7_1017300.1 [257-271]
IISELNPTLK	4	1	1	PF3D7_1357500	1×Acetyl[K10]	0	1127.67	0.0225881	0.00192758	11.8	1	41.2976	2	592.355	-7.45257	48.26	0.3125	75.727	2	564.339	2.43521				0.873653	3	19.8268	[K].IISELNPTLK.[K]	PF3D7_1357500 [254-263]
GFILSDKPNK	3	1	1	PF3D7_1219600	2×Acetyl[K7; K10]	0	1118.62	0.0129434	0.00110448	10.67		71.1816	2	605.329	-6.4967	22.42	0.3182	38.9148	2	559.816	3.30926				0.873164	2	21.9101	[K].GFILSDKPNK.[D]	PF3D7_1219600 [272-281]
LITSTINTCYPK	1	1	1	PF3D7_1364200	1×Acetyl[K12]	0	1410.73	0.000151005	3.83659e-05							61.19	0.8197	71.154	2	705.868	-0.159856				0.872958	1		[K].LITSTINTCYPK.[I]	PF3D7_1364200 [429-440]
ILNNINTLNDIK	1	1	1	PF3D7_1140900	1×Acetyl[K12]	0	1426.79	0.351444	0.0342358							21.81	0.0455	98.0683	2	713.899	0.948377				0.872718	1		[K].ILNNINTLNDIK.[D]	PF3D7_1140900 [5-16]
NIVEDMKDDKNNTLINK	1	1	1	PF3D7_1207000	2×Acetyl[K10; K17]	2	2004.01	0.021891	0.00189502							30.19	0.5	57.273	3	668.675	1.56163				0.87216	1		[R].NIVEDMKDDKNNTLINK.[I]	PF3D7_1207000 [117-133]
GGCNVEEGLTIFLVNNPGK	45	1	1	PF3D7_1446200	1×Acetyl[K19]	0	2018	1.40792e-06	0							101.12	0.703	130.164	2	1009.51	3.39392				0.872085	21	5.6415	[K].GGCNVEEGLTIFLVNNPGK.[E]	PF3D7_1446200 [119-137]
EDINTTTVFMEGQNSVINNK	10	1	1	PF3D7_1308200	1×Acetyl[K20]	0	2254.07	3.18427e-07	0							94.51	0.8316	102.862	2	1127.54	0.658797				0.871123	5	5.16062	[R].EDINTTTVFMEGQNSVINNK.[N]	PF3D7_1308200 [1416-1435]
RVSNITNDMIK	4	1	1	PF3D7_0929400	1×Acetyl[K11]	1	1290.68	0.0799842	0.00667464							40.41	0.35	42.6009	2	645.847	2.37063				0.86907	3	2.2038	[K].RVSNITNDMIK.[K]	PF3D7_0929400 [465-475]
LGNVNDENYNTNQPIFNK	6	1	1	PF3D7_0910200	1×Acetyl[K18]	0	2101.01	4.47228e-05	0							66.18	0.7273	75.8125	2	1051.01	1.97623				0.868212	2	8.48181	[R].LGNVNDENYNTNQPIFNK.[K]	PF3D7_0910200 [1993-2010]
IMNNECMSNLQK	15	1	1	PF3D7_1019000	1×Acetyl[K12]	0	1488.67	5.82658e-06	0							82.48	0.7927	45.5123	2	744.84	0.922972				0.865886	7	11.6576	[R].IMNNECMSNLQK.[K]	PF3D7_1019000 [2188-2199]
AIEVMNGK	3	1	1	PF3D7_1360900	1×Acetyl[K8]	0	877.445	0.00380886	0.000473697	11.49	1	28.1308	2	439.226	-0.863803	36.04	0.6389	37.6624	2	431.23	2.42804				0.865389	2	19.1148	[K].AIEVMNGK.[E]	PF3D7_1360900 [68-75]
NIQNISSPMEDISMNK	5	1	1	PF3D7_1123100	1×Acetyl[K16]	0	1820.85	6.60105e-05	0							54.12	0.5185	93.8943	2	910.928	-1.84805				0.864495	3	24.4192	[K].NIQNISSPMEDISMNK.[Q]	PF3D7_1123100 [2173-2188]
IDLNPSDIKK	1	1	1	PF3D7_0302900	2×Acetyl[K9; K10]	1	1156.68	0.12256	0.0100921							12.99	0.0769	53.555	3	386.23	-0.24768				0.862747	1		[K].IDLNPSDIKK.[M]	PF3D7_0302900 [492-501]
TMEDIQNVK	2	1	1	PF3D7_1013900	1×Acetyl[K9]	0	1142.55	0.340649	0.0321276	10.93	1	58.0059	2	571.776	-1.72569	24.41	0.375	41.6561	2	542.776	2.3344	0.603195	1		0.862612	1		[K].TMEDIQNVK.[Y]	PF3D7_1013900 [688-696]
GNVVAILGAQWGDEGK	23	1	1	PF3D7_1354500	1×Acetyl[K16]	0	1613.83	1.09969e-07	0							94.21	0.766	114.144	2	807.418	0.455929				0.862253	10	4.91203	[K].GNVVAILGAQWGDEGK.[G]	PF3D7_1354500 [14-29]
SNLDNESDILK	1	1	1	PF3D7_1106700	1×Acetyl[K11]	0	1254.63	0.108801	0.0091238							15.31	1	56.4394	2	627.817	-1.27893				0.862181	1		[K].SNLDNESDILK.[I]	PF3D7_1106700 [220-230]
DLMGGDDLIK	35	1	1	PF3D7_1410400	1×Acetyl[K10]	0	1076.53	0.00228124	0.000298663	32.72	0.5455	47.6567	2	546.765	-1.01363	44.17	0.5	82.5393	2	538.768	0.144208	0.886567	8	2.47804	0.862048	13	2.21716	[K].DLMGGDDLIK.[Y]	PF3D7_1410400 [479-488]
NQDEFMSYINMNNIIK	3	2	1	PF3D7_1017300.1; PF3D7_1017300.2	1×Acetyl[K16]	0	1994.96	0.0163564	0.0013585							31.4	0.5484	138.846	2	997.983	-1.42045				0.861033	3	57.873	[R].NQDEFMSYINMNNIIK.[E]	PF3D7_1017300.1 [144-159]
TPGGMTTLISTAGVAENIK	8	1	1	PF3D7_1353300	1×Acetyl[K19]	0	1860.97	2.14904e-09	0							118.21	0.7288	114.126	2	930.99	-0.241363				0.860074	6	4.85388	[K].TPGGMTTLISTAGVAENIK.[N]	PF3D7_1353300 [802-820]
MSNNNMEVYPNNIK	11	2	1	PF3D7_0529400.2; PF3D7_0529400.1	1×Acetyl[K14]	0	1674.77	7.0481e-05	2.24135e-05							69.79	0.6571	58.9409	2	837.889	0.881298				0.859783	6	11.5715	[K].MSNNNMEVYPNNIK.[L]	PF3D7_0529400.1 [216-229]
SQTIIVSGESGAGK	9	1	1	PF3D7_1342600	1×Acetyl[K14]	0	1347.73	7.10453e-05	2.24135e-05	44.49	0.7273	28.3256	2	674.368	-1.28968	86.28	0.814	45.8088	2	667.352	0.821561	0.792801	3	2.71019	0.859651	2	2.74385	[K].SQTIIVSGESGAGK.[T]	PF3D7_1342600 [184-197]
MDKDIVVNEK	7	1	1	PF3D7_1336800	1×Acetyl[K3]	1	1239.64	0.016114	0.00133938	33.21	0.2727	46.9576	2	616.812	-1.18684	34.94	0.1714	57.6781	2	620.323	1.22188	1.27365	1		0.859018	5	29.1816	[-].MDKDIVVNEK.[F]	PF3D7_1336800 [1-10]
LTNVFFPMNIK	22	1	1	PF3D7_0935800	1×Acetyl[K11]	0	1330.73	0.000324607	6.94203e-05							54.68	0.6	127.452	2	665.869	0.707431				0.858941	11	3.35222	[K].LTNVFFPMNIK.[K]	PF3D7_0935800 [1005-1015]
NIMLVQDNK	6	1	1	PF3D7_0422500	1×Acetyl[K9]	0	1074.56	0.00584881	0.000603601							33.67	0.2941	54.6838	2	537.785	0.515445				0.858768	4	12.2464	[K].NIMLVQDNK.[E]	PF3D7_0422500 [61-69]
KLDENANIK	1	1	1	PF3D7_0111500	1×Acetyl[K1]	1	1051.59	0.23864	0.0208907	10.55	1	46.9059	2	543.794	2.14446	33.4	0.6667	26.2192	2	526.297	1.04815				0.857892	1		[K].KLDENANIK.[N]	PF3D7_0111500 [217-225]
TFSGIGFNLTEK	48	1	1	PF3D7_1410400	1×Acetyl[K12]	0	1313.67	6.31638e-05	0	25.72	1	80.4298	2	660.848	-2.28938	80.09	0.725	97.6827	2	657.342	1.84345	0.87301	2	10.9568	0.857889	18	6.66885	[K].TFSGIGFNLTEK.[E]	PF3D7_1410400 [320-331]
NVEDNNIEKIK	1	1	1	PF3D7_1405400	1×Acetyl[K11]	1	1315.69	0.341528	0.0323427							23.98	0.125	118.673	2	658.347	1.53696				0.854682	1		[K].NVEDNNIEKIK.[N]	PF3D7_1405400 [540-550]
IDTTNYENSNTLYNNQNNK	8	1	1	PF3D7_1334200	1×Acetyl[K19]	0	2260.01	6.5015e-07	0							101.33	0.8713	55.4275	2	1130.51	-0.226332				0.85389	4	5.65334	[K].IDTTNYENSNTLYNNQNNK.[A]	PF3D7_1334200 [328-346]
IVNLGSAK	3	1	1	PF3D7_1018500	1×Acetyl[K8]	0	801.483	0.190034	0.0160451	13.39	1	28.1755	2	404.753	-2.91532	27.09	0.2593	37.8556	2	401.246	1.72085				0.853425	1		[K].IVNLGSAK.[T]	PF3D7_1018500 [89-96]
ALVMGNTINEQNK	7	1	1	PF3D7_1320500	1×Acetyl[K13]	0	1438.74	8.45778e-05	2.24135e-05							75	0.7467	54.2222	2	719.876	0.973909				0.853149	4	49.3587	[R].ALVMGNTINEQNK.[M]	PF3D7_1320500 [170-182]
NISHCDYSIICIK	6	1	1	PF3D7_0104500	1×Acetyl[K13]	0	1650.84	2.15171e-05	0							72.48	0.8472	72.2621	2	825.923	2.30887				0.853106	4	8.58327	[K].NISHCDYSIICIK.[A]	PF3D7_0104500 [192-204]
NQAQFNMVDAVIDNDTILK	22	1	1	PF3D7_0826100	1×Acetyl[K19]	0	2149.06	9.88604e-10	0							140.96	0.8794	144.1	2	1075.04	2.78074				0.852417	9	38.1582	[K].NQAQFNMVDAVIDNDTILK.[S]	PF3D7_0826100 [6080-6098]
IEDMILIK	4	1	1	PF3D7_1315900	1×Acetyl[K8]	0	974.559	0.125085	0.0102701	21.44		30.8388	2	516.787	2.36586	46.77	0.2979	86.5082	2	487.784	1.24059				0.852325	4	11.1099	[K].IEDMILIK.[N]	PF3D7_1315900 [70-77]
LKDLDNNMSDLNILK	1	1	1	PF3D7_1107800	1×Acetyl[K15]	1	1752.93	0.000821335	0.000162796							55.28	0.5636	92.6358	2	876.968	0.946672				0.852029	1		[K].LKDLDNNMSDLNILK.[Y]	PF3D7_1107800 [981-995]
NSLTTNVISK	6	1	1	PF3D7_1349600	1×Acetyl[K10]	0	1083.61	0.000379566	8.04483e-05	15.63	0.375	70.3883	2	563.317	3.56254	54.77	1	42.3705	2	542.309	-1.30687				0.851754	4	57.725	[K].NSLTTNVISK.[I]	PF3D7_1349600 [64-73]
NDQNGYINEEEKNETK	2	1	1	PF3D7_0710200	1×Acetyl[K12]	1	1924.85	0.0396054	0.00369839							17.8	1	29.6719	3	642.29	1.10543				0.850696	2	14.8463	[K].NDQNGYINEEEKNETK.[T]	PF3D7_0710200 [650-665]
ITDLTFDVNK	12	1	1	PF3D7_1315900	1×Acetyl[K10]	0	1172.63	0.000298695	6.94203e-05							57.07	0.6842	77.7233	2	586.818	0.501307				0.850315	7	14.8103	[K].ITDLTFDVNK.[N]	PF3D7_1315900 [277-286]
GINCTVFAYGATGSGK	1	1	1	PF3D7_0319400	1×Acetyl[K16]	0	1602.76	0.0464981	0.00425407							10.16	0	71.9548	2	801.884	1.6562				0.850066	1		[K].GINCTVFAYGATGSGK.[T]	PF3D7_0319400 [498-513]
KSAGDNINAK	3	1	1	PF3D7_1019400	1×Acetyl[K1; K10]	1	1024.55	0.0479018	0.00434453							34.33	0.6765	14.6424	2	512.78	2.66302				0.849583	2	7.53958	[K].KSAGDNINAK.[L]	PF3D7_1019400 [7-16]
ENALFEENIENAEK	2	1	1	PF3D7_1335700	1×Acetyl[K14]	0	1649.77	0.003282	0.000444564	10.85	1	47.6714	2	849.902	2.59163	56.79	1	75.8324	2	825.386	-0.797456				0.848597	2	17.1365	[K].ENALFEENIENAEK.[M]	PF3D7_1335700 [829-842]
KDNVIGK	10	1	1	PF3D7_0500800	1×Acetyl[K7]	1	780.469	0.0253698	0.00222675							51.77	0.6923	16.7852	2	390.738	-0.062445				0.848454	5	1.51447	[R].KDNVIGK.[E]	PF3D7_0500800 [885-891]
FKDENDLIQTNEK	1	1	1	PF3D7_0717600	1×Acetyl[K2]	1	1600.79	0.000744853	0.000162796							47.32	0.5319	41.5273	2	800.902	2.01196				0.848395	1		[K].FKDENDLIQTNEK.[L]	PF3D7_0717600 [823-835]
NIMLLK	4	1	1	PF3D7_0419400	1×Acetyl[K6]	0	731.448	0.055743	0.0048479	15.02		155.202	2	395.232	4.76013	29.27	0	61.911	2	366.228	-0.554591				0.847073	2	14.1861	[K].NIMLLK.[I]	PF3D7_0419400 [1158-1163]
NHIESIK	2	1	1	PF3D7_1132300	1×Acetyl[K7]	0	840.457	0.0876352	0.00728713							28.6	0.1034	21.6883	2	420.732	0.246134				0.846556	2	7.50415	[K].NHIESIK.[V]	PF3D7_1132300 [124-130]
QVEDGIKENDTEGNDKVK	16	1	1	PF3D7_0500800	1×Acetyl[K16; K18]	2	2024.98	0.000408426	8.04483e-05							48.34	0.625	27.0222	3	675.668	1.83659				0.845498	9	5.3581	[K].QVEDGIKENDTEGNDKVK.[G]	PF3D7_0500800 [602-619]
IKEDENEQFEDMTAK	4	1	1	PF3D7_0615600	1×Acetyl[K2; K15]	1	1826.81	0.000265578	5.37403e-05							88.01	0.7955	44.9678	2	913.914	4.64773				0.844903	4	9.21215	[K].IKEDENEQFEDMTAK.[L]	PF3D7_0615600 [2399-2413]
LLQSMINSDNLLK	13	1	1	PF3D7_0507800	1×Acetyl[K13]	0	1495.83	7.03328e-05	2.24135e-05							52.24	0.7115	109.213	2	748.417	0.53393				0.843707	8	52.0502	[K].LLQSMINSDNLLK.[H]	PF3D7_0507800 [64-76]
IKPPSMDEQAEPSAMLMNMMK	25	1	1	PF3D7_1238100	1×Acetyl[K21; K2]	0	2386.11	2.3281e-07	0							60.87	0.8033	122.129	2	1193.56	0.574171				0.840153	13	11.9742	[K].IKPPSMDEQAEPSAMLMNMMK.[Q]	PF3D7_1238100 [175-195]
MYGMATSSNIK	4	1	1	PF3D7_0604500	1×Acetyl[K11]	0	1202.55	0.000108677	2.24135e-05	12.65	1	2.54988	3	423.199	4.15381	53.48	1	47.5368	2	601.781	-0.279865				0.839071	4	5.81193	[R].MYGMATSSNIK.[E]	PF3D7_0604500 [1005-1015]
NCLNNNNIQNDK	6	1	1	PF3D7_1107200	1×Acetyl[K12]	0	1467.67	0.000170724	3.83659e-05							66.94	0.7313	28.5815	2	734.34	0.195847				0.83833	3	8.92768	[K].NCLNNNNIQNDK.[R]	PF3D7_1107200 [586-597]
INLIVIK	8	1	1	PF3D7_0717400	1×Acetyl[K7]	0	812.56	0.0145653	0.00124971							51.96		91.1585	2	406.784	-0.637753				0.83719	4	6.82882	[R].INLIVIK.[K]	PF3D7_0717400 [152-158]
MNDIVLINK	1	1	1	PF3D7_1304700	1×Acetyl[K9]	0	1075.58	0.101183	0.00846377							36.9	0.1622	73.2946	2	538.295	0.156574				0.836131	1		[M].MNDIVLINK.[K]	PF3D7_1304700 [2-10]
YCIEHGILSGTK	2	1	1	PF3D7_1201900	1×Acetyl[K12]	0	1391.72	0.0101374	0.00092392							55.43	0.7818	54.8325	2	696.362	-0.985292				0.835887	1		[K].YCIEHGILSGTK.[H]	PF3D7_1201900 [142-153]
KDDTILYMEEK	1	1	1	PF3D7_1229300	1×Acetyl[K11]	1	1384.67	0.185959	0.0158227							23.01	0.2174	54.3463	2	692.838	1.07972				0.834511	1		[K].KDDTILYMEEK.[N]	PF3D7_1229300 [644-654]
LEEIINK	3	2	1	PF3D7_0726500; PF3D7_1250900	1×Acetyl[K7]	0	872.527	0.0213112	0.0018408	12.24		99.4467	2	450.757	3.4494	61.83	0.371	41.107	2	436.767	0.179008				0.833947	3	101.061	[RK].LEEIINK.[K]	PF3D7_0726500 [1224-1230]; PF3D7_1250900 [191-197]
NIKEIDNHQK	2	1	1	PF3D7_1326700	1×Acetyl[K3]	1	1280.66	0.398002	0.0464624							41.87	0.119	62.9899	3	427.557	-2.13635				0.833012	1		[K].NIKEIDNHQK.[T]	PF3D7_1326700 [154-163]
ITILDEDNDDDNVINK	7	1	1	PF3D7_0302000	1×Acetyl[K16]	0	1845.87	8.10098e-07	0							92.45	0.8804	84.9879	2	923.441	2.14557				0.832752	4	18.0542	[R].ITILDEDNDDDNVINK.[E]	PF3D7_0302000 [60-75]
DIPNVTNDNTCSVK	2	1	1	PF3D7_0804500	1×Acetyl[K14]	0	1576.73	0.00022542	3.83659e-05							51.23	0.7843	52.2066	2	788.868	0.771125				0.832415	2	4.16214	[K].DIPNVTNDNTCSVK.[C]	PF3D7_0804500 [5133-5146]
INNQVYNHCPILNK	2	1	1	PF3D7_0811500	1×Acetyl[K14]	0	1726.87	0.000346159	8.04483e-05							39.93	0.725	49.2461	2	863.941	3.41453				0.831798	1		[K].INNQVYNHCPILNK.[K]	PF3D7_0811500 [302-315]
LYTSFIESVDALDNGINQYEGQPK	2	1	1	PF3D7_0626700	1×Acetyl[K24]	0	2701.3	4.51568e-07	0							90.83	0.8791	144.48	2	1351.16	3.29166				0.831002	2	17.1618	[K].LYTSFIESVDALDNGINQYEGQPK.[Y]	PF3D7_0626700 [165-188]
NPFIVAK	9	1	1	PF3D7_0823900	1×Acetyl[K7]	0	795.484	0.0454628	0.00417094	13.31	0	45.2147	2	394.736	-2.7893	44.6	0.5778	57.0913	2	398.246	2.2828	0.788688	1		0.830744	6	3.43517	[R].NPFIVAK.[D]	PF3D7_0823900 [71-77]
QANIINNEQINNMEIEK	6	1	1	PF3D7_0914000	1×Acetyl[K17]	0	2014.99	9.48549e-05	2.24135e-05							84.31	0.7738	83.4197	2	1008	0.814565				0.828383	5	18.3077	[K].QANIINNEQINNMEIEK.[K]	PF3D7_0914000 [371-387]
NTTLIELLGNKK	1	1	1	PF3D7_1331700	1×Acetyl[K12]	1	1350.81	0.161075	0.013689							28.99	0.5172	86.1381	2	675.908	1.93538				0.828065	1		[K].NTTLIELLGNKK.[L]	PF3D7_1331700 [41-52]
LEENDQEEIETCTLK	6	1	1	PF3D7_1364500	1×Acetyl[K15]	0	1857.85	3.1956e-07	0	13.51	1	44.9097	3	631.622	3.76816	96.18	0.8125	63.4166	2	929.431	2.23272				0.827818	4	6.78859	[K].LEENDQEEIETCTLK.[G]	PF3D7_1364500 [343-357]
NIFPENLGMSCGNLNEEK	15	1	1	PF3D7_1304000	1×Acetyl[K18]	0	2065.93	7.77541e-08	0							85.06	0.8	106.976	2	1033.47	0.510001				0.826048	6	17.2029	[K].NIFPENLGMSCGNLNEEK.[K]	PF3D7_1304000 [456-473]
ITPYQSNAVIK	4	1	1	PF3D7_0409600	1×Acetyl[K11]	0	1233.68	0.0820977	0.00681611							27.09	0.4444	52.4985	2	617.346	1.55246				0.824134	1		[K].ITPYQSNAVIK.[M]	PF3D7_0409600 [667-677]
INNNMPYENNTVLK	5	1	1	PF3D7_0304100	1×Acetyl[K14]	0	1670.83	0.00329895	0.000444564	11.16	1	46.4526	3	560.607	0.58968	46.91	0.4681	68.618	2	835.919	1.60446				0.82144	2	2.00968	[K].INNNMPYENNTVLK.[N]	PF3D7_0304100 [476-489]
NSSTLESGVYEENINDK	2	1	1	PF3D7_0204100	1×Acetyl[K17]	0	1905.88	8.66801e-06	0							75.25	0.8	56.1942	2	953.444	1.06383				0.820706	2	48.1664	[R].NSSTLESGVYEENINDK.[N]	PF3D7_0204100 [1047-1063]
LLILNDVK	15	1	1	PF3D7_1206800	1×Acetyl[K8]	0	927.587	0.00220564	0.000287412	15.03	0.1333	70.6054	2	485.302	-0.386265	45.53		84.4427	2	464.298	0.52382	0.01	1		0.819391	8	8.64203	[R].LLILNDVK.[N]	PF3D7_1206800 [9-16]
NYYISNIGDSVGLLIK	7	1	1	PF3D7_1135100	1×Acetyl[K16]	0	1768.95	1.43881e-07	0							85.26	0.8588	139.68	2	884.98	2.83741				0.819109	6	11.2083	[R].NYYISNIGDSVGLLIK.[K]	PF3D7_1135100 [470-485]
SLENLSNIANLSLNNK	9	1	1	PF3D7_0813500	1×Acetyl[K16]	0	1743.92	4.65157e-05	0							72.74	0.8082	112.382	2	872.466	0.915864				0.817875	6	12.1152	[R].SLENLSNIANLSLNNK.[I]	PF3D7_0813500 [395-410]
IYDNILEDVYDLSNESYGIK	3	1	1	PF3D7_1231100	1×Acetyl[K20]	0	2384.18	0.000201752	3.83659e-05							45.93	0.6087	164.604	2	1192.59	-3.27923				0.817521	2	2.1076	[K].IYDNILEDVYDLSNESYGIK.[Y]	PF3D7_1231100 [167-186]
DMIDINLSIHK	14	1	1	PF3D7_0929400	1×Acetyl[K11]	0	1319.73	0.000276078	5.37403e-05							64.7	0.6923	91.7991	2	660.37	2.3701				0.815535	9	5.21992	[K].DMIDINLSIHK.[W]	PF3D7_0929400 [885-895]
GTNQNNNVNNILLEK	9	1	1	PF3D7_1116100	1×Acetyl[K15]	0	1691.88	0.000117471	2.24135e-05							85.64	0.7326	58.7673	2	846.442	-0.750902				0.815334	5	6.91372	[K].GTNQNNNVNNILLEK.[K]	PF3D7_1116100 [53-67]
GNNFSDAILNIFPGGSMTGSPK	8	1	1	PF3D7_0922400	1×Acetyl[K22]	0	2238.1	2.04025e-06	0							86.9	0.8161	152.56	2	1119.56	4.38329				0.815319	5	25.1288	[K].GNNFSDAILNIFPGGSMTGSPK.[Y]	PF3D7_0922400 [863-884]
IITNEGMPYSK	9	2	1	PF3D7_0501100.2; PF3D7_0501100.1	1×Acetyl[K11]	0	1266.66	0.0051655	0.000573663							47.8	0.7292	52.0105	2	633.833	0.126084				0.811111	5	10.7784	[K].IITNEGMPYSK.[S]	PF3D7_0501100.2 [344-354]
VSENTEDNDISLANNVSLGK	16	1	1	PF3D7_1366900	1×Acetyl[K20]	0	2119.02	9.151e-12	0							150.11	0.84	83.1066	2	1060.01	0.297921				0.810926	8	2.81897	[K].VSENTEDNDISLANNVSLGK.[H]	PF3D7_1366900 [32-51]
DALLTLSSDGMDITNK	14	1	1	PF3D7_0932800	1×Acetyl[K16]	0	1700.85	3.3182e-07	0							83.23	0.8072	108.657	2	850.928	0.510059				0.810335	10	17.7143	[K].DALLTLSSDGMDITNK.[S]	PF3D7_0932800 [729-744]
VSNMEMHSNNIENISNCIQK	3	1	1	PF3D7_0822900	1×Acetyl[K20]	0	2362.06	8.1272e-05	2.24135e-05							43.08	1	66.7798	3	788.027	3.55765				0.8098	2	39.782	[K].VSNMEMHSNNIENISNCIQK.[K]	PF3D7_0822900 [490-509]
YGIIYGFK	13	4	4	PF3D7_0302200; PF3D7_0302500; PF3D7_0831600; PF3D7_0220800	1×Acetyl[K8]	0	960.519	0.000608186	0.000134029	44.59	0.7333	68.8532	2	480.763	-1.12589	53.84	0.6296	84.7795	2	487.781	0.617007	0.794959	3	0.265102	0.809224	4	2.5713	[K].YGIIYGFK.[VI]	PF3D7_0302200 [866-873]; PF3D7_0302500 [864-871]; PF3D7_0831600 [861-868]; PF3D7_0220800 [891-898]
SNSILNNNVNNIPNNISSISANIKPR	1	1	1	PF3D7_1138800	1×Acetyl[K24]	0	2807.48	3.34483e-05	0							53.34	0.7547	112.712	3	936.499	2.14301				0.807935	1		[R].SNSILNNNVNNIPNNISSISANIKPR.[N]	PF3D7_1138800 [255-280]
AVASILNYEFNDAK	12	1	1	PF3D7_0808400	1×Acetyl[K14]	0	1561.8	7.13297e-05	2.24135e-05							69.39	0.8406	99.2995	2	781.405	3.02863				0.807802	6	345.527	[K].AVASILNYEFNDAK.[E]	PF3D7_0808400 [202-215]
NNANNNLYINNQK	1	1	1	PF3D7_1016000	1×Acetyl[K13]	0	1540.76	0.0001327	2.24135e-05							70.61	0.7324	36.9469	2	770.884	2.1201				0.807672	1		[K].NNANNNLYINNQK.[R]	PF3D7_1016000 [319-331]
TVTDIIEK	2	1	1	PF3D7_1118000	1×Acetyl[K8]	0	960.525	0.17723	0.0152411	10.75	1	90.9886	2	480.767	1.82358	14.13	0.0714	52.4209	2	466.778	1.07109				0.804997	2	7.0557	[R].TVTDIIEK.[K]	PF3D7_1118000 [22-29]
SDGITNLNDNNIK	1	1	1	PF3D7_1303800	1×Acetyl[K13]	0	1417.69	0.078077	0.00648427							14.44	0.2143	52.0578	2	709.351	2.23785				0.804529	1		[K].SDGITNLNDNNIK.[C]	PF3D7_1303800 [2077-2089]
IGPTIFK	17	1	1	PF3D7_1140200	1×Acetyl[K7]	0	775.471	0.0268464	0.0024637	10.35	1	56.7797	2	395.255	-3.11449	48.62	0.7143	63.9286	2	388.24	1.03446				0.802482	9	15.8189	[K].IGPTIFK.[D]	PF3D7_1140200 [227-233]
WPSPEETNYSIVMHK	2	1	1	PF3D7_0622800	1×Acetyl[K15]	0	1824.87	0.000292204	5.37403e-05							31.22	0.5806	81.9968	3	608.963	1.99686				0.801859	2	31.5906	[K].WPSPEETNYSIVMHK.[Q]	PF3D7_0622800 [1155-1169]
NQIEQNENTTNLIEK	2	1	1	PF3D7_1002200	1×Acetyl[K15]	0	1787.88	2.43403e-07	0							106.44	0.8113	57.3829	2	894.443	1.05855				0.801526	2	11.4886	[K].NQIEQNENTTNLIEK.[E]	PF3D7_1002200 [351-365]
IENIEGIIHFDK	36	1	1	PF3D7_0626800	1×Acetyl[K12]	0	1427.75	1.67819e-06	0							96.79	0.5773	95.171	2	714.382	2.05615				0.8007	23	36.0959	[K].IENIEGIIHFDK.[I]	PF3D7_0626800 [256-267]
MLNLIPK	1	1	1	PF3D7_0620100	1×Acetyl[K7]	0	828.501	0.108389	0.00910065							39.71	0.65	81.3597	2	414.754	0.351409				0.800403	1		[-].MLNLIPK.[R]	PF3D7_0620100 [1-7]
LNNEINPQK	2	1	1	PF3D7_1243500	1×Acetyl[K9]	0	1069.56	0.0020359	0.000263856	10.03	1	46.2738	2	559.8	1.79788	54.94	0.5091	29.7222	2	535.287	2.01222				0.797497	2	4.79999	[K].LNNEINPQK.[V]	PF3D7_1243500 [123-131]
VQGSIDTSGK	1	1	1	PF3D7_0617000	1×Acetyl[K10]	0	991.506	0.282819	0.0238158	13.18	0.0769	25.0456	2	517.258	-6.65053	19.64	0.2	22.4002	2	496.256	-0.647423				0.79577	1		[K].VQGSIDTSGK.[I]	PF3D7_0617000 [325-334]
VLMVSNISLDDLNNK	7	1	1	PF3D7_1456900	1×Acetyl[K15]	0	1681.89	5.74998e-05	0							91.19	0.8791	116.867	2	841.449	0.630077				0.79492	5	14.6664	[K].VLMVSNISLDDLNNK.[I]	PF3D7_1456900 [127-141]
AGSQEIQTGIEYMNNK	1	1	1	PF3D7_0916000	1×Acetyl[K16]	0	1782.83	0.000581502	0.000119637							32.19	0.6562	66.0764	2	891.919	-0.862079				0.794795	1		[K].AGSQEIQTGIEYMNNK.[N]	PF3D7_0916000 [102-117]
NMITGTSQADVALLVVPAEVGGFEGAFSKEGQTK	20	1	1	PF3D7_1357000	1×Acetyl[K34; K29]	1	3458.76	2.41065e-07	0							132.11	1	160.287	3	1153.59	0.295899				0.791295	5	13.9639	[K].NMITGTSQADVALLVVPAEVGGFEGAFSKEGQTK.[E]	PF3D7_1357000 [101-134]
IDLPDDTEEIKR	3	1	1	PF3D7_0810300	1×Acetyl[K11]	1	1443.73	0.00146039	0.000209262							44.23	0.5682	56.8979	2	722.371	1.40292				0.78864	2	7.85871	[K].IDLPDDTEEIKR.[S]	PF3D7_0810300 [29-40]
LGGMIQDLINNTNMNNK	19	1	1	PF3D7_0811000	1×Acetyl[K17]	0	1889.92	1.16576e-05	0							69.64	0.7	115.262	2	945.465	0.545684				0.788519	8	37.159	[K].LGGMIQDLINNTNMNNK.[F]	PF3D7_0811000 [546-562]
MSINNIFFMNVANNYSK	3	1	1	PF3D7_0831600	1×Acetyl[K17]	0	2006.95	2.60182e-05	0							78.28	0.8333	147.34	2	1003.98	1.99491				0.785667	2	35.4788	[R].MSINNIFFMNVANNYSK.[L]	PF3D7_0831600 [921-937]
ISVNNVFFMNVANNYSK	44	2	2	PF3D7_0302200; PF3D7_0302500	1×Acetyl[K17]	0	1960.96	3.498e-08	0							113.35	1	131.455	2	980.982	-1.47643				0.785495	22	6.8617	[K].ISVNNVFFMNVANNYSK.[L]	PF3D7_0302200 [926-942]; PF3D7_0302500 [924-940]
NNPAPSNVFHTPSCLSITGK	3	1	1	PF3D7_1113800	1×Acetyl[K20]	0	2141.04	0.000840285	0.000162796							37.08	0.5405	89.8813	2	1071.03	0.221468				0.785417	3	32.226	[K].NNPAPSNVFHTPSCLSITGK.[S]	PF3D7_1113800 [674-693]
ILNNQIQNVMTFDDKK	2	1	1	PF3D7_1008100	2×Acetyl[K15; K16]	1	1920.98	0.0311389	0.00289029							23.82	0.3333	87.6095	3	641.001	2.59241				0.784556	2	3.44242	[K].ILNNQIQNVMTFDDKK.[S]	PF3D7_1008100 [248-263]
INAGNIIALMK	1	1	1	PF3D7_1348300	1×Acetyl[K11]	0	1157.67	0.0227675	0.00193706							46.37	0.413	118.183	2	579.339	0.446723				0.783271	1		[K].INAGNIIALMK.[E]	PF3D7_1348300 [1231-1241]
GTDTIYASNQNLK	3	1	1	PF3D7_1219000	1×Acetyl[K13]	0	1424.7	0.0315716	0.00290379	10.74	0.0909	22.0445	3	489.576	0.885185	21.32	0.0476	46.8061	2	712.856	1.50323				0.781837	3	12.9787	[K].GTDTIYASNQNLK.[H]	PF3D7_1219000 [727-739]
NMINDINIQNITDK	7	1	1	PF3D7_1116100	1×Acetyl[K14]	0	1645.82	4.45456e-05	0							68.41	0.6324	101.187	2	823.416	2.14329				0.781475	5	19.207	[K].NMINDINIQNITDK.[H]	PF3D7_1116100 [1396-1409]
IADMSGATCQIK	4	1	1	PF3D7_0508700	1×Acetyl[K12]	0	1294.61	0.000345064	8.04483e-05							60.8	1	52.94	2	647.811	1.90854				0.778251	3	38.6857	[K].IADMSGATCQIK.[G]	PF3D7_0508700 [1414-1425]
LILCNYLGGTALEESANMLNK	20	1	1	PF3D7_1437700	1×Acetyl[K21]	0	2331.18	1.10496e-07	0							152.52	0.8889	145.273	2	1166.1	2.40266				0.776169	11	9.96537	[R].LILCNYLGGTALEESANMLNK.[N]	PF3D7_1437700 [443-463]
FINSYKPDMK	2	2	1	PF3D7_1304200.2; PF3D7_1304200.1	1×Acetyl[K6]	0	1249.64	0.0138709	0.00119193							21.07	0.2381	42.7939	3	417.217	1.09385				0.774922	1		[K].FINSYKPDMK.[K]	PF3D7_1304200.1 [234-243]
DNIINTTSLNNNIK	6	1	1	PF3D7_1459600	1×Acetyl[K14]	0	1573.82	8.29607e-06	0							85.87	0.6395	79.8531	2	787.413	0.672311				0.774224	4	9.72904	[K].DNIINTTSLNNNIK.[T]	PF3D7_1459600 [732-745]
KNGIDNTSYAFK	2	1	1	PF3D7_0425800	1×Acetyl[K1]	1	1399.69	0.366779	0.0360676							31.24	0.1613	53.4944	2	700.351	6.42656				0.773293	2	11.4179	[K].KNGIDNTSYAFK.[D]	PF3D7_0425800 [1666-1677]
LLCDVDPSVMGASLNLIHSIAK	2	1	1	PF3D7_0904100	1×Acetyl[K22]	0	2353.23	0.00160866	0.000220538							28.1	0.5714	159.891	3	785.081	1.54037				0.772414	2	4.53869	[K].LLCDVDPSVMGASLNLIHSIAK.[N]	PF3D7_0904100 [190-211]
NINTNVCNNTNNNLFSK	7	1	1	PF3D7_0704100	1×Acetyl[K17]	0	1987.94	1.32408e-06	0							93.4	0.7419	68.6253	2	994.475	2.76811				0.772305	4	3.45106	[K].NINTNVCNNTNNNLFSK.[K]	PF3D7_0704100 [705-721]
DMNVINNAHANVEIMK	16	1	1	PF3D7_0108300	1×Acetyl[K16]	0	1812.87	3.1956e-07	0							85.44	0.7765	78.5502	2	906.94	-0.333784				0.771903	9	19.3917	[K].DMNVINNAHANVEIMK.[N]	PF3D7_0108300 [1960-1975]
EMSIPIDLNDKNMLIQNAITSLNSK	5	1	1	PF3D7_1357800	1×Acetyl[K25]	1	2802.44	8.89386e-05	2.24135e-05							47.44	0.617	152.976	3	934.818	0.0821065				0.770777	4	5.92643	[R].EMSIPIDLNDKNMLIQNAITSLNSK.[V]	PF3D7_1357800 [139-163]
VNMDKDINLNNNNNIK	10	1	1	PF3D7_0810800	1×Acetyl[K5]	1	1886.96	0.000123907	2.24135e-05							82.29	0.4756	49.3879	2	943.984	1.1209				0.770096	8	9.85577	[K].VNMDKDINLNNNNNIK.[K]	PF3D7_0810800 [255-270]
DILNESIVNK	3	1	1	PF3D7_1446500	1×Acetyl[K10]	0	1144.62	0.0264906	0.00238082							44.48	0.2955	71.7176	2	572.814	0.0138982				0.76926	2	29.1142	[K].DILNESIVNK.[N]	PF3D7_1446500 [1738-1747]
IELLNCTQIK	9	1	1	PF3D7_1224500	1×Acetyl[K10]	0	1245.71	0.000164805	3.83659e-05							71.95	0.75	84.5046	2	623.357	1.26977				0.765796	6	1.1265	[K].IELLNCTQIK.[D]	PF3D7_1224500 [174-183]
IIENIDQNK	6	1	1	PF3D7_0408500	1×Acetyl[K9]	0	1107.63	0.000660777	0.000159775							51.44	0.5882	37.6874	2	554.321	3.11966				0.76483	3	46.0019	[K].IIENIDQNK.[Y]	PF3D7_0408500 [272-280]
KLNESLNEVSSIMK	3	1	1	PF3D7_0320100	2×Acetyl[K1; K14]	1	1598.85	0.00795926	0.000765965							53.47	0.7736	76.8014	2	799.931	1.50928				0.761807	1		[K].KLNESLNEVSSIMK.[K]	PF3D7_0320100 [142-155]
YIMGQDFIAADNIMK	12	1	1	PF3D7_0905900	1×Acetyl[K15]	0	1729.83	4.86733e-07	0							98.14	0.7755	121.282	2	865.417	-0.762534				0.759902	8	6.14357	[K].YIMGQDFIAADNIMK.[N]	PF3D7_0905900 [633-647]
SQVMNIEDSKDYK	1	1	1	PF3D7_1132200	1×Acetyl[K13]	1	1563.74	0.124568	0.0102492							27.4	1	38.1381	2	782.376	1.09827				0.757522	1		[K].SQVMNIEDSKDYK.[W]	PF3D7_1132200 [472-484]
KNVEMGVTENNYIK	2	1	1	PF3D7_0423500	1×Acetyl[K14; K1]	1	1638.82	0.000402944	8.04483e-05							62.06	0.629	49.1484	2	819.915	3.91611				0.757193	2	5.26705	[K].KNVEMGVTENNYIK.[T]	PF3D7_0423500 [355-368]
NMENQQGINIIK	1	1	1	PF3D7_1436200	1×Acetyl[K12]	0	1422.77	0.000115156	2.24135e-05							63.88	0.6719	60.9239	2	711.889	2.13234				0.754151	1		[K].NMENQQGINIIK.[Q]	PF3D7_1436200 [1066-1077]
MDISDKEALMDMSTR	7	1	1	PF3D7_1133800	1×Acetyl[K6]	1	1784.79	0.0116581	0.00104953							42.31	1	102.149	2	892.897	0.466579				0.753833	7	12.8445	[K].MDISDKEALMDMSTR.[S]	PF3D7_1133800 [64-78]
EKDLVNILDK	4	1	1	PF3D7_1206700	1×Acetyl[K2]	1	1193.69	0.125173	0.0102701	12.24		34.5075	2	614.843	0.187328	24.38	0.5833	67.5882	2	597.346	0.595839				0.753623	2	10.2981	[K].EKDLVNILDK.[F]	PF3D7_1206700 [83-92]
MQEFVMNILSK	5	1	1	PF3D7_1420200	1×Acetyl[K11]	0	1339.67	0.000507596	0.000106542							44.01	0.4545	118.437	2	670.342	1.21669				0.749706	5	14.927	[-].MQEFVMNILSK.[E]	PF3D7_1420200 [1-11]
TEGPKPAAMIK	8	1	1	PF3D7_1426000	1×Acetyl[K5]	0	1142.62	0.000170683	3.83659e-05	13.1	1	23.7533	2	575.323	-1.386	30.71	0.2903	34.5164	2	571.817	2.62322	1.33175	1		0.74443	2	31.5905	[K].TEGPKPAAMIK.[V]	PF3D7_1426000 [133-143]
KLGNNYIIFGQDTAGSGQSGK	3	1	1	PF3D7_0207600	1×Acetyl[K21]	1	2155.08	5.34536e-08	0							102.12	0.7745	73.7849	2	1078.04	1.82054				0.743709	3	4.30596	[K].KLGNNYIIFGQDTAGSGQSGK.[E]	PF3D7_0207600 [876-896]
FNNSSLEVCTIMKDNAK	2	1	1	PF3D7_1431200	1×Acetyl[K13; K17]	1	2035.95	0.0265796	0.00239784							17.08	0.1176	46.8425	2	1018.48	0.970933				0.742565	1		[K].FNNSSLEVCTIMKDNAK.[K]	PF3D7_1431200 [1111-1127]
ISNAGNMEISQENDEGK	6	1	1	PF3D7_0905800	1×Acetyl[K17]	0	1835.81	0.000120425	2.24135e-05							73	1	39.9186	2	918.408	0.584004				0.740937	5	115.18	[K].ISNAGNMEISQENDEGK.[N]	PF3D7_0905800 [63-79]
LNDNYQIDADKK	1	1	1	PF3D7_1103800	1×Acetyl[K11]	1	1436.7	0.055778	0.0048479							19.79	0.15	31.7248	3	479.573	1.30442				0.740321	1		[K].LNDNYQIDADKK.[I]	PF3D7_1103800 [2459-2470]
LMNTNIK	1	1	1	PF3D7_1366900	1×Acetyl[K7]	0	833.455	0.16173	0.0137874	18.03	0.1667	49.6341	2	446.234	-0.382174	25.79		37.3295	2	417.232	1.33299				0.73846	1		[K].LMNTNIK.[M]	PF3D7_1366900 [284-290]
NPGMMAINPK	18	1	1	PF3D7_1452000	1×Acetyl[K10]	0	1072.53	0.000239679	5.37403e-05	28.44	0.2143	30.4509	2	544.764	-2.38589	62.24	0.6774	53.947	2	536.768	0.69066				0.737944	7	23.1609	[R].NPGMMAINPK.[Y]	PF3D7_1452000 [1840-1849]
LSEINNIISGDFLSTLK	28	1	1	PF3D7_0501500	1×Acetyl[K17]	0	1864.01	3.28826e-08	0							81.68	0.6707	157.65	2	932.506	-0.866429				0.737292	18	3.75754	[K].LSEINNIISGDFLSTLK.[H]	PF3D7_0501500 [123-139]
LQEFGIEGSK	10	1	1	PF3D7_0414900	1×Acetyl[K10]	0	1107.57	0.0311697	0.00289662	34.07	0.6471	47.5104	2	554.287	-1.39529	45.82	0.6957	52.6976	2	554.289	1.47029	0.829053	2	12.7095	0.73475	7	3.00678	[K].LQEFGIEGSK.[T]	PF3D7_0414900 [17-26]
TNSSMIIMQNVIGK	3	1	1	PF3D7_0604500	1×Acetyl[K14]	0	1535.79	0.00127001	0.000197475	10.22	1	63.1226	2	776.402	6.54757	43.65	0.3864	101.339	2	768.402	3.22529				0.732374	2	15.6663	[R].TNSSMIIMQNVIGK.[N]	PF3D7_0604500 [1734-1747]
NDELIIK	2	2	2	PF3D7_1116100; PF3D7_1021600	1×Acetyl[K7]	0	858.512	0.0397338	0.0037239							29.57		46.0211	2	429.759	-1.42411				0.731226	1		[K].NDELIIK.[NT]	PF3D7_1116100 [101-107]; PF3D7_1021600 [151-157]
TCIGVCDNNNNK	3	1	1	PF3D7_0717600	1×Acetyl[K12]	0	1408.59	0.000146266	3.83659e-05							75.09	0.7733	30.1158	2	704.803	2.67134				0.72997	2	2.39307	[K].TCIGVCDNNNNK.[N]	PF3D7_0717600 [8-19]
HDCIVDPSGSIDFMK	5	1	1	PF3D7_1328500	1×Acetyl[K15]	0	1734.8	2.07397e-05	0							68.61	0.8406	89.2807	2	867.904	0.13141				0.72873	4	9.99003	[K].HDCIVDPSGSIDFMK.[K]	PF3D7_1328500 [669-683]
VNTTNNAPNEIK	13	1	1	PF3D7_0730900	1×Acetyl[K12]	0	1321.68	0.000150084	3.83659e-05	29.65	1	17.8052	2	657.835	-1.41468	69.63	0.8	30.781	2	661.345	1.1228	0.579544	2	13.213	0.727732	4	1.03394	[].VNTTNNAPNEIK.[]	PF3D7_0730900 [344-355][388-399][410-421]
NTSSVMSNVINNNDK	10	1	1	PF3D7_0624600	1×Acetyl[K15]	0	1636.76	2.28879e-05	0							93.81	0.5213	56.6995	2	818.884	0.58307				0.727057	6	7.07331	[R].NTSSVMSNVINNNDK.[S]	PF3D7_0624600 [2595-2609]
ENMYNNYNNMNNLNIK	6	1	1	PF3D7_1351700	1×Acetyl[K16]	0	2002.87	5.18471e-06	0							91.27	0.5824	78.1706	2	1001.94	0.878274				0.726368	5	5.07675	[K].ENMYNNYNNMNNLNIK.[G]	PF3D7_1351700 [968-983]
EDILNMGIDVYNEK	10	1	1	PF3D7_1332900	1×Acetyl[K14]	0	1666.82	1.53992e-05	0							77.98	0.7949	115.814	2	833.913	0.45229				0.725869	4	15.4742	[R].EDILNMGIDVYNEK.[C]	PF3D7_1332900 [189-202]
VIGQEIIIEEIKK	11	1	1	PF3D7_0500800	2×Acetyl[K12; K13]	1	1511.9	0.000215102	3.83659e-05							58.17	0.4828	89.4022	2	756.457	1.25425				0.724463	10	2.67729	[K].VIGQEIIIEEIKK.[E]	PF3D7_0500800 [996-1008]
KIMNSDISSFK	1	1	1	PF3D7_0102200	1×Acetyl[K1]	1	1283.69	0.00326785	0.000444564							58.19	0.5345	47.762	2	642.348	2.16136				0.723965	1		[R].KIMNSDISSFK.[H]	PF3D7_0102200 [296-306]
NNYATNTNDNITNTYNK	15	1	1	PF3D7_0810600	1×Acetyl[K17]	0	1981.9	1.31463e-05	0							108.03	0.7963	41.1073	2	991.454	2.00043				0.723235	7	9.88529	[R].NNYATNTNDNITNTYNK.[G]	PF3D7_0810600 [27-43]
NVGHMGATQGTIMNNNMFLNANNAK	21	1	1	PF3D7_0703500	1×Acetyl[K25]	0	2662.23	1.8358e-09	0							110.65	0.8649	86.9721	2	1331.62	-0.0383952				0.72225	11	15.3637	[K].NVGHMGATQGTIMNNNMFLNANNAK.[Y]	PF3D7_0703500 [1157-1181]
TFNSELNYTLMDSSLNHSSILDNSMK	6	1	1	PF3D7_0527000	1×Acetyl[K26]	0	2968.38	1.72488e-07	0							77.17	0.6753	125.831	3	990.131	0.467665				0.719706	5	5.48204	[R].TFNSELNYTLMDSSLNHSSILDNSMK.[I]	PF3D7_0527000 [20-45]
NIGDINNVVLLK	1	1	1	PF3D7_0926100	1×Acetyl[K12]	0	1311.76	0.000652675	0.000159775							36.99	0.4054	104.225	2	656.386	1.4644				0.716994	1		[K].NIGDINNVVLLK.[T]	PF3D7_0926100 [2481-2492]
MIYNNMDHINDTNEQDK	8	1	1	PF3D7_0823300	1×Acetyl[K17]	0	2094.89	1.15872e-06	0							93.55	0.7766	46.9196	2	1047.95	1.60024				0.711898	6	13.8633	[K].MIYNNMDHINDTNEQDK.[F]	PF3D7_0823300 [289-305]
QNVNKPIYNLK	4	1	1	PF3D7_0722200	1×Acetyl[K5]	0	1337.76	0.000669667	0.000159775							34.05	0.4118	34.7227	2	669.389	3.6312				0.70804	4	16.6687	[K].QNVNKPIYNLK.[S]	PF3D7_0722200 [263-273]
IYFPNSNNMLNAK	9	1	1	PF3D7_1120500	1×Acetyl[K13]	0	1525.75	0.000345201	8.04483e-05							48.31	0.4792	88.4527	2	763.377	-0.052171				0.707423	8	21.7387	[K].IYFPNSNNMLNAK.[D]	PF3D7_1120500 [155-167]
GIIGNNAESMIFK	15	1	1	PF3D7_1023900	1×Acetyl[K13]	0	1393.71	0.000193764	3.83659e-05							68.71	0.7536	100.286	2	697.362	1.95118				0.706103	4	14.8739	[K].GIIGNNAESMIFK.[T]	PF3D7_1023900 [500-512]
SAPVSTGIKKPHR	3	1	1	PF3D7_0617900	1×Acetyl[K9; K10]	1	1419.81	0.0420905	0.00391972							18.86	0.0526	29.9206	4	355.707	0.549035				0.703685	3	2.31568	[K].SAPVSTGIKKPHR.[Y]	PF3D7_0617900 [29-41]
IYDVNYINELMQNLEESK	12	1	1	PF3D7_0810800	1×Acetyl[K18]	0	2215.06	2.64852e-05	0							86.8	0.7701	165.418	2	1108.03	-1.39483				0.702977	5	9.74626	[R].IYDVNYINELMQNLEESK.[Y]	PF3D7_0810800 [79-96]
MNTPNVINYNNMIENEK	5	1	1	PF3D7_0510100	1×Acetyl[K17]	0	2037.94	1.50954e-05	0							74.06	0.8108	90.0529	2	1019.47	0.487017				0.701786	3	8.04496	[R].MNTPNVINYNNMIENEK.[I]	PF3D7_0510100 [2034-2050]
AFEINMPK	12	1	1	PF3D7_1251200	1×Acetyl[K8]	0	956.498	0.0239453	0.00208404							35.35	0.5714	74.0161	2	478.753	0.206435				0.699331	8	4.16478	[K].AFEINMPK.[K]	PF3D7_1251200 [161-168]
CAQELNVPVFNGISVSSDMYYPNK	62	1	1	PF3D7_0513300	1×Acetyl[K24]	0	2732.27	5.13527e-08	0							97.6	0.8265	139.314	2	1366.64	0.809149				0.695944	26	3.82664	[K].CAQELNVPVFNGISVSSDMYYPNK.[I]	PF3D7_0513300 [141-164]
NDPPVVQNPINMDTTPVQLDMPTENITINK	17	1	1	PF3D7_1455300	1×Acetyl[K30]	0	3348.65	5.20466e-06	0							86.69	0.8506	140.385	3	1116.89	1.87571				0.694981	6	2.72341	[K].NDPPVVQNPINMDTTPVQLDMPTENITINK.[E]	PF3D7_1455300 [248-277]
ECSESLINTNK	3	1	1	PF3D7_1103800	1×Acetyl[K11]	0	1294.59	0.0675342	0.0056459							49.55	0.68	36.2502	2	647.802	1.51072				0.694472	3	2.93633	[R].ECSESLINTNK.[D]	PF3D7_1103800 [1935-1945]
NFFTQNISSNNEK	2	1	1	PF3D7_1237500	1×Acetyl[K13]	0	1542.72	0.000166844	3.83659e-05							73.4	0.6849	61.3612	2	771.862	-1.5371				0.68999	1		[K].NFFTQNISSNNEK.[N]	PF3D7_1237500 [259-271]
DNLIEDTPK	1	1	1	PF3D7_0210600	1×Acetyl[K9]	0	1044.52	0.00492546	0.000554261	14.33	0.1429	32.5877	2	543.77	1.59439	18.21	0.2778	47.3165	2	522.765	2.54069				0.6881	1		[K].DNLIEDTPK.[E]	PF3D7_0210600 [375-383]
LINEDNLPSK	6	1	1	PF3D7_1302500	1×Acetyl[K10]	0	1149.62	0.018161	0.00152176							39.48	0.5897	47.2864	2	575.315	0.71436				0.687794	5	126.083	[K].LINEDNLPSK.[V]	PF3D7_1302500 [1701-1710]
DESIPSMSITGTVQQDGLGLVK	11	2	1	PF3D7_1104700.2; PF3D7_1104700.1	1×Acetyl[K22]	0	2275.15	2.09399e-08	0							106.23	0.8113	129.664	2	1138.08	-0.854971				0.686638	5	37.0027	[K].DESIPSMSITGTVQQDGLGLVK.[W]	PF3D7_1104700.2 [160-181]
VLIFSQMVK	2	1	1	PF3D7_1023900	1×Acetyl[K9]	0	1064.62	0.246701	0.0215385							19.1	0.3684	101.359	2	532.814	3.81751				0.683509	2	59.5324	[R].VLIFSQMVK.[M]	PF3D7_1023900 [1632-1640]
AADIGVAMGINGTEVAK	16	1	1	PF3D7_1211900	1×Acetyl[K17]	0	1630.87	1.5346e-07	0	14.9	1	20.35	3	549.625	0.4724	99.19	0.798	87.7727	2	815.936	-0.0877973				0.683505	6	24.9841	[K].AADIGVAMGINGTEVAK.[G]	PF3D7_1211900 [875-891]
NIMNLNNSSNTSSNFLSQHTLDDINKK	3	1	1	PF3D7_0511500	1×Acetyl[K27; K26]	1	3063.5	0.000181947	3.83659e-05							19.66	0.2	91.9364	4	766.631	1.31843				0.677287	2	82.2878	[K].NIMNLNNSSNTSSNFLSQHTLDDINKK.[Y]	PF3D7_0511500 [639-665]
KANIENAEGIIEK	1	1	1	PF3D7_0405900	1×Acetyl[K1]	1	1428.77	0.0265648	0.00239784							35.26	0.6	48.7908	2	714.89	2.03189				0.675878	1		[K].KANIENAEGIIEK.[F]	PF3D7_0405900 [51-63]
NAIEIAK	6	1	1	PF3D7_0626800	1×Acetyl[K7]	0	758.441	0.00696181	0.000696356	19.29	0.1053	23.5271	2	379.723	-1.77027	49.28	0.6327	37.1521	2	379.725	1.69013	0.795224	2	0.355251	0.660357	2	27.5949	[R].NAIEIAK.[Q]	PF3D7_0626800 [471-477]
NQSIIITGESGSGK	3	1	1	PF3D7_0613900	1×Acetyl[K14]	0	1390.72	0.00012201	2.24135e-05							53.81	0.7778	47.0603	2	695.863	0.629853				0.655271	2	0.623205	[K].NQSIIITGESGSGK.[S]	PF3D7_0613900 [178-191]
AGSCGSLQPDLIK	36	1	1	PF3D7_0513300	1×Acetyl[K13]	0	1352.7	9.47576e-05	2.24135e-05	65.2	0.4154	53.8651	2	673.342	-0.414265	86.51	0.7931	67.3379	2	676.853	2.69154	0.665427	4	1.64235	0.652425	9	0.956394	[R].AGSCGSLQPDLIK.[R]	PF3D7_0513300 [89-101]
QMASINTSTMIK	1	1	1	PF3D7_0720700	1×Acetyl[K12]	0	1324.66	0.0137095	0.00118246							28.78	0.3793	74.2372	2	662.834	0.982276				0.65126	1		[K].QMASINTSTMIK.[K]	PF3D7_0720700 [2008-2019]
NELNNMGDHVGMENLNMLVQNMNIK	2	1	1	PF3D7_0811300	1×Acetyl[K25]	0	2872.32	0.000171852	3.83659e-05							49.91	0.78	135.976	3	958.112	0.338855				0.645516	2	21.1075	[K].NELNNMGDHVGMENLNMLVQNMNIK.[R]	PF3D7_0811300 [934-958]
DSHTIFENEQVNGNIQK	9	1	1	PF3D7_0320500	1×Acetyl[K17]	0	1986.97	1.37205e-06	0	14.49	0	42.6682	3	672.322	2.00967	85.84	0.7558	54.6411	2	993.987	-1.37516				0.636164	5	13.0238	[K].DSHTIFENEQVNGNIQK.[L]	PF3D7_0320500 [343-359]
TLYIKNDMINK	1	1	1	PF3D7_1138000	1×Acetyl[K11]	1	1424.76	0.254981	0.0221029	11.34	1	64.0044	2	712.885	-1.64445	19.6	0.1	75.2363	3	451.582	5.01317				0.633221	1		[K].TLYIKNDMINK.[K]	PF3D7_1138000 [882-892]
GISQNIQDDQIMGK	2	1	1	PF3D7_0704100	1×Acetyl[K14]	0	1546.75	0.000243012	5.37403e-05	17.2	0.1176	5.48101	3	535.59	-1.30765	33.6	1	66.1164	2	773.881	1.05057				0.631929	1		[K].GISQNIQDDQIMGK.[E]	PF3D7_0704100 [2357-2370]
KASSFIYK	1	1	1	PF3D7_1437500	2×Acetyl[K1; K8]	1	1027.55	0.340258	0.0319242							12.97	0.0769	78.1819	2	514.277	1.35031				0.631406	1		[R].KASSFIYK.[I]	PF3D7_1437500 [44-51]
YKDDLDNKENVMNDIK	2	1	1	PF3D7_1241900	1×Acetyl[K8]	2	1953.92	0.168046	0.0145645							31.66	0.625	52.9276	3	651.98	2.13186				0.629175	2	117.892	[K].YKDDLDNKENVMNDIK.[R]	PF3D7_1241900 [263-278]
FNLGFSNIQNNNNNNNMNAFNVGMNK	3	1	1	PF3D7_1446500	1×Acetyl[K26]	0	2944.32	0.0136173	0.00118246							36.08	0.5833	127.292	3	982.113	0.803022				0.629145	1		[K].FNLGFSNIQNNNNNNNMNAFNVGMNK.[T]	PF3D7_1446500 [541-566]
NMVASINDVPSK	11	1	1	PF3D7_1415400	1×Acetyl[K12]	0	1274.64	0.000101344	2.24135e-05	25.14	0.2	72.8268	2	670.338	3.64221	71.29	0.7465	61.8201	2	637.826	2.91817				0.629054	4	31.7908	[].NMVASINDVPSK.[]	PF3D7_1415400 [411-422][423-434][435-446]
MSVFHNNNMSNIPSGCAMQNDEDNMVLLGNENMLFK	3	1	1	PF3D7_0108300	1×Acetyl[K36]	0	4115.78	4.84904e-06	0							64.71	0.7846	142.699	3	1372.6	-1.12463				0.628846	2	13.1971	[K].MSVFHNNNMSNIPSGCAMQNDEDNMVLLGNENMLFK.[K]	PF3D7_0108300 [1431-1466]
ESNYVILNK	2	1	1	PF3D7_1366300	1×Acetyl[K9]	0	1079.57	0.00370259	0.000464441							30.43	0.4333	48.4099	2	540.29	-1.14331				0.628776	2	3.36982	[K].ESNYVILNK.[N]	PF3D7_1366300 [3832-3840]
[truncated: 1,401 more rows]

## Sheet: 2. HL Ratio Ac-K Plasmo Peptide
												Sir2B- Enriched						Sir2B- Unenriched					Sir2B- Enriched			Sir2B- Unenriched
[truncated: 1,493 more rows]

## Sheet: 3. HL Ac-K PSM >1 FDR < 1%
												Sir2B- Enriched						Sir2B- Unenriched					Sir2B- Enriched			Sir2B- Unenriched
[truncated: 793 more rows]

[truncated: 3 more sheets: 4. Non Ac-K Peptides Plasmo, 5. Non Ac-K Peptide Disribution, 6. Human Ac-K Peptides]
