# Supplementary material for: Proteome-wide analysis reveals widespread lysine acetylation of major protein complexes in the malaria parasite
Source: Sci Rep. 2016 Jan 27;6:19722. doi: 10.1038/srep19722 (PMC4728587; doi:10.1038/srep19722)
Supplement: Supplemental Table 9 [file srep19722-s8.xls]

## Sheet: Table of Contents
	Experimental Conditions
	Heavy Isoleucine =	Acetate treatment		5mM for 3hrs
	Light Isoleucine =	Untreated control
	P. falciparum-infected erythrocytes	trophozoite stage						Summary-
								FDR < 1%
	Saponin-isolated	washed and protein extracted						Contains the all Plasmodium Ac-K peptides with a determined H/L ratio
								after curating the dataset to removing data-points with only 1 peptide spectral match and a H/L variability >75%
	Data were collected as decribed in the methods section
	1	Ac-K Peptides Plasmo						2	HL Ratio Ac-K Peptide Plasmo						3	Ac-K Plasmo PSM >1 Curated
															FDR <1%
	Raw data collected from each 'Acetate Pulse SILAC'							The complete set of acetyl-lysine peptides							Peptides that contained only one
	sequence for peptides containing acetyl-lysine residue							detected during the 'Acetate Pulse SILAC' experiment							peptide spectral match (PSM) and/or
								where a SILAC ratio was determined							had a H/L SILAC ratio that diverged
															>2-fold between replicates were
															removed
	4	Non-Acetyl Peptides						5	Peptide Distribution						6	Human Acetyl-Peptides					7	Total Protein Comparison
	Raw data collected from each 'Acetate Pulse SILAC'							The distirubtion of acetylated and non-acetylated peptides							Raw data collected from each 'Acetate Pulse SILAC'						Ac-K peptides that were considered 'of interest'
	sequence for non-acetylated peptides							non-curated datasets derived from tabs 2 and 4							sequence for peptides that were ambiguously						(I.e. >2 H/L ratio)
								with/without extreme ratios (default 0.01 and 100, non-values)							assigned to either the H. sapiens erythroctye						The SILAC ratio of each Ac-K peptide was compared
	This 'control' data set is used as a comparison for the														proteome or the P. falciparum proteome						to the H/L ratio of each non-acetylated peptide
	spread of H/L ratios quantified in the Ac-K SILAC dataset							Each distribution and metrics are present in Supp. figure 6													thereby indicate if the total protein abundance was altered
	Column headings legend
	Sequence	Identified peptide sequence by database search (Mascot)
	# PSMs	Number of peptide spectral matches to the sequence, aka, spectral count (ProteomeDiscoverer)
	# Proteins	Number of individual protein entries to which the matched peptide sequence can be mapped (ProteomeDiscoverer)
	# Protein Groups	Number of protein groups that contain the indivdual mapped proteins (ProteomeDiscoverer)
	Modifications	Post-translational and chemical modifications identified to be present on the matched peptide (Mascot)
	# Missed Cleavages	Number of missed tryptic cleavage sites present in the matched peptide (Mascot)
	MH+ [Da]	Protonated mass value of the peptide ion, derived from the emperical m/z (ProteomeDiscoverer)
	[Experiment]: Heavy/Light	Heavy: Light SILAC ratios, derived from the intensities of the found pairs of heavy and light isoleucine-containing peptides (ProteomeDiscoverer)
	[Experiment]: Heavy/Light Count	Number of times the SILAC ratio was measured (ProteomeDiscoverer)
	[Experiment]: Heavy/Light Variability [%]	Variability in SILAC ratio measurement, if measured multiple times (ProteomeDiscoverer)
	q-Value	q-value statistic of the peptide assignment (ProteomeDiscoverer)
	PEP	Posterior error probability statistic of the peptide assignment (ProteomeDiscoverer)
	IonScore [Experiment]	Mascot score (Mascot)
	Exp Value [Experiment]	Mascot expect value statistic (Mascot)
	RT [min]	Chromatographic retention time of peptide (ProteomeDiscoverer))
	Charge	Charge of peptide ion (ProteomeDiscoverer)
	m/z	Emperical m/z value of peptide ion (ProteomeDiscoverer)
	DeltaM [ppm]	Error between the emperical and theoretical mass values of the identified peptide (ProteomeDiscoverer)
	Sequences in Proteins	Sequence context of the identified peptide within the protein(s) to which it is mapped (ProteomeDiscoverer)
	Positions in Master Proteins	Amino acid interval of the identified peptide in the context of the protein(s) to which it is mapped (ProteomeDiscoverer)

## Sheet: Summary
												Acetate Pulse Enriched 1						Acetate Pulse Enriched 2						Acetate Pulse Unnriched 1						Acetate Pulse Unnriched 2						Acetate Pulse Unnriched 3				Acetate Pulse Enriched 1			Acetate Pulse Enriched 2			Acetate Pulse Unnriched 1			Acetate Pulse Unnriched 2
Sequence	# PSMs	# Proteins	# Protein Groups	Protein Accessions	Modifications (only PTMs, all positions)	# Missed Cleavages	MH+ [Da]	PEP	q-value	Ions Score	DeltaScore	RT [min]	Charge	m/z [Da]	DeltaM [ppm]	Ions Score	DeltaScore	RT [min]	Charge	m/z [Da]	DeltaM [ppm]	Ions Score	DeltaScore	RT [min]	Charge	m/z [Da]	DeltaM [ppm]	Ions Score	DeltaScore	RT [min]	Charge	m/z [Da]	DeltaM [ppm]	Ions Score	DeltaScore	RT [min]	Charge	m/z [Da]	DeltaM [ppm]	Heavy/Light Count	Heavy/Light Variability [%]	Heavy/Light	Heavy/Light Count	Heavy/Light Variability [%]	Heavy/Light	Heavy/Light Count	Heavy/Light Variability [%]	Heavy/Light	Heavy/Light Count
ETGFDGGSGIGVAKEQK	2	1	1	PF3D7_1240900	1×Acetyl[K14]	1	1728.85	0.108612	0.00964897																			18.52		100.552	2	864.932	2.77433	18.52		100.552	2	864.932	2.77433									100	1
YNFGSEISKALK	2	1	1	PF3D7_1027100	1×Acetyl[K12; K9]	1	1405.74	0.107848	0.00942848							25.27	0.28	84.3602	2	703.376	0.700081																					100	2	0
SMIEKFPK	3	1	1	PF3D7_1460500	1×Acetyl[K8; K5]	1	1028.56	0.106451	0.00928152							19.17		60.8056	2	514.782	0.172642																					100	2	0
IDVIGGGGFIPSIKINNNTNNK	2	1	1	PF3D7_1317400	1×Acetyl[K14]	1	2362.32	0.0984142	0.00845105							28.18	0.6071	104.226	3	788.111	-0.798018																					100	2	0
NIESYKMNNIK	4	1	1	PF3D7_1468100	1×Acetyl[K11; K6]	1	1409.73	0.0954343	0.00831573							31.67	0.625	52.8035	2	705.369	1.4867	20.21	0.35	100.4	2	698.35	-0.141332	20.25	0.1	50.0821	2	677.342	-5.41667	20.25	0.1	50.0821	2	677.342	-5.41667			100	3	0
IENLYKISNK	2	1	1	PF3D7_1031300	1×Acetyl[K6]	1	1277.73	0.0816681	0.00694045							32.08	0.625	53.4342	2	639.368	0.279562																					100	2	0
GKYISLYK	3	1	1	PF3D7_1208900	1×Acetyl[K2]	1	1020.58	0.076009	0.00633715							37.19	0.5946	58.4653	2	510.796	0.834841																					100	3	0
NILQQQLFPKEK	2	1	1	PF3D7_1473700	1×Acetyl[K10]	1	1534.87	0.0743304	0.00613845							20.63	0.1905	82.8246	2	767.939	0.626143																					100	2	0
SIIQNYLNKMK	3	1	1	PF3D7_0624600	1×Acetyl[K9; K11]	1	1407.79	0.0707369	0.00574982							24.3	0.5	93.2779	2	704.396	-0.0657214																					100	2	0
YILNSTDSIK	8	1	1	PF3D7_1303800	1×Acetyl[K10]	0	1209.65	0.0637345	0.00520881																			22.42	0.3182	45.4581	3	403.891	2.72096	20.16	0.1	45.4664	3	403.891	3.0237									100	5
IEEEELQLKGK	3	1	1	PF3D7_0108300	1×Acetyl[K11; K9]	1	1364.74	0.0477206	0.00398675							26.4	0.2308	52.6342	2	682.873	0.831743																					100	3	0
SSNLLYKNIK	2	1	1	PF3D7_1225200	1×Acetyl[K7]	1	1228.7	0.0472977	0.00393934							28.44	0	60.12	2	614.853	-1.57735																					100	2	0
IVNDESNKFYR	4	1	1	PF3D7_0723800	1×Acetyl[K8]	1	1433.71	0.0452018	0.0038299							32.55	0.5758	45.7452	2	717.36	-0.699183																					100	4	0
NYVYDKDIENR	3	1	1	PF3D7_1239200	1×Acetyl[K6]	1	1477.7	0.0376513	0.00314449							22.85	1	46.2297	2	739.355	0.0976983																					100	3	0
FVISSVDNSKFEK	5	1	1	PF3D7_1213700	1×Acetyl[K10; K13]	1	1548.8	0.0366425	0.00297705							27.59	0.0357	71.989	2	774.906	1.71788																					100	3	0
VGFKNEIVDR	2	1	1	PF3D7_0305500	1×Acetyl[K4]	1	1225.66	0.0356673	0.00292906							13.67	1	61.3592	2	613.337	1.11537																					100	2	0
NENKVNVIKGAGSIGKYIMK	3	1	1	PF3D7_1118600	2×Acetyl[K4; K20; K9; K16]	3	2284.26	0.036323	0.00292906							28.67	0.5172	108.454	3	770.763	-1.85263	15.83	0.375	70.7761	3	762.092	-1.06119															100	3	0
LIKDTHNANFIR	2	1	1	PF3D7_0624600	1×Acetyl[K3]	1	1497.84	0.0327874	0.00279347							31.68	0.5312	50.2836	3	499.95	-1.18349																					100	2	0
SLKVNNNLISSNDR	2	1	1	PF3D7_1474900	1×Acetyl[K3]	1	1622.86	0.0282208	0.00255019							38.76	1	56.4087	2	811.933	1.31137							16.2	0.125	39.6319	3	525.278	-5.43096									100	2	0
ISNGLNIKDK	2	1	1	PF3D7_1474500	1×Acetyl[K8]	1	1157.67	0.00900535	0.00115915							53.93	0.2593	43.1607	2	579.341	2.31622																					100	2	0
SSKILEDPNSYNNALK	2	1	1	PF3D7_0703500	1×Acetyl[K3]	1	1841.94	0.00692327	0.00106317							36.17	0.6389	63.5481	2	921.47	-1.19832																					100	2	0
VSIANPKYNTVK	2	1	1	PF3D7_0904800	1×Acetyl[K7]	1	1382.78	0.00683629	0.00106317							29.86	1	49.28	2	691.892	0.525179																					100	2	0
HSNVFKFDTEGQIVSLK	3	1	1	PF3D7_0813300	1×Acetyl[K6]	1	1998.04	0.00683091	0.0010422							35.09	0.6571	86.0069	3	666.685	-0.402042																					100	3	0
QSEFSKIIR	3	1	1	PF3D7_0422500	1×Acetyl[K6]	1	1163.66	0.00510883	0.00101743							57.97	0.7414	63.2921	2	582.334	-0.0466118																					100	2	0
FGIEYKIGNEK	3	1	1	PF3D7_0931400	1×Acetyl[K6]	1	1353.72	0.00635239	0.00101743							45.53	0.7391	70.4111	2	677.367	1.75475																					100	3	0
IFSVNKYGFEGAR	3	1	1	PF3D7_1239200	1×Acetyl[K6]	1	1536.79	0.00592051	0.00101743							39.73	1	79.0515	2	768.9	-0.00818853																					100	3	0
IFNKLNILAK	3	1	1	PF3D7_1469300	1×Acetyl[K4]	1	1229.78	0.00642006	0.00101743							35.81	1	93.7321	2	615.394	0.0722134																					100	3	0
LLLNSIYQKTEK	3	1	1	PF3D7_1244800	2×Acetyl[K9; K12]	1	1498.86	0.00449103	0.000984826							40.38	0.075	82.3966	2	749.934	1.3872																					100	3	0
IGDTYKYISNK	2	1	1	PF3D7_1429800	1×Acetyl[K6]	1	1357.72	0.00436479	0.000876298							45.92	1	46.8414	2	679.365	2.45637																					100	2	0
ATIAGGGVIPHIHKALMNK	6	1	1	PF3D7_0320900	1×Acetyl[K14; K19]	1	1991.15	0.00433799	0.000847196							44.64	0.4	72.0704	3	664.389	0.277582																					100	5	0
VKTGGILIVDGCPFK	3	1	1	PF3D7_0513300	2×Acetyl[K2; K15]	1	1617.92	0.00409163	0.00079881													17.28	0.1765	28.8981	3	563.312	6.83566	28.28	0.5714	68.0026	3	539.979	-0.30926	18.18	0.3889	67.2931	3	539.979	0.256606									100	2
YLNQSNAGSQFIKYGHTPLAIR	5	1	1	PF3D7_1317100	1×Acetyl[K13]	1	2534.33	0.00419097	0.00079881							40.31	0.7	84.5501	3	845.448	-2.29183	11.88	1	109.822	3	826.771	3.9987															100	3	0
NINIQDDANDLEKK	3	1	1	PF3D7_1441400	1×Acetyl[K13; K14]	1	1685.85	0.00406193	0.000776735							40.21	0.425	57.2063	2	843.431	1.45203																					100	2	0
INNAGNNLNGEFSKR	3	1	1	PF3D7_0212100	1×Acetyl[K14]	1	1696.85	0.00366502	0.000642284							36.57	1	45.8953	2	848.929	2.0989																					100	2	0
YNAYKNMENIK	3	1	1	PF3D7_1023900	1×Acetyl[K5]	1	1436.7	0.00360596	0.000642284							39.51	0.625	49.722	2	718.851	0.175311																					100	2	0
IYKLSSEVINK	2	1	1	PF3D7_1408500	1×Acetyl[K3]	1	1349.79	0.00336509	0.000527008							40.11	0.675	63.1927	2	675.397	0.788824																					100	2	0
IDINKLFEGLK	4	1	1	PF3D7_1426100	1×Acetyl[K5]	1	1345.79	0.00315046	0.000502197							49.85	0.7	114.491	2	673.399	0.0781211																					100	3	0
AEVTKITVSTVNNEEHVAK	3	1	1	PF3D7_1205600	1×Acetyl[K5]	1	2118.12	0.00302312	0.000439778							30.94	0.5806	57.865	3	706.711	1.90475																					100	3	0
ETNLFQKSEVIK	5	1	1	PF3D7_0513600	1×Acetyl[K7]	1	1484.81	0.00264991	0.000406933							46.13	0.7391	76.7289	2	742.909	1.98797																					100	4	0
YEPPANLKSNIYNDSTK	2	1	1	PF3D7_1023900	1×Acetyl[K8]	1	2002.98	0.00233905	0.00035233							34.45	0.6471	66.6859	2	1002	0.573224																					100	2	0
QQLNKNINDLQLQTSTQSLK	2	1	1	PF3D7_1036900	1×Acetyl[K5]	1	2363.26	0.00197494	0.000321338							41.99	0.619	74.7198	3	788.426	-0.400588																					100	2	0
IEQETENFKIDR	4	1	1	PF3D7_1128200	1×Acetyl[K9]	1	1577.8	0.00193977	0.000321338							50.02	0.78	51.0785	2	789.404	0.798839																					100	4	0
VGNMTVIKDISK	6	1	1	PF3D7_1408500	1×Acetyl[K8; K12]	1	1360.77	0.00168965	0.0002969							47.75	0.75	68.2469	2	680.889	1.07526							13.15	0	89.4551	2	667.88	-1.17143									100	6	0
GNIEMMKDSSANVSK	3	1	1	PF3D7_1023900	1×Acetyl[K7]	1	1659.78	0.00103751	0.000164572							30.66	1	48.6705	2	830.393	0.226683																					100	2	0
AAADISNLLKYAK	5	1	1	PF3D7_1468100	1×Acetyl[K13; K10]	1	1426.8	0.000908467	0.00012711							66.65	0.4627	91.0247	2	713.907	3.17178	13.8	0.2143	16.721	4	357.454	-6.42925															100	5	0
QDFINNNQHMYYSVKSISSGDLLNK	3	1	1	PF3D7_0924400	1×Acetyl[K15]	1	2971.44	0.000591318	8.48905e-05							48.61	0.6939	93.7198	3	991.154	0.771349																					100	2	0
VSLDNDKILSSK	3	1	1	PF3D7_1468100	1×Acetyl[K7]	1	1367.75	0.000538262	8.48905e-05							79.41	0.519	59.1069	2	684.379	0.632593																					100	3	0
VLFEGLIEESNAKGYNK	5	1	1	PF3D7_1433400	1×Acetyl[K13]	1	1960.01	0.000635434	8.48905e-05							39.36	0.5641	94.677	2	980.511	0.855141																					100	3	0
EVDQNNDGEIDFK	7	1	1	PF3D7_0717500	1×Acetyl[K13]	0	1522.67	0.000262287	5.08231e-05													67.75	0.6765	25.455	2	761.837	1.05251																		100	6	0
NVGMKGNLIDSEGFPR	3	1	1	PF3D7_0317800	1×Acetyl[K5]	1	1749.86	9.96301e-05	0							72.85	1	81.8429	2	891.951	1.99169	17.66	1	52.2273	2	875.436	3.82996															100	3	0
NNQGFKSLPHAESALYTNNFNDNNNLELINGLYK	6	1	1	PF3D7_1355700	1×Acetyl[K6]	1	3915.9	4.66129e-05	0							57.07	0.6491	106.644	3	1305.97	-0.252994																					100	3	0
FAKEIFK	5	1	1	PF3D7_0624600	1×Acetyl[K3]	1	931.536	0.0877395	0.00747893							40.68	0.6585	62.4865	2	466.272	0.174101																					24.4873	5	49.6471
VKGPEIITEEVK	15	1	1	PF3D7_0500800	1×Acetyl[K2]	1	1341.76	0.000605692	8.48905e-05													58.07	0.7069	28.2001	2	671.385	0.285953	52.41	0.4231	50.1163	2	671.385	0.376931	52.41	0.4231	50.1163	2	671.385	0.376931									23.4664	2
YPEDFKLDIGK	4	1	1	PF3D7_1108600	1×Acetyl[K6]	1	1331.7	0.0102834	0.00133787													22.98	0.0435	39.2932	3	444.57	-1.03501	40.31	0.4	60.7441	2	666.353	1.67922	14.4		82.5938	2	687.356	-1.08674									10.6292	1
VQVNDLNKTIFK	6	1	1	PF3D7_1328300	1×Acetyl[K8]	1	1467.83	0.00176157	0.0002969							59.88	0.5	76.5951	2	734.418	0.0478451																					8.53181	4	15.1833
ILEPLKDLR	2	1	1	PF3D7_0320800	1×Acetyl[K6]	1	1145.7	0.0390091	0.0032602							22.4	1	83.1201	2	573.354	1.15683																					8.35237	2	11.8707
NINDLQLQTSTQSLKQNLHTHNK	5	1	1	PF3D7_1036900	1×Acetyl[K23; K15]	1	2724.41	0.085493	0.00732243							36.97	0.1892	71.7626	4	681.859	-0.288402	19.18	0.4737	36.9043	4	690.604	-5.1483															5.96956	4	18.622
MIGEAWNKLGEK	4	1	1	PF3D7_1202900	1×Acetyl[K12; K8]	1	1424.73	0.0229489	0.00212486							27.77	0.5714	74.2331	2	712.87	0.396589							20.08	0.1	42.3003	2	738.362	-2.61855									5.65858	4	39.1002
LSKLLLQNNFPIK	13	1	1	PF3D7_1008100	1×Acetyl[K3]	1	1569.94	0.00246414	0.00035233							50.23	0.6	100.96	2	785.471	-0.485259																					4.3789	6	7.98675
EEIQKVVILQR	2	1	1	PF3D7_1109900	1×Acetyl[K5]	1	1410.85	0.0644729	0.00520881							20.3	1	74.5163	2	705.929	0.0234081																					4.18062	2	20.6843
IQGKGSVSYKSKEK	7	1	1	PF3D7_1118600	3×Acetyl[K4; K10; K12]	3	1671.9	0.018208	0.00181437							48.97	0.3673	39.5878	2	836.454	-1.07414																					4.07622	3	0.487326
ELIAEGYDAKI	2	1	1	PF3D7_1212900	1×Acetyl[K10]	1	1277.68	0.00803742	0.0011321							30.25	1	81.3861	2	639.345	1.42025																					4.02354	2	2.55832
LNINKDINK	7	1	1	PF3D7_1008100	1×Acetyl[K5]	1	1127.66	0.00652399	0.00101743							52.63	0.6226	44.1635	2	564.335	1.14266																					3.82018	5	14.7194
VNVIKGAGSIGKYIMK	33	1	1	PF3D7_1118600	2×Acetyl[K5; K12; K16]	2	1783.04	1.88752e-06	0							88.65	0.4494	100.392	3	595.02	-0.0804711																					3.56435	18	5.71785
SLHSKILECK	3	1	1	PF3D7_1421200	1×Acetyl[K5]	1	1263.68	0.0817111	0.00698546							24.83	0.56	41.988	3	421.899	-0.636772																					3.40234	3	84.188
NSLTTNVISK	11	1	1	PF3D7_1349600	1×Acetyl[K10]	0	1076.59	0.00187933	0.0002969													52.64	0.7358	26.9022	2	538.8	-1.13312	56.44	0.6786	45.5514	2	538.802	1.47475	35.75	0.4722	44.8397	2	538.801	0.340891						5.38656	3	32.67	1.85295	2
QMMFMNNNMNIHGKTNK	1	1	1	PF3D7_0823300	1×Acetyl[K17; K14]	1	2126.92	0.0684193	0.00550938							31.77	0.1562	64.6657	3	701.323	1.15044	21.38	0.381	76.5785	3	709.648	3.28458															3.03731	1
IISDGVSCKFIR	11	1	1	PF3D7_1414300	1×Acetyl[K9]	1	1436.76	0.000484131	8.48905e-05							65.21	0.8	72.4824	2	718.882	-0.0284699																					2.99877	6	11.4714
MDVPGLNKEDVQINLDDGK	23	1	1	PF3D7_1304500	1×Acetyl[K19]	1	2100.03	7.27377e-06	0													85.4	0.8588	49.3214	2	1050.52	3.13811	44.8	1	67.99	3	700.681	0.922849	44.8	1	67.99	3	700.681	0.922849						0.935842	13	13.0039	3.85689	2
LLNENIDSKKNK	5	1	1	PF3D7_1433400	2×Acetyl[K9; K10; K12]	2	1499.81	0.0643781	0.00520881							30.03	0.1	46.3346	2	753.916	0.830489	16.7	0	118.155	2	729.405	5.05829	11.52	1	99.7124	2	750.412	7.06951									2.82201	3	32.9803
GAPLAKVIFK	4	1	1	PF3D7_0516900	1×Acetyl[K6]	1	1085.67	0.00717012	0.00106317							41.22	0.6098	87.7972	2	543.34	0.219559																					2.81484	4	8.23043
ITLTNESNKNIR	1	1	1	PF3D7_1222400	1×Acetyl[K9]	1	1458.81	0.109207	0.00971073							13.59	1	45.3482	2	729.909	0.116411																					2.80848	1
KVGDDIAKETQSWK	4	1	1	PF3D7_0517000	1×Acetyl[K1]	2	1611.85	0.00441576	0.000898942													22.22	0.3636	58.5597	3	551.958	2.51902	47.08	0.7447	45.9714	3	537.954	1.52808	33.39	0.697	45.2915	3	537.954	0.732883									2.898	2
SSYSIAQKLPR	12	1	1	PF3D7_1014600	1×Acetyl[K8]	1	1291.7	0.000521059	8.48905e-05							68.71	0.7971	65.4251	2	646.354	0.733385																					2.65868	6	7.06588
NLSCSLSNSIYDAGKR	13	1	1	PF3D7_1212900	1×Acetyl[K15]	1	1826.87	2.42434e-06	0							105.01	1	68.042	2	913.937	-2.42494																					2.63006	4	10.709
YSKEIEEYR	2	1	1	PF3D7_0817900	1×Acetyl[K3]	1	1265.61	0.0254809	0.00223795							33.59	1	41.269	2	633.311	1.75977																					2.57383	2	24.6363
TINDMLEVPIHVLDSK	3	1	1	PF3D7_0521700	1×Acetyl[K16]	0	1837.99	0.00109888	0.000164572													40.74	0.6098	72.8115	3	613.335	-0.38108																		2.55244	3	6.34731
KAVDAAITNDLLR	8	1	1	PF3D7_1007700	1×Acetyl[K1]	1	1406.81	2.17517e-05	0							89.59	0.8	83.1855	2	724.913	1.01281	77.32	1	38.0492	2	703.907	-0.471234	72.5	1	58.8101	2	700.399	0.887472	72.5	1	58.8101	2	700.399	0.887472			7.56222	3	35.9983	0.890049	2	5.73277	0.864289	1
ISYSEKSYSK	4	1	1	PF3D7_0627800	1×Acetyl[K10; K6]	1	1240.62	0.084541	0.00730757							46.25	0.2391	30.2289	2	620.812	-0.155957																					2.39993	3	4.45589
NENKVNVIKGAGSIGK	6	1	1	PF3D7_1118600	2×Acetyl[K4; K9]	2	1725.97	0.000237044	5.08231e-05							68.63	0.6522	66.627	2	863.488	0.0277799																					2.35622	3	3.11082
ALIEGAMGESIDEK	16	1	1	PF3D7_1138500	1×Acetyl[K14]	0	1462.71	0.000126871	5.08231e-05													81.75	0.8293	37.5768	2	731.859	1.44537	68.16	0.7794	59.4575	2	731.859	1.11155	68.16	0.7794	59.4575	2	731.859	1.11155						0.374575	4	66.2613	3.07715	6
NLLDPSSLYNNDYSNNNNIHKYIK	25	1	1	PF3D7_1008100	1×Acetyl[K24; K21]	1	2909.43	0.00142781	0.000232022							61.02	0.082	88.6132	3	970.481	0.643359																					2.24784	8	7.5592
SDNYNNKIGDVSNIPSTNTSTVSNK	3	1	1	PF3D7_1118600	1×Acetyl[K7]	1	2725.31	0.0577308	0.00466739							30.22	0.5	63.029	3	909.109	1.35304																					2.21768	2	4.11433
NSLKYNKIR	3	1	1	PF3D7_1433400	2×Acetyl[K4; K7]	2	1226.7	0.0435721	0.00367045							36.09	0.4722	45.8304	2	613.852	0.725521																					2.10697	3	5.47728
LLNENIDSKK	16	1	1	PF3D7_1433400	1×Acetyl[K9; K10]	1	1215.66	0.000612976	8.48905e-05							63.06	0.0317	38.1932	2	608.333	0.610949	25.98	0.0385	31.4265	2	608.332	-0.393201															2.1064	4	2.47829
ISFKNLK	5	1	1	PF3D7_0107000	1×Acetyl[K4]	1	898.547	0.102348	0.00882226							28.55	0.3448	58.0964	2	449.777	0.42355																					2.05856	4	3.42192
DFDKGNKMIK	12	1	1	PF3D7_1008100	2×Acetyl[K4; K7; K10]	2	1302.65	0.0278684	0.00245341							41.98	0.2381	41.9305	2	651.828	0.947915																					2.02275	5	16.0888
LIMYPYNENNENK	8	1	1	PF3D7_0932800	1×Acetyl[K13]	0	1648.77	0.00110793	0.000197313													61.31	0.7541	30.8913	2	824.891	0.447038	16.42	0.3125	43.3721	2	832.893	5.77031												2.01998	4	16533.4
MNQSEINNSVSNMGNDTIK	2	1	1	PF3D7_0919900	1×Acetyl[K19]	0	2111.93	5.30277e-05	0							14.6	1	59.8858	3	704.645	-5.97455	91.13	0.8571	36.9829	2	1055.49	-0.817279	13.98	0.0714	28.2231	3	718.651	-2.51707	13.98	0.0714	28.2231	3	718.651	-2.51707						2.00603	2	8.89056
DNVEKIER	2	1	1	PF3D7_1433400	1×Acetyl[K5]	1	1051.55	0.0482493	0.00407937							37.23	0.7297	28.3344	2	526.278	-1.1498							14.57	0.0667	82.7544	2	501.768	7.57992	14.57	0.0667	82.7544	2	501.768	7.57992			1.99599	2	11.7776
NNSLQNITNDKK	9	1	1	PF3D7_1433400	1×Acetyl[K11; K12]	1	1437.74	0.00377767	0.000703011							62.1	0.0645	40.3526	2	719.374	0.0263502																					1.97261	4	12.9385
DALAQVSLKFIDTSSK	5	1	1	PF3D7_1027800	1×Acetyl[K9]	1	1771.96	0.00359188	0.000642284							38.05	1	104.072	2	886.482	0.731467																					1.90218	3	18.293
ISLKNLR	7	2	1	PF3D7_1027700.1; PF3D7_1027700.2	1×Acetyl[K4]	1	885.552	0.00435767	0.000876298							48.64	0.4082	59.5611	2	443.28	0.15709																					1.88155	4	4.98638
LEPLGFIVNNELIK	2	1	1	PF3D7_1368300	1×Acetyl[K14]	0	1598.92	0.0510216	0.00425829							13.65	0.1429	47.704	2	820.962	-5.52777							34.26	0.6471	95.2802	2	799.965	4.06477	34.26	0.6471	95.2802	2	799.965	4.06477									1.86734	1
AHIMEVQINGGSMKEK	10	1	1	PF3D7_1027800	2×Acetyl[K14; K16]	1	1787.88	0.000739801	8.48905e-05													18.43	0.4444	28.4081	4	447.728	6.68221	44.84	0.6889	47.3879	3	595.977	0.280826	44.84	0.6889	47.3879	3	595.977	0.280826									1.66626	4
ASVISSKDDPK	3	1	1	PF3D7_1013200	2×Acetyl[K7; K11]	1	1195.63	0.0816681	0.00694045							41.31	0.6341	29.3276	2	598.317	-1.45034							18.13	0.2222	64.9696	2	577.309	-5.78355	10.1	1	89.4807	2	615.815	1.47338			1.79781	2	32.3091
IIAAMTVGK	4	1	1	PF3D7_0528100	1×Acetyl[K9]	0	917.568	0.00799232	0.0011321													33.97	0.7059	29.7511	2	459.287	-0.239681	15.21	1	49.4311	2	459.287	0.0929107	15.21	1	49.4311	2	459.287	0.0929107						0.674333	2	2.75735	2.34209	1
FDNNNNNNNKIEIR	2	1	1	PF3D7_1124300	1×Acetyl[K10]	1	1760.83	0.000534051	8.48905e-05							48.57	0.5102	45.8106	2	880.92	0.546645																					1.77347	2	1.95241
GAALHPSTIPGLLEVGWKK	9	1	1	PF3D7_0823300	1×Acetyl[K18; K19]	1	2016.13	0.00421187	0.000825644							42.59	0.0233	103.42	3	672.714	0.365481																					1.72589	4	6.77892
KSAPISAGIKKPHR	5	1	1	PF3D7_0610400	2×Acetyl[K1; K10; K11]	2	1587.95	0.00442977	0.000898942							36.07	0.3889	36.7579	4	397.743	-0.00531365							45.17	0.6667	34.7112	4	387.241	0.274736	45.17	0.6667	34.7112	4	387.241	0.274736			3.344	2	103.858				0.893036	1
IKFDNNNNNNNKIEIR	8	1	1	PF3D7_1124300	1×Acetyl[K12]	2	2002.01	0.00381381	0.000703011							46.6	0.3404	54.2224	3	668.009	0.919447																					1.70535	5	4.58491
NNSMNNSVLSSNNNMIENVDNMIK	2	1	1	PF3D7_1032100	1×Acetyl[K24]	0	2696.21	0.00145113	0.000232022													52.75	0.6792	67.3482	2	1348.6	-3.83213	12.85	1	39.7163	3	914.747	-2.18809	12.85	1	39.7163	3	914.747	-2.18809						1.69925	2	81.4901
NPSSLFGMDTPLINNNIK	18	1	1	PF3D7_1110200	1×Acetyl[K18]	0	1975	1.61133e-07	0							10.89	0	88.5564	3	683.016	-1.24636	82.78	0.8313	68.3778	2	988.002	0.421327	101.82	0.8824	86.0829	2	988.001	0.0504797	72.16	1	85.8949	2	988.002	0.792174						2.60175	3	174.011	1.20259	3
IIHTSDAIKEIVQPHQR	3	1	1	PF3D7_1473700	1×Acetyl[K9]	1	2027.1	0.081797	0.00700725							23.03	0.5217	67.7502	4	507.532	1.0069																					1.64869	2	7.28959
GAGSIGKYIMK	19	1	1	PF3D7_1118600	1×Acetyl[K7; K11]	1	1166.62	0.00263734	0.000406933							57.44	0.2456	63.6814	2	583.816	1.32649	12.84	0.0769	12.589	3	380.872	-6.4725															1.63527	9	4.83857
SLLNISEKQPK	3	1	1	PF3D7_1417200	1×Acetyl[K8]	1	1298.73	0.00530221	0.00101743							59.15	0.4746	63.51	2	649.87	0.561342																					1.62811	2	22.0515
VLQMIVEK	3	1	1	PF3D7_0207800	1×Acetyl[K8]	0	966.577	0.0732955	0.00610405													18.12	0.1111	15.3891	2	501.285	-7.59884	24	1	53.4831	2	483.792	-0.051331	24	1	53.4831	2	483.792	-0.051331									1.38643	2
KQIIEEVSMETK	8	1	1	PF3D7_0904700	1×Acetyl[K12]	1	1506.79	0.000843407	8.48905e-05							12.62	0.1538	85.8224	2	753.896	-3.8357	39.84	0.625	27.8912	2	724.896	0.0459827	72.24	0.6111	48.2863	2	724.897	1.30984	72.24	0.6111	48.2863	2	724.897	1.30984						1.46414	1		1.57385	4
TLVTKTIGK	5	1	1	PF3D7_0322900	1×Acetyl[K5]	1	967.626	0.00372509	0.000642284							42.19	0.619	48.5692	2	501.813	0.198649							17.69	0.1111	17.5791	2	484.318	3.60456									1.58517	3	1.66158
TLTITDNGIGMDKSELINNLGTIAQSGTAK	13	1	1	PF3D7_1443900	2×Acetyl[K13; K30]	1	3076.58	5.11147e-06	0							14.08	0.2857	130.903	3	1059.54	0.368534	17.4	1	66.9659	3	1026.2	3.41347	80.88	0.7778	82.8386	3	1026.2	0.08058	80.88	0.7778	82.8386	3	1026.2	0.08058						2.74614	1		1.04013	4
NNEDILKDNINNLK	7	1	1	PF3D7_0513600	1×Acetyl[K7]	1	1712.9	0.00367303	0.000642284							44.61	0.5556	73.5779	2	856.954	0.622538	63.02	0.2857	34.1955	2	828.932	0.77352																		1.56859	3	4.70859
IETVKTLPNGTVER	7	1	1	PF3D7_1211400	1×Acetyl[K5]	1	1598.87	0.00188643	0.000321338							32.74	0.3939	56.1567	2	799.941	0.17723																					1.54984	4	3.47834
YNYDINIFNNVPVDIQKR	10	1	1	PF3D7_0310200	1×Acetyl[K17]	1	2288.2	0.000555375	8.48905e-05							59.08	1	109.346	2	1144.6	0.853907							11.05	1	86.6907	2	1113.06	-7.44022									1.52224	5	1.49309
AEIISKQPELSK	14	1	1	PF3D7_1202900	1×Acetyl[K6]	1	1342.76	0.00155936	0.000232022							20.14	0.35	54.7043	2	699.905	-0.403737							48.89	0.4286	42.1628	3	448.258	1.07064	35.02	0.6286	41.8749	3	452.936	1.78247			2.77211	2	10.9328				0.911805	7
NNNNNNILDEQKEDKDKVNSIEK	4	1	1	PF3D7_0416400	4×Acetyl[K12; K15; K17; K23]	3	2715.32	0.00335799	0.000527008													57.59	0.7069	22.4166	3	905.779	1.11177																		1.51509	3	81.9637
DFLNVSEPFQEEYTCYPVSFIGKDDMENGNK	2	1	1	PF3D7_1418000	1×Acetyl[K23]	1	3737.64	0.000260234	5.08231e-05													11.68	0.0833	89.4931	3	1246.55	-1.24029	53.39	0.566	91.2664	3	1224.88	-0.0490739	53.39	0.566	91.2664	3	1224.88	-0.0490739									1.50895	1
LKDLDNNMSDLNILK	2	1	1	PF3D7_1107800	1×Acetyl[K15]	1	1752.93	0.0250795	0.00223795																			22.53	0.5652	67.6422	3	584.981	0.799725	22.53	0.5652	67.6422	3	584.981	0.799725									1.50595	1
LGNKILMQDGGEMLDNSLIGIDEK	4	1	1	PF3D7_1433400	1×Acetyl[K4; K24]	1	2666.37	0.092117	0.00798703							30.6	1	114.594	3	889.46	-0.350249	13.82	1	91.0788	4	675.343	-2.62149	13.19	0.1538	104.658	4	675.343	-2.25958	13.19	0.1538	104.658	4	675.343	-2.25958			1.49681	3	24.8672
VVNPFAGKSVEEWNEITK	14	1	1	PF3D7_0933200	1×Acetyl[K8]	1	2096.08	0.000494296	8.48905e-05							50.02	0.56	102.468	3	699.365	1.56972																					1.492	8	9.50351
EGVLWNNEISHQVK	2	1	1	PF3D7_1469200	1×Acetyl[K14]	0	1659.86	0.000979069	0.000164572													55.19	0.7455	33.9696	2	830.433	0.983492	66.87	1	55.9113	2	830.434	3.18977												1.27337	1		1.70717	1
GYGKDGDLTSEHVIK	3	1	1	PF3D7_0507800	1×Acetyl[K4]	1	1667.83	0.0394898	0.00330482							18.88	0.4737	47.1583	3	556.617	0.264415																					1.48085	1
VITPSAIAEKYK	14	1	1	PF3D7_1421200	1×Acetyl[K12; K10]	1	1361.77	0.00146878	0.000232022							48.45	0.1667	71.8965	2	681.388	0.954735																					1.47389	6	3.48696
DNNMNNIHNNNNNNYNYNNGDNGK	12	1	1	PF3D7_0704300	1×Acetyl[K24]	0	2802.14	0.000103607	0	15.16	1	61.3727	3	954.049	-3.44606							59.41	1	18.198	3	934.72	2.31539																		1.46046	5	1.51069
KLMFAYINNENEELVAK	2	1	1	PF3D7_1104400	1×Acetyl[K1]	1	2033.05	0.000278122	5.08231e-05													13.06	0.0769	46.3595	2	1042.52	-0.608996	38.46	0.5263	68.2153	3	678.356	2.11817															1.4576	1
NTENNEFENIKR	11	1	1	PF3D7_0823300	1×Acetyl[K11]	1	1549.72	0.0014885	0.000232022							71.43	0.5634	47.8276	2	775.367	1.01264																					1.44877	6	4.07342
MGEDIYAVMQTLK	7	1	1	PF3D7_1108500	1×Acetyl[K13]	0	1505.75	7.56253e-05	0													72.55	0.7671	65.0783	2	753.376	0.264167	30.71	0.5484	48.4219	2	786.866	-1.89151												1.43386	6	20.3811
DMNFNDIQFVK	6	1	1	PF3D7_0903500	1×Acetyl[K11]	0	1377.66	0.0034205	0.000527008													10.64	1	94.1774	2	714.823	-4.82088	44.53	0.4	74.5259	2	689.333	-0.0120832	44.53	0.4	74.5259	2	689.333	-0.0120832									1.27252	4
CGSTVITDQYVSGQDNSEHVVQEK	82	1	1	PF3D7_0814200	1×Acetyl[K24]	0	2680.22	1.26346e-07	0							38.05	0.5526	49.6843	3	894.076	-0.749617	101.92	0.8529	28.6985	2	1340.61	0.0979814	106.9	0.7757	51.1799	2	1340.61	1.28215	98.46	0.7857	50.6697	2	1340.61	1.55542			2.66999	1		0.94826	21	3.44716	0.94123	12
MQNVIIFVTDQK	4	1	1	PF3D7_0422500	1×Acetyl[K12]	0	1435.76	0.000532575	8.48905e-05							14.2	0.0714	74.7181	3	493.264	3.14607	60.93	0.623	55.8063	2	718.387	4.05932	16.85	0.1176	76.0028	2	747.384	-3.77116	16.85	0.1176	76.0028	2	747.384	-3.77116						1.37137	3	24.6797
LNQDIENLLYDNNK	2	1	1	PF3D7_1145100	1×Acetyl[K14]	0	1712.86	0.000123702	5.08231e-05							14.61	0.2	48.0582	2	874.428	-0.906354	77.47	0.6883	49.3543	2	856.932	0.282465																		1.36914	2	2.39082
VGINESGHMSNDNINKNQEK	2	1	1	PF3D7_0218200	1×Acetyl[K20; K16]	1	2228.04	0.00483972	0.00101743	12.46	0.1667	35.8458	4	582.768	-0.537906													31.43	1	34.9803	3	743.351	0.728255	31.43	1	34.9803	3	743.351	0.728255									1.36846	1
LTNVFFPMNIK	13	1	1	PF3D7_0935800	1×Acetyl[K11]	0	1323.71	0.00122269	0.000197313							11.23	1	87.2172	2	691.367	5.33855	48.14	0.7292	66.0886	2	662.361	0.674985	17.54	0.0556	86.0555	2	665.869	-0.209887	18.17	0	84.8002	2	665.867	-2.68665						0.803045	6	6.18812	1.64753	3
NSSSYIAASSPNESNLNNLTVQAENVSNVNLK	15	1	1	PF3D7_1033700	1×Acetyl[K32]	0	3385.66	1.02873e-07	0													88.18	0.8295	61.3321	3	1129.22	-0.619178	98.31	0.7857	76.0787	3	1129.23	1.97679	68.92	0.7536	75.9302	3	1129.23	0.786972						1.67364	3	71.4266	1.2093	3
VYYFGTYYASQLIAAPSNYCNPVSLSNAAVELAQK	6	1	1	PF3D7_1446200	1×Acetyl[K35]	0	3879.9	0.000443793	8.48905e-05							31.28	0.4194	134.531	3	1307.98	5.04332	50.25	0.5	88.0438	3	1293.97	0.553158																		1.35417	4	33.0209
DIQVNSNNEKTTNEENILLNDLQK	2	1	1	PF3D7_1008100	1×Acetyl[K10]	1	2842.43	0.0926362	0.00800672							14.06	1	91.6394	3	948.146	-0.453821																					1.34128	2	41.8136
LYIEENKTSVQETSKSIKNHNVTTGR	14	1	1	PF3D7_1008100	3×Acetyl[K7; K15; K18]	3	3116.6	0.000129174	5.08231e-05							79.18	0.8481	70.5679	3	1039.54	3.00407																					1.33589	8	9.82801
ISSMGMSTFEMINGLQNEINELDEK	9	1	1	PF3D7_0611400	1×Acetyl[K25]	0	2830.29	0.000113576	0							11.67	0.0833	50.2967	4	722.835	5.90174	32.21	0.625	93.1474	3	944.103	-0.123213																		1.32772	4	11.9559
ENITHSNNINNHVSCDYDNKR	2	1	1	PF3D7_1304400	1×Acetyl[K20]	1	2544.13	0.0450853	0.0038299													10.61		109.182	3	867.389	-7.43745	18.76	1	34.0222	4	636.788	1.13864	18.76	1	34.0222	4	636.788	1.13864									1.32456	1
NNISVDIISFGNIDK	24	1	1	PF3D7_0807800	1×Acetyl[K15]	0	1648.85	1.57903e-06	0													108.98	0.8073	64.8833	2	824.93	-0.652791	93.3	0.7527	84.1018	2	824.932	1.42014	72.44	0.8056	82.4529	2	824.931	0.827877						1.23539	8	20.7103	1.3447	4
NYVTSPLHASLIK	4	1	1	PF3D7_0932300	1×Acetyl[K13]	0	1442.8	0.00158807	0.000269693							10.71	1	71.7548	2	746.413	-6.64925	44.26	0.6818	37.4321	2	721.904	-0.0934801																		1.31923	2	5.01053
SNIIENIK	4	2	1	PF3D7_0629100; PF3D7_1339700	1×Acetyl[K8]	0	951.577	0.0609013	0.00490388													23.4		18.3396	2	486.772	-0.33226	22.61	0.5217	47.3967	2	476.292	0.266685	22.12	0.2273	47.9317	2	476.292	-1.14442									1.1085	3
SIYDNMNSQSNLNTK	8	1	1	PF3D7_0905100	1×Acetyl[K15]	0	1735.8	4.94474e-06	0													117.65	0.8729	26.4855	2	868.405	-0.240504	87.6	0.7273	46.402	2	864.897	0.789961	87.6	0.7273	46.402	2	864.897	0.789961						0.892152	2	9.37541	1.34367	3
FTWGIQVPNDPK	6	1	1	PF3D7_1034900	1×Acetyl[K12]	0	1408.73	0.00239525	0.00035233													49.91	0.78	52.6185	2	704.871	0.930935																		1.30735	5	10.998
TSGKVINSLSK	10	1	1	PF3D7_1118600	1×Acetyl[K4; K11]	1	1182.68	0.000585528	8.48905e-05							66.59	0.806	41.8827	2	591.844	0.0889085							64.45	0.75	46.1447	2	591.844	1.01784	64.45	0.75	46.1447	2	591.844	1.01784			1.32495	4	3.28729				1.32352	2
SIKMNSNENNNTTTTIIK	3	1	1	PF3D7_0823300	1×Acetyl[K3]	1	2065.02	8.45329e-05	0							52.43	0.5962	54.0618	2	1033.02	0.193121																					1.30379	3	10.3807
NNINLSLDDMNNNNNLK	5	1	1	PF3D7_1103800	1×Acetyl[K17]	0	2024.94	0.000162658	5.08231e-05													90.08	0.7556	47.3125	2	980.461	-2.28835	11.4	1	23.7791	4	506.987	-7.44265												1.30036	4	7.28693
ISLLPGIYMNGCVTFDEK	10	1	1	PF3D7_1033400	1×Acetyl[K18]	0	2071.04	1.54891e-05	0													66.55	0.7463	77.2455	2	1036.02	-0.286577																		1.29983	9	16.601
MGDGVINYK	7	1	1	PF3D7_1107800	1×Acetyl[K9]	0	1003.5	0.0017127	0.0002969													44.97	0.4222	24.0498	2	502.253	-0.764012	42.62	0.5581	44.2228	2	502.253	0.269967	42.62	0.5581	44.2228	2	502.253	0.269967						0.989965	1		1.36509	4
LIGEAWGQLSPAQKAPYEK	16	1	1	PF3D7_0817900	1×Acetyl[K14]	1	2093.11	0.00047082	8.48905e-05							12.75		85.4468	3	712.38	0.322226							79.18	0.8228	63.6095	2	1047.06	0.133825	79.18	0.8228	63.6095	2	1047.06	0.133825			1.97254	1					0.961097	8
AGQIILLDDGNLK	16	1	1	PF3D7_1037100	1×Acetyl[K13]	0	1369.77	0.000307706	5.08231e-05							10.49	1	75.4756	2	685.39	2.91969	53.29	0.3774	54.3841	2	685.387	-1.44706	44.03	0.4773	72.1739	2	685.389	1.85029	44.03	0.4773	72.1739	2	685.389	1.85029						1.09894	8	13.8984	1.49395	3
DKVIGQEVIKGDVNEEGPENKDK	5	1	1	PF3D7_0500800	1×Acetyl[K10; K2]	3	2554.32	0.000242465	5.08231e-05	12.47	0	37.5312	4	656.827	-6.71607							26.24	1	24.4065	4	639.334	-1.55327	71.61	1	44.6483	3	852.112	1.65391	24.67	1	44.0883	4	639.335	0.358324						1.42904	1		1.13916	3
NIVANFPVYK	9	1	1	PF3D7_1107700	1×Acetyl[K10]	0	1171.66	0.00612602	0.00101743													36.1	0.5833	43.5853	2	586.333	-0.106325	15.58	0.3125	64.7967	2	582.824	0.0615214	15.58	0.3125	64.7967	2	582.824	0.0615214						0.925416	5	30.3626	1.44716	1
INNQLNNNEMIK	6	1	1	PF3D7_1134600	1×Acetyl[K12]	0	1444.72	0.00112614	0.000197313													44.06	0.5455	28.2665	2	722.865	0.851706	44.93	0.5556	45.8837	2	729.883	1.66233	44.93	0.5556	45.8837	2	729.883	1.66233						1.0898	1		1.36409	1
DIINNVINNFTK	2	1	1	PF3D7_1452400	1×Acetyl[K12]	0	1404.75	0.000423749	8.48905e-05													47.95	0.4167	71.9109	2	702.878	0.872717	11.6	0.0833	53.0974	3	489.94	-3.34224	11.6	0.0833	53.0974	3	489.94	-3.34224						1.27058	2	22.6867
KKNPDDQISDLVNLVDNMNITQEK	4	1	1	PF3D7_1100800	1×Acetyl[K1; K2]	2	2771.39	0.000165105	5.08231e-05													76.78	0.7532	70.2922	3	924.468	0.757962																		1.2648	2	0.274697
DKGILDSSINSPNYLSK	3	1	1	PF3D7_1232100	1×Acetyl[K2]	1	1850.95	0.00247099	0.000383304																			38.87	0.6154	63.054	3	617.655	1.15183	12.75	0.0769	61.736	3	622.335	3.87815									1.34975	2
NMNTNNIYNEMK	16	1	1	PF3D7_0706500	1×Acetyl[K12]	0	1492.66	0.000107413	0													72.63	0.8493	27.9614	2	746.836	1.20011	77.5	0.641	51.0041	2	743.328	1.42003	72.95	0.6301	51.098	2	743.327	0.516196						1.99923	5	130.993	0.895723	4
VLNQMGEKAIYEGNEK	12	1	1	PF3D7_1019700	1×Acetyl[K8]	1	1864.91	0.000294665	5.08231e-05							68.61	0.7826	57.6259	2	932.961	1.45722																					1.26096	7	14.953
ENITNSMSTNTQGK	10	1	1	PF3D7_1244100	1×Acetyl[K14]	0	1524.7	3.11205e-05	0													77.66	1	20.438	2	762.851	-0.928509	74.42	0.8514	36.3142	2	762.851	-0.448136	74.42	0.8514	36.3142	2	762.851	-0.448136						0.954186	2	5.12135	1.40947	4
KNDSLEEQMSNDDIIK	12	1	1	PF3D7_0105200	1×Acetyl[K1]	1	1950.91	0.000104626	0													102.26	0.8137	33.928	2	946.959	0.892299	18.08	0.2222	102.459	4	488.484	-0.893251	18.08	0.2222	102.459	4	488.484	-0.893251						1.25099	7	15.5823
ASEVAAINIMNNK	6	1	1	PF3D7_1443100	1×Acetyl[K13]	0	1388.74	4.01569e-05	0													58.53	0.678	42.1912	2	694.873	-0.204675	64.97	0.7692	60.5306	2	694.875	2.34443	64.97	0.7692	60.5306	2	694.875	2.34443						1.30822	4	55.863	1.21786	1
SNMFTINNNVK	3	1	1	PF3D7_0727900	1×Acetyl[K11]	0	1281.63	0.0658538	0.00534178																			29.22	0.5862	55.3097	2	641.317	0.386175	29.22	0.5862	55.3097	2	641.317	0.386175									1.11196	2
NFLNTNKESSGSNINTLMK	5	1	1	PF3D7_1123500	1×Acetyl[K7]	1	2119.06	0.00170933	0.0002969							17.2	1	99.3766	2	1064.52	-1.49762							57.41	0.7719	60.2582	2	1060.03	0.785079	57.41	0.7719	60.2582	2	1060.03	0.785079									1.39119	3
SVGIAPLNPKPFLNSLAGNR	34	1	1	PF3D7_1126900	1×Acetyl[K10]	0	2072.17	9.91138e-07	0							10.1	1	102.471	3	689.057	0.0776845	105.1	0.8	64.8514	2	1036.59	-2.66171	80.65	0.8272	82.6519	2	1036.59	0.165942	80.65	0.8272	82.6519	2	1036.59	0.165942			2.14039	1		0.959541	11	5.68952	0.935959	10
ELYNGNIVMNNK	14	1	1	PF3D7_0821000	1×Acetyl[K12]	0	1408.69	0.000535642	8.48905e-05							13.29	1	153.148	2	729.368	7.62871	65.23	0.6769	32.1812	2	708.356	-0.892641	61.09	0.6885	51.5657	2	704.848	-0.324514	61.09	0.6885	51.5657	2	704.848	-0.324514						1.14089	6	4.99389	1.15227	3
IIDNINKEPINGDMLSTDK	2	1	1	PF3D7_0505500	1×Acetyl[K7]	1	2158.14	0.00780795	0.0011321													45.35	0.7333	41.0609	3	720.052	-0.344255	11.76	1	66.5376	3	724.697	-4.76037	11.76	1	66.5376	3	724.697	-4.76037						1.22562	1
NIDEVENLDDALK	5	1	1	PF3D7_1472000	1×Acetyl[K13]	0	1487.72	0.000183851	5.08231e-05													54.24	0.5	46.9866	2	744.365	0.484519																		1.22551	5	13.8313
YNTNTDSNNIDIKNDNSR	2	1	1	PF3D7_0926400	1×Acetyl[K13]	1	2153.99	0.0351705	0.00292906													11.55	1	81.1222	3	718.668	0.48078	23.88	1	36.4629	3	699.987	1.26537												1.5769	1		0.871902	1
NCPELTEDSFSILPSK	22	1	1	PF3D7_0813600	1×Acetyl[K16]	0	1843.89	1.31673e-05	0													74.09	0.8108	55.8383	2	922.447	0.672015	76.47	0.8158	75.8597	2	922.448	1.13543	62.86	0.8095	75.9704	2	922.448	1.46645						1.39811	6	25.7348	1.12737	4
MNTPNVINYNNMIENEK	6	1	1	PF3D7_0510100	1×Acetyl[K17]	0	2037.94	2.99261e-05	0													93.73	0.883	49.27	2	1019.47	-2.08864																		1.22081	4	23.7623
EALAIKDK	2	1	1	PF3D7_0202000	1×Acetyl[K6; K8]	1	936.547	0.0583469	0.00471215							22.86	0.1739	37.5718	2	468.777	-0.0965836																					1.22008	2	3.5422
NTNSLNINSFK	10	1	1	PF3D7_1237500	1×Acetyl[K11]	0	1251.63	0.0216181	0.00202826													44.48	0.4773	30.2544	2	626.32	0.218067	50.85	0.5294	53.9085	2	626.32	0.413124	36.52	0.5676	54.6325	2	626.321	1.48594						1.35262	1		1.12139	3
KNPDAEISDLVNLVDNMNITQEK	4	2	1	PF3D7_0101300; PF3D7_0700800	1×Acetyl[K1]	1	2600.29	0.00663075	0.0010422													35.27	0.6286	80.65	3	867.433	-0.572826																		1.21878	3	13.9672
IINNEGTVLQPLKNNVEHNK	16	1	1	PF3D7_1021900	1×Acetyl[K20; K13]	1	2274.22	0.00367761	0.000642284							28.79	0.3103	73.4305	3	777.428	2.17161							33.27	0.6667	54.6067	3	758.747	2.85653	32.01	0.2812	52.5205	3	758.746	1.08524									1.20121	7
HDHNQANIKDSVPLNGQTGVSNDTPQNLSSDASK	5	1	1	PF3D7_0412000	1×Acetyl[K9]	1	3637.72	0.00232701	0.00035233							73.42	0.8219	61.3868	4	910.186	0.428103																					1.21418	2	6.54271
KGPVELTEEDIAFK	7	1	1	PF3D7_0323000	2×Acetyl[K1; K14]	1	1575.83	0.000129033	5.08231e-05													98.53	0.7475	40.5265	2	788.418	0.873927																		1.21301	7	4.96374
TTEKDIVLYNK	2	1	1	PF3D7_0725300	1×Acetyl[K4]	1	1323.72	0.0811935	0.00692087							15.52	1	56.0119	2	686.875	-0.0135777	28.61	0.5862	21.9425	2	662.361	-1.01409																		1.2061	1
NINIYALK	4	1	1	PF3D7_1229100	1×Acetyl[K8]	0	962.586	0.0724919	0.00601457																			34.88	0.6857	59.758	2	481.797	0.285443	16.6	0.1765	59.2977	2	481.796	-0.221817									1.20506	2
IASQSGADVVGEDDLINK	3	1	1	PF3D7_1210000	1×Acetyl[K18]	0	1830.91	0.000389694	8.48905e-05													75.26	0.76	41.2859	2	915.959	1.17021																		1.20192	2	18.3257
YIFLGAPGSGKGTQSLNLKK	6	1	1	PF3D7_1008900	2×Acetyl[K19; K20]	2	2079.16	0.0399992	0.00337556													18	0.3333	80.9111	2	1082.09	-6.41718	27.48	0.2593	59.3445	3	693.725	0.632289	22.6	0.2609	58.6371	4	520.546	1.65327									0.924391	3
NVIKTPCPDKCINNDNNIIK	12	1	1	PF3D7_0310200	2×Acetyl[K4; K10; K20]	2	2454.21	0.0464266	0.00392106							38.71	0.5897	72.1998	2	1227.61	-0.175234																					1.19813	5	3.34229
MVNSLIMPNMNDLK	8	1	1	PF3D7_0621300	1×Acetyl[K14]	0	1626.81	0.000908237	0.00012711													39.42	0.359	59.949	2	813.911	1.14053	40.64	0.6341	78.6514	2	813.91	0.0900161	40.64	0.6341	78.6514	2	813.91	0.0900161						1.32737	2	29.3831	1.1867	3
HYNISNDQVLVIGDAENDIAMLSNFK	3	1	1	PF3D7_1226300	1×Acetyl[K26]	0	2920.41	0.00357827	0.00061823													41.94	0.6905	84.5755	3	974.143	-0.510261	18.26	0.2222	103.831	3	995.159	-4.79032	18.26	0.2222	103.831	3	995.159	-4.79032						1.19231	2	21.4385
LNNASILK	14	1	1	PF3D7_1361900	1×Acetyl[K8]	0	879.537	0.0146044	0.00165218							17.32	1	36.7289	2	440.273	0.650371	66.87	0.4925	17.5669	2	436.763	-1.56785	61.18	0.7213	19.7055	2	440.273	1.13613	54.43	0.6852	19.2753	2	440.273	0.927949			1.90364	1		0.99565	3	12.3434	0.914733	3
DMNNDVNNEINK	9	1	1	PF3D7_0629400	1×Acetyl[K12]	0	1426.63	0.000223674	5.08231e-05													82.91	0.8675	20.9971	2	713.82	-1.05096	12.26	1	42.5291	2	739.315	0.0357481												1.18808	5	7.7249
FNNNMNNMNNINNVNNMNSGYNNNMNNK	13	1	1	PF3D7_1107300	1×Acetyl[K28]	0	3276.34	1.57479e-06	0													71.3	1	39.9999	3	1092.79	-0.438233	100.39	0.8	57.0758	3	1092.78	-1.33243	73.32	0.0548	51.4913	3	1098.12	-0.0780752						1.00719	2	15.5325	1.27068	5
NNMSSQVETIK	9	1	1	PF3D7_1459000	1×Acetyl[K11]	0	1250.6	0.00251868	0.000383304													64.3	0.6406	24.7006	2	625.806	-0.326022	55.81	0.5	41.0523	2	625.808	3.38312	46.08	0.587	40.4287	2	625.807	1.23572						1.08199	3	0.460143	1.23314	3
GTTPESNFDSKTPEIK	9	1	1	PF3D7_1033200	1×Acetyl[K11]	1	1757.87	0.000932042	0.000164572							36.89	0.6486	56.645	2	896.933	-0.200551							73.19	0.7671	45.0715	2	879.438	1.31909	67.64	0.6912	45.6652	2	875.932	3.73723			1.17544	2	0.175769				1.16597	3
VANSLLAFGSSPAMIDNPKEVEEFAK	25	1	1	PF3D7_1239600	2×Acetyl[K19; K26]	1	2764.39	0.000136401	5.08231e-05													51.04	0.6667	68.597	3	922.136	2.15086	64.04	1	84.6053	3	922.135	2.01838	64.04	1	84.6053	3	922.135	2.01838						1.75748	3	14.5055	0.926337	6
MITTLDNNIIHK	11	1	1	PF3D7_0604500	1×Acetyl[K12]	0	1433.81	0.00302467	0.000439778							12.02	0	68.1222	3	497.942	-1.37765	39.27	0.5897	33.728	3	478.608	1.21797	41.84	0.6429	55.5373	3	478.608	0.324034	25.92	0.5769	55.0011	3	478.608	1.40953						1.08133	5	22.7919	1.22296	3
SNLSSPIKENR	8	1	1	PF3D7_1435500	1×Acetyl[K8]	1	1251.68	0.049456	0.00416856							15.78	1	37.7001	2	647.347	0.424654							30.77		35.7727	3	417.897	0.286604	30.77		35.7727	3	417.897	0.286604			1.34328	2	2.84424				1.08909	2
NLDTTSSINYNQK	10	1	1	PF3D7_0729100	1×Acetyl[K13]	0	1504.74	6.38859e-05	0													67.88	0.7794	26.1669	2	749.362	-1.4311	100	0.81	41.8234	2	752.872	0.878888	80.21	0.8125	42.2298	2	752.872	0.878888						1.00209	1		1.14333	4
LTMYLDIGSK	23	1	1	PF3D7_1344200	1×Acetyl[K10]	0	1140.6	0.00307211	0.000471468							41.53	0.5952	77.4477	2	574.312	1.53102	40.42	0.725	47.8313	2	570.802	0.107134	39.44	1	68.3487	2	570.803	1.39141	35.88	1	68.4315	2	570.802	-0.642028			0.815305	3	5.82832	0.928304	5	17.5659	1.31713	4
NLKPSDANVDIK	4	1	1	PF3D7_1141800	1×Acetyl[K3]	0	1313.71	0.000427795	8.48905e-05													16.4	0	101.449	3	454.917	2.96925	57.39	0.5789	40.8153	3	438.573	-1.3424	57.39	0.5789	40.8153	3	438.573	-1.3424									1.17009	2
EKNDIPIYMPNLSLLGNMNK	17	1	1	PF3D7_1036900	2×Acetyl[K2; K20]	1	2304.17	1.38198e-05	0													78.85	0.7215	75.9564	3	768.73	1.69631																		1.16939	6	6.42064
QKENTPNTISHVLMNK	3	1	1	PF3D7_1437000	2×Acetyl[K2; K16]	1	1860.97	0.095194	0.00827279	15.59	0.0625	42.188	3	646.662	-2.2369							29.3	0.3448	25.6124	2	930.99	1.15361																		1.16899	2	0.549002
NNSNTNIIFLSGTMNPK	6	1	1	PF3D7_1417200	1×Acetyl[K17]	0	1878.96	5.88668e-06	0							19.22	0.4211	92.4671	3	641.651	5.1931	102.96	0.835	53.6157	2	939.982	0.5907	50.96	0.5294	75.2971	2	939.98	-1.81308	50.96	0.5294	75.2971	2	939.98	-1.81308						1.0124	4	21.8113	1.24231	1
EGGDLLIKGNNVDK	11	1	1	PF3D7_1124300	1×Acetyl[K8]	1	1513.79	0.00405565	0.000748624							40.67	0.0244	57.2037	2	757.397	0.528689																					1.16416	5	6.6004
MKLNISNPLNNVQK	56	1	1	PF3D7_1342000	2×Acetyl[K2; K14]	1	1612.88	5.6798e-05	0							28.05	0.4643	84.1197	2	831.46	1.13214	10.72	1	87.1626	2	856.948	-6.26217	105.85	0.7075	27.2949	2	806.948	2.76773	87.29	0.6092	63.0843	2	806.947	1.63247			1.62847	1					0.932154	20
KIEGVNVLTSVIESAQDVADLK	17	1	1	PF3D7_0503400	2×Acetyl[K1; K22]	1	2342.3	5.09518e-08	0													127.51	0.9219	88.5698	2	1171.65	0.298659	58.34	0.7931	102.35	3	781.437	-1.40084	58.34	0.7931	102.35	3	781.437	-1.40084						1.11282	10	16.5527	1.18212	3
KDETATINK	4	1	1	PF3D7_1201000	1×Acetyl[K1]	1	1026.55	0.00668778	0.0010422													45.53	0.6304	12.3644	2	513.78	-0.924633	20.06	0.2	38.6228	2	531.278	0.377554	20.06	0.2	38.6228	2	531.278	0.377554						1.16223	4	8.20819
INQNLNTNINLPGNSK	8	1	1	PF3D7_1309400	1×Acetyl[K16]	0	1767.95	1.41603e-05	0													87.12	0.8276	40.4914	2	884.479	-1.78982	84.83	0.6941	57.9879	2	877.464	0.368377	61.96	1	57.4152	2	884.482	1.66249						0.947235	1		1.17858	2
MLIVGGIDK	14	1	1	PF3D7_1350100	1×Acetyl[K9]	0	959.578	0.0537225	0.00443247													36.08	0.4167	38.8024	2	480.293	-0.17696	12.4	1	41.5733	2	488.29	0.408572	12.4	1	41.5733	2	488.29	0.408572						1.15857	9	7.32626
LDFMITNLNNINEEMETMK	20	1	1	PF3D7_0108300	1×Acetyl[K19]	0	2300.06	3.13839e-07	0													133.44	0.8647	79.4278	2	1150.53	-0.00116763	94.39	0.883	94.8304	2	1157.55	0.145752												1.00393	10	3.87414	1.31311	1
TSVQETSKSIKNHNVTTGR	29	1	1	PF3D7_1008100	2×Acetyl[K8; K11]	2	2178.12	0.00035274	8.48905e-05							53.58	1	42.6921	3	726.714	2.75226	39.35	1	25.4732	3	726.712	-0.27411	36.93	0.6216	44.9525	3	726.713	0.566547	36.55	0.6757	46.13	3	726.713	1.23907			1.25412	8	4.59579	1.14804	3	8.06451	1.19103	4
GNIPFDMNLTNDISK	3	1	1	PF3D7_0715200	1×Acetyl[K15]	0	1736.82	0.000342585	8.48905e-05													52.6	0.5849	61.0763	2	846.926	0.280718	28.76	0.6207	71.1415	2	868.914	2.61567												1.15154	2	1.82437
NAFDDEEENNIPINEVNK	8	1	1	PF3D7_1366300	1×Acetyl[K18]	0	2117.98	0.000215754	5.08231e-05													73.09	1	42.3973	2	1052.48	-1.06836	86.5	0.2326	60.3449	2	1059.5	1.40465	86.5	0.2326	60.3449	2	1059.5	1.40465						1.28324	2	4.23322	1.08566	2
VNINNDITKVDEEK	5	1	1	PF3D7_1107300	1×Acetyl[K14]	1	1644.86	0.000631819	8.48905e-05													18.9		67.6857	2	836.929	7.45419	90.84	0.8242	46.9541	2	822.938	3.59822	90.84	0.8242	46.9541	2	822.938	3.59822									1.08481	2
YEVVIEGNEVYALLPK	9	1	1	PF3D7_0720400	1×Acetyl[K16]	0	1835.98	1.62358e-06	0													84.1	0.6548	72.6418	2	918.493	-0.64298	65.25	0.6769	88.4463	2	918.493	0.221362	65.25	0.6769	88.4463	2	918.493	0.221362						0.812031	3	76.0311	1.29746	3
NDGTYDSLSNSITIK	4	1	1	PF3D7_1235300	1×Acetyl[K15]	0	1683.83	1.95901e-05	0													18.04	0.2778	29.0601	3	561.946	-0.732945	86.78	0.8161	61.2921	2	821.413	1.93672	70.31	0.8143	61.6395	2	821.412	1.34192									1.16454	2
VIGGKVGGKVGGK	52	1	1	PF3D7_0320900	2×Acetyl[K5; K9; K13]	2	1239.74	0.00012944	5.08231e-05	65.08	0.4615	26.7244	2	623.883	-0.0918366	73.63	0.5676	42.434	2	620.375	1.14903	72.3	0.5278	18.003	2	620.374	-0.721791	82.54	0.5542	47.4017	2	620.375	0.459781	67.73	0.3088	46.7547	2	623.885	2.1601	2	0.423559	1.15202	5	18.1109	1.13753	8	3.13452	1.13498	8
KSTENVNISNINSSSNQNSNK	4	1	1	PF3D7_1445200	1×Acetyl[K1]	1	2279.09	4.7999e-05	0													13.2	1	32.3203	4	581.033	6.25839	69.54	0.6286	38.2601	3	760.367	0.490526	69.54	0.6286	38.2601	3	760.367	0.490526									1.13947	1
SNIMMEPELVSVIDTVK	103	1	1	PF3D7_1212700	1×Acetyl[K17]	0	1904.97	3.41538e-06	0													80.75	0.7778	34.5303	2	952.989	0.321184	78.2	0.7564	95.9714	2	960.01	3.42211	55.69	0.7321	94.7927	3	640.34	0.648015						0.982812	27	31.5221	1.2224	13
NIDLPDEELVNEVIK	8	1	1	PF3D7_0933000	1×Acetyl[K15]	0	1753.94	0.000262287	5.08231e-05							10.47	1	24.7353	4	449.744	2.46823	62.74	0.6508	71.4833	2	877.475	1.1193																		1.13675	6	28.5812
SSNNSIFFKTLSK	8	1	1	PF3D7_1433400	1×Acetyl[K9]	1	1521.8	0.00132228	0.000197313							66.03	0.4545	83.2496	2	761.406	1.0568																					1.13632	5	4.78495
KVENFDNNNINNNYLKGDGEK	6	1	1	PF3D7_1124300	1×Acetyl[K16]	2	2481.16	0.0225137	0.00212486							34.15	0.5294	53.8168	3	827.726	0.0211282																					1.1353	3	8.53595
GNINENIFSMNNTYNNMK	2	1	1	PF3D7_0409400	1×Acetyl[K18]	0	2131.97	0.000118017	0							11.65	1	49.085	3	725.989	4.3166	68.03	0.8088	50.5653	2	1066.49	0.757633																		1.13289	2	83.4677
NMVASINDVSSK	9	1	1	PF3D7_1415400	1×Acetyl[K12]	0	1313.65	0.00026154	5.08231e-05							10.4	1	88.8491	2	657.324	-5.46237	63.56	0.7656	31.0055	2	636.322	-0.790447	60.08	0.65	49.7857	2	636.323	1.12944	57.47	0.7544	49.2344	2	636.323	1.60942						0.989444	2	16.8792	1.22795	3
DNVIVQEIMNEDVNEKDTESKDK	9	1	1	PF3D7_0500800	1×Acetyl[K21]	2	2706.3	0.000718455	8.48905e-05													39.02	0.641	45.4331	3	902.769	-1.56412	12.05		71.9027	3	922.111	5.73771												1.13054	6	15.3927
VSCNNCNGSGKKPGTNLTICK	4	1	1	PF3D7_0409400	2×Acetyl[K12; K21]	1	2316.1	0.0520008	0.00432176																			33.84	0.6471	36.1399	3	772.705	1.29887	22.51	0.5217	35.8124	3	772.703	-0.835695									1.10989	2
ATVDIPSNVDTK	21	1	1	PF3D7_1014600	1×Acetyl[K12]	0	1259.65	0.000858471	8.48905e-05													48	0.7083	29.1929	2	630.327	-1.22532	57.21	0.7895	48.7707	2	633.837	2.09593	57.21	0.7895	48.7707	2	633.837	2.09593						1.05275	5	25.552	1.16762	5
KMWISDSFNSESGSVVLNDTSK	8	1	1	PF3D7_0624000	1×Acetyl[K22]	1	2438.16	1.56753e-06	0													135.55	0.8456	49.7807	2	1216.08	1.35965	60.89	0.7049	68.9869	3	813.393	0.61888	41.42	0.5366	68.5256	3	811.054	0.70138						0.801963	2	7.42209	1.11322	2
EQNISPNFVVK	2	1	1	PF3D7_1307100	1×Acetyl[K11]	0	1274.67	0.0302201	0.00271675													20.51	0.4286	40.9574	2	637.84	-0.46589																		1.1274	1
GSPEGLAKIKENEEEK	9	1	1	PF3D7_1132300	1×Acetyl[K8; K16; K10]	2	1806.92	0.0459638	0.00389788							27.76	0.4643	42.3107	3	602.98	3.30831	13.42	1	58.513	2	921.462	1.89806	12.21	1	62.4581	2	945.976	1.83878	12.21	1	62.4581	2	945.976	1.83878			1.1259	4	12.176
MQDSYGNFHNVHDIAQQK	13	1	1	PF3D7_1021900	1×Acetyl[K18]	0	2138.98	7.75351e-05	0													78.93	0.8734	24.6019	2	1069.99	0.189906	48.51	0.7143	46.144	3	713.666	2.00984	37.12	0.5405	44.8549	3	713.665	0.896988						1.01868	5	12.0165	1.13969	3
YGEEQVKIWR	5	1	1	PF3D7_1120100	1×Acetyl[K7]	1	1356.7	0.0110859	0.00141426							34.03	1	63.9827	2	678.855	0.384718																					1.12318	3	40.6342
MDDDKDVNDSIHEANDDNNK	21	1	1	PF3D7_1249300	1×Acetyl[K5]	1	2310.95	2.4288e-06	0													76.3	1	17.9956	3	770.988	0.0188069	38.15	1	33.5075	4	578.492	-0.673705	38.15	1	33.5075	4	578.492	-0.673705						1.03749	9	8.89281	1.16271	5
TTGAEENNMNMNGIDDKDNK	13	1	1	PF3D7_1115400	1×Acetyl[K20]	1	2217.95	4.71652e-06	0													133.69	0.8657	21.1233	2	1109.48	0.200862	71.84	0.7778	39.3972	3	739.988	1.13044	61.65	0.8226	39.4599	3	737.647	-1.42741						1.03533	5	10.6239	1.10905	2
SSSVPQGSPREPVSPENPNPVTQIPGNGGALVTPIPLPK	4	1	1	PF3D7_0207400	1×Acetyl[K39]	1	3915.06	6.14481e-05	0													18.39	0.1667	97.6692	3	1324.37	-5.09523	64.23	0.75	83.7996	3	1305.69	0.343261	64.23	0.75	83.7996	3	1305.69	0.343261									1.1194	1
NIMLMDNIPQDSLLQK	34	1	1	PF3D7_0604500	1×Acetyl[K16]	0	1872.96	0.000135637	5.08231e-05							24.46	0.4583	22.8464	4	472.996	5.5089	71.61	0.6806	66.7294	2	936.981	-0.85964	74.4	0.6351	83.3674	2	936.982	0.704565	67.25	0.6269	83.462	2	936.981	-0.468589						1.13937	10	9.47234	1.1065	13
NYNNNIMDTTTNSSSSPSSVLNDVYIIKEK	11	1	1	PF3D7_0802000	1×Acetyl[K28]	1	3369.64	8.97232e-07	0																			112.99	0.8761	80.0949	3	1123.89	4.01265	84.63	0.6824	79.9532	3	1116.87	-0.488924									1.08721	6
DGKYPVGEILEYNNYNLSGQSLVEK	11	1	1	PF3D7_1434600	2×Acetyl[K3; K25]	1	2829.39	1.43822e-06	0													94.56	0.7158	62.2082	3	943.805	1.7395	96.8	0.8763	79.667	3	943.805	1.86893	58.93	1	79.1102	3	943.804	0.898202						1.20695	4	4.95288	1.09774	3
VHVTLPDDYPFASPSIGFMNK	9	1	1	PF3D7_1033900	1×Acetyl[K21]	0	2335.14	5.34661e-05	0													44.73	0.6	67.7157	3	779.054	1.99722	39.83	0.65	85.014	3	779.054	1.36991	10.67		97.5336	2	1192.59	-1.37422						1.12581	7	26.1988	1.09894	1
EEKGQILK	6	1	1	PF3D7_0412000	1×Acetyl[K3]	1	993.569	0.0292218	0.00257249							42.16	0.5238	34.5659	2	497.288	-0.00507765																					1.11147	4	3.68623
IDNNNIINDISTNNPYMK	3	1	1	PF3D7_0629700	1×Acetyl[K18]	0	2093	0.000117195	0													54.52	0.7455	59.4836	2	1047	-0.115466	15.31	0	49.022	3	698.34	3.43583												1.1111	2	109.683
NMNSNDEKPTTSTENMFPSHSTNINDSNIVK	7	1	1	PF3D7_1239200	2×Acetyl[K8; K31]	0	3466.55	1.8691e-05	0													70.21	0.7714	34.7544	3	1156.19	-0.426064	44.78	0.6667	56.7211	4	867.395	3.17947												0.962216	3	20.0147	1.25803	1
GTPEKPLCGFSANVVNILNSMNVK	23	1	1	PF3D7_0304500	1×Acetyl[K24]	0	2589.32	3.38934e-05	0													54.55	0.7455	81.0239	3	863.778	0.807678	59.46	0.7627	96.8953	3	863.778	1.3734	51.24	0.7255	95.7262	3	866.118	2.35198						1.07268	8	8.56332	1.13582	4
WSAIKPVPDIGDENTDIK	9	1	1	PF3D7_1216900	1×Acetyl[K5]	0	2019.07	1.96992e-05	0													48.96	0.7347	43.6875	3	673.696	1.32406	62.56	0.7619	63.9878	3	673.695	0.145117	18.48	0.2778	75.7305	3	680.678	-4.20812						1.06825	7	15.9858	1.14895	1
KFGAQNMSGGTYQAQNTSGGMYEAQNTSGGIYGAQNTLR	18	1	1	PF3D7_1473700	1×Acetyl[K1]	1	4058.84	8.89814e-08	0													127.92	0.8594	39.4506	3	1353.61	-1.84809	111.95	0.8214	60.1159	3	1353.62	-0.224034	76.54	0.7273	61.0979	3	1355.96	4.23159						1.05117	4	6.86608	1.13646	5
DLNIHTITTPLGSQLSHAAGCGYALK	21	1	1	PF3D7_1312600	1×Acetyl[K26]	0	2738.39	1.09888e-05	0							12.45	1	125.111	2	1390.71	3.9232	59.64	0.75	60.2969	3	913.471	2.15297	60.43	0.8333	77.5497	3	918.149	1.33415	60.43	0.8333	77.5497	3	918.149	1.33415						1.15345	4	47.4448	1.04335	4
SNELEGEGINLSEQGGENITDLDKK	6	1	1	PF3D7_0706500	2×Acetyl[K24; K25]	1	2703.31	0.00169442	0.0002969													55.85	0.6607	45.8331	3	901.778	1.56376	21.01	0.4286	65.8082	3	901.779	2.4443	21.01	0.4286	65.8082	3	901.779	2.4443						1.05909	4	1.67181	1.1243	1
NIQIIGMPK	7	1	1	PF3D7_0821600	1×Acetyl[K9]	0	1034.63	0.00381823	0.000703011													42.77	0.3721	41.3822	2	507.295	1.3989	39.74	0.55	65.2989	2	517.821	1.2734	39.74	0.55	65.2989	2	517.821	1.2734						0.940986	2	8.17163	1.2263	2
VAEEIQINDK	10	1	1	PF3D7_1004500	1×Acetyl[K10]	0	1214.65	0.000792526	8.48905e-05							11.66		57.7998	2	607.826	0.0187956	56.19	0.5179	25.979	2	579.803	-0.848099	60.59	0.5082	43.975	2	579.804	-0.321298	60.59	0.5082	43.975	2	579.804	-0.321298						1.15229	4	2.36569	1.14828	3
KNYALEASSMGLSNNDNNISSQYYK	4	1	1	PF3D7_1036900	1×Acetyl[K25]	1	2811.29	1.14287e-05	0													80.95	0.8519	40.3761	3	937.767	-0.584286	55.88	1	60.815	3	937.77	2.021												1.13243	2	10.145	1.05864	1
IYENTLVTPTSEYTNVENIK	16	1	1	PF3D7_1426700	1×Acetyl[K20]	0	2328.16	1.74651e-06	0													112.71	0.7788	54.6473	2	1164.59	1.29309	71.88	0.6528	70.3254	2	1164.59	2.02714	71.88	0.6528	70.3254	2	1164.59	2.02714						0.90369	7	42.6148	1.2009	2
NSNISFPQNMNANIGGLK	2	1	1	PF3D7_1361200	1×Acetyl[K18]	0	1918.94	0.000529968	8.48905e-05													55.05	0.5273	54.7383	2	959.976	0.167924																		1.09365	2	12.3893
NYIFIFGEITTK	14	1	1	PF3D7_0922200	1×Acetyl[K12]	0	1466.82	0.000199216	5.08231e-05	13.16	0.0769	14.2533	3	496.595	-4.22281	47.33	0.766	113.294	2	733.914	0.571657	68.96	0.6377	75.9462	2	723.388	0.396125															0.856578	3	0.250021	1.3307	6	18.9736
SVNGNYVDCILK	9	1	1	PF3D7_0709500	1×Acetyl[K12]	0	1381.68	0.00360696	0.000642284																			62.14	1	64.4509	2	691.344	1.90809	62.14	1	64.4509	2	691.344	1.90809									1.09126	3
ISMNESNLSGTTPTLSK	12	1	1	PF3D7_1322200	1×Acetyl[K17]	0	1786.9	2.47632e-05	0													91.18	0.7802	38.7227	2	893.951	-0.827228	82.23	0.8659	57.359	2	893.951	-0.690599	82.23	0.8659	57.359	2	893.951	-0.690599						0.981045	5	11.4991	1.11807	2
VIGGKVGGKVGGKVLGLGK	90	1	1	PF3D7_0320900	3×Acetyl[K5; K9; K13]	3	1856.14	4.4724e-06	0							81.29	0.6296	91.3808	2	928.577	0.845436	102.92	0.6602	61.5877	2	928.576	0.253547	102.91	0.6311	77.8485	2	928.576	0.779671	95.24	0.6526	77.9127	2	928.576	0.385078			1.11284	14	4.6883	1.10836	10	6.02895	1.07646	14
NCVCPLIVTK	14	1	1	PF3D7_0934100	1×Acetyl[K10]	0	1203.62	0.00971363	0.00120744													22.96	0.2174	35.7118	2	602.315	0.612521	36.48	0.4444	52.9515	2	602.315	-0.604508	35.58	0.5278	53.7547	2	602.315	0.511102						1.42436	1		0.952834	4
IQNMNTMIDDKEDNPFYNVMNNNIDLEK	13	1	1	PF3D7_0927600	1×Acetyl[K28]	1	3372.52	8.23378e-05	0													65.27	0.7846	68.3614	3	1124.84	0.296196	60.04	0.8167	84.7583	3	1124.84	0.187609	60.04	0.8167	84.7583	3	1124.84	0.187609						1.0031	6	5.31507	1.13178	1
KLQTDSPFGVSGSPIGNDIMK	5	1	1	PF3D7_0812600	2×Acetyl[K1; K21]	1	2191.11	8.11167e-05	0							17.48	1	123.095	3	759.044	-4.69197	13.96	1	66.6962	2	1111.06	-6.3367	51.99	0.6346	71.5756	3	731.041	0.342561	49.89	0.74	70.3855	3	731.039	-1.66306									1.01238	3
DDGDDILVSK	2	1	1	PF3D7_0624600	1×Acetyl[K10]	0	1083.53	0.0175916	0.00177086													42.25	1	27.8861	2	542.267	-1.53633	14.5	0	37.5067	2	559.767	4.52063	14.5	0	37.5067	2	559.767	4.52063						1.08812	1
KSISMNHNNTDNNNNNNNNNNNNINNNNNNVK	9	1	1	PF3D7_1107300	1×Acetyl[K32]	1	3669.58	0.00334832	0.000527008													56.13	0.8036	12.413	4	918.152	2.35962	31.99	0.5938	27.7224	4	917.66	-0.330777												1.1193	4	17.5318	1.05597	3
SITMPVLSCTCTLTNEEKEWMK	3	1	1	PF3D7_0703500	2×Acetyl[K18; K22]	1	2658.23	0.107254	0.0093436													19.99	0.2	65.8717	3	886.748	-0.00514																		1.08659	2	7.86378
QIQTLIDTFKK	2	1	1	PF3D7_1216900	1×Acetyl[K11; K10]	1	1376.78	0.0127798	0.00151152													18.79	0.3684	40.9068	3	450.272	-0.286786	17.28	0.1765	62.7792	3	450.272	0.120476	17.54	0.1667	71.4448	2	688.894	1.36168						0.886665	1		1.28365	1
DLMGISSPLGNNNIK	24	1	1	PF3D7_1244100	1×Acetyl[K15]	0	1572.81	0.000191573	5.08231e-05													56.54	0.5965	54.2305	2	786.906	0.388072	59.65	0.7333	74.1709	2	793.924	0.752736	59.65	0.7333	74.1709	2	793.924	0.752736						1.14888	8	16.2185	1.05217	4
DNAVDVLVCNIK	3	1	1	PF3D7_1445100	1×Acetyl[K12]	0	1359.69	0.0017073	0.0002969													12.39	1	15.6049	3	470.243	-5.22413	40.21	0.45	73.5731	2	680.35	-0.0692697	40.21	0.45	73.5731	2	680.35	-0.0692697									0.968229	2
MDQTVDILK	11	1	1	PF3D7_1412100	1×Acetyl[K9]	0	1069.57	0.00436506	0.000876298													50.31	0.62	36.5299	2	535.286	-1.60627	49.4	0.5918	56.1277	2	531.779	0.635714	49.4	0.5918	56.1277	2	531.779	0.635714						1.00142	2	12.6053	1.12782	3
NILCNTNYQVNIK	14	1	1	PF3D7_1239200	1×Acetyl[K13]	0	1607.84	2.34994e-05	0							17.7	0.1111	92.2697	3	550.622	1.16296	45.21	0.5556	39.9174	2	804.419	-6.12108	97.68	0.7041	62.1638	2	804.424	0.0285964	97.68	0.7041	62.1638	2	804.424	0.0285964						1.24385	1		1.00362	4
KLGSGSFGDIYVAK	10	2	1	PF3D7_1136500.1; PF3D7_1136500.2	1×Acetyl[K1]	1	1441.77	0.000798204	8.48905e-05													57.88	0.3276	33.2637	2	721.387	-1.7912	70.68	0.8169	55.8117	2	721.389	1.59549	53.59	0.537	55.5672	2	721.389	1.25682						1.48028	1		0.921301	4
ELLNENNVESLNFEIIK	10	1	1	PF3D7_1124600	1×Acetyl[K17]	0	2032.08	4.65449e-06	0													111.56	0.8839	68.8319	2	1016.54	0.329643																		1.08136	10	8.87958
FDKNNILEEK	6	1	1	PF3D7_1474900	1×Acetyl[K3]	1	1249.64	0.100493	0.00856803													40.44	0.25	23.7552	2	625.325	0.219602	38.02	0.3421	43.9391	2	628.834	1.13075												1.01816	3	8.87105	1.14352	2
IVTSILSNK	4	1	1	PF3D7_0821200	1×Acetyl[K9]	0	974.588	0.00232764	0.00035233													13.22	0.2308	110.939	2	508.803	-0.23611	56.69	0.6491	51.2673	2	487.798	1.38808	56.69	0.6491	51.2673	2	487.798	1.38808									1.06701	2
QIDNTLINNINSGFNNIIK	11	1	1	PF3D7_1361200	1×Acetyl[K19]	0	2145.13	1.25629e-05	0							10.51	0.0909	64.3705	3	715.71	-7.32374	64.21	0.625	74.5722	2	1090.61	1.28068	92.86	0.7742	90.9801	2	1073.07	4.31976	76.39	0.6974	90.6212	2	1073.07	2.49878									1.11394	6
VFNNKFNNNNIK	5	1	1	PF3D7_1021900	1×Acetyl[K5]	1	1465.75	0.0214991	0.00200589							22.07	1	54.329	2	757.895	0.789971							29.17	0.3448	40.9397	3	489.256	-1.07444	18.06	0.1667	40.683	3	489.256	-0.574755									1.13775	2
NEMGDINNDEENLQISDK	6	1	1	PF3D7_1438500	1×Acetyl[K18]	0	2091.93	8.65068e-08	0													130.4	0.9077	39.6561	2	1046.47	-1.22576	12	1	80.9575	2	1075.47	-6.58052												1.07689	4	7.40979
NAEQYLMNVQSNISNNTLNNNTSGSEMPQNNSPNELQSEMK	8	1	1	PF3D7_1443900	1×Acetyl[K41]	0	4584.03	4.06552e-05	0							16.09	0	105.822	4	1169.26	-0.887001	57.17	0.4035	60.7278	4	1146.76	-2.88619	77.93	0.7564	76.7078	4	1146.77	4.78309	36.79	0.2162	73.2705	4	1150.77	3.2182						0.955725	2	7.5321	1.02008	3
NDSNSVGIK	4	1	1	PF3D7_0824400	1×Acetyl[K9]	0	940.481	0.00321054	0.000527008													45.22	0.7111	16.2111	2	470.744	-0.372136	19.46	1	27.5513	2	470.743	-2.18927												1.08543	2	1.41019	1.06398	1
NEVDHVTQTCENINK	9	1	1	PF3D7_0814300	1×Acetyl[K15]	0	1800.82	0.00020978	5.08231e-05													79.6	0.7375	20.2326	2	900.914	1.15099	42.06	0.6429	37.4558	3	600.945	0.465666	42.06	0.6429	37.4558	3	600.945	0.465666						0.825443	5	29.4815	1.17814	2
NEAGVPMVNLLHNENIIPGIKVDK	23	1	1	PF3D7_1444800	1×Acetyl[K24; K21]	1	2635.45	0.00127515	0.000197313							10.21	1	147.666	3	898.485	-6.45105							38.15	1	84.2639	3	879.156	0.372902	38.15	1	84.2639	3	879.156	0.372902									1.12522	9
KNVEMGVTENNYIK	5	1	1	PF3D7_0423500	1×Acetyl[K14]	1	1645.83	0.00385227	0.0007208													17.48	0.2941	93.5493	2	852.428	6.31006	73.21	0.7397	47.159	2	823.421	0.739245	73.21	0.7397	47.159	2	823.421	0.739245									1.19462	2
QIFQNNPSK	21	1	1	PF3D7_1134000	1×Acetyl[K9]	0	1075.55	0.0308581	0.00277964													46.45	0.5	19.8462	2	538.28	0.138492	41.57	0.5952	35.5375	2	538.281	0.705968	41.57	0.5952	35.5375	2	538.281	0.705968						0.983501	8	7.05149	1.11569	3
DIYKPIQSYANNFSK	77	1	1	PF3D7_0501000	1×Acetyl[K4]	0	1801.93	5.48125e-05	0							17.56	1	81.4716	2	915.457	0.0785399	80.85	0.8272	42.7618	2	901.469	-0.10088	87.24	0.7701	63.0004	2	901.471	2.06693	80.61	0.7284	61.4368	2	901.47	0.71205			1.47708	2	156.383	1.04697	18	19.9549	0.884243	12
NNNNDSNNNNDNNNNNIMNENKK	6	1	1	PF3D7_1021900	1×Acetyl[K22; K23]	1	2683.12	0.00133319	0.000197313							11.12	1	171.736	3	912.039	-3.14273	51.96	0.7308	12.1056	3	895.047	1.79227																		1.0718	2	17.6271
ENESSLNNDSLMYIK	6	1	1	PF3D7_1006700	1×Acetyl[K15]	0	1763.82	0.00405565	0.000748624													65.61	0.7879	41.8393	2	882.416	0.905567	12.57	0.0769	83.328	3	600.277	-0.337027	12.57	0.0769	83.328	3	600.277	-0.337027						1.07108	3	8.97957
INPLSSDNTSSIILNSNNMNK	25	1	1	PF3D7_0704300	1×Acetyl[K21]	0	2276.12	6.09689e-08	0													138.85	0.8849	52.3673	2	1138.56	-2.29264	141.69	0.8803	70.742	2	1138.57	2.96319	115.69	0.8362	70.3258	2	1138.57	1.99784						1.1072	5	5.65975	1.05141	7
INITEEGMNYLAK	21	1	1	PF3D7_1106000	1×Acetyl[K13]	0	1495.75	0.000211283	5.08231e-05													67.39	1	47.0595	2	755.394	0.205339	78	0.7821	66.2798	2	748.377	0.632869	78	0.7821	66.2798	2	748.377	0.632869						0.829834	7	6.28523	1.1717	5
IINNFPVPSSNDIHGCPFK	6	1	1	PF3D7_0910900	1×Acetyl[K19]	0	2177.11	0.00182935	0.0002969													32.58	0.4848	49.5138	3	726.375	0.372599																		1.06918	5	13.6986
VEEHTYDYDYVVIGGGPGGMASAK	2	2	1	PF3D7_0923800.2; PF3D7_0923800.1	1×Acetyl[K24]	0	2580.17	0.0853693	0.00732243							17.19	0.1176	52.5232	3	860.721	-6.95231	26.75	1	44.8825	3	841.392	-0.704542	13.36	0.2308	99.543	4	631.297	2.19407	13.36	0.2308	99.543	4	631.297	2.19407						1.06901	1
GMAINFISK	16	1	1	PF3D7_1459000	1×Acetyl[K9]	0	994.558	0.00462658	0.00101743							27.34	0.2222	70.2521	2	490.766	1.43451	34.08	0.3235	41.1467	2	497.782	-0.269084	42.31	0.4762	65.0619	2	490.765	0.251809	42.31	0.4762	65.0619	2	490.765	0.251809			1.1636	1		1.21026	4	28.5091	0.986275	6
ADNNLDKNESDSSCINASDEQK	2	1	1	PF3D7_1124300	1×Acetyl[K7]	1	2503.06	0.00472543	0.00101743																			42.06	1	40.4767	3	835.025	0.660921	42.06	1	40.4767	3	835.025	0.660921									1.06805	1
NNASLISLAK	3	1	1	PF3D7_0927300	1×Acetyl[K10]	0	1072.6	0.00117277	0.000197313													64	0.625	31.6951	2	515.798	-0.732392	23.31	1	56.8982	2	519.307	0.259907	11.83		34.3406	2	536.804	0.485759						1.06344	2	6.12739	1.07044	1
KDVIEQEIVSEEVNEKDTK	19	1	1	PF3D7_0500800	1×Acetyl[K1; K19; K16]	2	2232.12	6.17368e-06	0							13.7	1	64.8119	3	763.395	0.185964	90.62	0.8242	31.3006	2	1116.57	-0.308471	79.54	0.775	52.1905	3	744.715	2.63865	57.96	0.7931	51.4206	3	744.714	1.81834			1.24942	1		0.938342	7	4.31157	1.03963	3
ENINDNNNNNK	7	1	1	PF3D7_1331700	1×Acetyl[K11]	0	1309.58	0.00517823	0.00101743													40.53	0.6829	10.8911	2	655.297	1.24899	11.07	0.0909	90.9153	3	448.861	-6.55046												1.06404	5	10.0738
LIIVTGPNMGGK	7	1	1	PF3D7_1427500	1×Acetyl[K12]	0	1271.72	0.00259634	0.000383304							19.91	0.3	119.093	2	636.366	2.35555	47.48	0.4255	44.1384	2	600.344	-0.951677	36.72	0.5405	62.7948	2	600.345	0.879864	36.72	0.5405	62.7948	2	600.345	0.879864						1.00143	4	7.60329	1.16929	2
GAGQNDMPNNMHNISQK	13	1	1	PF3D7_0805700	1×Acetyl[K17]	0	1855.82	9.72751e-05	0													13.36	1	45.2106	2	965.406	-6.87281	84.74	1	38.261	2	928.415	3.19566	37.03	1	38.0589	3	621.617	0.679243									1.07475	6
RFPLGMNDEDEEGKEALAIKDK	19	1	1	PF3D7_0202000	1×Acetyl[K20; K22]	3	2547.24	0.00151096	0.000232022							66.41	0.697	73.0065	4	637.566	0.746516	76.75	0.8182	35.6261	3	838.086	-1.42716															0.992785	6	12.109	1.13235	2	4.58744
IMNNECMSNLQK	35	1	1	PF3D7_1019000	1×Acetyl[K12]	0	1488.67	0.00017288	5.08231e-05													76.74	0.7273	24.7552	2	741.33	-0.670364	80.86	0.8272	43.9269	2	744.84	1.25097	80.86	0.8272	43.9269	2	744.84	1.25097						1.04172	4	6.74345	1.04936	10
GVEPTEDSNIMNSINNVMDEIDFFEK	14	1	1	PF3D7_1228600	1×Acetyl[K26]	0	3008.38	2.12127e-05	0	15.26	0.1333	46.4922	3	1022.8	-3.35378							48.19	1	102.983	3	1003.47	0.127649																		1.05966	7	3.90877
AYHEQLSVSEITNSAFEPASMMAK	5	1	1	PF3D7_0422300	1×Acetyl[K24]	0	2673.22	0.00103121	0.000164572													55.14	1	61.7233	3	881.079	-1.68359	23.87	0.5833	25.2479	3	891.738	-6.74073	23.87	0.5833	25.2479	3	891.738	-6.74073						1.05884	4	7.28155
AIGAGAGAGAGAGSASASGGQLMK	19	1	1	PF3D7_1414100	1×Acetyl[K24]	0	1924.96	3.01533e-10	0							14.99	0.1333	19.8561	3	642.326	0.445953	104.91	0.8762	28.3853	2	962.983	-1.41779	123.76	0.871	49.1571	2	959.478	2.49812	103.76	0.875	48.5634	2	962.985	0.294402						0.997105	4	5.62222	1.11471	4
LSLYNSANSSHINSSFNK	53	1	1	PF3D7_1036900	1×Acetyl[K18]	0	1989.97	7.08735e-09	0													121.44	0.8926	29.4859	2	995.491	0.586884	139.45	0.8993	54.2971	2	995.492	1.62971	114.46	0.8947	52.368	2	991.984	2.10379						1.07754	9	15.8696	1.02633	14
KYTYGDNLQLGASTINTPK	8	1	1	PF3D7_0202400	1×Acetyl[K1]	1	2084.07	3.94416e-09	0													18.5	0.2778	36.9762	3	695.355	-7.01399	156.9	0.8599	56.9024	2	1046.05	0.919732	156.9	0.8599	56.9024	2	1046.05	0.919732									1.04695	3
NYALEASSMGLSNNDNNISSQYYK	28	1	1	PF3D7_1036900	1×Acetyl[K24]	0	2690.21	5.05287e-07	0													117.31	1	47.0624	2	1345.61	1.06818	109.12	0.8991	66.8689	2	1345.61	1.88494	109.12	0.8991	66.8689	2	1345.61	1.88494						1.03829	9	5.02922	1.07008	5
GESDKYNHINQYLNENEEILLK	17	1	1	PF3D7_1030500	1×Acetyl[K5]	1	2705.31	6.20566e-06	0													73.24	0.4384	55.358	3	902.44	0.156724	75.1	0.5733	73.9884	3	902.441	1.30735	47.24	0.7021	73.2943	3	907.119	0.550272						0.97772	5	10.9668	1.13028	3
TDLNKNDLYSINDIIK	3	1	1	PF3D7_0625400	1×Acetyl[K5]	1	1900.03	0.00446279	0.00092731													32.11	0.4688	52.5287	3	634.016	-0.0813962	19.79	0.3	105.671	2	960.999	-0.056098	19.79	0.3	105.671	2	960.999	-0.056098						1.0545	1
NLITLIK	52	2	1	PF3D7_1029000; PF3D7_1419400	1×Acetyl[K7]	0	814.54	0.0795729	0.00672492													35.07	0.2857	45.8455	2	407.773	-1.32527	40.56	1	66.6957	2	414.791	-0.082222	40.56	1	66.6957	2	414.791	-0.082222						1.05313	1
GIPLNNYVPMQNNFNNPLGNPMGNMPTGMVLNTGTNK	13	1	1	PF3D7_1414800	1×Acetyl[K37]	0	3980.9	0.000555838	8.48905e-05							21.76	0.0909	77.2699	4	1006.22	-3.44478	63.99	0.7031	82.8009	3	1327.64	-1.39405	21.58		39.3629	4	1008.73	3.47096	21.58		39.3629	4	1008.73	3.47096						1.05245	4	10.1542
SVIQDVENTESVTEEIAEVDK	23	1	1	PF3D7_1149000	1×Acetyl[K21]	0	2348.15	1.33532e-08	0													135.21	0.9111	66.6762	2	1174.58	1.53695																		1.05231	14	6.85394
NVQQETPIK	5	1	1	PF3D7_1021900	1×Acetyl[K9]	0	1056.57	0.00675614	0.0010422													49.57	0.74	20.0791	2	528.787	-0.841231	34.17	1	34.9664	2	528.787	-1.64997												1.01967	2	4.14477	1.08464	1
IYEQNINNVELANK	6	1	1	PF3D7_1141300	1×Acetyl[K14]	0	1675.88	4.94821e-06	0													95.96	0.7188	34.2571	2	831.428	-0.127934	77.96	0.7051	53.249	2	838.447	1.7513	77.96	0.7051	53.249	2	838.447	1.7513						0.976009	2	2.5552	1.08901	1
INTTALNTSK	4	1	1	PF3D7_0714200	1×Acetyl[K10]	0	1069.6	0.0144596	0.00163403													37.19	0.1892	21.2319	2	535.302	-0.0452183	51.79	0.7885	37.0138	2	535.302	0.297164												0.979385	1		1.12225	1
KQVEEGIKENDTEGNDK	5	1	1	PF3D7_0500800	1×Acetyl[K1]	2	1932.91	0.00346696	0.000557578													60.45	0.8	13.612	3	644.976	-0.387388	18.61	0.3158	58.6626	2	987.961	-5.47467	18.61	0.3158	58.6626	2	987.961	-5.47467						1.05064	4	4.62478
KTMDEEIVDQGSVVENVEEK	27	1	1	PF3D7_1149000	1×Acetyl[K1]	1	2278.08	1.79276e-07	0													130.7	0.8321	39.699	2	1143.05	1.19089	47.8	0.6458	59.9459	3	762.37	1.47881	35.77	0.6944	60.0734	3	760.03	0.122714						0.964748	15	13.7171	1.36277	4
QLPLNINNK	33	1	1	PF3D7_1224300	1×Acetyl[K9]	0	1060.62	0.0348183	0.00288894							13.58		52.6865	2	530.816	1.76105	34.41	0.5588	32.0439	2	530.814	-0.886094	40.62	0.7073	55.0403	2	527.306	-0.0105943	40.62	0.7073	55.0403	2	527.306	-0.0105943						1.0143	8	3.45306	1.05713	7
ENVTDIDADKGSNNHMNEK	14	1	1	PF3D7_1124300	1×Acetyl[K10; K19]	1	2172.95	0.00364781	0.000642284							43.68	0.5	38.749	3	724.987	-0.277704	27.09	0.5185	60.647	2	1086.97	-7.29368	22.48	0.2727	76.4065	2	1086.97	-4.59717	13.76	1	76.7637	2	1086.97	-5.83307			1.0472	6	22.0137
VENTQIHISNK	5	1	1	PF3D7_1021900	1×Acetyl[K11]	0	1282.68	0.000329829	8.48905e-05																			43.14	0.4651	15.1855	3	428.23	-0.364175	43.14	0.4651	15.1855	3	428.23	-0.364175									0.977121	2
NIESIQNK	4	1	1	PF3D7_1228600	1×Acetyl[K8]	0	959.534	0.00456845	0.00101743													44.37	0.6591	17.7711	2	480.271	-0.572423	12.24	1	15.1386	2	494.26	2.06027												1.04575	3	13.4915
ILSDIELNENSK	130	1	1	PF3D7_1343000	1×Acetyl[K12]	0	1388.75	8.43243e-05	0	62.8	0.6667	33.8969	2	694.877	1.08482	95.34	0.6842	56.0353	2	694.877	1.08482	110.17	0.7455	21.3971	2	694.876	-0.585273	110.94	0.6486	24.3187	2	694.878	2.66702	103.96	0.6442	23.956	2	694.878	1.87592	1		1.29461	5	20.1905	0.961347	22	6.96042	0.970764	17
LNLFHAIENIPAVK	6	1	1	PF3D7_1405600	1×Acetyl[K14]	0	1578.9	0.000140797	5.08231e-05							11.49	1	48.3303	3	540.973	-3.24727	68.08	0.7941	64.1028	2	789.953	-0.460807																		1.04116	4	4.62379
SITVEMEEK	20	1	1	PF3D7_0617200	1×Acetyl[K9]	0	1065.51	0.0189434	0.00181437													25.53	0.3462	25.3131	2	533.26	-0.762571	33.34	0.4242	43.8935	2	533.26	0.153948	20.66	1	44.021	2	533.261	1.41416						1.06166	7	12.5082	1.0466	6
KAPTEILR	5	1	1	PF3D7_1008100	1×Acetyl[K1]	1	969.573	0.0387383	0.0032602													44.09	1	32.0904	2	485.29	-0.760352	47.8	0.7292	49.7367	2	485.29	0.372758	47.8	0.7292	49.7367	2	485.29	0.372758						0.98831	3	1.76178	1.06495	1
QGSTNTSNNLNNNMITNNQNK	3	1	1	PF3D7_1315900	1×Acetyl[K21]	0	2386.08	2.16032e-05	0													108.37	0.8889	25.9408	2	1161.03	-1.69886	13.11	1	33.3326	4	597.276	2.19872	13.11	1	33.3326	4	597.276	2.19872						1.0386	2	12.7808
SLFGNSNLQSNIGNTDNSLFGGSK	51	1	1	PF3D7_0905100	1×Acetyl[K24]	0	2478.2	2.44272e-09	0							15.91	1	87.3732	3	838.406	4.76661	152.62	0.902	63.8337	2	1239.6	-0.557284	147.93	0.8986	79.8982	2	1236.09	0.459093	134.91	1	80.0316	2	1239.6	-0.163223						1.01819	11	9.66983	1.04834	12
HMNNFGNNQLPYIQHMNNNESGAGGAGGPNDIVADHSK	5	1	1	PF3D7_0604500	1×Acetyl[K38]	0	4033.82	1.3317e-08	0													124.08	0.8387	38.5773	4	1009.21	1.87575	80.18	0.85	58.6774	4	1009.21	3.08622	80.18	0.85	58.6774	4	1009.21	3.08622						1.03777	3	13.3204
ITNAPGGNSSVSFGNYVDTESK	47	1	1	PF3D7_0203400	1×Acetyl[K22]	0	2244.04	1.97094e-10	0													119.73	1	40.5091	2	1122.52	-0.992433	145.52	1	60.0722	2	1122.53	0.639493	119.91	1	59.6531	2	1126.03	0.604557						1.06308	7	4.10389	1.0298	10
MPPVQNGNAIK	11	1	1	PF3D7_1205800	1×Acetyl[K11]	0	1168.61	0.00530221	0.00101743							14.98	0.1333	85.5487	2	596.317	-0.152731	20.87	0.4286	22.6822	2	584.81	-0.89204	34.36	1	41.1182	2	584.812	1.51048	28.24	0.4286	40.3339	2	588.32	0.50388						1.06449	1		1.02413	3
KKNPDDQISSLVSLVDNMNITQEK	4	2	1	PF3D7_0324100; PF3D7_0601200	2×Acetyl[K1; K2]	2	2730.42	0.000857762	8.48905e-05													70	0.7857	69.6628	3	910.809	-1.17712	18.16	1	94.2164	3	944.143	-6.56707	18.16	1	94.2164	3	944.143	-6.56707						1.03675	3	7.39695
SLIEEVEDTETVAEKEEGSVIK	3	1	1	PF3D7_1149000	1×Acetyl[K22]	1	2448.24	0.010253	0.00133787													17.31	0.4118	64.5279	3	816.752	-0.361018																		1.03633	3	30.4623
KKEAEIAETENTLENTK	2	1	1	PF3D7_0930300	2×Acetyl[K2; K17]	2	1947.99	0.00017028	5.08231e-05													12.12		48.964	2	1020.02	2.15073	81.4	0.7901	40.4554	3	650.002	2.47648															1.03598	1
NIMDVLNEFSSSNGMNENFDELK	43	1	1	PF3D7_1021900	1×Acetyl[K23]	0	2654.18	1.15313e-06	0	12.55	1	14.4083	3	902.397	2.37539							110.46	0.9	85.0044	2	1327.6	1.86429	53.56	0.7963	99.5579	3	885.4	1.60627	42.88	0.6512	98.5221	3	885.4	0.640441						1.01746	17	5.16403	1.01901	4
NETMDFFNDGAASISNDQNNSINK	20	1	1	PF3D7_1219100	1×Acetyl[K24]	0	2660.17	9.4486e-08	0	11.6	1	65.0303	3	901.393	-7.06584							124.52	0.864	52.253	2	1330.59	2.37459																		1.03461	12	10.9619
IKSNEPAQQTLGQQVPVNTVALNTFTGLFASGSDNGK	42	1	1	PF3D7_0110700	1×Acetyl[K37]	1	3838.97	2.55592e-08	0	25.05	0.32	38.2447	3	1294.33	-1.91124													120.77	0.8099	94.2585	3	1280.33	2.15539	120.77	0.8099	94.2585	3	1280.33	2.15539									1.03432	14
KVSENTEDNDISLANNVSLGK	25	1	1	PF3D7_1366900	2×Acetyl[K1; K21]	1	2254.13	1.25439e-05	0													119.98	0.8917	35.1907	2	1127.57	0.247477	110.54	0.8288	56.5041	2	1127.57	1.76379	110.54	0.8288	56.5041	2	1127.57	1.76379						1.04106	6	0.834256	1.02473	8
LLNSIQGANK	5	1	1	PF3D7_0318300	1×Acetyl[K10]	0	1057.6	0.00836603	0.0011321							11.43	0.0909	27.9971	2	550.309	-0.446776	15.87	0.1875	24.0759	2	529.303	-1.78628	48.81	0.6735	42.561	2	532.813	0.678385	48.81	0.6735	42.561	2	532.813	0.678385						1.00575	1		1.04727	2
TMMELLNQLDGFESTQNIK	30	1	1	PF3D7_1248900	1×Acetyl[K19]	0	2212.06	9.05378e-08	0													113.4	0.8761	80.2001	2	1106.54	0.223583	123.04	0.878	95.9529	2	1106.54	0.223583	113.11	0.8496	95.0667	2	1106.54	0.113215						0.97301	15	3.96621	1.03261	6
LNCFIAAK	12	1	1	PF3D7_1461900	1×Acetyl[K8]	0	936.497	0.0050246	0.00101743													34.52	0.6571	28.1917	2	468.751	-1.64681	43.96	0.5682	46.7689	2	468.752	-1.38611	43.96	0.5682	46.7689	2	468.752	-1.38611						1.2217	1		0.942318	6
LMFAYINNENEELVAK	69	1	1	PF3D7_1104400	1×Acetyl[K16]	0	1897.94	9.63081e-05	0							55.76	0.7321	89.3096	2	952.981	0.0565107	77.83	0.6667	61.4479	2	949.471	-0.483065	92.75	0.7957	32.0648	2	949.474	2.15395	72	0.5833	31.652	2	949.471	-0.418747			1.01398	3	21.3919	1.18184	14	16.3296	0.955216	13
IVVVDTNTFFDASK	15	1	1	PF3D7_1033100	1×Acetyl[K14]	0	1562.82	9.0085e-06	0													66.83	0.806	60.5066	2	781.912	-0.503776	82.47	0.8659	76.4163	2	781.914	2.54248	74.81	0.8533	76.5382	2	781.913	0.589751						0.869769	3	0.900589	1.1123	7
NTIINTPLFPQKPK	9	1	1	PF3D7_0308900	1×Acetyl[K14]	0	1610.93	0.000254753	5.08231e-05																			55.51	0.7143	66.8465	3	537.647	0.698453	49.15	0.551	66.6955	3	542.325	0.563589									1.02649	4
DQEITMINK	21	1	1	PF3D7_1364100	1×Acetyl[K9]	0	1105.57	0.00391195	0.0007208	10.9	0.0909	36.3343	2	582.297	6.40321							57.51	0.5345	18.3182	2	546.274	-0.207696	57.06	0.5088	46.563	2	553.291	0.985752	52.65	0.5849	45.8204	2	546.274	1.1343						1.09676	6	2.99554	1.00886	6
NISTSQWNEIHPININIDSTTVDNMLNVNWK	7	1	1	PF3D7_0616200	1×Acetyl[K31]	0	3645.85	7.09363e-07	0													89.06	0.764	82.4227	3	1215.96	2.14307																		1.02201	4	12.8335
GISSSTLPYKR	54	1	1	PF3D7_1358800	1×Acetyl[K10]	1	1215.68	0.00197175	0.000321338							16.19	1	49.8369	2	629.349	0.063138	58.52	1	39.4103	2	608.345	1.92783	69.95	1	41.0637	2	608.344	0.722873	67.35	0.7761	40.1314	2	604.836	1.79839						1.18968	2	10.7185	0.933411	17
VIGQEVIKGDVNEEGPENK	46	1	1	PF3D7_0500800	1×Acetyl[K8]	1	2068.07	8.84268e-06	0	14.31	1	23.846	3	704.034	0.960144							92.9	0.7849	29.802	2	1034.54	-1.63765	93.91	0.7021	48.2988	2	1027.53	1.75141	92.45	0.7391	48.7889	2	1034.54	1.66781						0.992404	14	5.1112	0.995858	8
QYSIHVNQYTKPDENQK	56	1	1	PF3D7_1311800	1×Acetyl[K17]	0	2092.01	2.47906e-05	0							17.47	0.2941	36.5361	4	523.758	-0.131606	92.27	0.6957	21.1415	2	1046.51	-1.11071	37.55	0.6842	42.3152	3	700.347	0.595935	31.09	0.2581	41.3789	3	700.348	1.2938			1.31743	1		0.94867	20	6.07968	0.908999	4
NIVCVCQASK	7	1	1	PF3D7_1207000	1×Acetyl[K10]	0	1185.58	0.00690138	0.00106317													19.74	0.45	23.0256	2	589.786	-0.904919	44.85	0.6222	39.965	2	593.296	1.30306	49.41	0.6735	39.5349	2	593.294	-0.962111						1.02911	1		1.05039	2
IGPTIFK	29	1	1	PF3D7_1140200	1×Acetyl[K7]	0	775.471	0.0641702	0.00520881													50.43	1	31.563	2	395.256	-0.408709	45.41	0.7556	57.1911	2	395.257	1.83323	40.92	0.6829	55.1189	2	388.24	1.27059						0.946178	8	8.90726	1.04035	7
NCNVNGGNLIK	4	1	1	PF3D7_0809500	1×Acetyl[K11]	0	1202.59	0.00455044	0.00101743													31.5	0.4062	23.9481	2	601.801	-0.433638	50.03	0.48	42.3394	2	601.801	0.58142	50.03	0.48	42.3394	2	601.801	0.58142						1.04892	1		1.0044	1
KDSILNNMINHAGDK	2	1	1	PF3D7_1423700	1×Acetyl[K1]	1	1683.87	0.00075369	8.48905e-05													70.75	0.6479	29.4721	2	842.438	1.20369																		1.01904	2	14.1666
SSTEKNEVINSNDTR	28	1	1	PF3D7_0614300	1×Acetyl[K5]	1	1735.81	3.28586e-05	0																			103.91	0.7596	36.311	2	868.409	1.12374	70.54	0.6197	35.6579	2	868.409	0.631465									1.02022	10
IYKPSSQNDYSNER	18	1	1	PF3D7_1460500	1×Acetyl[K3]	0	1707.8	4.08466e-05	0													13.14	0.0769	25.0218	2	875.409	-2.08551	58.19	0.7414	32.384	3	569.94	0.574937	50.78	1	31.9801	3	567.601	0.262046									1.01207	6
INIVLNEEMNMPNVVNCTNTPTVLNDAK	3	1	1	PF3D7_0105700	1×Acetyl[K28]	0	3231.53	0.00760927	0.0011321													20.95	0.2381	72.4089	3	1053.18	-1.22929	14.54	0.2667	104.251	3	1077.85	3.62512	14.54	0.2667	104.251	3	1077.85	3.62512						1.01837	3	4.5343
NPFNWMDLISLQGK	17	1	1	PF3D7_1405600	1×Acetyl[K14]	0	1662.83	6.41624e-05	0							10.44	1	51.6542	2	860.919	-2.72464	84.17	0.7976	87.3784	2	831.92	1.57707																		1.01744	7	5.18355
PIPNNPGAGENAFDPVFVKDDDGYDLDSFMIPAHYKK	3	1	1	PF3D7_1012400	2×Acetyl[K19; K36; K37]	2	4093.93	0.00044064	8.48905e-05													26.83	0.4444	57.9523	4	1049.25	7.70652	40.66	0.439	86.2153	4	1024.24	0.483393	11.92		85.8471	5	822.398	-0.449102									1.01708	1
IQSNIMNEVSQDNK	2	1	1	PF3D7_1103800	1×Acetyl[K14]	0	1633.8	0.000182692	5.08231e-05													65.69	0.7727	33.5147	2	817.405	-0.374045	11.4	1	31.5932	2	839.396	6.42567												1.01628	1
WGIHGNMSEGPIVVAAAK	37	1	1	PF3D7_1211900	1×Acetyl[K18]	0	1836.94	3.26297e-06	0													90.19	0.8111	43.7526	2	925.993	0.476236	94.53	0.8526	64.4967	2	918.978	2.82001	77.79	0.8462	63.9958	2	918.976	0.826425						0.917506	10	10.8952	1.09989	10
NNVSVQSFSAPIPLLMGDVCGTEK	3	1	1	PF3D7_0606600	1×Acetyl[K24]	0	2563.25	0.000147914	5.08231e-05													49.26	1	83.6619	3	855.09	1.18772																		1.01593	2	21.2575
GIALKNVGR	7	1	1	PF3D7_1341300	1×Acetyl[K5]	1	976.601	0.00324679	0.000527008							56.31	0.7857	49.1525	2	488.804	-0.40309																					1.01459	6	3.72677
NKPSSNIINNDDDKK	2	1	1	PF3D7_0723800	1×Acetyl[K14; K2; K15]	1	1757.89	0.00145268	0.000232022													39.49	0.6923	14.9314	3	572.63	-0.362932	16.41	1	75.1518	2	879.45	4.37205	16.41	1	75.1518	2	879.45	4.37205						1.01451	2	0.991641
NLNNININDNVSEK	7	1	1	PF3D7_0627300	1×Acetyl[K14]	0	1614.83	0.000201398	5.08231e-05													70.01	0.7571	31.5241	2	807.916	-1.2711	59.54	0.6833	52.0094	2	807.918	1.14789	55.33	0.7818	51.3613	2	807.917	-0.288381						1.1881	1		0.877889	3
NEHLVSEDPNDDCFINYPLATINLDISDPYK	8	1	1	PF3D7_0929400	1×Acetyl[K31]	0	3642.72	2.80383e-05	0													67.96	0.7794	80.4435	3	1214.91	-0.383203	51.96	0.5962	95.087	3	1207.9	0.48493	51.96	0.5962	95.087	3	1207.9	0.48493						0.801194	4	7.61313	1.12061	1
NTEENNPFQINMEIIK	2	1	1	PF3D7_1218200	1×Acetyl[K16]	0	1954.98	5.11545e-05	0													101.66	0.8627	65.7822	2	977.995	-0.649461																		1.01343	2	27.1869
IKDSNNNSNNNMIIMTNEMNSIDLHK	7	1	1	PF3D7_0703500	1×Acetyl[K2]	1	3032.46	1.88388e-05	0													74.27	0.7973	45.8185	4	758.871	0.137551	56.54	0.5439	66.9417	4	751.854	0.400089												1.02615	4	9.50535	1.00068	1
TSAMGINIINK	2	1	1	PF3D7_1449100	1×Acetyl[K11]	0	1161.63	0.00785841	0.0011321																			35.69	0.2222	60.8039	2	581.319	0.319535	35.69	0.2222	60.8039	2	581.319	0.319535									1.01329	1
TLIENLNSDKTFLENNQYTDEGVK	116	1	1	PF3D7_1343000	1×Acetyl[K10]	1	2792.37	1.18607e-06	0													99.82	0.83	52.6563	2	1393.18	2.12859	93.08	1	72.3995	2	1396.69	3.32072	87.8	0.8636	29.1149	3	931.462	0.583679						1.00412	20	6.47799	1.02395	25
AITTSDDIEK	2	1	1	PF3D7_1461600	1×Acetyl[K10]	0	1092.54	0.0434913	0.00362491													21.7	1	20.9119	2	546.774	-1.1572																		1.01242	1
NMSLTQENITPQNEKDTYNESANK	5	1	1	PF3D7_0604500	1×Acetyl[K24]	1	2776.28	0.00531761	0.00101743																			42.22	1	50.995	3	926.101	3.02463	41.75	1	50.2593	3	926.099	0.6503									0.962914	3
NNNSIFGNTANNTATSTGVAKPLVTNFNSPFSAFGK	35	1	1	PF3D7_0903500	2×Acetyl[K21; K36]	0	3709.83	6.74979e-08	0													113.1	0.885	72.026	3	1234.95	3.35213	133.14	0.8797	87.8141	3	1237.29	2.6019	103.63	0.7596	87.1514	3	1234.94	0.18731						0.975452	5	8.38158	1.02933	7
GNQNDSTNDSIYNTSSNNSSNTLEMLKK	19	1	1	PF3D7_0812400	1×Acetyl[K28]	1	3076.38	7.33297e-05	0	14.91	0.2	33.85	3	1045.47	1.47789							107.51	0.8704	36.7178	3	1026.13	-1.03803	92.9	1	57.3742	3	1028.47	4.00775	78.77	1	57.7612	3	1028.47	4.00775						0.944142	7	3.11128	1.07733	3
ELSQEEDTNKNGLGEIINVTNNK	4	1	1	PF3D7_0604500	2×Acetyl[K10; K23]	1	2643.27	0.00012341	5.08231e-05													47.72	0.5833	42.486	3	858.433	-1.29109	11.19	1	82.5451	3	881.763	0.180167	11.19	1	82.5451	3	881.763	0.180167						1.01111	3	9.33431
GQKYIAR	4	1	1	PF3D7_1309100	1×Acetyl[K3]	1	877.489	0.0788594	0.00666051							22.21	0.5455	22.7068	2	439.248	-0.620345																					1.00955	3	1.22528
YTNNQNMEHNENNETTNIK	5	1	1	PF3D7_1332900	1×Acetyl[K19]	0	2307.99	8.01616e-05	0													50.86	1	17.2671	3	772.34	0.0448183	30.58	1	32.1841	3	770.002	0.367982	12.79	1	32.3015	4	592.259	7.63354						1.0125	2	1.75447	1.00592	2
NLNIFDEDPIVK	11	1	1	PF3D7_0608310	1×Acetyl[K12]	0	1430.77	0.00540315	0.00101743													50.34	0.72	60.5181	2	715.891	2.11095	13.88	1	102.886	2	736.896	1.92239												1.00872	7	13.737
NPLSDMMNIFGVPQTGK	34	1	1	PF3D7_1436300	1×Acetyl[K17]	0	1855.92	3.41206e-06	0							15.46	1	29.6526	3	641.635	-3.73999	94.49	0.8404	84.6329	2	928.461	-0.373282																		1.00856	18	6.77807
VANSLLAFGSSPAMIDNPK	39	1	1	PF3D7_1239600	1×Acetyl[K19]	0	1939.01	1.27022e-06	0													102.59	0.8835	65.6825	2	970.007	0.297326	100.69	0.802	80.5243	2	970.009	2.50075	91.02	0.8571	80.4511	2	970.008	0.863922						0.916924	10	5.34453	1.11563	7
SSTTNKEQVSKDIVASNNMSNTSK	7	1	1	PF3D7_1107300	1×Acetyl[K11; K24]	2	2570.24	0.00011605	0							10.61	1	159.362	2	1339.15	6.11667							62.96	1	38.6468	3	857.418	1.23911	47.79	0.6458	38.5674	3	857.419	2.37896									1.02147	3
TFLSSPSTNHMITNLTK	52	1	1	PF3D7_0213700	1×Acetyl[K17]	0	1891.96	9.53731e-06	0							20.6	1	73.7029	3	631.324	-0.0995265	99.74	0.79	44.5753	2	946.483	-0.0601591	97.76	0.8469	64.0439	2	946.484	0.778609	97.76	0.8469	64.0439	2	946.484	0.778609			1.15882	2	94.5956	0.972954	13	6.69651	0.915076	10
MNELITINPEVIK	5	1	1	PF3D7_0518000	1×Acetyl[K13]	0	1550.88	8.20033e-05	0													83.7	0.4048	59.2856	2	757.419	1.20564	27.35	0.5185	57.9532	3	517.627	-5.85015	27.35	0.5185	57.9532	3	517.627	-5.85015						1.00674	5	9.04762
WDENTIDNENAQKK	8	1	1	PF3D7_1031700	2×Acetyl[K13; K14]	1	1711.8	0.0346497	0.00288894																			38.98	0.5897	36.9711	3	571.271	-0.148815	38.98	0.5897	36.9711	3	571.271	-0.148815									1.01315	5
GIMNTPESITQK	22	1	1	PF3D7_0523400	1×Acetyl[K12]	0	1332.7	0.00395636	0.0007208													41.5	0.6667	35.9074	2	659.837	-0.670325	40.65	0.6341	53.7513	2	666.855	0.599389	40.65	0.6341	53.7513	2	666.855	0.599389						0.751507	5	24.8249	1.13375	6
KNNLHNENASNKLNENTGNDADHIQNEDNK	13	1	1	PF3D7_0922100	3×Acetyl[K1; K12; K30]	2	3404.54	0.000257907	5.08231e-05																			52.93	0.6981	31.4823	4	851.891	-0.404058	52.93	0.6981	31.4823	4	851.891	-0.404058									0.997487	6
IIEELKNPSPK	28	1	1	PF3D7_1308200	1×Acetyl[K6]	1	1281.76	0.00182412	0.0002969													43.31	1	22.7642	3	427.925	1.01919	44.91	0.5333	42.5361	3	427.926	1.94775	37.52	0.5263	42.3579	3	427.925	1.16204						0.917855	6	3.42643	1.06635	6
ISPGYVSFHEK	50	1	1	PF3D7_1347500	1×Acetyl[K11]	0	1270.65	0.000482608	8.48905e-05							51.33	1	60.0505	2	656.836	0.199762	47.07	0.6809	24.5839	2	635.831	0.931541	56.49	0.75	46.2993	2	635.832	1.9883	43.41	0.7209	45.6739	2	635.832	1.50795			1.06473	1		0.990061	15	8.14275	0.993947	7
DINDNDDYVLPKSKKNNR	14	1	1	PF3D7_1014600	3×Acetyl[K12; K14; K15]	3	2274.1	0.000276034	5.08231e-05							80.61	0.7901	63.1465	2	1137.55	0.273997																					1.00425	7	2.85091
NQINNDLINK	2	1	1	PF3D7_1429400	1×Acetyl[K10]	0	1185.62	0.0262045	0.00236244													42.7	0.4419	23.9595	2	593.315	0.0765437	32.17	0.0938	43.7299	2	593.315	0.0765437	10.6		44.9036	2	621.338	0.981148						1.00319	1
FPLGMNDEDEEGKEALAIKDK	70	1	1	PF3D7_0202000	1×Acetyl[K19; K21]	2	2349.13	1.33846e-05	0							62.37	0.0968	78.1918	3	797.718	0.539239	108.93	0.8349	40.436	2	1175.07	-1.78126															1.10742	11	42.7228	0.898403	12	4.50529
MLVANKIDKPNHEVTK	9	1	1	PF3D7_0807300	3×Acetyl[K6; K9; K16]	1	1844.02	0.000151129	5.08231e-05													15.42	0.2	50.8173	3	662.687	0.841411	36.42	0.6389	37.6663	4	461.76	0.36862	36.42	0.6389	37.6663	4	461.76	0.36862									0.992873	3
KFQPPLMNINPQSLAVEYFK	3	1	1	PF3D7_1327800	1×Acetyl[K1]	1	2364.24	0.000416519	8.48905e-05													45.17	0.6222	79.9898	3	788.752	-0.589826	16.45	0.125	59.6007	2	1215.14	-0.84486	16.45	0.125	59.6007	2	1215.14	-0.84486						1.0015	2	5.19612
KSAPISAGIK	89	1	1	PF3D7_0610400	1×Acetyl[K1; K10]	1	1013.6	0.00181824	0.0002969							47.07	1	40.8452	2	514.32	-0.00576081	57.7	0.7586	31.0011	2	507.302	-1.54557	56.51	0.7193	46.9969	2	507.304	1.76632	56.51	0.7193	46.9969	2	507.304	1.76632			1.04264	6	4.51369	0.972767	20	11.6817	1.00645	14
GDENVKDDENVKDDENIK	4	1	1	PF3D7_0310400	1×Acetyl[K18]	2	2082.95	0.00123533	0.000197313													43.2	1	17.9714	3	694.99	0.416056																		0.999448	2	0.729458
NNNNINNDNNNNNNNNNKGDDQVK	2	1	1	PF3D7_1423700	1×Acetyl[K18]	1	2728.17	0.0342968	0.00281715													37.09	0.6757	11.8908	3	910.06	0.653542																		0.999363	1
STIKPATGIAVGFNSGHVVTKR	25	1	1	PF3D7_1109900	1×Acetyl[K21]	1	2240.25	3.3316e-07	0							12.32	1	75.6921	3	761.429	4.99422							85.53	0.8605	51.8181	3	747.424	2.77471	80.2	1	50.6589	3	747.423	1.87563									0.991017	10
LLNANMSNDINVDK	4	1	1	PF3D7_1133200	1×Acetyl[K14]	0	1567.79	3.44296e-05	0							13.71	0.2143	21.6942	3	526.26	0.708619	84.26	0.8333	40.0169	2	784.396	-0.42828																		0.998942	2	2.7123
NMVPPLEETSDENCINVMVK	3	1	1	PF3D7_1226800	1×Acetyl[K20]	0	2319.07	6.91306e-05	0													55.71	0.6964	60.0217	2	1160.04	-0.71852	46.66	0.5745	76.3367	3	773.694	-0.250579												0.860208	1		1.13703	1
DNTMAIDNIVNTKENNTNDDSVMK	6	1	1	PF3D7_1118200	2×Acetyl[K13; K24]	1	2710.25	0.000611302	8.48905e-05																			49.58	0.72	64.2657	3	904.088	0.317065	49.58	0.72	64.2657	3	904.088	0.317065									0.971165	2
RQELMLNEMNTMLQEPNISNNLK	51	1	1	PF3D7_1311800	1×Acetyl[K23]	1	2767.37	4.55591e-05	0													97.5	0.8367	62.6999	2	1380.68	-1.12201	101.83	0.8137	80.6945	3	923.129	2.97353	72.27	0.75	80.1351	3	923.127	0.856214						0.954885	21	5.37046	1.00329	5
TGSISLKNLK	4	1	1	PF3D7_1446600	1×Acetyl[K7]	1	1102.65	0.0814527	0.00694045							33.32	0.3939	59.6159	2	551.828	1.17945																					0.997467	3	0.139192
TTIKENEFLCDEEIYK	23	1	1	PF3D7_0512700	1×Acetyl[K4]	1	2073.97	0.000131584	5.08231e-05													80.37	0.8	51.6539	2	1037.49	1.1594	84.66	0.7882	70.0556	2	1037.49	2.10114	84.66	0.7882	70.0556	2	1037.49	2.10114						0.998373	4	14.3089	0.99698	6
KSIDYCEGDSLNEK	23	1	1	PF3D7_0511800	1×Acetyl[K1]	1	1664.75	6.01109e-05	0													19.25	0.4737	54.5167	2	853.883	-3.57606	104.38	0.8173	39.0999	2	832.883	1.87339	102.05	0.8137	38.4545	2	832.882	1.50675									0.984093	11
IDDVVSGVGKDEK	50	1	1	PF3D7_1229500	1×Acetyl[K10]	1	1360.7	0.000266221	5.08231e-05							13.5	1	45.4024	2	701.857	1.13559	54.33	0.6667	20.9129	2	684.36	0.0883617	73.94	0.6351	39.7882	2	680.853	2.02726	73.94	0.6351	39.7882	2	680.853	2.02726			1.40955	1		0.908011	5	12.9405	0.815426	14
EIEDLNLLK	7	2	2	PF3D7_1419800.1; PF3D7_1419800.2	1×Acetyl[K9]	0	1093.62	0.0627446	0.00507979													24.17	0.1667	47.6029	2	547.314	0.157513	26.72	0.3704	67.9748	2	547.315	1.94344	16.3	1	66.3713	2	547.315	0.715614						1.15203	1		0.917207	3
ITNPFEDMLKGK	10	1	1	PF3D7_1436300	1×Acetyl[K10; K12]	1	1441.75	0.00105344	0.000164572							70.57	0.2394	102.834	2	721.378	0.525725																					0.993053	6	5.32335
SKIDDEGQFEK	52	1	1	PF3D7_0813300	1×Acetyl[K2]	1	1302.63	0.00216782	0.000321338							40.4	0.75	37.8168	2	672.825	2.47156	56.57	0.5088	19.722	2	648.311	1.92025	56.57	0.7193	14.7694	2	651.818	0.166186	56.57	0.7193	14.7694	2	651.818	0.166186						0.964527	13	5.24263	1.00011	11
VTELTSNAHMNGSIQK	98	1	1	PF3D7_1011800	1×Acetyl[K16]	0	1729.85	2.50325e-07	0													121.65	0.8279	22.4125	2	865.432	1.25637	108.19	0.9074	41.7184	2	865.432	1.8209	108.19	0.9074	41.7184	2	865.432	1.8209						0.98973	21	4.77166	0.99356	21
LELDYMDIEAMKK	7	1	1	PF3D7_1441200	2×Acetyl[K12; K13]	1	1598.78	0.000769013	8.48905e-05													61.09	0.5082	50.763	2	799.894	-0.360571	22.37	0.1364	70.2894	3	535.938	0.156589	11.65	1	98.453	3	569.272	-8.00634						0.997254	5	5.00157	0.987926	1
NSNTNKDDSINNK	3	1	1	PF3D7_0911900	2×Acetyl[K6; K13]	1	1470.69	0.0573262	0.00466739													26.56	0.5556	10.7628	3	490.902	0.974508	14.36	0.0714	61.0358	2	777.86	1.29583												0.992111	2	5.34552
SVTDAGVIDSQSVNK	43	1	1	PF3D7_1036900	1×Acetyl[K15]	0	1526.78	8.35488e-07	0							37.92	0.3947	39.7418	2	763.893	0.92658	111.05	0.8468	17.3841	2	760.383	-0.546467	120.36	0.8833	45.1546	2	763.892	0.286957	120.36	0.8833	45.1546	2	763.892	0.286957			1.07047	2	7.89428	0.98768	10	4.27179	0.95685	7
QINNISNTMSNNK	15	1	1	PF3D7_1446500	1×Acetyl[K13]	0	1491.74	0.000133084	5.08231e-05													73.98	1	23.6076	2	746.374	-0.395107	82.1	0.8659	39.3872	2	746.376	2.30531	80.68	1	40.0356	2	746.375	0.832355						0.973058	2	25.4131	1.02346	4
STKEETFNNENDIEGNTEEIVDTFDALGLNEK	44	1	1	PF3D7_1468700	1×Acetyl[K3]	1	3657.66	0.000117813	0													44.82	0.7556	85.756	3	1219.89	0.0527737	68.57	0.7246	99.1337	3	1219.89	1.05399	68.57	0.7246	99.1337	3	1219.89	1.05399						1.03926	8	8.04854	0.946749	11
DIDGTALLK	11	1	1	PF3D7_0627800	1×Acetyl[K9]	0	952.542	0.00767081	0.0011321													37.91	0.2368	29.3121	2	473.266	-1.28809	33.67	0.5882	58.1421	2	476.774	-1.42053	33.67	0.5882	58.1421	2	476.774	-1.42053									0.980982	6
KSAPVSTGIK	69	1	1	PF3D7_0617900	1×Acetyl[K1]	1	987.583	0.00428884	0.000847196							23.38	1	18.147	2	494.295	-0.258058	71.31	0.7606	16.3069	2	494.295	0.236362	54.68	0.7455	29.0126	2	497.804	-0.208063	43.28	0.6744	41.0776	2	515.3	-0.371838			0.997282	3	6.44224	0.942652	14	9.94107	0.976419	15
SSSNNTNNMTSNEIGDHK	19	1	1	PF3D7_0824400	1×Acetyl[K18]	0	1949.83	3.17795e-05	0													71.3	0.8451	17.5673	2	978.926	1.17073	40.48	1	13.932	3	650.615	1.98865	33.45	1	13.764	3	650.613	0.110477						1.0754	7	47.4281	0.944096	5
ETLLLEGMNDGKLDDDIENIDMTR	4	1	1	PF3D7_1239200	1×Acetyl[K12]	1	2750.29	0.000207043	5.08231e-05													51.43	0.6275	66.562	3	917.437	4.18838																		0.987234	3	64.8139
INPNVNVFDKK	36	1	1	PF3D7_0807800	1×Acetyl[K10]	1	1294.72	0.00359593	0.000642284													34.85	0.4571	26.6846	3	432.246	0.374548	31.01	0.6129	49.3331	2	647.866	1.82275	31.01	0.6129	49.3331	2	647.866	1.82275						0.9651	12	11.1309	1.0028	10
DTNMSSLNTSENTLPLYIILDCSAVLDMK	23	1	1	PF3D7_0108300	1×Acetyl[K29]	0	3258.56	6.23923e-05	0							19.75	0.35	31.1729	6	553.598	-3.53187	60.26	0.7333	104.191	3	1086.86	0.365781	35.18	0.4857	109.432	3	1097.52	3.74967	24.02	0.3333	108.634	3	1097.52	-0.145539						0.9859	8	5.61007
EQGGCGIISSVHETSNDTK	3	1	1	PF3D7_0113000	1×Acetyl[K19]	0	2032.94	0.00309564	0.000471468													32.09	1	24.3421	3	678.319	-0.390361	12.18	1	43.0243	3	673.642	1.16174												0.891343	1		1.08037	1
NQIISSLGNDKFFTNNSNILNGVMLNNPNVMNAPHPFNK	2	1	1	PF3D7_0817300	1×Acetyl[K11]	1	4328.13	5.37662e-07	0							18.57	0.2632	84.5349	5	877.039	-1.96681	79.49	0.8228	77.3153	4	1082.79	-1.16962																		0.9857	2	16.5573
YIWNEVMDK	2	1	1	PF3D7_0532400	1×Acetyl[K9]	0	1197.56	0.0271391	0.00242959													35.43	0.4857	49.9928	2	599.284	-0.374842	11.47	0	45.7028	2	620.286	-6.02939												0.985328	1
NVNDVGGEINVDNNVSYK	7	1	1	PF3D7_1019000	1×Acetyl[K18]	0	1949.92	1.06351e-08	0	14.31	1	28.1599	3	650.648	5.61103							149.11	0.8859	37.7962	2	975.463	-0.89276	111.32	0.8378	55.7247	2	975.462	-1.26838												0.98755	3	1.70529	0.98153	1
VETEQSTPAKPEPTEFVNNDIHQNK	62	1	1	PF3D7_1301700	1×Acetyl[K25]	0	2859.39	1.20694e-07	0							30.15	0.4667	47.9394	4	715.602	-0.128669	83.99	0.8571	27.178	3	953.8	-0.358767	82.98	0.8554	49.1746	3	953.802	1.30618	58.89	0.8136	48.6922	3	953.801	0.409672			1.21788	1		0.926735	18	3.48074	0.915205	11
INMQKLYDENNFLNK	20	1	1	PF3D7_1323300	1×Acetyl[K5]	1	1925.94	0.000992387	0.000164572							60.88	0.623	90.4829	2	963.476	0.902019																					0.983887	12	11.015
ALSEDSKEIIDAK	14	1	1	PF3D7_0220000	1×Acetyl[K7]	1	1418.74	0.0118199	0.00146546													15.41	0.2667	53.7979	2	737.898	4.29726	71.48	0.8169	43.5844	2	709.875	3.58624	71.48	0.8169	43.5844	2	709.875	3.58624									1.0485	5
NMNNNNNEYENSTDLKNTNMIDNK	3	1	1	PF3D7_1312700	1×Acetyl[K16]	1	2893.24	0.000390098	8.48905e-05							24.11	1	58.1364	3	965.089	2.61146							64.89	0.7692	47.4026	3	948.748	4.50868									0.983319	2	1.41416
LDNQMIFK	18	1	1	PF3D7_0604500	1×Acetyl[K8]	0	1015.54	0.00447754	0.00092731													51.96	0.3269	30.0759	2	504.763	0.752854	46.53	0.1915	55.8005	2	504.764	2.02377	36.74	0.2973	54.0287	2	508.272	1.69636						1.03412	7	3.45151	0.988793	5
GLSSPVSNVEQFVIDDMMK	54	1	1	PF3D7_1036900	1×Acetyl[K19]	0	2096	1.34506e-08	0													124.66	1	90.903	2	1052.01	-0.391831	101.93	0.8922	103.9	2	1048.51	1.85534	101.93	0.8922	103.9	2	1048.51	1.85534						0.997691	18	6.51056	0.976025	7
SDPSSNHMNEMTTVDLIMVNSVNK	5	1	1	PF3D7_1451800	1×Acetyl[K24]	0	2744.23	0.000181459	5.08231e-05													42.8	0.4651	59.0703	3	888.408	-0.938723	10.99	0.0909	32.5863	5	549.651	-0.113154												0.982585	3	0.0591563
VIGGKVGGK	21	1	1	PF3D7_0320900	1×Acetyl[K9; K5]	1	863.542	0.00946426	0.00120744													44.85	0.2889	19.0074	2	432.274	-0.9378	39.5	0.475	33.7972	2	432.275	-0.44304	39.5	0.475	33.7972	2	432.275	-0.44304						1.05647	5	6.30637	1.00724	3
IKPPSMDEQAEPSAMLMNMMK	60	1	1	PF3D7_1238100	1×Acetyl[K2; K21]	0	2379.09	4.85469e-06	0													68.65	0.8406	63.5174	3	793.702	0.729657	47.32	0.6383	81.7305	3	793.703	2.19198	46.68	1	81.107	3	793.702	0.883586						1.00073	24	20.9163	0.972981	4
NSVSASSIGMINPGHMNSSHSGSIMNK	20	1	1	PF3D7_1248700	1×Acetyl[K27]	0	2765.31	9.86572e-07	0							13.5		28.9888	4	705.322	3.75964	81.82	0.8293	35.7114	3	922.441	0.610188	59.87	1	58.1985	3	915.427	3.96537	48.22	0.6458	56.3846	3	922.444	4.45067						0.946517	7	5.64582	0.99973	5
LMQDDEEEKDQGGILNK	5	1	1	PF3D7_0403200	1×Acetyl[K9]	1	1968.93	0.00202019	0.000321338													49	0.4082	23.718	3	656.982	1.52919	21.03	0.3333	65.0464	2	1010.46	1.08722												0.981789	4	2.04228
VNIMDALSNNPSLIK	49	1	1	PF3D7_1334500	1×Acetyl[K15]	0	1642.9	3.93487e-07	0													115.96	0.8966	66.6345	2	821.954	-0.74555	100.79	0.901	83.3734	2	821.956	1.4092	100.79	0.901	83.3734	2	821.956	1.4092						0.960997	12	3.08028	1.00428	9
GVSTNDHDLDEDDMNMDNINESFKENVNEK	22	1	1	PF3D7_0904700	2×Acetyl[K24; K30]	1	3468.44	6.89693e-07	0													112.78	0.8407	41.6069	3	1156.82	2.17097	25.99	1	61.3315	4	867.867	0.354578												1.00135	12	7.73969	0.961104	1
NNTNDNMNSINSMNNVHNNVASNENLINIFK	3	1	1	PF3D7_1019000	1×Acetyl[K31]	0	3524.65	8.11474e-05	0													19.77	1	74.5633	3	1189.56	-0.70701	59.26	0.7966	80.4505	3	1175.56	0.931323	59.26	0.7966	80.4505	3	1175.56	0.931323									0.980353	1
YNSISNLNNAYNAAYNINTTGNNVNNISSNNSK	27	1	1	PF3D7_1107300	1×Acetyl[K33]	0	3598.71	1.13134e-06	0							33.58	0.6176	74.4419	3	1200.24	3.36485	83.13	0.8434	50.7473	3	1200.24	-1.72324	99.36	0.8384	66.5015	3	1193.22	-1.15939	80.58	0.8272	66.966	3	1193.22	1.80906			1.03453	1		0.997479	5	7.72491	0.933725	6
EVGSVSYANIVDDYHSK	27	1	1	PF3D7_1004400	1×Acetyl[K17]	0	1882.88	1.32159e-06	0													101.71	0.8431	37.6461	2	941.945	0.497497	94.58	0.8947	57.5913	2	945.453	0.0688663	94.58	0.8947	57.5913	2	945.453	0.0688663						0.916779	10	2.32587	1.01195	4
QCLIFETMSPLEQK	23	1	1	PF3D7_1211700	1×Acetyl[K14]	0	1730.86	7.93418e-06	0													69.57	0.7857	65.8844	2	865.932	0.079586	79.22	0.7722	81.6917	2	862.425	1.82244	69.33	0.7971	81.441	2	865.932	0.432216						1.11434	6	1.56339	0.951378	7
LIPEYNEAANMLNEKK	4	1	1	PF3D7_0827900	1×Acetyl[K15; K16]	1	1876.95	0.000334826	8.48905e-05																			88.89	0.6517	62.991	2	938.979	1.89885	46.11	0.5217	62.2428	2	938.977	-0.377436									0.97353	2
SKNINIQDDANDLEK	6	1	1	PF3D7_1441400	1×Acetyl[K2]	1	1716.84	8.8735e-05	0																			112.06	0.8571	45.3585	2	865.943	2.13071	86.55	0.7471	45.4162	2	858.926	2.59002									0.934142	2
NNMYQQNIPLPPPINNFNK	71	1	1	PF3D7_0813400	1×Acetyl[K19]	0	2256.12	1.01209e-05	0													83.4	0.6265	62.561	2	1128.57	0.222264	75.92	0.6447	81.448	2	1135.58	0.800819	71.2	1	81.4949	2	1135.58	-0.919876						0.968051	16	3.60633	1.00235	13
IETQEQENVTQIK	2	1	1	PF3D7_1339700	1×Acetyl[K13]	0	1559.79	0.00126903	0.000197313							13.1	1	94.9532	2	801.41	7.18798	68.31	0.5882	24.9864	2	780.401	2.2593																		0.97871	1
DIVVDGVVNNDDSK	14	1	1	PF3D7_1023900	1×Acetyl[K14]	0	1488.72	1.26139e-06	0													90.39	0.8222	35.2883	2	748.37	-1.61514	85.29	1	52.9143	2	744.862	-0.424987	73.56	0.7838	53.7833	2	748.371	0.506776						0.83859	3	16.2678	1.01882	3
GNLSTSNPLPTQQNSLSSTNTNNSNISNVK	10	1	1	PF3D7_0709100	1×Acetyl[K30]	0	3131.52	1.20799e-06	0													77.35	0.8312	41.7185	3	1046.85	-0.820195	77.53	0.8077	58.4218	3	1044.51	0.994781	51.36	0.7647	58.0265	3	1044.51	-2.04575						0.978427	3	0.0257177	0.956381	2
LKDEPVDNNTINK	20	1	1	PF3D7_0801000	1×Acetyl[K2]	1	1506.79	0.000361755	8.48905e-05													21.13	0.0952	47.6118	2	750.384	-6.03251	61.94	0.8065	35.0556	3	502.934	0.357779	59.84	0.55	34.9555	2	750.389	0.723086									0.999206	8
LPSNFALKTIR	8	1	1	PF3D7_0418600	1×Acetyl[K8]	1	1301.76	0.000178772	5.08231e-05							78.44	0.8077	80.4624	2	651.383	0.437877																					0.978399	6	1.41784
NGDVNLNGNTNNEGLLINVDTNK	36	1	1	PF3D7_1317400	1×Acetyl[K23]	0	2442.19	6.08888e-08	0													128.41	0.9062	50.5749	2	1221.6	-0.419046	132.36	0.8788	68.0505	2	1221.6	1.48035	108.72	0.8899	67.6737	2	1221.6	0.580635						1.02177	6	4.06522	0.960916	8
VDDMDIGKMMNK	3	1	1	PF3D7_1436300	1×Acetyl[K8; K12]	1	1445.65	0.00431683	0.000847196							28.63	0.6552	68.9207	2	723.333	2.16802	31.95	0.25	33.8213	2	718.32	-1.56992	12.84	0	42.8859	2	760.336	5.97956									0.977516	2	0.567949
NENSLVSQGLTGIK	22	1	1	PF3D7_1355100	1×Acetyl[K14]	0	1466.79	0.000188904	5.08231e-05													84.09	0.7976	42.5763	2	733.899	-1.35977	87.76	0.6705	62.1494	2	733.9	0.0550161	87.76	0.6705	62.1494	2	733.9	0.0550161						1.03604	7	4.16408	0.987522	6
ILINDIK	13	2	1	PF3D7_1447900; PF3D7_0724500	1×Acetyl[K7]	0	849.57	0.0808463	0.00685314													27.47	0	39.2166	2	414.763	0.291288	42.44	0.3095	52.281	2	425.289	0.237737	32.95	0.0909	53.202	2	425.289	-0.480686						0.932168	1		1.05802	6
FKENGLITR	11	1	1	PF3D7_0608800	1×Acetyl[K2]	1	1084.62	0.0105969	0.00133787							11.05	0	48.0272	2	560.311	-0.514816	50.37	0.22	39.7808	2	542.815	1.03758	31.59	0.4688	18.1762	3	359.873	0.647559	31.59	0.4688	18.1762	3	359.873	0.647559			1.10838	1		1.003	4	10.5987	0.897663	1
INECLNLLDK	15	1	1	PF3D7_0714200	1×Acetyl[K10]	0	1238.65	0.0228935	0.00212486																			45.19	0.6222	62.8842	2	619.83	0.649473	42.43	0.7619	63.0389	2	619.829	-0.927342									0.95509	6
TTYKENVGISNK	11	1	1	PF3D7_0112200	1×Acetyl[K4]	1	1395.71	0.0115185	0.00143934																			44.77	0.7556	42.051	2	701.868	0.467193	34.44	0.2353	41.4799	2	698.36	0.697596									0.898377	5
IEEDLQISSNNDEK	20	1	1	PF3D7_1232100	1×Acetyl[K14]	0	1633.76	1.63817e-06	0													100.76	0.6931	28.9473	2	817.382	0.344974	110.12	0.7	47.0827	2	817.382	0.867998	81.27	0.6914	47.664	2	817.383	2.1382						0.878337	5	6.57044	1.01059	5
LTEQNDTANIILKR	5	1	1	PF3D7_1317100	1×Acetyl[K13]	1	1642.93	0.000578345	8.48905e-05													11.39	0	59.9091	3	557.637	-7.07783	97.68	0.6633	50.1484	2	821.971	1.89925	97.68	0.6633	50.1484	2	821.971	1.89925									0.995255	3
TKVPNPLTISTTEMEK	22	1	1	PF3D7_0930300	1×Acetyl[K2; K16]	1	1795.96	7.2938e-05	0							19.34	0.4737	47.3384	4	449.745	-0.560778	81.65	0.8415	42.0968	2	898.482	-1.29347	70.99	0.831	63.981	2	894.975	1.19941	62.7	1	62.0374	2	894.974	0.244105						1.0316	8	2.98132	0.940835	4
YKYPVTSINDVNENTYR	51	1	1	PF3D7_1445700	1×Acetyl[K2]	1	2083.02	8.32136e-07	0							61.28	0.8197	67.5812	2	1063.02	2.65332	111.54	0.9018	33.2602	2	1042.01	-0.659971	124.53	0.872	52.9159	2	1042.02	2.03575	124.53	0.872	52.9159	2	1042.02	2.03575						1.03199	11	7.4235	0.950264	10
SMNCIIHGESTTSIQPGMSVTLTGVLMPVTK	3	1	1	PF3D7_0705400	1×Acetyl[K31]	0	3310.68	1.37586e-05	0													83.1	0.8072	73.2655	3	1104.23	1.78689																		0.973307	3	4.47853
LGVLLVGIGGNNATTMLGGICANAK	74	1	1	PF3D7_0511800	1×Acetyl[K25]	0	2428.32	8.58326e-10	0	14.39	0	74.8515	3	815.441	-4.26071							129.39	0.876	82.1791	2	1207.65	-0.0832794	90.37	0.8222	96.0357	3	810.114	1.78596	81.32	1	95.1232	2	1207.65	1.93918						0.983504	24	8.95613	0.967141	10
NNLMLPNNNNNNINNMSNMNGHINNSHLSNK	2	1	1	PF3D7_1468100	1×Acetyl[K31]	0	3579.59	2.1951e-05	0													34.6	0.6286	35.8376	4	877.155	3.00932	77.68	0.6667	57.7507	3	1173.89	6.54868	16.24	0.0625	87.0329	3	1193.86	-3.82638						1.12965	1		0.815499	1
GVILSGGPYSVTEAGSPHLKK	6	1	1	PF3D7_1012600	2×Acetyl[K20; K21]	1	2188.17	0.00019785	5.08231e-05													26.5	0.4615	51.5629	2	1094.59	0.84754	32.23	1	57.4458	4	526.794	2.15054	20.24	0.35	70.3413	3	730.065	4.24437									0.972563	3
GISCVDESMISGEK	9	1	1	PF3D7_0904900	1×Acetyl[K14]	0	1511.67	0.00107193	0.000164572							10.57		50.242	2	792.362	2.90378	73.68	1	35.9674	2	756.337	-2.68257	62.6	0.8254	52.9913	2	756.339	-0.0985083												0.916679	5	7.65376	1.02761	1
VQEGDNITVNK	9	1	1	PF3D7_1024800	1×Acetyl[K11]	0	1216.62	0.000444319	8.48905e-05													61.62	0.7097	19.6745	2	608.812	-0.0940991	59.66	0.6	34.2844	2	612.321	0.544161	22.33	1	34.2325	2	612.321	0.0453582						1.00557	2	45.4481	1.00677	3
DDEEKLDEIGYDDIGGCK	17	1	1	PF3D7_0619400	1×Acetyl[K5]	1	2084.92	7.24281e-08	0							10.81	1	88.2407	4	528.978	0.235781	133.74	0.8806	38.9252	2	1042.96	0.388468																		0.971656	10	6.93479
EIEEFADMFIQK	18	1	1	PF3D7_1438100	1×Acetyl[K12]	0	1499.71	0.000153885	5.08231e-05													77.62	0.5128	64.6098	2	750.359	0.844988	30.57	1	83.0331	2	757.376	0.497253												1.03592	9	3.19467	0.907024	1
VKDISLAPFGK	56	1	1	PF3D7_0520900	2×Acetyl[K2; K11]	1	1181.7	0.000998778	0.000164572													70.38	0.7429	33.381	2	591.354	1.11736	78.81	0.7468	56.0182	2	587.846	1.18716	78.81	0.7468	56.0182	2	587.846	1.18716						0.988257	12	5.3605	0.96985	10
KHEQAPQIDK	11	1	1	PF3D7_1011800	2×Acetyl[K1; K10]	1	1193.63	0.0187118	0.00181437							19.24	0.3158	35.9604	2	639.326	-3.15777	46.51	0.5106	13.043	3	398.548	0.683767																		0.971278	6	2.24303
MDDKKENLNENISQEIVNINNNIVVEK	26	1	1	PF3D7_1408500	1×Acetyl[K5; K4]	2	3198.59	0.00240783	0.00035233													75.05	0.6667	62.7243	3	1066.87	-0.16033	83.03	0.7711	80.4974	3	1066.87	-0.732786	31.64	0.3438	80.6758	3	1066.87	1.90051						0.92491	4	9.83359	0.844025	5
YGEIHDNLLNSNDQGQKK	8	1	1	PF3D7_1423700	1×Acetyl[K18; K17]	1	2073	0.000233016	5.08231e-05							13.38	1	46.9979	3	708.015	1.21161							53.87	0.7593	43.506	3	691.673	2.36828	23.99	0.2917	42.6375	4	519.006	0.595224			1.09341	2	1.29824				0.902552	2
ELINEANNPSIK	9	1	1	PF3D7_0206400	1×Acetyl[K12]	0	1355.74	0.000983998	0.000164572													56.59	0.4737	30.5244	2	678.371	-0.437077	46.86	0.5745	48.628	2	678.373	1.90396	46.86	0.5745	48.628	2	678.373	1.90396						1.00912	3	24.46	0.950797	3
KLLQSQNIMNMSGQNPYNDYNPSSK	16	1	1	PF3D7_1462300	1×Acetyl[K25]	1	2871.34	2.80763e-06	0													77.41	0.7532	42.39	3	957.784	-0.8643	98.67	0.8485	63.9215	3	957.787	1.81404	98.67	0.8485	63.9215	3	957.787	1.81404						0.981241	5	4.39052	0.937691	5
VYEPLWLIGSGKLK	10	1	1	PF3D7_0813900	1×Acetyl[K12; K14]	1	1651.95	0.000139449	5.08231e-05							62.6	0.0635	115.807	2	826.48	0.210968																					0.969948	5	27.0735
TLGPVVTGTSVIAIK	49	1	1	PF3D7_0803800	1×Acetyl[K15]	0	1455.88	6.65513e-06	0							61.85	1	85.3974	2	728.447	6.14836	81.11	1	58.3533	2	728.442	-0.475517	70	1	75.8175	2	728.444	1.70449	65.85	1	75.0502	2	728.442	-1.14629			1.064	4	1.27418	0.942316	10	5.52498	0.940064	9
NICGFFVGK	6	1	1	PF3D7_0932300	1×Acetyl[K9]	0	1041.52	0.0955946	0.00831573																			21.46	1	65.0561	2	521.264	1.34595	18.66	0.4737	64.3825	2	524.772	0.567698									0.992183	3
AFYESLLEENPNSIIAIK	20	1	1	PF3D7_1201900	1×Acetyl[K18]	0	2072.12	1.27022e-06	0													100.38	0.88	75.4162	2	1036.56	0.362175	75.83	0.8026	90.1871	2	1036.56	0.126532	75.83	0.8026	90.1871	2	1036.56	0.126532						1.09663	7	10.2852	0.912532	4
NNTTNIIPENNK	21	1	1	PF3D7_1423700	1×Acetyl[K12]	0	1385.72	0.000583641	8.48905e-05													69.43	0.6812	22.6713	2	686.346	-0.537168	54.83	0.5818	42.6963	2	693.365	2.09208	54.83	0.5818	42.6963	2	693.365	2.09208						0.997771	5	2.52458	0.902698	6
SSMINMNSVNNMNSVNNMNSVK	4	1	1	PF3D7_0212100	1×Acetyl[K22]	0	2429.07	1.16857e-06	0													103.94	0.9038	48.0098	2	1215.04	-1.12895	33.48	0.6364	65.6546	3	812.703	3.69894	16	1	106.145	3	821.027	4.10385						1.03406	2	8.2265	0.902272	1
NMDNIYNNLNTNK	3	1	1	PF3D7_1028400	1×Acetyl[K13]	0	1574.73	0.000602595	8.48905e-05													83.64	0.6786	29.2314	2	787.872	1.26135	13.09	0.1538	33.8167	2	795.863	-6.83526												0.967958	3	9.57749
SGVDEKPMIEVTYQGEK	260	1	1	PF3D7_0818900	2×Acetyl[K6; K17]	0	1916.94	1.43292e-07	0	41.1	0.6098	28.1671	3	644.982	-0.419585	65.18	0.8	54.8507	3	637.312	-0.267977	105.76	0.7547	37.1548	2	955.463	-1.12377	117.32	0.8376	22.8455	2	958.973	0.497331	117.32	0.8376	22.8455	2	958.973	0.497331	2	5.22284	0.978441	10	7.34151	0.962772	55	4.4358	0.965293	42
NELNNMGDHVGMENLNMLVQNMNIK	2	1	1	PF3D7_0811300	1×Acetyl[K25]	0	2872.32	0.00140571	0.000197313													47.75	0.7083	71.0548	3	958.113	1.10383																		0.967334	1
VNEIKVEVDSNPK	2	1	1	PF3D7_1344800	1×Acetyl[K13]	1	1477.8	0.0077204	0.0011321							14.34	1	70.2457	3	507.272	-3.83458							21.11	0.381	43.4202	3	493.27	-1.93646	21.11	0.381	43.4202	3	493.27	-1.93646									0.966346	1
AFVLIDK	60	1	1	PF3D7_1438900	1×Acetyl[K7]	0	805.482	0.00523609	0.00101743							18.42	1	63.5396	2	406.752	-1.67148	45.32	0.4889	34.1797	2	406.753	-1.14563	45.94	0.5217	61.1292	2	403.245	0.527719	41.96	0.5714	59.1881	2	403.245	0.830818			0.868079	4	8.58351	1.02765	12	4.76272	1.00994	11
EIMKEDVNEKDTANKDK	3	1	1	PF3D7_0500800	3×Acetyl[K4; K15; K17]	3	2006.97	0.102847	0.00884105													47.45	1	15.3955	3	669.662	1.42115	11.53	0.1667	90.2575	2	1032.99	-1.59117	11.53	0.1667	90.2575	2	1032.99	-1.59117						0.96481	3	4.44095
GVNPDEAVALGAAIQGGVLK	209	1	1	PF3D7_1134000	1×Acetyl[K20]	0	1886.05	1.13569e-10	0							46.27	0.6957	101.255	2	940.018	0.529659	140.25	0.8786	64.1441	2	943.527	0.876707	132.94	0.8571	83.631	2	940.018	0.334765	128.4	0.8281	81.6632	2	940.019	1.50413			1.01535	4	20.411	0.949513	45	4.09339	0.94501	31
SDKLKDSNIDTDADGDYNASK	3	1	1	PF3D7_1341900	2×Acetyl[K3; K21]	2	2279.04	0.00461255	0.00101743													20.24	0.3	25.1249	2	1178.53	6.38331	52.78	1	37.2554	3	760.351	0.593557															0.963553	2
DAEVVTNEEIKNETEKEK	21	1	1	PF3D7_1443900	2×Acetyl[K16; K18]	2	2112.04	2.02371e-05	0													106	0.8396	22.0838	2	1053.02	0.653296	26.13	0.5769	41.2652	3	704.687	1.91009	16.17	0.1875	40.5691	3	702.347	1.31379						0.960223	10	9.45854	0.990184	2
TIFQNSIQK	18	1	1	PF3D7_1218600	1×Acetyl[K9]	0	1078.59	0.0161316	0.00167579													25.44	0	29.6948	2	539.798	-0.464175	56.72	0.5263	45.9793	2	539.798	0.328056	56.72	0.5263	45.9793	2	539.798	0.328056						1.07848	3	1.31351	0.901197	7
SIFQEYGNIQDVVFIK	7	1	1	PF3D7_1409800	1×Acetyl[K16]	0	1921.04	0.000165013	5.08231e-05													80.76	0.8025	77.0305	2	961.021	-0.881603	43.08	0.4651	92.8878	2	950.497	0.896168												1.0993	5	19.5601	0.823771	1
ISPNNNVIK	9	1	1	PF3D7_0932300	1×Acetyl[K9]	0	1012.6	0.00941338	0.00118214													33.17	0.6061	22.4324	2	506.802	-0.193367	32.04	0.6562	38.2336	2	506.802	-0.0125394	20.48	0.4	38.4623	2	506.802	0.108012						0.947699	2	6.22241	0.978614	3
AGGAAGAATGGMSEIAK	51	1	1	PF3D7_0607000	1×Acetyl[K17]	0	1419.69	8.38326e-08	0	16.39	1	36.4222	2	742.864	6.03199							101.02	0.8713	24.1696	2	710.349	1.27818	92.17	1	45.2512	2	710.349	0.934245	92.17	1	45.2512	2	710.349	0.934245						0.974762	9	5.32216	0.954996	12
QLNENIGIDSEK	5	1	1	PF3D7_0417300	1×Acetyl[K12]	0	1373.71	0.000998454	0.000164572													79	0.7215	31.3579	2	687.358	0.147793	42.04	0.6667	46.244	2	687.36	2.99137	16.95		56.0932	2	701.348	2.72845						1.07036	3	6.76031	0.851747	1
NGDVNDEIATTTSSNHVNMVLNGNDEGIKDVK	2	1	1	PF3D7_1434600	2×Acetyl[K29; K32]	1	3500.61	0.000148183	5.08231e-05	15.68	0.375	57.8474	3	1167.53	-6.85955							24.15	1	41.2748	4	854.412	0.139576	20.36	0.35	62.1336	4	850.905	2.19399												1.05673	1		0.865372	1
VELKEVEIK	13	1	1	PF3D7_0419600	1×Acetyl[K4]	1	1086.64	0.004185	0.00079881													18.02	0.0556	112.834	2	564.827	-4.50326	31.36	0.2258	48.4074	3	362.886	1.69086	30.66	0.4839	46.9493	3	365.225	1.41687									1.00157	5
NMVILSDGTNLSTLGK	21	1	1	PF3D7_0704600	1×Acetyl[K16]	0	1669.89	4.02134e-07	0													114.67	0.8696	58.1737	2	835.449	0.269101	116.68	0.8632	74.2088	2	835.45	1.51181	83.39	0.747	74.773	2	831.941	0.388241						1.04506	2	7.79848	0.962855	5
GGINEVAQKNLHR	24	1	1	PF3D7_1333700	1×Acetyl[K9]	1	1477.79	0.000297555	5.08231e-05							72.79	0.8082	42.0613	2	739.397	-0.269056																					0.960048	12	4.10725
IVNLISQMK	6	1	1	PF3D7_1433400	1×Acetyl[K9]	0	1045.61	0.00452492	0.00101288							14.05	0.1429	84.6543	2	552.311	0.77548	22.25	0.4091	42.5711	2	523.307	-0.828531	38.58	0.5897	63.2555	2	523.308	0.80591	38.58	0.5897	63.2555	2	523.308	0.80591									0.939872	3
VNDLEIVLLNDSVGK	4	2	1	PF3D7_1017300.1; PF3D7_1017300.2	1×Acetyl[K15]	0	1627.89	4.56163e-06	0							16.41	0	83.8293	3	557.302	-5.14478	99.41	0.6667	65.0134	2	814.448	-0.61647																		0.959784	2	13.5391
MLQNLDVIK	72	1	1	PF3D7_1408000	1×Acetyl[K9]	0	1073.6	0.00217101	0.000321338							13.47	1	67.8381	2	540.814	0.780688	59.26	0.4237	33.7335	2	548.811	0.174466	55.89	0.2857	64.7727	2	537.305	-0.282153	55.83	0.2857	63.8618	2	537.305	0.172654			0.799719	1		0.907911	21	11.3856	1.05007	12
CAQELNVPVFNGISVSSDMYYPNK	189	1	1	PF3D7_0513300	1×Acetyl[K24]	0	2732.27	4.52039e-08	0													119.56	0.8583	31.5948	2	1366.64	0.362377	118.56	0.8067	87.5441	2	1366.64	0.987858	106.87	0.8411	86.5262	2	1366.64	2.50689						0.971787	37	4.30776	0.956424	35
GLVNIPCTDEEKSTQGLDGLAER	9	1	1	PF3D7_1444800	1×Acetyl[K12]	1	2509.23	0.004818	0.00101743													18.38	0.0556	71.4606	3	851.09	5.26407	35.9	1	67.9154	3	837.083	1.60863	22.37	0.4545	67.7881	3	837.081	-0.653529									0.973522	6
GIISYYQK	29	1	1	PF3D7_0813900	1×Acetyl[K8]	0	971.52	0.00762154	0.0011321							41.13	0.3902	45.1237	2	486.264	0.658732	23.79	0.1667	34.043	2	486.263	-0.597757	39.46	0.6923	47.065	2	493.281	1.6136	30.16	0.2667	46.1857	2	486.264	1.22415			0.980981	6	16.5404	0.962378	4	18.3143	0.97368	8
GNLGNNILNNNNK	38	1	1	PF3D7_0209800	1×Acetyl[K13]	0	1398.71	0.000133726	5.08231e-05							82.24	0.2195	41.8911	2	699.857	-1.69372	88.01	0.625	29.4898	2	703.366	-0.869634	92.32	0.3043	44.6645	2	699.859	1.79723	81.38	0.2716	45.3249	2	699.858	0.662672			1.00997	3	1.40235	0.937921	6	2.19645	0.947515	8
KLVVGENPEFIK	5	1	1	PF3D7_1126000	1×Acetyl[K1]	1	1372.78	0.00177417	0.0002969																			70.94	0.7324	54.1815	2	686.897	2.00409	70.94	0.7324	54.1815	2	686.897	2.00409									1.02913	2
GTPPCYIGIILGTGSNGCYYEPEWK	32	1	1	PF3D7_0624000	1×Acetyl[K25]	0	2832.3	1.8936e-05	0													61.59	0.8226	78.0293	2	1416.65	0.506441	48.31	0.7708	93.5794	3	944.772	-0.274095	47.67	0.7292	92.8881	2	1416.65	0.161646						1.18659	3	44.6302	0.83049	5
INPHVLGEIAGITK	2	1	1	PF3D7_1024800	1×Acetyl[K14]	0	1482.89	5.34296e-05	0							10.32	1	49.0694	3	508.97	-6.12664	48.59	1	47.5211	3	494.969	-0.101718																		0.958578	2	3.48174
KEYQTIKDSDVVDVSK	5	1	1	PF3D7_0523000	1×Acetyl[K1]	2	1853.95	0.00288195	0.000406933													14.25	1	119.265	2	948.485	1.17374	51.73	0.7115	42.9242	3	618.654	-0.44981	43.11	0.4419	42.12	3	618.655	0.636606									0.931017	2
AALADYLNILSGSDTK	10	1	1	PF3D7_1438700	1×Acetyl[K16]	0	1658.87	4.4804e-05	0													108.94	0.8257	71.2063	2	829.938	-0.856526	77.32	1	87.7068	2	829.941	2.16052	77.32	1	87.7068	2	829.941	2.16052						0.901365	5	6.60621	0.986709	1
NFFTQNISSNNEK	18	1	1	PF3D7_1237500	1×Acetyl[K13]	0	1542.72	0.000426341	8.48905e-05													77.3	0.7792	31.4512	2	775.371	-0.632773	73.5	0.7973	54.4057	2	771.865	2.57749	73.5	0.7973	54.4057	2	771.865	2.57749						0.994966	4	31.4829	0.936642	5
QISEAYEVLSDPK	18	1	1	PF3D7_1211400	1×Acetyl[K13]	0	1485.75	1.37013e-05	0							12.43	1	39.7829	2	760.883	7.40857	100.64	0.8317	39.0832	2	743.381	0.430254																		0.958055	10	12.3651
MEEETNTQSKPLDDEDINILK	44	1	1	PF3D7_1311500	1×Acetyl[K10]	0	2534.2	0.00112379	0.000197313													42.05	0.7381	50.9443	2	1267.6	-0.18336	31.31	0.4839	72.7878	3	840.076	2.85649	26.84	0.3333	73.0993	3	835.395	0.177532						0.915311	15	3.11958	0.979306	11
EIPTLDSPQNGNPTSYTSNLSTPPLK	3	1	1	PF3D7_1334800	1×Acetyl[K26]	0	2771.37	1.05616e-05	0							15.89	1	78.5237	3	940.802	-3.9826	82.45	0.8415	58.0858	2	1386.19	-0.495562																		0.957761	1
NTQIQQQQQLLLK	13	1	1	PF3D7_1419000	1×Acetyl[K13]	0	1582.89	7.0133e-05	0													78.84	0.7595	39.1861	2	791.949	-0.090019	87.25	0.7816	55.7361	2	791.95	1.221	87.25	0.7816	55.7361	2	791.95	1.221						0.929954	5	13.1013	1.02731	4
LKDSNIDTDADGDYNASKR	19	1	1	PF3D7_1341900	1×Acetyl[K18; K2]	2	2097.97	1.89556e-06	0							15.73	1	33.3814	3	716.337	0.103281	91.58	0.8696	18.9598	3	699.994	0.172954	95.96	1	35.5232	3	699.996	2.61672	77.89	1	34.8252	3	702.334	0.427104						0.914935	4	2.95209	0.974683	6
NLINTNVQGTNNK	9	1	1	PF3D7_1408200	1×Acetyl[K13]	0	1436.76	0.000192598	5.08231e-05							16.34	0	72.9237	3	493.597	6.93018	84.14	0.7143	26.2441	2	718.882	-0.564046	35.21	0.6571	45.5497	2	718.885	4.27881	35.21	0.6571	45.5497	2	718.885	4.27881						0.861467	2	8.53471	1.01652	2
TNVNNINELNNINELNNINK	27	1	1	PF3D7_1032100	1×Acetyl[K20]	0	2311.16	4.96247e-09	0													107.89	0.7315	53.8982	2	1156.08	-0.694164	161.33	0.8012	69.6891	2	1156.09	3.00307	133.47	0.7594	69.3335	2	1156.08	-1.22234						0.940161	3	2.28608	0.946361	9
KAGGAAGAATGGMSEIAK	18	1	1	PF3D7_0607000	2×Acetyl[K1; K18]	1	1554.8	5.57139e-08	0							15.94	0.125	75.3371	2	806.906	-1.7884	24.49	0.2083	41.2012	2	785.907	6.67704	122.84	0.7561	40.4996	2	777.905	1.04135	122.84	0.7561	40.4996	2	777.905	1.04135									0.960732	6
NKVEQVIAECQK	33	1	1	PF3D7_1416900	2×Acetyl[K2; K12]	1	1452.76	0.000720651	8.48905e-05													58.77	0.7458	21.2959	2	726.885	2.46391	82.55	0.7108	40.0273	2	726.885	2.63197	75.24	0.6933	39.8223	2	726.884	1.37157						1.01382	1		0.903792	11
LSLNQTNSETTLSGAMKPLCIPLDQPPMPPNMK	71	1	1	PF3D7_1213800	1×Acetyl[K33; K17]	0	3623.79	6.56384e-09	0							13.82	0	136.939	4	930.953	-4.10308	113.66	0.886	72.8813	3	1208.6	0.698369	111.89	0.9018	89.0893	3	1208.6	-0.615376	103.26	0.8544	88.5413	3	1208.6	0.698369						0.945944	10	6.36891	0.961628	16
YGLIKYPLTSEK	19	1	1	PF3D7_1323400	1×Acetyl[K5]	1	1418.8	0.00142074	0.000232022							29.36	1	80.7724	2	727.401	1.34517							54.39	0.6296	57.7174	2	709.903	-0.691637	54.39	0.6296	57.7174	2	709.903	-0.691637			1.13793	3	3.08098				0.864975	4
SFINPNVLPK	10	1	1	PF3D7_0408500	1×Acetyl[K10]	0	1128.64	0.0936346	0.00808309													18.24	0.0556	49.3463	2	564.824	-0.918788	24.45	0.5833	68.6265	2	564.825	0.487251	24.45	0.5833	68.6265	2	564.825	0.487251						0.924945	2	0.063913	1.0048	5
DKINNSNTTVVSNNISHEKEDEK	2	1	1	PF3D7_0724100	2×Acetyl[K2; K19]	2	2615.25	0.0457827	0.00387602							16.08	0.125	25.279	4	675.571	-4.35548							28.05	0.5714	36.1272	4	654.57	0.970236	28.05	0.5714	36.1272	4	654.57	0.970236									0.953054	1
DKVIGQEVIK	4	1	1	PF3D7_0500800	1×Acetyl[K10]	1	1142.7	0.00396409	0.0007208													28.84	0.1724	27.4012	3	390.896	0.669179	44.3	0.5	43.1152	3	381.571	0.774602	44.3	0.5	43.1152	3	381.571	0.774602									0.952841	3
VENFDNNNINNNYLKGDGEK	8	1	1	PF3D7_1124300	1×Acetyl[K15; K20]	1	2360.09	0.000407383	8.48905e-05							47.73	0.1667	58.0206	3	787.368	1.1284																					0.952733	4	2.86044
LVGFISAIPIDMCVNK	9	1	1	PF3D7_1412800	1×Acetyl[K16]	0	1834.94	0.00252423	0.000383304													42.23	1	79.7521	2	899.5	1.84126	20.98		93.16	4	459.492	1.98446	20.98		93.16	4	459.492	1.98446						0.952526	6	5.8185
TYDIISALK	6	1	1	PF3D7_1118300	1×Acetyl[K9]	0	1037.61	0.0310601	0.00277964													32.33	0.5312	49.2391	2	519.306	-1.13443	12.31	1	65.7911	2	533.293	-3.434	12.31	1	65.7911	2	533.293	-3.434						0.952495	5	6.79739
LMQESTNISNDKAGDGTSSTALMTATITK	7	1	1	PF3D7_1232100	1×Acetyl[K12; K29]	1	3000.47	5.33851e-08	0													16.15	0	72.392	3	1028.83	-7.00355	118.25	0.8475	62.01	3	1000.83	0.941021	82.68	0.8434	62.5109	3	1000.83	1.24615									0.952056	4
NKENVVQEVQEDKGTDITPLPTFDIMDSK	2	1	1	PF3D7_0935800	1×Acetyl[K13; K2; K29]	2	3362.65	0.00403664	0.000748624													62.79	0.7778	61.608	3	1097.54	0.925924	22.2	0.1364	77.8893	3	1121.56	6.8194	22.2	0.1364	77.8893	3	1121.56	6.8194						0.951473	1
LMTSTISIKEEK	49	1	1	PF3D7_0617200	1×Acetyl[K9; K12]	1	1393.78	0.000933405	0.000164572							80.79	0.3457	60.6982	2	711.382	0.505681	14.69	0.2	49.2083	2	726.401	7.17488	75.43	0.7067	46.6152	2	697.394	1.42086	75.43	0.7067	46.6152	2	697.394	1.42086			1.08271	5	6.26021				0.910928	12
EELALIENMLAYLK	5	1	1	PF3D7_0617200	1×Acetyl[K14]	0	1656.9	8.04088e-05	0													74.09	0.7162	101.321	2	828.953	-0.454024																		0.951267	4	8.01369
NNWNSINEK	3	1	1	PF3D7_1036900	1×Acetyl[K9]	0	1118.52	0.047391	0.00393934																			21.82	0.4545	16.8437	2	559.765	0.61658	20.39	1	16.6108	2	559.765	0.61658									0.941068	2
NIYLSPNISANEMNINNFNK	4	1	1	PF3D7_0904600	1×Acetyl[K20]	0	2310.12	1.51624e-06	0													90.12	1	63.2046	2	1166.09	0.665339	35.51	0.3611	78.3964	2	1155.57	3.40978	35.51	0.3611	78.3964	2	1155.57	3.40978						0.950376	2	31.0421
IMLNMYDGSFK	39	1	1	PF3D7_1011800	1×Acetyl[K11]	0	1318.62	0.00117654	0.000197313							10.43	1	43.6298	2	700.322	1.78779	66.61	0.6567	48.9136	2	663.321	-0.116547	64.86	0.3846	68.7521	2	659.814	2.43858	61.64	0.6452	70.5224	2	659.813	0.772242						0.965558	11	9.55452	0.952652	6
DSADKMPLETQLAIEEIK	88	1	1	PF3D7_0406200	1×Acetyl[K5; K18]	1	2045.07	1.62358e-06	0							35.04	0.7143	101.925	2	1037.03	0.311575	86.22	0.814	56.686	2	1023.04	2.06676	97.62	0.7755	75.2902	2	1023.04	1.05203	93.9	0.7553	75.1536	2	1023.04	0.335744			0.963341	4	20.8047	0.978954	23	4.22336	0.960443	13
IGQESTHINIK	14	1	1	PF3D7_0305600	1×Acetyl[K11]	0	1239.67	0.000226822	5.08231e-05																			52.79	0.4528	40.0721	3	413.894	-1.03208	52.79	0.4528	40.0721	3	413.894	-1.03208									0.949072	5
DMSQPLDKINEQSEGSNLPSEQNK	4	1	1	PF3D7_0711500	1×Acetyl[K24]	1	2688.24	0.000242283	5.08231e-05							10.81	1	71.5411	3	910.753	-3.33157	41.93	0.6429	35.1597	3	896.753	1.15947	42.1	0.5476	54.6635	3	896.754	1.70438												0.901089	2	2.72751	0.996786	1
IGQVVPVK	24	2	1	PF3D7_0316300.2; PF3D7_0316300.1	1×Acetyl[K8]	0	839.535	0.00133486	0.000197313							18.01	0.2222	23.504	2	441.276	-0.631648	58.45	1	26.1263	2	420.271	-1.23782	57.22	0.6842	44.4921	2	420.271	0.797816	55.06	1	43.8004	2	423.78	-0.233675						0.938615	4	6.48094	0.953753	5
QVLIRPSSK	5	1	1	PF3D7_0316800	1×Acetyl[K9]	0	1034.64	0.0225137	0.00212486													34.01	0.4412	19.214	2	517.826	1.58085																		0.948051	4	5.92294
IIDTSNNVNQMNDEHK	5	1	1	PF3D7_0710200	1×Acetyl[K16]	0	1929.86	0.00101253	0.000164572							14.36	1	97.0149	3	643.963	7.77013	43.54	0.6591	20.3131	3	624.624	0.797786																		0.948016	4	1.95121
FHIEEEGKGVDANGNKVK	23	1	1	PF3D7_0922500	2×Acetyl[K16; K18]	2	1978.01	0.00158236	0.000269693																			50.56	0.6667	37.9476	4	495.258	-0.380741	50.56	0.6667	37.9476	4	495.258	-0.380741									0.942421	9
AKFDEAIAETK	99	1	1	PF3D7_1324900	1×Acetyl[K2]	1	1229.65	0.00148624	0.000232022							30.12	0.5667	54.2756	2	632.826	1.43924	71.82	0.7639	26.8995	2	615.329	1.47434	72.81	0.7808	40.4432	2	615.329	2.16925	72.19	0.75	40.3127	2	615.329	1.87143			0.889448	8	9.52351	0.984528	10	5.27983	0.963674	25
NASLDKIDEELQK	89	1	1	PF3D7_0532100	1×Acetyl[K6]	1	1509.79	0.000462029	8.48905e-05							48.66	0.7959	69.7621	2	772.895	1.10936	99.44	0.697	48.0449	2	751.89	1.42862	103.76	0.7885	51.1803	2	755.398	0.806893	103.76	0.7885	51.1803	2	755.398	0.806893			0.932116	6	8.26869	0.966542	19	3.27774	0.955758	17
NMNIGSPLFK	9	1	1	PF3D7_1141300	1×Acetyl[K10]	0	1127.6	0.0271548	0.00242959													22.08	0.2727	88.0389	2	589.798	0.801981	37.19	0.6486	67.237	2	564.304	1.84337	32.37	0.5938	66.4709	2	564.303	-0.430019									0.912289	6
NILSLPLSGK	29	1	1	PF3D7_1428300	1×Acetyl[K10]	0	1048.65	0.00412169	0.00079881													41.2	0.439	55.5983	2	524.827	-1.14192	40.29	0.725	74.259	2	524.827	-1.14192	35.05	0.6286	75.1853	2	524.827	-0.327064						2.45988	10	1.44166e+07	0.191059	11
NVDMTEEMQIDAIDCANQALQK	6	1	1	PF3D7_1213600	1×Acetyl[K22]	0	2551.17	5.25525e-07	0													120.83	0.9174	64.0729	2	1276.08	-1.64649	59.69	1	78.3485	3	851.061	0.884228												0.949573	4	15.4864	0.944609	1
IQEQTNAQK	12	1	1	PF3D7_0624600	1×Acetyl[K9]	0	1059.54	0.00428884	0.000847196													61.95	0.5	11.4491	2	530.275	0.0613932	21.96	0.1364	40.7391	2	551.282	2.10378	21.96	0.1364	40.7391	2	551.282	2.10378						0.947034	6	3.74325
INNSLDTPIAK	11	1	1	PF3D7_0205900	1×Acetyl[K11]	0	1185.65	0.00259088	0.000383304													70.44	0.7429	27.8413	2	600.345	0.144259	27.59	0.3571	46.2835	2	593.329	3.15384	25.5	0.2308	46.8881	2	593.328	1.30062						0.92918	5	5.12719	0.964473	1
EIMKEDVNEKDTANK	16	1	1	PF3D7_0500800	3×Acetyl[K4; K10; K15]	2	1770.87	0.00595784	0.00101743													53	0.7358	16.858	3	590.961	2.10427																		0.946797	9	3.25428
NLIGINTNNMNNYQNNINSINTNMNIPK	8	1	1	PF3D7_0823300	1×Acetyl[K28]	0	3225.62	0.00144959	0.000232022							11.15	1	129.113	3	1095.21	0.646514	49.86	0.5	64.3933	3	1075.88	-1.08676	32.12	0.625	78.8342	3	1064.18	0.815724												0.849832	4	2.70728	1.04321	1
KGEEGKVQTCYTTIPIETLLAQGSYSSK	3	1	1	PF3D7_0708800	2×Acetyl[K1; K28]	2	3102.59	0.000205643	5.08231e-05							10.42	0	126.959	3	1058.19	-1.79287							58.75	0.7119	79.7756	3	1034.87	1.42766	58.75	0.7119	79.7756	3	1034.87	1.42766									0.965926	2
FAISGTTQIFEK	2	1	1	PF3D7_1472600	1×Acetyl[K12]	0	1341.7	0.0742328	0.00613845																			27.45	0.5185	70.1267	2	671.358	2.13159	27.45	0.5185	70.1267	2	671.358	2.13159									0.946442	1
IANAMNDHNVGTNMDTQK	52	1	1	PF3D7_1118300	1×Acetyl[K18]	0	1973.88	4.52424e-08	0							15.65	0.375	39.1265	4	499.975	-7.31632	122.93	0.8862	21.4339	2	987.444	-0.031718	128.86	0.8217	39.7648	2	987.445	0.957767	111.87	0.8839	39.9536	2	987.445	1.51435						0.947138	9	7.50932	0.943565	13
LGDIVVVGINSDEDALNSK	9	1	1	PF3D7_1347700	1×Acetyl[K19]	0	1972.04	1.64769e-05	0							11.66	1	150.534	2	1000.52	6.41456	89.54	0.7222	59.6731	2	986.526	0.893257	66.47	0.6212	75.6482	2	986.525	0.583755	66.47	0.6212	75.6482	2	986.525	0.583755						0.834579	4	9.67512	1.01373	2
LKDNVTLDNIVTAQTQNFNK	44	1	1	PF3D7_0706000	1×Acetyl[K2]	1	2283.21	1.66493e-07	0							38.58	1	89.8304	3	775.744	0.916659	142.54	0.8951	47.3307	2	1142.11	1.1826	66.94	0.7164	67.3752	3	761.742	2.9143	48.1	0.7292	66.9707	3	761.74	0.588599						0.962063	17	6.06605	0.939321	3
TKYNIDDNFEK	8	1	1	PF3D7_1123500	1×Acetyl[K2]	1	1428.66	0.00709604	0.00106317							40.9	0.6098	54.146	2	714.835	-0.743886																					0.945623	4	1.30011
YDDKNLSNINSEEDKNNK	14	1	1	PF3D7_1147300	3×Acetyl[K4; K15; K18]	2	2266.01	0.00015822	5.08231e-05							10.35	1	24.6702	4	567.26	4.08289	27.28	1	19.0632	3	716.337	-0.145586	66.82	0.8507	35.1922	3	713.999	1.99917	66.82	0.8507	35.1922	3	713.999	1.99917						0.926596	2	33.9443	0.971454	4
QIEEEGEEGKELGSQTIAK	38	1	1	PF3D7_1205600	1×Acetyl[K10]	1	2089.05	6.384e-07	0													128.25	0.8984	23.8241	2	1045.03	1.90249	50.18	0.68	43.6954	3	692.342	-0.902253	46.8	0.7021	44.3592	3	692.344	1.48031						0.92952	13	5.72839	0.941319	6
LNQILIGMLK	90	1	1	PF3D7_1404900	1×Acetyl[K10]	0	1156.73	0.00187286	0.0002969							51.76	0.1538	95.4828	2	571.852	0.588016	62.75	0.7143	30.5133	2	578.869	-0.286048	59.28	0.2712	33.7521	2	571.852	0.481189	59.28	0.2712	33.7521	2	571.852	0.481189			0.922408	10	5.10626	0.947037	25	8.75456	0.953509	13
GKPTDLSIHETAWGLAR	19	1	1	PF3D7_1444800	1×Acetyl[K2]	0	1851.97	4.71353e-07	0													104.53	0.7905	37.5545	2	929.998	-0.117549	76.43	1	58.1448	2	926.489	-0.671176	76.43	1	58.1448	2	926.489	-0.671176						0.905842	9	6.73859	0.964138	1
NCIVVIDSHPFTTWYENTFGTTLGK	9	1	1	PF3D7_1408600	1×Acetyl[K25]	0	2900.39	8.63923e-05	0							16.84	0.4118	121.494	3	967.471	1.69554	53.52	0.6667	81.7419	3	967.468	-0.703452	26.36	0.1538	97.016	3	972.149	1.80402	14.81	0.1333	52.9846	3	986.144	-6.74993			0.786542	1		0.983622	6	13.2979	1.06299	1
ATLNSKYADINNISSSVK	7	1	1	PF3D7_1446200	1×Acetyl[K6]	1	1981.04	0.00300807	0.000406933							79.62	0.8625	75.807	2	991.025	0.617049																					0.943929	5	16.9541
NKEDIYNNDDNNNNIKDNTEK	42	1	1	PF3D7_1432800	1×Acetyl[K16]	2	2524.12	0.000256699	5.08231e-05							21.41	0.2857	33.5219	3	856.048	0.0409712	53.13	1	17.3285	3	842.044	-0.850691	66.06	0.6212	32.6161	3	842.046	1.97846	52.28	0.6346	31.956	3	842.044	0.0923593			1.04385	2	0.943315	0.88677	3	3.52116	0.91698	12
LLEIPEALEELK	33	1	1	PF3D7_1414000	1×Acetyl[K12]	0	1403.81	0.00148322	0.000232022													47.61	0.4375	73.3163	2	698.901	0.999506	50.27	0.62	90.5256	2	702.41	1.46342	44.08	0.6136	89.3869	2	702.409	0.0721209						0.934128	10	2.47278	0.952813	5
LGFMGLGQMGSALAHGIANANIIK	54	1	1	PF3D7_1357900	1×Acetyl[K24]	0	2384.26	5.57282e-09	0	16.04	1	80.6061	2	1211.16	0.596109	63.89	0.7812	128.324	3	795.424	-0.313334	94.43	0.8617	86.3405	3	795.426	1.9906	16.31	1	65.8937	2	1229.63	-5.72278									0.972906	13	16.3546	0.913401	14	5.57768
TIPLAVGGTVK	24	1	1	PF3D7_1340700	1×Acetyl[K11]	0	1062.66	0.00399592	0.0007208							11.47	1	27.2391	2	549.331	-2.45077	30.33	0.6	39.5276	2	531.835	-0.815175	38.8	1	59.5125	2	531.836	0.56329	38.8	1	59.5125	2	531.836	0.56329						0.972689	4	6.24012	0.93467	6
NSLPNNICSGGTIMPNVMSK	23	1	1	PF3D7_1433400	1×Acetyl[K20]	0	2148.04	1.23932e-07	0													99.39	0.899	54.2049	2	1074.52	-0.971086	100.38	1	71.7	2	1074.53	1.52937	100.38	1	71.7	2	1074.53	1.52937						0.845841	4	11.0906	0.985182	5
ILSQDICNK	21	1	1	PF3D7_0606600	1×Acetyl[K9]	0	1104.59	0.0291671	0.00257249													47.26	0.6596	23.7491	2	552.798	-0.87649	57.9	0.7586	39.0395	2	552.799	0.8917	57.9	0.7586	39.0395	2	552.799	0.8917						1.08545	3	5.89527	0.870167	5
LNSCNQIMESSEK	64	1	1	PF3D7_0424600	1×Acetyl[K13]	0	1546.69	1.05803e-05	0							19.4	1	46.4431	2	791.35	2.16209	88.06	0.8636	21.6853	2	773.851	-0.477039	90.04	0.8111	39.7877	2	773.851	0.154347	90.04	0.8111	39.7877	2	773.851	0.154347			0.986717	1		0.921013	9	9.45117	0.927201	14
LINSPALLVQGEMGMSPSMQK	71	1	1	PF3D7_1443900	1×Acetyl[K21]	0	2231.12	1.76241e-08	0													119.55	0.9	67.5381	2	1116.06	-0.899014	123.7	0.9113	83.3415	2	1116.07	-0.0236139	123.7	0.9113	83.3415	2	1116.07	-0.0236139						0.987358	8	8.54657	0.964937	17
NVGNITNDNFK	5	1	1	PF3D7_1031600	1×Acetyl[K11]	0	1242.62	0.00140093	0.000197313													39.9	1	24.0537	2	621.813	-0.593729	29.92	1	43.7499	2	621.812	-1.57609	18.31	1	44.2406	2	621.813	-0.102548									0.97556	2
MKPFEEGHGITQVDK	40	1	1	PF3D7_1311800	1×Acetyl[K15]	0	1715.84	2.78232e-06	0													100.45	0.66	24.0119	2	858.425	0.562958	94.27	0.5851	44.5897	2	861.934	0.871889	93.52	0.5745	44.0049	2	858.426	1.48782						0.964788	12	7.59226	0.931442	10
ASLNIMQNINIPQK	12	1	1	PF3D7_0611800	1×Acetyl[K14]	0	1604.91	0.000255772	5.08231e-05							11.91	1	177.94	2	821.429	-7.05013	76.48	0.7368	58.2525	2	802.958	-0.665949	72.43	0.7361	74.3804	2	802.96	2.83284	66.84	0.6119	74.8366	2	792.432	-0.303125						0.915096	4	7.18961	1.10671	3
KLPAVETLGCCSVICSDK	22	1	1	PF3D7_1211900	2×Acetyl[K1; K18]	1	2044	1.67745e-07	0													33.53	0.5294	40.3969	3	679.666	1.09644	120.07	0.8667	62.1742	2	1022.51	2.49629	92.46	1	62.3513	3	682.005	1.44459						0.806808	1		0.9779	9
EVNVMTPEQILK	94	1	1	PF3D7_1346300	1×Acetyl[K12]	0	1400.75	0.000718577	8.48905e-05	30.24	0.6667	39.2744	2	708.873	-0.490335							58.15	0.5517	52.2243	2	700.877	1.27695	51.88	0.3077	74.2173	2	700.877	1.45124	51.75	0.4231	30.4091	2	700.877	1.3641	1					0.949468	23	5.2886	0.932605	19
MKPLNMILYPHK	3	1	1	PF3D7_1034900	1×Acetyl[K2; K12]	0	1526.82	0.00054811	8.48905e-05													36.65	0.4865	56.3003	3	509.612	-0.111438	20.95	0.4286	85.5462	2	763.911	-5.31941												0.938092	2	23.568
AEVTDVANAVLDGTDCVMLSGETAGGKFPVEAVTIMSK	101	1	1	PF3D7_0626800	1×Acetyl[K38; K27]	1	3889.9	2.94537e-10	0							16.98		126.147	3	1307.97	1.26783	156.83	0.9045	89.8225	3	1297.31	1.5195	145.89	0.8904	103.375	3	1297.31	0.954633	137.32	0.8613	102.287	3	1294.97	1.95004						0.963401	19	6.33458	0.915533	17
SQEGEIPLSK	4	1	1	PF3D7_1211700	1×Acetyl[K10]	0	1094.58	0.0704731	0.0057055													44.11	0.2955	24.8076	2	547.794	-0.0635643	18.85	0.0526	49.1614	2	565.294	6.2127	18.85	0.0526	49.1614	2	565.294	6.2127						0.937973	2	9.55297
MNPEVSFVGNQSDGFGLDFQPIK	6	1	1	PF3D7_0110700	1×Acetyl[K23]	0	2533.21	5.92614e-05	0													50.43	0.74	76.9049	2	1267.11	-0.612351	39.55	0.575	53.904	3	862.072	-0.264641	39.55	0.575	53.904	3	862.072	-0.264641						0.937949	3	22.1401
KPDTTAVIIMK	83	1	1	PF3D7_1130100	1×Acetyl[K1]	0	1216.7	0.00141206	0.000197313							20.04		48.0859	3	406.237	-0.264122	73.12	0.7397	26.9251	2	608.852	0.0228349	75.14	0.7333	50.1354	2	608.853	2.12975	67.56	0.7206	48.4296	2	608.853	1.42744			1.09576	1		0.909822	19	4.32291	0.875657	17
TSVNDSDGVEILVANQVFNNK	49	1	1	PF3D7_0912400	1×Acetyl[K21]	0	2270.14	6.51187e-10	0													165.57	0.8554	63.55	2	1135.57	0.605326	160.04	0.8875	82.3646	2	1135.57	0.92796	128.16	0.8984	82.0544	2	1135.57	0.605326						0.884144	14	7.78777	0.920452	9
FANSTSMLIPHK	2	1	1	PF3D7_1452000	1×Acetyl[K12]	0	1345.69	0.00132396	0.000197313													33.11	0.5758	29.9045	3	449.236	0.537726	50.57	0.5098	54.1287	2	673.352	3.22372												0.90943	1		0.96549	1
FLAGVTFASGGVLPNIHNVLLPK	335	1	1	PF3D7_0617800	1×Acetyl[K23]	0	2371.36	6.54939e-08	0							69.8	1	122.246	2	1186.19	1.66256	123.27	0.8699	82.4973	2	1186.18	-0.293561	88.26	0.8523	97.4704	2	1186.19	1.04484	74.73	0.8667	96.5263	2	1182.68	2.73145			0.943562	18	4.93124	0.931659	45	14.0537	0.931535	8
NQTIKEKGGDIK	2	1	1	PF3D7_0310200	1×Acetyl[K7; K5]	2	1372.74	0.015979	0.00167579							40.48	0.575	38.5172	2	707.881	1.12763	14.91		46.9905	2	686.876	1.47769															0.937412	1
LAFIDVSIGKPGSK	24	1	1	PF3D7_0703500	2×Acetyl[K10; K14]	0	1445.85	3.0863e-05	0							18.03	1	80.3227	3	482.623	-0.664826	72.77	1	48.4206	2	723.431	-0.402242	78.18	1	68.6819	2	723.432	1.62402	73.36	1	68.0453	2	716.415	0.805717			0.924221	1		0.890661	5	13.8519	0.963459	6
DSGNPICVPVGK	19	1	1	PF3D7_1235700	1×Acetyl[K12]	0	1242.61	0.000302091	5.08231e-05	13.77	0.2143	34.2556	2	646.322	-4.24561							70.54	0.7465	36.487	2	625.319	-1.11116	68.55	0.7391	54.9433	2	621.812	2.08582	58	0.8276	54.2833	2	625.32	0.940228						0.926196	3	9.67508	0.932421	4
AVSIQVPVKDVDDK	24	1	1	PF3D7_0205900	1×Acetyl[K9]	1	1519.84	0.00103541	0.000164572							22.3	0.2273	71.2454	2	781.432	1.36168	82.6	0.7349	32.8945	2	760.427	1.44338	48.23	0.5833	55.5888	2	760.428	2.88909	45.98	0.5435	55.6849	2	760.425	-0.644884						0.951262	9	5.41572	0.996538	7
NLDPQISSLVSLVDNMNITQEK	118	1	1	PF3D7_0114100	1×Acetyl[K22]	0	2472.28	8.78208e-09	0													141.88	0.8521	91.5965	2	1229.63	0.126984	135.55	0.9191	103.908	2	1236.65	0.263775	135.55	0.9191	103.908	2	1236.65	0.263775						0.935731	26	3.90545	0.939641	20
DGYLISTGEPSK	15	1	1	PF3D7_1465900	1×Acetyl[K12]	0	1266.62	0.00139774	0.000197313							11.69	1	47.69	2	637.323	-0.447787	64.2	0.625	34.6919	2	633.814	-0.102597	39.97	0.5	51.6298	2	637.324	2.33168									0.85289	1		0.931233	4	2.917	1.02425	2
KNIVPQVSR	13	1	1	PF3D7_1027800	1×Acetyl[K1]	1	1040.62	0.00938438	0.00118214													16.37	1	37.5141	2	520.814	-0.478784	30.46	0.6	17.1153	3	347.546	0.857305	23.55	0.4167	16.8721	3	347.545	-1.07823						0.935753	1		0.955779	6
KIDNLMVEELDGSK	53	1	1	PF3D7_1015900	2×Acetyl[K1; K14]	1	1590.8	0.000182769	5.08231e-05													104.28	0.7115	40.6222	2	795.906	0.338156	96.73	0.6701	63.4417	2	799.416	2.353	85.02	0.7765	62.1771	2	795.908	2.25653						0.982253	17	2.43157	0.956641	6
IIPNFMAQGGDITNFNGTGGLSIYGK	252	1	1	PF3D7_1115600	1×Acetyl[K26]	0	2713.4	6.05027e-07	0							33.04	1	100.747	3	901.116	1.68697	107.74	0.8241	74.8269	2	1357.2	-0.456391	114.38	0.8684	83.501	2	1365.2	1.67768	108.96	0.8349	89.8022	2	1357.21	2.42283			0.909772	2	13.7081	0.938513	43	5.8421	0.944125	46
DNYVQIFGDLLK	11	1	1	PF3D7_1123500	1×Acetyl[K12]	0	1431.76	0.00013157	5.08231e-05													78.7	0.6582	83.8187	2	716.383	0.240112																		0.934945	6	4.44477
QIFQNNPSKGVNPDEAVALGAAIQGGVLK	13	1	1	PF3D7_1134000	2×Acetyl[K9; K29]	1	2935.56	1.33998e-05	0													12.99	0.1538	81.7591	3	1011.88	1.39699	75.5	0.8421	83.4863	3	979.194	0.978418	73.6	0.7838	83.6295	3	979.193	0.105169									0.956544	5
YQEITDKSNTVDDASKNK	27	1	1	PF3D7_1457000	1×Acetyl[K16]	2	2055.98	0.000275749	5.08231e-05													13.02	0.1538	53.7339	2	1053	-3.91033	65.56	0.8182	33.0116	3	686	0.927115	46.47	0.6957	32.7362	3	685.999	0.214637									0.923625	11
NTENDPNVEDDEEENDKKNNIDDK	10	1	1	PF3D7_1446500	3×Acetyl[K17; K18; K24]	2	2833.19	0.00182282	0.0002969													79.34	1	17.0987	3	945.068	0.319649																		0.934297	7	17.9634
KYIHMNDNNNNNIHGSNNNTNTTMK	4	1	1	PF3D7_1358500	1×Acetyl[K25]	1	2903.29	0.00407725	0.000776735													13.06		51.9062	3	983.771	-5.43345	25.78	0.5385	33.0911	4	726.579	1.19896	25.78	0.5385	33.0911	4	726.579	1.19896									0.934199	1
KEENQIEDMNINK	6	1	1	PF3D7_0704300	2×Acetyl[K1; K13]	1	1618.79	0.000965167	0.000164572													60.73	0.7377	22.0617	2	809.902	2.65472	22.51	1	40.942	3	540.27	0.949727	22.51	1	40.942	3	540.27	0.949727						0.819458	4	48.5284	0.991525	1
GIVISEEQK	30	1	1	PF3D7_1451100	1×Acetyl[K9]	0	1016.58	0.0021156	0.000321338							23.9	0.5417	32.3293	2	508.795	0.781416	57.15	0.4912	16.3059	2	508.794	-0.239258	50.05	0.44	40.2444	2	508.794	-1.01977	32.97	0.303	40.7318	2	508.794	-0.359337			0.970763	2	16.4767	0.920021	8	9.15115	0.930733	6
SMSWNTDNLINQIK	47	1	1	PF3D7_1127000	1×Acetyl[K14]	0	1677.85	1.9894e-05	0													93.63	0.7766	60.8082	2	839.426	-0.125755	95.43	0.8842	77.6083	2	839.428	1.54759	86.81	0.8851	75.9936	2	832.41	1.28295						0.981387	11	5.29625	0.919347	8
MGINVNTLDLKQD	14	1	1	PF3D7_0518300	1×Acetyl[K11]	1	1460.74	0.000823825	8.48905e-05																			93.74	0.4255	68.4566	2	730.875	1.38594	79.41	0.443	69.0447	2	730.875	1.38594									0.977612	5
YYNISLNNALAMGDGENDIEMLSGLTHSVGVHNASEK	13	1	1	PF3D7_1033400	1×Acetyl[K37]	0	3963.85	8.42675e-10	0													121.95	0.8361	80.1325	4	991.717	-0.344719																		0.933114	8	7.18828
MQNYAGAGISGQSVHQTNK	63	1	1	PF3D7_1007700	1×Acetyl[K19]	0	1997.96	1.47385e-07	0													107.05	0.8598	21.2077	2	999.482	-0.114378	124.72	0.872	39.283	2	995.974	0.596908	102.43	0.8824	39.2885	2	995.973	-0.384098						0.969272	12	3.26935	0.930047	15
AAGGDDDDDNDIDLFGDDDDNTKDSASNLLLEK	71	1	1	PF3D7_0913200	1×Acetyl[K33; K23]	1	3498.48	7.63613e-10	0													158.04	0.8671	60.2374	3	1166.83	0.140614	153.6	0.8636	78.3882	3	1166.83	-2.05761	153.6	0.8636	78.3882	3	1166.83	-2.05761						0.932995	21	4.95338	0.944531	12
INEQSEGSNLPSEQNKR	43	1	1	PF3D7_0711500	1×Acetyl[K16]	1	1929.93	6.09917e-05	0													70.63	0.7324	17.4805	2	965.467	0.718438	89.96	0.8556	32.4512	2	965.468	1.22445	71.33	0.8169	32.4041	2	965.467	-0.040577						0.943425	6	9.0673	0.948479	15
KGNNNNFSGLLNNEIDDNNKK	8	1	1	PF3D7_1224000	2×Acetyl[K1; K20]	2	2369.16	0.00016356	5.08231e-05													66.34	0.7576	32.4268	3	790.39	0.555951																		0.932374	4	10.0431
CGINYQPPTVVPGGDLAK	47	2	2	PF3D7_0903700; PF3D7_0422300	1×Acetyl[K18]	0	1885.95	7.43653e-06	0													98.39	0.6735	24.9273	2	943.479	1.64796	75.86	0.7368	68.062	2	943.48	2.23049	68.09	0.6029	67.6284	2	943.478	0.677064						0.935349	11	10.9491	0.927037	9
KMAASIVSAVSNFNNPK	27	1	1	PF3D7_0621200	1×Acetyl[K17]	1	1784.94	1.18316e-07	0													118.99	0.8824	42.4583	2	892.975	-0.690676	123.53	0.8871	63.8297	2	889.468	1.06478	82.03	0.7439	62.9044	2	892.975	-0.48551						0.948722	6	2.7147	0.931786	8
KNNNDLVQSIMELSG	33	1	1	PF3D7_0621800	1×Acetyl[K1]	1	1661.82	0.0101093	0.00131363													67.91	1	66.5374	2	834.921	1.09025	65.83	0.7576	85.4909	2	831.412	-0.182729	59.34	0.6441	84.2529	2	831.413	1.21293						0.924344	9	5.38704	0.922564	6
YKGTNLMPSIGYGSNK	26	1	1	PF3D7_0903900	1×Acetyl[K2]	1	1736.88	7.57787e-06	0													77.52	0.8205	34.2146	2	865.432	-0.497213	100.12	0.86	56.6518	2	868.942	1.14886	75.9	0.6316	54.9763	2	865.433	0.490721						0.968315	7	8.41881	0.898704	8
STSQIDADKENQISAVINFLNNNEEVNVLDTK	35	1	1	PF3D7_1020000	1×Acetyl[K9]	1	3604.76	0.000269512	5.08231e-05													76.61	0.8182	88.2993	3	1209.28	2.2593	82.99	0.6265	101.367	3	1202.26	4.06126	48.58	0.7143	100.584	3	1202.26	0.810349						0.965078	11	13.2127	0.92138	6
ILMDNTEYISNDVMNNLNK	9	1	1	PF3D7_1236000	1×Acetyl[K19]	0	2241.05	2.1951e-05	0													100.17	0.79	63.4074	2	1121.03	-1.59364																		0.931568	6	7.70134
EGLDIDDSEEAKKDFETLK	26	1	1	PF3D7_0708400	1×Acetyl[K19]	2	2189.06	0.00902654	0.00118214							26.61	0.5556	84.8808	3	744.362	1.47269	79.51	0.775	40.1705	2	1095.03	0.729103	37.54	0.7105	60.0822	3	730.358	0.973898	37.54	0.7105	60.0822	3	730.358	0.973898						0.951117	13	5.55232	0.921553	3
IISSVEQK	32	1	1	PF3D7_0818200	1×Acetyl[K8]	0	917.549	0.00541618	0.00101743							14.91	0.1333	39.0359	2	480.283	0.0547919	55.4	0.6727	18.064	2	459.278	0.0637503	51.4	0.5882	31.697	2	459.278	-0.667967	51.4	0.5882	31.697	2	459.278	-0.667967			0.942619	1		0.895094	10	3.95305	0.908474	4
HMTEIFIK	2	1	1	PF3D7_1335100	1×Acetyl[K8]	0	1018.54	0.0126273	0.00151152													39.67	0.4	28.5721	2	509.773	-0.551332	16.52	0.3529	53.9469	2	530.778	-1.74363	16.52	0.3529	53.9469	2	530.778	-1.74363						0.93065	1
EIAQEYKTDLR	18	1	1	PF3D7_0617900	1×Acetyl[K7]	1	1407.71	0.00800518	0.0011321							50.59	0.7647	53.2801	2	704.361	2.93915	12.59	0.2308	31.2347	3	458.245	1.7763	54.79	0.7091	41.2707	2	686.864	1.67493	49.39	1	39.7433	2	683.355	0.933393			1.2716	2	3.52496				0.771497	5
KSDQMVLPVPCLNVINGGSHAGNK	121	1	1	PF3D7_1015900	2×Acetyl[K1; K24]	1	2535.28	4.54445e-06	0	11.33	0.0909	40.8263	3	853.442	7.79191							100.09	0.82	55.0655	3	848.105	1.3273	103.48	0.8252	76.4199	3	845.766	1.04725	89.09	0.764	74.7917	3	845.765	-0.252759						1.00403	32	7.73337	0.913208	24
AAADISNLLK	47	1	1	PF3D7_1468100	1×Acetyl[K10]	0	1022.6	0.000407894	8.48905e-05													68.24	0.6618	42.6098	2	511.801	-0.307969	81.9	0.8293	64.6411	2	511.801	-0.427342	81.9	0.8293	64.6411	2	511.801	-0.427342						0.935052	9	6.35475	0.942465	10
LQMINNDNVNEMVLK	32	1	1	PF3D7_0932800	1×Acetyl[K15]	0	1781.9	8.39959e-07	0													107.13	0.785	53.2668	2	891.453	-0.163628	113.48	0.6726	70.9604	2	887.946	1.32181	109.22	0.7615	70.4964	2	887.946	1.04671						1.00387	6	17.5372	0.919414	7
NNLLNDNINNLINENNESTEKETSSK	6	1	1	PF3D7_1229300	1×Acetyl[K26]	1	2975.44	0.000863904	8.48905e-05													10.28	1	52.2434	4	755.122	6.29323	83.75	0.8214	70.1898	3	992.479	-4.97561	44.31	0.6364	70.9809	3	992.485	0.624438									0.921259	2
GSSNSTSNFIQNGK	2	1	1	PF3D7_0922100	1×Acetyl[K14]	0	1447.69	0.00312424	0.000502197													10.13	1	24.0336	2	741.842	-3.32286	46.56	0.7234	39.021	2	724.35	2.24134															0.928408	1
ADKLTEEQISEFK	61	1	1	PF3D7_1434200	1×Acetyl[K3]	1	1579.79	0.000948983	0.000164572							36.03	0.5278	69.4411	2	793.905	-0.267764	66.38	0.5909	46.283	2	790.396	-0.840174	65.31	0.8308	64.2576	2	790.397	1.16885	65.31	0.8308	64.2576	2	790.397	1.16885			0.80935	1		0.958356	13	9.76243	0.972935	11
DKDTTFAPEQISAMVLEK	171	1	1	PF3D7_0917900	1×Acetyl[K18]	1	2030.02	3.62208e-06	0							17.68	0.1667	95.396	3	675.007	0.0316095	109.95	0.8182	61.0528	2	1015.52	0.302257	101.95	0.8137	79.1022	2	1015.52	0.903582	101.95	0.8137	79.1022	2	1015.52	0.903582			0.934356	3	2.00936	0.921876	48	7.97774	0.933753	15
MAAALFNGLISNNSPLKDPIK	8	1	1	PF3D7_0904100	1×Acetyl[K21]	1	2214.2	0.00447457	0.00092731													37.83	0.7105	68.9338	3	738.737	0.966271	15.19	1	86.0355	3	738.737	0.718182	15.19	1	86.0355	3	738.737	0.718182						0.94808	4	1.89968	0.917884	1
ASIPASELPECEK	9	1	1	PF3D7_1103100	1×Acetyl[K13]	0	1437.7	0.00418625	0.00079881													19.88	0.4	34.5787	2	715.845	-0.747052	51.03	1	49.942	2	715.848	4.45766	39.55	0.55	49.613	2	719.354	0.0540807						0.853503	1		0.95503	2
GEQNPNNFTVAICTGGGPGFMEAANK	14	1	1	PF3D7_0413700	1×Acetyl[K26]	0	2681.21	1.42689e-07	0													109.05	1	60.3608	2	1341.11	-0.403665	102.91	1	76.4799	3	894.408	0.00107257	54.99	0.7818	75.8472	3	894.406	-1.43306						0.973275	4	7.53028	1.00977	4
NVQTLIELNNNLENEMNK	12	1	1	PF3D7_0111400	1×Acetyl[K18]	0	2137.07	3.45149e-08	0													134.61	0.8	60.8417	2	1069.04	0.173589																		0.926596	7	8.84716
MDELNKEEIVDNINNEQAK	37	1	1	PF3D7_1028400	1×Acetyl[K6]	1	2288.07	0.000294954	5.08231e-05													63.35	0.5397	52.8287	3	763.362	0.588976	68.57	0.6232	68.9423	3	763.365	3.95007	59.96	0.5833	68.4172	2	1144.54	0.594852						0.933143	7	2.55578	0.928607	10
YSVHYPSSSNNQDTTTMSISNKK	18	1	1	PF3D7_0817300	1×Acetyl[K23; K22]	1	2596.21	5.35221e-06	0													10.08	1	80.4557	3	883.066	-4.53661	65.64	0.803	44.4109	4	649.808	1.6595	48.45	0.625	43.8914	4	649.808	1.09528									0.96105	8
INNINENTNGVNNNK	3	1	1	PF3D7_0606000	1×Acetyl[K15]	0	1671.8	3.09176e-05	0													111.69	0.7321	18.0344	2	836.406	0.688096	10.96	0	35.5404	3	571.94	-6.07104	10.96	0	35.5404	3	571.94	-6.07104						0.92572	2	0.391169
FDTEGQIVSLK	122	1	1	PF3D7_0813300	1×Acetyl[K11]	0	1236.65	0.000318693	8.48905e-05	43.69	0.7273	36.9047	2	618.827	0.0331746	51.1	0.7451	62.318	2	622.337	1.44567	69.19	0.6377	22.7813	2	618.826	-1.25006	70.75	0.7606	61.1931	2	622.336	0.562283	69.01	0.7681	59.502	2	618.828	0.82286	1		0.9394	7	13.2857	0.925061	23	65.2152	0.937761	14
RFPLGMNDEDEEGKEALAIK	13	1	1	PF3D7_0202000	1×Acetyl[K20]	2	2262.11	4.16515e-06	0													125.53	0.7698	41.6968	2	1131.56	-0.317575	14.9	0.2	75.8828	3	771.044	-7.2441	14.9	0.2	75.8828	3	771.044	-7.2441						0.925079	8	7.72264
YNDKECLLISNEEVLGK	3	1	1	PF3D7_1333000	1×Acetyl[K4]	1	2024	8.28831e-05	0													72.26	0.6528	43.2165	2	1012.5	-0.677961																		0.924414	2	25.5188
NCDPNGPLMMYISK	103	1	1	PF3D7_1451100	1×Acetyl[K14]	0	1646.74	6.50852e-06	0							13.39	1	79.9069	2	857.368	0.0155875	94.63	0.8421	49.3412	2	820.368	0.0338482	98.38	0.6939	71.9638	2	823.879	3.69508	88.4	0.1591	66.9134	2	828.365	0.155636						0.916253	19	3.20428	0.926413	26
YGIDKYNPINEK	19	1	1	PF3D7_1124700	1×Acetyl[K5]	1	1453.73	0.00050289	8.48905e-05							17.95	1	63.3189	2	755.393	1.72634	52.78	0.6981	28.2061	2	734.387	-0.424155	64.77	0.5846	48.9597	2	727.371	2.27685	57.9	0.4655	48.2907	2	734.388	1.15603			1.36514	1		0.570327	1		0.918775	7
SQNNAMDNLMATHNPLAKPPGNMNNIPDLR	11	1	1	PF3D7_1360200	1×Acetyl[K18]	0	3288.57	7.0665e-05	0													88.92	0.7528	56.2212	3	1096.86	-1.78096																		0.923991	7	13.9218
VIKDVLHEK	4	1	1	PF3D7_0708400	1×Acetyl[K9]	1	1080.64	0.00240594	0.00035233							16.24	0.1875	40.8406	3	377.229	3.26757	49.32	0.7755	21.4764	3	360.885	0.665892																		0.923958	3	2.26254
GTNLMPSIGYGSNK	49	1	1	PF3D7_0903900	1×Acetyl[K14]	0	1445.72	0.000143174	5.08231e-05	14.29	1	26.3574	2	748.854	-2.79149	35.28	1	64.0124	2	719.853	-0.0283663	68.46	0.7353	38.11	2	719.854	0.565567	68.84	0.5652	62.1274	2	723.363	1.60919	44.22	0.6818	61.5962	2	719.854	0.565567			1.07802	5	15.0085	0.919439	12	8.1698	0.832985	8
AYPLAEGLPEAIDK	90	1	1	PF3D7_1451100	1×Acetyl[K14]	0	1493.8	6.17013e-06	0							45.97	0.587	81.1403	2	747.401	-0.625089	95.94	0.7292	55.5344	2	747.401	-0.706808	91.42	0.6484	72.0679	2	747.402	0.76412	91.42	0.6484	72.0679	2	747.402	0.76412			0.882982	4	7.4964	0.920189	20	4.49155	0.946832	13
KMVDIMTAEASK	13	1	1	PF3D7_0322900	2×Acetyl[K1; K12]	1	1323.66	0.000250049	5.08231e-05							20.73	0.0476	58.6048	2	691.341	3.41837	90.06	0.7333	26.9428	2	662.337	1.62157	85.26	0.6118	48.4548	2	662.338	3.18934	81.46	0.7531	47.6705	2	662.337	1.16046						0.864735	6	3.90254	0.958281	4
ASIPASELPECEKQELLCTYAALILHEEK	35	1	1	PF3D7_1103100	1×Acetyl[K13]	1	3384.67	0.00215762	0.000321338													36.84	0.6757	85.029	3	1128.9	3.41055	59.27	1	98.901	3	1128.9	2.32858	33.08	0.5758	97.9937	3	1128.9	1.35481						0.967843	8	3.41856	0.90388	6
KGSDHSTGSVFIVTFK	4	1	1	PF3D7_1347500	1×Acetyl[K1]	1	1716.9	0.00161004	0.0002969	21.45	0.4762	69.8745	2	876.448	-4.00507	36.56	0.6757	70.885	3	572.972	-0.685973	37.52	0.6842	38.9172	3	572.972	-0.472676															0.898268	2	10.6722	0.947618	1
INEISINNK	19	1	1	PF3D7_1311800	1×Acetyl[K9]	0	1044.57	0.00305185	0.000471468													55.44	0.7455	26.3303	2	533.313	-0.699195	55.43	0.4727	42.547	2	522.788	0.785172	55.24	0.6	41.8257	2	533.314	0.675445						0.941089	5	7.45903	0.927648	5
IYQGASAQEPQKAEATNLR	17	1	1	PF3D7_0831700	1×Acetyl[K12]	1	2082.07	0.00039364	8.48905e-05	11.31	1	34.4315	3	708.697	-1.28338													98.03	0.7551	40.1476	2	1041.54	0.253707	98.03	0.7551	40.1476	2	1041.54	0.253707									0.924361	7
DNLIMNNSSVNDNLLNNDDKYNSLK	15	1	1	PF3D7_1229300	1×Acetyl[K20]	1	2867.35	0.00120901	0.000197313													73.99	0.7568	50.1788	3	956.453	-1.57899																		0.922166	6	7.39899
ITPYQSNAVIK	3	1	1	PF3D7_0409600	1×Acetyl[K11]	0	1233.68	0.0610698	0.00490388													35.97	0.3889	28.5468	2	617.345	-0.525445	28.43	0.4643	47.1943	2	624.364	2.78582												0.933989	1		0.909696	1
TSPNLTTCGSSQPNKNTYNVGITDYK	16	1	1	PF3D7_1116700	2×Acetyl[K15; K26]	1	2860.34	1.28938e-06	0																			88.08	0.8295	53.9055	3	954.118	-0.862022	63.85	0.8438	54.3823	3	954.119	-0.285885									0.923453	6
MNINEKDKLAEQNLETLDVTK	12	1	1	PF3D7_1410600	1×Acetyl[K6; K8]	2	2495.28	0.000482717	8.48905e-05																			76.98	0.2208	68.8735	3	832.432	1.99151	43.84	0.2273	69.4717	3	832.432	1.69799									0.910071	5
INNLPVGYK	16	1	1	PF3D7_0804800	1×Acetyl[K9]	0	1017.57	0.00308016	0.000471468													43.39	0.3488	26.1887	2	509.291	1.20965	52.51	0.2642	48.5923	2	512.799	1.00985	52.51	0.2642	48.5923	2	512.799	1.00985						0.987768	4	2.3498	0.879303	5
CEKDDITVNEEILQK	26	1	1	PF3D7_0211800	1×Acetyl[K3]	1	1889.93	5.06007e-05	0													60.8	0.7377	41.4521	2	945.471	0.394815	79.19	0.7342	62.4993	2	938.454	0.151466	69.78	0.6286	61.9753	2	938.453	-1.14999						0.897114	4	11.6916	0.949265	7
GIGGIPADADK	45	1	1	PF3D7_0814000	1×Acetyl[K11]	0	1027.56	0.000408918	8.48905e-05							33.69	0.6765	37.1824	2	514.284	-0.123493	57.86	0.6552	26.8868	2	507.266	-1.18328	67.41	0.7761	43.7518	2	514.284	-0.123493	48.26	0.7292	42.7293	2	514.284	0.708081			0.907964	2	3.16901	0.896956	9	5.88501	0.982154	10
TSTNPIASIFAWTK	33	1	1	PF3D7_1345700	1×Acetyl[K14]	0	1550.84	0.00015053	5.08231e-05							11.26	1	51.7457	2	789.909	-3.3795	82	0.8049	82.5334	2	768.906	-0.0922101	77.18	0.7922	97.8374	2	775.925	1.38724	77.18	0.7922	97.8374	2	775.925	1.38724						0.911467	9	4.923	0.929265	6
QLTSPMFSSNSYGNINK	22	1	1	PF3D7_0214100	1×Acetyl[K17]	0	1887.89	2.29591e-06	0													91.92	0.8043	44.604	2	944.448	-0.738149	106.11	0.7925	62.7301	2	944.449	0.0377664	69.75	1	63.2404	2	944.45	1.2663						0.828585	5	14.7111	0.979143	5
VSSGTNNLINMNNLMNK	9	1	1	PF3D7_0509400	1×Acetyl[K17]	0	1863.91	1.60674e-05	0													103.44	0.5825	54.0554	2	932.455	-1.45816	10.39	0	41.7254	4	478.987	-3.42301	10.39	0	41.7254	4	478.987	-3.42301						0.920544	5	12.3398
NPMSFSCIK	4	1	1	PF3D7_1033700	1×Acetyl[K9]	0	1090.51	0.0803662	0.00676542													29.65	0.4	32.3606	2	545.76	-0.807445	21.56	0.3182	53.8725	2	545.761	1.20745	12.1	0.0833	41.5833	2	574.759	-7.45116						0.930608	2	3.51822	0.910257	2
AGSCGSLQPDLIK	61	1	1	PF3D7_0513300	1×Acetyl[K13]	0	1345.68	0.000153226	5.08231e-05							63.2	0.7937	55.3226	2	676.851	-1.00839	73.98	0.7162	29.7245	2	676.853	2.05985	84.48	0.631	54.9166	2	673.345	3.93995	78.59	0.5949	54.1753	2	673.342	-0.323552			0.816778	2	53.6355	0.920456	13	9.41551	0.977417	11
ININNNISHMNDIQVEK	4	1	1	PF3D7_1136400	1×Acetyl[K17]	0	2024.06	0.00625334	0.00101743													19.05	1	36.739	3	675.359	1.39237	19.11	0.2632	58.294	3	675.36	2.93026	12.79		32.8471	3	685.34	3.33553						0.877662	1		0.962822	1
KQNVEMNDQMDEQKEDDNIHISNK	8	1	1	PF3D7_0726500	1×Acetyl[K14]	2	2902.29	0.00088281	8.48905e-05													50.91	0.8039	22.7967	4	726.329	0.175451	44.57	1	42.3174	4	729.84	3.7235												0.850959	5	8.44073	0.989414	2
ILKDEETEDVK	8	1	1	PF3D7_0815600	1×Acetyl[K3]	1	1318.67	0.00463013	0.00101743							14.96	1	70.1895	2	680.849	5.17789	33.43	0.3636	31.62	3	440.229	-0.471657																		0.919786	5	8.02631
KEAEGCDCLQGFQITHSLGGGTGSGMGTLLISK	94	1	1	PF3D7_1008700	2×Acetyl[K1; K33]	1	3423.65	4.36033e-10	0													107.38	1	60.5624	3	1137.21	-1.08398	112.91	0.885	77.9345	3	1141.89	3.40533	112.91	0.885	77.9345	3	1141.89	3.40533						0.957866	14	2.20936	0.900656	20
TVIWNGPQGVFEMPNFAK	263	1	1	PF3D7_0922500	1×Acetyl[K18]	0	2058.02	4.46749e-07	0							56.07	1	114.496	2	1018.01	1.24318	120.22	0.9	63.2461	2	1029.51	-1.08108	112.91	0.8407	93.0826	2	1021.52	1.62105	110.36	0.8909	91.679	2	1021.52	0.724365			0.872722	10	34.8686	0.938056	58	6.9955	0.934791	43
DQDEEEMVGQNGNINLNNNDVNQK	8	1	1	PF3D7_0706500	1×Acetyl[K24]	0	2731.19	6.60864e-07	0	10.05	1	62.6349	3	930.408	6.02213							101.53	0.8529	38.1386	2	1366.1	-0.285944	77.75	0.8205	54.8219	3	911.067	0.401905												0.737868	3	8.61771	1.10072	1
ELISNSSDAIEK	24	1	1	PF3D7_1118200	1×Acetyl[K12]	0	1305.65	0.000372014	8.48905e-05													65.46	0.6308	17.6333	2	653.33	-0.985072	71.92	0.6528	47.2899	2	653.332	2.94166	67.63	0.6324	46.6469	2	653.331	0.604321						0.942029	8	3.12617	0.90838	6
DLSTQIGLK	34	1	1	PF3D7_1007900	1×Acetyl[K9]	0	974.552	0.0023574	0.00035233													46.92	0.4681	36.4578	2	487.78	0.0760465	48.89	0.6735	57.0146	2	491.288	-0.435314	48.89	0.6735	57.0146	2	491.288	-0.435314						0.902834	9	3.61175	0.922955	7
LQYHMANHPNDIAVVVGSITDDKR	9	1	1	PF3D7_1341300	1×Acetyl[K23]	1	2707.38	1.69875e-05	0													63.48	0.7302	45.7535	3	903.129	-2.80166																		0.919003	6	28.6795
NCITSVGPGSAVEFGLK	127	1	1	PF3D7_0627500	1×Acetyl[K17]	0	1742.89	7.44226e-07	0	40.58	0.5122	46.011	2	868.438	0.0821331	17.37	1	82.7177	2	868.44	2.54341	96.53	0.7835	56.3445	2	868.437	-0.972702	106.35	0.8208	71.7828	2	871.948	1.51008	94.43	0.8191	72.9894	2	871.948	1.86027	1		0.873415	1		0.933797	22	10.3642	0.937962	25
VLVMPNTHPIISTCSDAQK	16	1	1	PF3D7_1472900	1×Acetyl[K19]	0	2111.06	0.000468885	8.48905e-05	10.65	1	63.2756	2	1092.05	-7.12554							36.34	1	39.0299	3	704.359	0.437384	27.57	0.3571	61.8285	3	704.361	3.12621	22.65	0.2174	62.8174	3	704.36	0.871065						0.925686	6	8.6286	0.961884	4
VLSNTVNATIAK	24	1	1	PF3D7_1205800	1×Acetyl[K12]	0	1237.72	0.000131132	5.08231e-05													77.4	0.6623	29.6621	2	619.365	-0.382859	81.26	0.6914	49.4423	2	619.366	1.29377	77.46	0.5844	47.4247	2	619.365	0.110266						0.886678	3	2.26833	0.919281	6
IENDDPLMPFMQDFEDIQK	87	1	1	PF3D7_0919000	1×Acetyl[K19]	0	2325.04	2.78816e-06	0													89.88	0.5556	88.9644	2	1170.04	-0.0376677	83.56	0.8333	102.833	2	1163.03	1.07594	68.75	0.5797	101.756	2	1170.04	1.84108						0.898479	33	5.05776	0.926347	11
SNENSIIDNVFDVLK	5	1	1	PF3D7_0904100	1×Acetyl[K15]	0	1706.86	6.08862e-05	0													82.3	0.8049	84.5809	2	853.934	0.66442	10.11	1	42.5362	3	588.302	-7.51873	10.11	1	42.5362	3	588.302	-7.51873						0.916982	5	10.5179
LQTDSPFGVSGSPIGNDIMK	18	1	1	PF3D7_0812600	1×Acetyl[K20]	0	2063.01	2.12591e-07	0							13.96	1	98.3571	3	688.344	3.05577	90.67	0.8352	59.2772	2	1032.01	0.961717	103.78	0.8558	77.9216	2	1032.01	1.43508	78.94	0.8228	78.134	2	1032.01	0.370008						0.915972	7	10.7894	0.903985	5
VQGSIDTSGK	2	1	1	PF3D7_0617000	1×Acetyl[K10]	0	1033.52	0.0039401	0.0007208													47.96	0.3958	14.6267	2	496.257	0.337506	15.29	1	115.311	2	517.264	4.92442	15.29	1	115.311	2	517.264	4.92442						0.916258	2	7.04338
IVDVFAMPQSGNSVSVEAVDPVYQTNMLEELKK	51	1	1	PF3D7_1368100	2×Acetyl[K32; K33]	1	3637.81	3.66056e-09	0													108.37	0.7963	78.9877	3	1213.28	0.0253363	117.46	0.8376	94.3827	3	1213.28	0.428008	98.72	0.8182	94.0862	3	1213.28	1.73669						0.877199	15	5.26186	0.936695	8
KNNEVCLIGDGMVSQGTMIVK	4	1	1	PF3D7_1230400	1×Acetyl[K21]	1	2293.14	0.000682116	8.48905e-05													45.08	0.6222	51.4664	3	765.051	1.68932	59.41	0.7119	71.7656	3	769.729	1.27085	16.79	0.3529	99.079	3	779.058	6.46571						0.896669	1		0.934532	2
QVLDKDEVDILEVPK	30	1	1	PF3D7_0518200	2×Acetyl[K5; K15]	1	1746.96	8.55699e-05	0													112.7	0.7257	48.1987	2	870.475	0.574625	84.83	0.8471	67.9525	2	873.987	3.74416	53.97	0.6667	67.7126	3	582.992	0.626985						0.937411	12	5.95688	0.907838	6
KSMNIMNSFLVDTFEK	30	1	1	PF3D7_1105100	1×Acetyl[K1]	1	1903.93	1.50451e-06	0													129.04	0.7829	67.683	2	952.468	-0.493177	44.78	0.4	86.0303	3	635.316	1.55144	44.78	0.4	86.0303	3	635.316	1.55144						0.891618	14	8.43601	0.909126	2
SIMVPTSSNNNNLNDDDKNNK	12	1	1	PF3D7_0607000	1×Acetyl[K21]	1	2334.06	0.0313552	0.00277964													29.13	0.5172	23.4516	3	778.693	0.878791	19.5	0.4	43.8962	3	781.032	1.26162	19.5	0.4	43.8962	3	781.032	1.26162						0.884379	5	7.6284	0.943268	4
DIQSLLSNLSVGSAPAAAAQVTTEKPSEDK	79	1	1	PF3D7_1103100	1×Acetyl[K25]	0	3034.57	5.7427e-09	0	13	0.1538	70.6104	3	1023.86	2.81495							110.74	0.8649	73.7316	3	1012.19	-0.0110495	98.84	1	87.7525	3	1012.19	1.07507	98.84	1	87.7525	3	1012.19	1.07507						0.908041	15	3.61039	0.917134	13
FLVTSEESIGK	11	1	1	PF3D7_1367700	1×Acetyl[K11]	0	1209.64	0.00384094	0.0007208													42.5	0.4524	36.1893	2	605.321	-1.14752	45.4	0.6222	55.5431	2	605.322	0.870782	45.4	0.6222	55.5431	2	605.322	0.870782						1.04552	1		0.809906	2
QIAGLLIK	40	1	1	PF3D7_0815200	1×Acetyl[K8]	0	869.601	0.00906901	0.00118214							12.5		75.8511	2	449.292	-0.404072	52.68	0.6415	38.7148	2	435.304	0.893121	49.24	0.7143	28.0641	2	435.304	0.963308	49.24	0.7143	28.0641	2	435.304	0.963308						0.981973	8	7.2843	0.875306	10
MAASIVSAVSNFNNPK	121	1	1	PF3D7_0621200	1×Acetyl[K16]	0	1672.84	1.40806e-06	0							35.04	0.5429	81.4278	2	828.931	3.01299	83.43	0.7108	26.7815	2	825.419	-0.110801	100.35	0.89	66.5936	2	836.926	1.13481	96.27	0.8229	71.4699	2	828.93	1.83417			0.990182	3	0.513209	0.901708	26	7.6429	0.884549	28
TNNTLTIEDSGIGMTK	136	1	1	PF3D7_0708400	1×Acetyl[K16]	0	1694.83	1.14989e-07	0							54.82	1	64.4962	2	847.917	-0.525191	119.15	0.7479	39.257	2	847.918	0.915314	107.49	0.785	55.7999	2	862.93	-1.33407	105.66	0.7075	61.9421	2	847.917	-0.0210141			0.897559	6	6.9016	0.916872	34	5.1108	0.917843	12
NIPLFMVQNDSK	128	1	1	PF3D7_0307100	1×Acetyl[K12]	0	1412.73	0.0015117	0.000232022	25.47	0.56	43.2213	2	714.867	0.291175	38.14	0.6842	84.9808	2	706.87	0.669797	74.07	0.7432	52.7367	2	706.87	1.10183	72.58	0.7123	31.8362	2	706.87	0.0649464	56.15	0.625	31.4468	2	706.87	0.496983			0.874785	2	26.5343	0.936115	25	3.14258	0.923816	25
IYHPNINTAGAICLDILK	16	1	1	PF3D7_1203900	1×Acetyl[K18]	0	2054.15	1.90206e-06	0							41.84	0.3333	97.1158	3	676.032	0.687628	61.49	0.6557	66.4369	3	685.388	1.54408	53.02	0.7736	79.6181	3	685.387	-0.0604337	53.02	0.7736	79.6181	3	685.387	-0.0604337			1.00149	5	34.1629	0.875024	7	11.0771	0.867223	2
SIENYKDVILTSK	70	1	1	PF3D7_0922500	1×Acetyl[K6]	1	1509.82	0.000141859	5.08231e-05	11.96	1	34.521	3	508.622	0.604143	49.36	0.7347	81.3199	2	776.416	-0.741912	93.87	0.7872	33.3902	2	762.43	1.27385	86.64	0.8046	55.0175	2	755.413	1.78817	82.07	0.7927	54.9546	2	755.413	2.35413			0.85079	4	19.1016	0.962654	19	8.0459	0.916284	11
GVEVTTGPLGQGASNAVGMAIAAHNLADKYNTEEHK	2	1	1	PF3D7_0610800	1×Acetyl[K29]	1	3650.79	0.000369219	8.48905e-05													21.86	0.2727	60.5355	4	913.453	0.959979																		0.911699	2	4.43174
VYDMIDK	3	1	1	PF3D7_1468700	1×Acetyl[K7]	0	883.423	0.0705788	0.00574982													24.19	0.375	28.741	2	442.215	-0.0691669																		0.911427	2	8.4654
LINLNIQK	13	1	1	PF3D7_1327300	1×Acetyl[K8]	0	969.628	0.00879536	0.0011321	10.57	1	50.4836	2	506.325	3.54976													41.87	0.619	57.8711	2	485.318	0.877046	37.63	0.4474	57.6878	2	485.317	-0.507788									0.776864	5
INNTNTNINK	2	1	1	PF3D7_0610900	1×Acetyl[K10]	0	1145.59	0.00383103	0.0007208													56.79	0.3684	14.2094	2	573.3	0.87749																		0.91095	1
DIGSLLKPEILK	74	1	1	PF3D7_1338200	1×Acetyl[K7]	0	1325.8	0.000164767	5.08231e-05							39.55	0.475	107.691	2	691.429	1.38315	71.32	0.5775	59.1068	2	663.407	1.41984	74.24	0.6351	79.1117	2	663.405	-1.61856	72.67	0.5068	77.7737	2	663.406	0.499115			0.951521	1		0.910028	18	5.33393	0.893508	12
NNWSNTNNPKDDNIKNTNCSTNDEGQKK	6	1	1	PF3D7_1367700	1×Acetyl[K27; K28]	3	3250.44	0.00267433	0.000406933													16.68		17.133	6	549.582	1.13413	59.55	0.7667	31.8056	3	1086.49	0.238368	16.97	1	31.0822	4	813.366	0.389002									0.957164	3
NVTSQFIPVSSNNTLK	34	1	1	PF3D7_1361100	1×Acetyl[K16]	0	1755.93	0.000591792	8.48905e-05													73.82	0.7297	47.258	2	874.962	-0.575015	70.22	0.6429	67.0144	2	878.472	1.0535	57.59	0.7759	66.2935	2	874.965	3.12426						0.884439	7	6.26921	0.909021	8
IENIDLDNEEDKK	53	1	1	PF3D7_0913200	1×Acetyl[K12]	1	1588.79	0.000248579	5.08231e-05													80.06	0.7	22.9708	2	794.899	1.25239	92.36	0.7283	42.854	2	794.899	1.32922	79.68	0.5625	43.166	2	787.882	1.12518						0.870277	19	6.08907	0.943949	11
STGKQNHITITNDK	15	1	1	PF3D7_0818900	2×Acetyl[K4; K14]	1	1556.8	0.0101093	0.00131363																			42.34	0.619	27.3344	3	519.606	0.592724	31.39	0.4839	26.7959	3	524.284	1.03698									0.968512	7
EVPLVVSNDIESLSK	154	1	1	PF3D7_0507100	1×Acetyl[K15]	0	1628.87	5.21574e-07	0	66.36	0.8333	48.7961	2	818.449	-0.808766	38.78	1	87.9434	2	814.942	1.10681	68.32	0.7794	61.8182	2	814.941	0.132575	78.07	0.8333	76.6007	2	814.942	1.2567	78.07	0.8333	76.6007	2	814.942	1.2567	1		0.931769	5	5.76239	0.908762	27	2.08715	0.903961	24
AMEVIEKPSEDYSDIGGLDK	44	1	1	PF3D7_1130400	1×Acetyl[K7]	0	2196.04	1.53351e-05	0													111.98	0.8839	41.9806	2	1105.54	0.759599	59.99	0.55	61.1031	2	1098.52	2.05489	59.99	0.55	61.1031	2	1098.52	2.05489						0.896268	16	3.0989	0.961156	6
KTGIKDNPLIFEK	7	1	1	PF3D7_1424400	3×Acetyl[K1; K5; K13]	2	1516.89	0.0018313	0.0002969							16.13	0.375	31.2952	3	543.637	3.76127	33.3	0.5455	28.3385	3	501.624	-0.967772	55.06	0.7273	50.388	3	501.625	1.04256	45.32	0.6222	49.7121	3	506.302	0.412058						0.895119	1		0.934569	2
QIDNSSNNNNMSSMNNIK	15	1	1	PF3D7_0410800	1×Acetyl[K18]	0	2038.91	1.10323e-06	0													118.95	1	26.2203	2	1012.94	-0.465031	109.89	1	44.2881	2	1019.96	0.0641321	86.85	0.7356	43.6403	2	1012.94	-0.826743						1.00499	3	1.58755	0.922617	4
KPETEDENISSLINSK	2	1	1	PF3D7_0522600	2×Acetyl[K1; K16]	0	1817.93	1.83062e-05	0													89.82	0.8556	32.656	2	909.471	1.86627																		0.909476	2	17.592
YCQGGILSK	4	1	1	PF3D7_0310400	1×Acetyl[K9]	0	1032.53	0.00401497	0.000748624																			31.69	1	18.0164	2	516.766	-0.904092	31.69	1	18.0164	2	516.766	-0.904092									0.919406	2
FHIEEEGKGVDANGNK	70	1	1	PF3D7_0922500	1×Acetyl[K8]	1	1750.85	1.31346e-07	0							19.28	0.1053	41.1783	3	598.292	2.307	114.74	0.7913	19.9751	2	875.927	-0.589718	128.37	0.8594	37.4349	2	875.928	1.22302	128.37	0.8594	37.4349	2	875.928	1.22302			0.790244	1		0.936723	13	4.42613	0.962886	15
NNFDISNSKEIDGK	6	1	1	PF3D7_1014600	1×Acetyl[K9]	1	1622.77	0.042888	0.00357652							26.59	1	53.8991	2	811.886	-0.18354																					0.908815	2	33.1733
SYVNNIMTK	30	1	1	PF3D7_0622800	1×Acetyl[K9]	0	1069.53	0.00483098	0.00101743													36.16	0.6667	25.5259	2	535.272	1.0499	49.29	0.7347	47.2886	2	535.271	0.479226	45.86	0.6304	46.0679	2	535.271	0.59336						1.02047	3	0.590032	0.842755	10
KAHIMEVQINGGSMK	19	1	1	PF3D7_1027800	2×Acetyl[K1; K15]	1	1642.84	3.90044e-05	0													87.4	0.8046	25.4601	2	828.94	-0.648495	97.97	0.8673	45.8893	2	821.924	0.179288	97.97	0.8673	45.8893	2	821.924	0.179288						0.938744	6	5.72275	0.915799	4
TPMENPIYNFTSFDSNSAQNFTINNSNDFIQIK	23	1	1	PF3D7_0627800	1×Acetyl[K33]	0	3839.82	1.96992e-05	0													76.05	0.7237	84.3281	3	1280.61	1.01157	15.65	0.1875	93.2655	3	1294.62	6.76954												0.908146	10	5.21209
VLSVGAGAINTK	45	1	1	PF3D7_1333000	1×Acetyl[K12]	0	1136.67	0.000295917	5.08231e-05	11.37	0.0909	30.0024	2	565.332	-0.298443							75.15	0.6	34.7218	2	568.841	0.0677294	71.49	0.6761	49.3196	2	565.333	0.674093	71.22	0.7183	50.8626	2	565.333	1.53857						0.902691	10	5.88362	0.908477	10
VVDALGNCIDGEK	23	1	1	PF3D7_0217100	1×Acetyl[K13]	0	1389.67	4.79242e-05	0							16.86	1	30.2298	2	695.334	-5.56352	65.96	1	32.6253	2	695.337	-0.73225	76.5	0.8289	50.7898	2	698.847	1.49074	76.5	0.8289	50.7898	2	698.847	1.49074						0.932431	4	4.44139	0.940828	6
MGNENMNDVFISK	15	1	1	PF3D7_0305500	1×Acetyl[K13]	0	1498.67	4.07318e-05	0													66.6	0.806	35.8235	2	749.838	1.21525	104.29	0.6731	58.2703	2	753.347	2.21429	85.07	0.8471	59.1455	2	749.838	1.94833									0.908012	5
LELDYMDIEAMK	35	1	1	PF3D7_1441200	1×Acetyl[K12]	0	1477.7	5.79085e-05	0													78.47	0.6667	61.6759	2	739.355	-0.0277339	67.17	0.8507	79.9577	2	735.847	0.520571	60.26	0.8	79.3306	2	735.847	0.520571						0.90373	14	2.89834	0.905199	3
INPFDITNVGVVNK	5	1	1	PF3D7_1471000	1×Acetyl[K14]	0	1543.87	7.94168e-05	0													71.67	0.6111	61.9502	2	765.42	-0.138872	23.17	1	80.3673	2	772.438	0.873275												0.915913	3	13.204	0.895652	1
NNVINNINK	3	1	1	PF3D7_1416100	1×Acetyl[K9]	0	1056.6	0.0129324	0.00153685													20.74	0.381	37.654	2	521.787	3.5041	33.62	0.3824	39.3	2	528.803	0.428906	22.63	0.3043	38.345	2	528.803	0.428906									0.905678	1
LMQESTNISNDK	57	1	1	PF3D7_1232100	1×Acetyl[K12]	0	1386.66	0.0001439	5.08231e-05													84.24	0.6548	20.4793	2	693.835	-0.697806	74.57	0.7467	37.8699	2	693.836	0.358573	73.99	0.6892	37.6045	2	693.837	1.06283						0.934143	10	7.6379	0.891964	12
QQITIQSSGGLSKEEIEK	13	1	1	PF3D7_1134000	2×Acetyl[K13; K18]	1	1975.03	0.000161514	5.08231e-05																			99.13	0.8283	50.3721	2	988.022	1.68805	99.13	0.8283	50.3721	2	988.022	1.68805									0.905425	8
KINAPIDLVLLTK	39	1	1	PF3D7_0621200	1×Acetyl[K1]	1	1437.9	0.000137741	5.08231e-05	18.07	1	52.0025	2	740.462	0.846524							89.68	1	62.4408	2	719.455	-0.440494	82.38	1	81.1111	2	719.457	1.2574	82.38	1	81.1111	2	719.457	1.2574						0.912809	13	3.56227	0.902839	6
DSNNNESFKGGNILK	15	1	1	PF3D7_0915400	1×Acetyl[K9; K15]	1	1636.79	0.00164361	0.0002969													20.46	0.4	62.5275	2	860.911	0.725067	60.14	0.6	44.804	2	818.9	0.62036	58.27	0.6034	45.4407	2	822.408	-0.54131									0.908181	9
CNLQGKPIITATQMLESMTK	51	1	1	PF3D7_0626800	1×Acetyl[K6]	0	2264.14	9.68904e-07	0													110.5	0.8545	67.9226	2	1132.58	1.39634	92.44	0.8587	85.9363	3	760.065	0.405834	92.44	0.8587	85.9363	3	760.065	0.405834						0.885931	17	3.34829	0.922068	9
MNLQNSEIAEQIFDVASMQGGYTIDDTGLFAK	7	1	1	PF3D7_1443900	1×Acetyl[K32]	0	3527.7	0.00229017	0.000321338	14.52	0.2667	65.6531	3	1195.91	4.23718							47.96	0.5625	94.8131	3	1176.57	0.116105	16.61	0.3529	112.361	3	1188.88	-5.74332	16.61	0.3529	112.361	3	1188.88	-5.74332						0.90499	5	8.05502
NSLQIIDNELEPAGLAIYK	14	1	1	PF3D7_1355300	1×Acetyl[K19]	0	2122.17	3.43125e-07	0							10.61	1	68.2959	3	722.068	4.65957	109.35	0.8716	71.2228	2	1061.59	-1.2213																		0.904973	8	7.55632
VLKQVHPDTGISR	14	1	1	PF3D7_1105100	1×Acetyl[K3]	1	1449.82	0.00256898	0.000383304							13.62	1	39.6846	3	500.286	-0.729602							35.36	0.6	36.0306	3	483.944	-0.467502	35.36	0.6	36.0306	3	483.944	-0.467502									0.915359	4
AFLINLK	10	1	1	PF3D7_0308000	1×Acetyl[K7]	0	825.531	0.0853693	0.00732243	10.52	1	63.1302	2	434.275	1.01496													30.88	0.2581	69.7586	2	413.269	1.22165	28.05	0.1786	69.0325	2	409.76	-0.616054									0.904707	4
DIQSLLSNLSVGSAPAAAAQVTTEKPSEDKKEAK	45	1	1	PF3D7_1103100	3×Acetyl[K30; K31; K34]	2	3490.84	2.83551e-05	0													11.25	1	71.4556	3	1206.29	-0.252278	118.82	0.8908	80.5183	3	1164.28	-1.35782	118.82	0.8908	80.5183	3	1164.28	-1.35782									0.906024	18
IVHDNPDTNDEDINMQNLFK	54	1	1	PF3D7_1419700	1×Acetyl[K20]	0	2372.08	3.12359e-07	0													126.04	0.7857	47.8615	2	1193.57	2.65921	92.45	0.8261	67.5502	2	1186.55	0.679013	92.45	0.8261	67.5502	2	1186.55	0.679013						0.944731	16	3.12861	0.882332	7
KGFEVIYMVDPIDEYAVQQLK	15	1	1	PF3D7_0708400	1×Acetyl[K21]	1	2499.3	5.78371e-05	0							11.72		72.1226	4	640.083	0.671773	84.8	0.8118	78.5047	2	1250.16	0.302123	47.97	1	94.4041	3	833.774	1.4201	42.8	0.6977	93.4851	3	833.773	1.27358						0.876591	8	14.2793	0.913105	2
TKDLSTQIGLK	25	1	1	PF3D7_1007900	1×Acetyl[K11]	1	1203.69	0.00158022	0.000269693													17.15	0.1765	40.9032	2	605.861	2.25958	61.49	0.7049	46.8	2	602.352	2.03012	55.43	0.7818	45.7177	2	602.352	1.62447									0.911775	10
TIMNDLSTK	5	1	1	PF3D7_1104100	1×Acetyl[K9]	0	1029.54	0.0814096	0.00694045																			22.71	1	45.2087	2	515.271	-0.424765	24.27	1	46.1178	2	515.272	0.998055									0.815597	3
IMQLNGNVK	2	1	1	PF3D7_1359200	1×Acetyl[K9]	0	1074.56	0.0328878	0.00279347													23.83	0.4167	35.9814	2	537.782	-3.34696	27.07	0.5926	44.9628	2	512.29	0.69433	27.07	0.5926	44.9628	2	512.29	0.69433									0.903182	1
EIVHIQAGQCGNQIGAK	60	1	1	PF3D7_1008700	1×Acetyl[K17]	0	1843.97	9.76684e-08	0							14.19	1	43.7878	3	615.332	3.46576	96.52	0.7629	25.2181	2	911.965	-0.148267	99.71	0.74	46.8255	2	911.966	0.588338	97.9	0.7449	46.5322	2	911.966	0.856194						0.877686	16	5.74703	0.910496	12
NYLDGDHINNNNENYK	9	1	1	PF3D7_1140800	1×Acetyl[K16]	0	1943.86	2.73535e-06	0							12.37	1	18.5876	3	660.288	-0.91624	52.91	0.6981	22.5464	2	972.434	0.420632	89.38	0.764	42.108	2	972.436	3.18374	22.78	0.3913	41.3076	3	646.286	-0.0191896						0.858868	2	9.99559	1.05682	4
VIILGDSGVGK	60	1	1	PF3D7_0903200	1×Acetyl[K11]	0	1071.66	0.000175032	5.08231e-05							19.8	0.45	58.4053	2	529.317	1.76952	59.05	0.2881	38.9357	2	536.333	-1.12583	63.58	0.1719	56.8305	2	529.317	0.499913	63.58	0.1719	56.8305	2	529.317	0.499913			1.08952	1		0.843465	11	2.09117	0.850257	14
NKLPDIGSPATNNVK	13	1	1	PF3D7_0513600	1×Acetyl[K2]	1	1567.84	0.00220799	0.000321338							12.07	1	99.4661	2	805.425	-7.77695	32.35	0.5938	25.5654	3	523.286	-0.048546	62.9	0.4921	46.794	2	784.429	4.43691	45.94	0.6522	47.3629	2	784.426	0.466112						1.04303	4	7.81934	0.879396	3
IMLNMYDGSFKK	6	1	1	PF3D7_1011800	1×Acetyl[K11]	1	1446.71	0.00388169	0.0007208							10.02	1	64.1098	3	507.573	-4.95665	10.08	1	78.9875	3	482.907	-4.0301	42.04	0.4524	60.1521	3	482.909	-0.549515	36.02	0.4722	59.5589	3	482.909	0.779435									0.876849	2
GTNLMPSIGYGSNKK	68	1	1	PF3D7_0903900	2×Acetyl[K14; K15]	1	1566.79	0.00242164	0.00035233							20.7	0.0476	78.7012	2	812.91	7.87201	61.62	0.7419	29.7383	2	783.902	1.68844	55.45	0.5455	52.2956	2	783.901	0.675599	55.45	0.5455	52.2956	2	783.901	0.675599						0.924103	17	8.5785	0.894328	13
KEENVEIINNNNNENNNVAK	5	1	1	PF3D7_0706500	2×Acetyl[K1; K20]	1	2327.14	0.00149677	0.000232022													55.01	0.5818	21.5617	3	776.386	1.3574	15.04	0.2667	74.8225	3	804.393	0.520467												0.900074	3	8.67187
MLNMNENNNIYSLNK	8	1	1	PF3D7_0704600	1×Acetyl[K15]	0	1818.86	0.000148566	5.08231e-05							10.16	1	47.5123	3	631.625	0.512579	71.75	0.5972	45.4559	2	909.932	-1.08763	79.12	0.7848	62.6463	2	906.425	1.03767	79.12	0.7848	62.6463	2	906.425	1.03767						0.910042	3	26.1607	0.894976	1
VMSMIPGFGNNLISK	57	1	1	PF3D7_1450100	1×Acetyl[K15]	0	1607.83	0.000121008	5.08231e-05													52.48	0.5962	66.6014	2	804.417	-1.18521	78.27	0.8462	85.0896	2	811.436	1.51842	65.97	0.7424	84.771	2	811.435	0.23891						0.88964	11	3.35882	0.904362	12
INGFLDMTMTHSK	2	1	1	PF3D7_1328300	1×Acetyl[K13]	0	1501.73	0.0134546	0.00158318													22.71	0.3913	43.53	3	501.246	-0.360767																		0.899821	2	5.08838
EEKNEDNISTSDTQNVSNNIITK	3	1	1	PF3D7_1459000	1×Acetyl[K23]	1	2614.27	0.000135267	5.08231e-05													68.35	1	27.4953	3	872.097	0.932588	63.91	0.6562	48.3362	3	865.08	0.884728												0.842797	2	21.2682	0.955843	1
NNIFSMVASGSK	18	1	1	PF3D7_0318200	1×Acetyl[K12]	0	1254.61	0.000207953	5.08231e-05													71.8	0.8194	45.63	2	627.812	0.901492	60.06	0.6167	68.826	2	627.812	2.06906	44.79	0.7111	67.1818	2	627.812	1.87446						0.974736	7	12.8337	0.859714	4
AIFNALSK	63	1	1	PF3D7_1447000	1×Acetyl[K8]	0	863.499	0.0364752	0.00295319							17.37	1	56.9798	2	435.761	-1.19385	40.34	0.5	30.3974	2	432.253	-0.0574178	39.55	0.275	25.0999	2	432.253	0.0132658	39.55	0.275	25.0999	2	432.253	0.0132658						0.902183	13	2.53252	0.899619	12
NLEGHTGVLNTVTISPDGSLCASGGK	136	1	1	PF3D7_0826700	1×Acetyl[K26]	0	2584.27	1.94041e-09	0							22.22	0.5	75.0694	3	864.434	1.3969	138.28	0.7754	45.6238	2	1292.64	0.230071	133.4	0.8271	66.4315	2	1292.64	1.08032	122.83	0.878	66.9995	2	1296.15	2.46202			0.911977	1		0.884876	28	5.17624	0.894284	21
EIAQSFLGKPVK	83	1	1	PF3D7_0917900	1×Acetyl[K9]	0	1365.79	0.00462306	0.00101743	16.29	1	32.8611	2	658.882	-0.988987	35.7	0.6389	72.4922	2	683.396	0.373236	78.18	0.5385	28.5934	2	662.392	1.3578	65.9	0.6364	53.1118	2	662.393	2.64879	62.2	0.5806	51.3255	2	662.392	1.3578			0.871381	3	11.1438	0.900358	21	1.79054	0.906952	17
KLDNFLTQNIEIPK	30	1	1	PF3D7_1108700	1×Acetyl[K1]	1	1672.93	0.000135732	5.08231e-05													74.31	0.6622	53.5843	2	836.967	-0.58005	82.18	0.5976	73.6078	2	836.969	1.75493	56.93	0.807	72.8884	2	843.986	1.72477						0.973926	9	7.75154	0.857954	6
LLENIPMPWEQIK	14	1	1	PF3D7_0405400	1×Acetyl[K13]	0	1624.9	0.00413205	0.00079881													42.02	0.7143	75.3023	2	812.952	1.01731	13.69	0.0714	72.4215	3	556.307	0.0280441												0.896335	8	3.18312
MSVFHNNNMSNIPSGCAMQNDEDNMVLLGNENMLFK	12	1	1	PF3D7_0108300	1×Acetyl[K36]	0	4122.8	5.34171e-06	0													75.67	0.7368	73.3532	3	1374.94	0.517375	74.94	0.7467	88.7053	3	1372.6	2.43445	74.94	0.7467	88.7053	3	1372.6	2.43445						1.09004	7	5.10537	0.798959	1
VITPSAIAEK	66	1	1	PF3D7_1421200	1×Acetyl[K10]	0	1042.63	0.00313643	0.000502197							42.37	1	44.8239	2	521.821	1.48641	47.4	0.6383	18.9355	2	521.82	-0.972244	55.68	0.7857	21.2521	2	521.821	1.83765	49.66	0.62	20.98	2	521.821	1.60349			0.939449	2	6.31602	0.894727	14	1.18835	0.879733	13
LKHNQPIVVK	28	1	1	PF3D7_0618300	2×Acetyl[K2; K10]	1	1266.76	0.000500791	8.48905e-05							10.61	1	60.4991	3	422.927	1.88702	47.8	0.4583	17.5174	3	394.919	0.147511	47.66	0.625	30.5722	3	392.58	-0.151925	47.66	0.625	30.5722	3	392.58	-0.151925						0.896784	7	10.8985	0.904763	5
KYGIDATNVGDEGGFAPNILNANEALDLLVTAIK	19	1	1	PF3D7_1015900	1×Acetyl[K1]	1	3558.83	1.22903e-07	0							13.21	0.0769	110.937	3	1186.94	-4.64731	99.24	0.8485	106.933	3	1172.95	-0.136725																		0.894765	8	6.49189
INNNNYNNITMNHK	19	1	1	PF3D7_0528800	1×Acetyl[K14]	0	1717.83	0.000115662	0																			84.94	0.8118	38.2425	2	859.417	0.864475	60.71	0.7705	37.9994	2	859.418	1.78827									0.901879	8
KTMDEEIGDQGSVAEK	8	1	1	PF3D7_1149000	1×Acetyl[K1]	1	1743.82	0.00025466	5.08231e-05													101.55	0.7549	20.6789	2	872.415	2.55187	27.7	0.6071	39.4991	3	579.606	0.804877												1.049	5	11.7027	0.738284	1
LGACLMGGVGNMPIKPGSK	94	1	1	PF3D7_1407100	1×Acetyl[K19; K15]	0	1886.97	6.20978e-09	0							46.91	0.6596	74.9787	3	631.999	0.554485	98.09	0.8571	44.4306	2	947.497	1.9473	107.4	0.7664	66.8945	2	943.988	1.47631	77.7	0.5897	27.6987	3	629.66	-0.212796			0.745584	1		0.944986	16	4.57988	0.952262	20
VYNVDLTIPDSMEK	86	1	1	PF3D7_1323200	1×Acetyl[K14]	0	1630.81	1.01401e-06	0	17.29	1	40.7178	2	820.399	1.89976							86	0.6163	52.1578	2	815.909	-0.579662	96.87	0.6186	30.0242	2	815.91	1.14195	86.96	0.7011	70.5116	2	812.401	0.515966	1					0.902054	19	5.51136	0.888275	19
MVSAQIDPPKK	2	1	1	PF3D7_1461600	2×Acetyl[K10; K11]	1	1220.68	0.0280799	0.00247764													28.57	0.0345	34.7404	2	607.331	-5.17493	37.78	1	39.6813	3	407.565	0.983176	37.78	1	39.6813	3	407.565	0.983176									0.892659	1
DINDNDDYVLPKSKK	13	1	1	PF3D7_1014600	2×Acetyl[K12; K15; K14]	2	1854.92	0.000188201	5.08231e-05							92.17	0.0435	60.6584	2	927.964	0.512359																					0.892655	5	6.98354
KIDEALVVLQK	30	1	1	PF3D7_1224300	1×Acetyl[K11]	1	1255.76	0.0013857	0.000197313							10.36	1	108.749	2	649.393	5.16128	85.84	0.6163	34.6105	2	628.385	0.332444	93.73	0.6596	56.9206	2	628.386	1.88777	77.61	0.7308	56.1752	2	631.894	1.81856						0.804718	9	32.0286	0.932254	4
GYGFVVYTDPHSAALAISNMNK	37	1	1	PF3D7_1360900	1×Acetyl[K22]	0	2362.16	2.38708e-09	0	13.03	1	58.2023	2	1207.09	7.12356	40.28	0.675	95.0085	3	785.721	1.94908	136.21	0.8162	61.1273	2	1181.58	-0.562931	28.51	0.2414	79.9383	3	788.06	1.7827	24.45	0.5417	78.8471	3	788.06	1.47263			0.996593	7	3.60197	0.839188	12	11.6406	0.828977	2
EDKNTILSAVK	53	1	1	PF3D7_0917900	1×Acetyl[K3]	1	1217.67	0.00409575	0.00079881													58.13	0.5517	25.0319	2	609.341	1.28704	61.77	0.6935	46.1436	2	609.342	1.98878	61.77	0.6935	46.1436	2	609.342	1.98878						0.897648	14	2.40887	0.888992	12
GFEVIYMVDPIDEYAVQQLK	70	1	1	PF3D7_0708400	1×Acetyl[K20]	0	2371.21	1.60272e-07	0													109.19	0.8899	87.5452	2	1186.11	1.24479	79.48	0.7722	101.071	2	1179.09	1.62584	79.48	0.7722	101.071	2	1179.09	1.62584						0.95018	21	6.62258	0.865489	9
IMAPPNAK	25	1	1	PF3D7_1311900	1×Acetyl[K8]	0	841.46	0.0384671	0.00323883													37.57	0.6579	20.5827	2	421.233	-0.606101	34.85	0.5429	35.578	2	421.233	-0.533566	24.39	1	28.686	2	432.74	-0.0182396						0.915085	8	7.23493	0.878718	5
DKVIGQEIIIEEIKK	2	1	1	PF3D7_0500800	1×Acetyl[K15]	2	1832.12	0.00241473	0.00035233							12.79	0.1538	69.0906	5	367.23	-1.29262	52.07	0.5769	43.9971	3	585.68	-0.197835																		0.88982	2	0.385491
KLSQELENINK	3	1	1	PF3D7_0407300	2×Acetyl[K1; K11]	1	1315.72	0.0328183	0.00279347																			39.76	0.35	41.3334	2	658.365	1.16349	39.76	0.35	41.3334	2	658.365	1.16349									0.877791	2
MLNNNLNTPPNNINNTNNINNINNINNNVNIVK	10	1	1	PF3D7_0611800	1×Acetyl[K33]	0	3716.85	8.01439e-06	0													80.98	0.8025	56.1012	3	1251.32	2.01243	50.87	0.6471	70.9224	3	1239.62	0.916019	50.87	0.6471	70.9224	3	1239.62	0.916019						0.915827	2	19.734	0.853927	3
CINVENAEEGEEIPKPYTVEEVDPNNPNKGEIGNMK	6	1	1	PF3D7_1001900	2×Acetyl[K29; K36]	1	4077.93	0.000835543	8.48905e-05													103.02	0.8058	45.8777	3	1359.99	5.69993																		0.889237	5	18.6291
SSDMITLTVLQTLMGGGGSFSTGGPGK	37	1	1	PF3D7_0523100	1×Acetyl[K27]	0	2599.27	1.16408e-09	0													134.28	0.8955	99.8076	2	1300.14	1.0718																		0.889132	18	13.5845
FIPESIGKEIEK	6	1	1	PF3D7_0322900	2×Acetyl[K8; K12]	1	1389.76	0.0059746	0.00101743													21.48	0.1429	71.5767	2	737.394	-2.56384	49.92	0.54	55.1322	2	695.385	0.627419	49.92	0.54	55.1322	2	695.385	0.627419									0.90222	2
QGNINEEDALK	3	1	1	PF3D7_1324800	1×Acetyl[K11]	0	1230.6	0.00288691	0.000406933													42.26	0.6905	23.0291	2	615.802	0.385111	12.25	0	81.2151	2	640.313	-4.22351	12.25	0	81.2151	2	640.313	-4.22351						0.888745	2	0.261511
HLAEQYVHNNMIETTK	2	1	1	PF3D7_0525000	1×Acetyl[K16]	0	1934.95	0.000315478	8.48905e-05							10.01	1	69.8081	3	662.65	-2.0176	38.66	0.6923	24.6344	3	645.655	-0.44409	33.82	1	45.7471	3	643.317	2.41035												0.933566	1		0.84033	1
MVDIMTAEASK	103	1	1	PF3D7_0322900	1×Acetyl[K11]	0	1195.57	0.000139599	5.08231e-05							12.8	1	22.1396	2	598.288	-0.859938	94.23	0.7128	31.0151	2	598.288	-0.451529	98.7	1	55.2339	2	601.799	3.14367	90.17	0.7667	55.1578	2	598.289	1.59052						0.879074	27	8.44999	0.905091	20
KGDIDGLNLESLNMNVNK	12	2	1	PF3D7_0923800.2; PF3D7_0923800.1	1×Acetyl[K1]	1	1981.01	1.69683e-07	0													151.59	0.7961	50.8821	2	991.011	0.440408																		0.886141	6	14.3998
NVVSEEQSINKDTK	9	1	1	PF3D7_1115800	1×Acetyl[K11]	1	1597.81	0.000249865	5.08231e-05							16.27	0.0625	37.6675	2	820.42	5.28796							90.4	0.7444	36.1668	2	799.411	0.961393	90.4	0.7444	36.1668	2	799.411	0.961393									0.886024	2
IDDDKMTDLTEEQKETLK	11	1	1	PF3D7_1203700	3×Acetyl[K5; K14; K18]	2	2159.05	4.07701e-05	0													66.73	0.8358	28.8784	3	720.354	-0.427034	50.72	0.6471	48.6753	3	718.017	1.53462	50.72	0.6471	48.6753	3	718.017	1.53462						0.906442	5	16.2661	0.875521	1
GIFIIGNDLK	17	1	1	PF3D7_0511800	1×Acetyl[K10]	0	1110.68	0.0387006	0.0032602							31.59	0.625	89.4618	2	555.845	0.0981959	39.6	0.35	56.7065	2	545.319	0.976437	47.31	0.617	77.816	2	555.845	0.318007	38.54	0.5897	78.1879	2	555.845	0.977442						0.797332	7	17.1353	0.94813	4
INNVDEQNNNMDEK	2	1	1	PF3D7_0420000	1×Acetyl[K14]	0	1683.74	6.54697e-05	0													103.05	0.8058	17.0247	2	842.371	-0.373313	15.23		77.8823	2	871.376	2.66034												0.885001	2	7.97139
MCAINGGTFMLNK	39	1	1	PF3D7_1242800	1×Acetyl[K13]	0	1463.69	2.31082e-05	0							10.25	1	46.0735	2	761.356	5.48381	97.86	0.8367	44.7845	2	732.35	0.104414	97.63	0.6122	67.4735	2	732.351	2.52298	97.42	0.8557	66.2768	2	732.35	0.104414						0.840702	8	5.16399	0.892937	9
NNVLIIVGDTGSGK	4	1	1	PF3D7_0917600	1×Acetyl[K14]	0	1400.79	0.00240406	0.00035233													20.35	0.15	55.0243	2	714.893	7.24707	43.97	0.7727	65.475	2	700.9	0.362224	40.82	0.3902	65.7585	2	693.883	0.560864									0.871628	2
KLPNNLNANNINGFGLGQIECLMDATELTK	2	1	1	PF3D7_1103800	2×Acetyl[K1; K30]	1	3316.69	2.50166e-06	0													98.95	0.8283	87.5932	3	1106.23	0.00378437																		0.883348	2	8.49531
SFSVENISSQNLMK	28	1	1	PF3D7_0529500	1×Acetyl[K14]	0	1590.79	2.34211e-05	0													88	0.8295	47.248	2	795.9	0.972194	98.51	0.8485	68.4018	2	795.9	1.81629	67.5	0.7794	68.3169	2	795.9	1.73955						1.17416	5	10.5331	0.763349	7
NIEIGVAYDNKPFK	27	1	1	PF3D7_0608500	1×Acetyl[K14]	0	1621.88	2.97191e-05	0													97.74	0.8776	38.4181	2	811.442	0.266219	92.96	0.8495	61.1866	2	811.444	2.4489	89.38	0.764	60.0499	2	811.444	1.99731						0.885018	10	5.57136	0.867157	7
NKPLYEPPVYTLNDIEAEFNEVTQLAQK	40	1	1	PF3D7_0708800	2×Acetyl[K2; K28]	0	3263.65	4.14382e-07	0													85.24	0.7412	95.5979	3	1088.55	-1.07898	90.12	0.8111	108.66	3	1088.56	1.83845	83.36	0.7229	107.523	3	1088.55	0.716361						0.934846	10	4.02951	0.944219	5
MVANAIQSVK	29	1	1	PF3D7_1132200	1×Acetyl[K10]	0	1067.6	0.000509879	8.48905e-05													69.77	0.7857	28.9456	2	534.303	-0.225504	68.31	0.5441	45.8803	2	530.796	1.68448	63.56	0.5312	45.0737	2	530.795	0.418411						0.860764	7	3.56047	0.885516	8
ANLPENIHEK	9	1	1	PF3D7_1451800	1×Acetyl[K10]	0	1164.6	0.00172012	0.0002969																			32.74	0.303	35.7327	3	388.872	0.41231	32.74	0.303	35.7327	3	388.872	0.41231									0.880269	4
QMNVSVINAK	58	1	1	PF3D7_0903900	1×Acetyl[K10]	0	1110.6	0.00312962	0.000502197							22.13	1	46.4097	2	552.298	0.557459	55.61	0.6429	19.2163	2	552.297	-0.659276	48.5	0.5417	49.3915	2	555.807	1.80613	48.5	0.5417	49.3915	2	555.807	1.80613			0.924189	1		0.912964	16	4.21426	0.844609	11
KVIMSAPPKDDTPIYVMGINHHQYDTK	37	1	1	PF3D7_1462800	2×Acetyl[K1; K27]	2	3119.6	7.77561e-05	0													59.12	1	36.4226	3	1033.52	3.35096	68.28	0.7206	58.1467	3	1040.54	-0.969022	50.76	0.7843	57.3181	3	1040.54	0.791836						0.851509	13	13.8556	0.89478	6
GDTAISFNGQK	4	1	1	PF3D7_0310500	1×Acetyl[K11]	0	1137.55	0.0821397	0.00704995													12.9		72.6241	2	590.289	5.62073	26.8	0.1481	42.6919	2	569.282	2.45326	18.16	1	42.0245	2	569.281	1.16554									0.893098	2
NSYDGIPNNFNHEAPQLIGNNYVFTSIYDTK	61	1	1	PF3D7_1436300	1×Acetyl[K31]	0	3545.66	6.30036e-07	0							15.32	0.1333	37.3174	6	598.789	7.39353	73.76	0.8378	70.4662	3	1182.56	1.6414	81.65	0.7805	34.5978	3	1182.56	0.608562	68.88	0.7246	86.936	3	1189.58	1.36399						0.90231	11	2.94563	0.873455	10
NNNMIFLNKFPMLQPK	3	1	1	PF3D7_1013300	1×Acetyl[K9]	1	1956.03	0.00033512	8.48905e-05													14.34		105.171	2	994.511	-3.06402	44.13	0.6136	85.356	3	652.682	-0.425804	15.64	0.1875	84.5772	3	650.344	1.83414									0.902027	2
TKYPVSSVNVIK	18	1	1	PF3D7_1132200	1×Acetyl[K2]	1	1334.77	0.000127464	5.08231e-05							17.59	1	64.622	2	688.896	3.85153	44.91	0.6889	27.4099	2	667.888	0.456196	52.67	0.6415	49.0019	3	447.934	1.29828	51.25	0.8039	48.3191	3	447.934	0.684194						0.909093	6	3.83873	0.870075	7
DLIGIAETGSGK	4	1	1	PF3D7_0518500	1×Acetyl[K12]	0	1174.65	0.0138405	0.00158318													35.06	0.4	40.6336	2	587.829	-0.265124	36.14	0.5	59.4404	2	587.83	2.12505												0.764491	2	10.6608	0.995571	1
NEPHEPTPGEYKGVQNIVK	19	1	1	PF3D7_1002400.1	1×Acetyl[K12]	1	2143.09	0.0036915	0.000642284							39.05	0.6667	61.0184	3	729.039	0.617412							43.41	0.6744	47.9042	3	715.037	2.99612	34.99	1	47.1234	3	715.036	1.28732									0.89033	7
ILNDIINEDDIKTK	7	1	1	PF3D7_1123500	1×Acetyl[K12; K14]	1	1685.9	0.000368322	8.48905e-05							55.02	0.4182	78.0187	2	843.451	-0.222451																					0.879151	3	11.1508
NILDQKEETLIDTK	2	1	1	PF3D7_0811400	1×Acetyl[K14; K6]	1	1659.88	0.0207683	0.00198254													14.37	1	59.8608	2	851.443	-6.55399	59.38	0.661	57.7768	2	830.445	1.18943	59.38	0.661	57.7768	2	830.445	1.18943									0.879072	1
LILAGLLDK	32	1	1	PF3D7_1417500	1×Acetyl[K9]	0	955.619	0.00151986	0.000232022													50.81	0.549	59.9516	2	478.314	1.27598	46.35	0.6957	80.0074	2	481.821	-1.34653	44.35	0.6818	79.1942	2	481.822	0.619001						0.865759	9	4.9459	0.876604	5
MSITSDNILK	125	1	1	PF3D7_1103100	1×Acetyl[K10]	0	1121.59	0.00146037	0.000232022	49.55	0.56	30.9579	2	569.295	0.663663	32	0.5	64.412	2	561.298	1.25472	64.64	0.6	33.3389	2	569.294	-1.05325	69.55	0.7429	54.1993	2	576.313	1.90478	49.29	0.6735	60.1878	2	561.298	1.69007	2	7.83094	0.929221	7	15.434	0.868901	25	10.676	0.853148	25
ADCKDDIEITTMEGQNK	3	1	1	PF3D7_0513800	1×Acetyl[K4]	1	1981.9	0.00449103	0.000984826													10.33	1	32.5494	3	675.959	-6.21014	38.25	0.5263	48.8961	3	661.306	0.869318	37.85	1	48.845	3	661.307	2.43993									0.891575	2
LIPAKEHGAVQINVGMVDANGVYNGK	86	1	1	PF3D7_1144000	1×Acetyl[K26]	1	2724.43	8.85004e-06	0							20.63	1	169.399	2	1376.71	-0.381069	12.25	1	101.459	3	904.134	-3.94774	65.89	0.8182	57.7472	4	681.865	2.66688	65.55	0.7727	58.3952	4	678.357	2.37511									0.910015	24
NMMLNLNNNSSISNVNNLNNMMNSNNDLIK	3	1	1	PF3D7_0811300	1×Acetyl[K30]	0	3394.56	0.000193072	5.08231e-05													40.37	0.625	72.0627	3	1132.19	-1.09271	16.4	0.0625	73.5679	3	1156.85	-7.4477	16.4	0.0625	73.5679	3	1156.85	-7.4477						0.878297	2	22.8538
QTGSSINQLVK	7	1	1	PF3D7_1027100	1×Acetyl[K11]	0	1181.66	0.0217688	0.00202826													25.84	0.3077	29.0892	2	587.825	-0.662327	42.99	0.6279	47.1579	2	591.335	2.17136	42.99	0.6279	47.1579	2	591.335	2.17136						0.938598	1		0.85192	2
IMVANTPMDTDKIK	18	1	1	PF3D7_0306800	1×Acetyl[K14]	1	1590.84	0.00135887	0.000197313													95.82	0.7292	30.1538	2	795.925	1.05736	48.57	0.3265	53.1703	2	788.909	1.62532	42.16	0.7381	52.9553	2	795.927	3.43609						0.885581	2	1.88515	0.950902	10
DENGDSIFGK	3	1	1	PF3D7_0817500	1×Acetyl[K10]	0	1088.5	0.00722774	0.00106317	17.67	1	23.4257	2	562.245	-6.17926							31.02	1	29.2779	2	544.752	-1.00153																		0.877806	3	1.9386
IEDAGGECLTFDQLALKYPTGK	32	1	1	PF3D7_1341300	1×Acetyl[K17]	1	2426.19	6.06721e-06	0							25.81	1	99.7429	3	823.406	0.581278							120.55	0.8099	74.931	2	1217.11	0.39153	105.36	0.7905	74.4276	2	1213.6	2.93891			0.650164	2	4.3996				0.985938	9
NVFSILK	10	2	2	PF3D7_1134100; PF3D7_0710000	1×Acetyl[K7]	0	820.493	0.0854105	0.00732243													34.91	0.5714	46.2767	2	410.75	0.412302	19.34	0.1053	53.1896	2	431.755	0.0315328	19.34	0.1053	53.1896	2	431.755	0.0315328						0.877449	5	0.7576
SAPISAGIK	41	1	1	PF3D7_0610400	1×Acetyl[K9]	0	843.493	0.00442695	0.000898942							15.76	1	32.7345	2	422.25	-0.838044	38.6	0.4872	22.0065	2	429.267	-0.854931	51.98	0.6923	40.3638	2	422.251	0.609155	35.08	0.6	39.9198	2	422.251	0.319715						0.920477	12	17.5287	0.846477	9
DVTTTEEIFNVASISANGDK	56	1	1	PF3D7_1015600	1×Acetyl[K20]	0	2111.01	1.74551e-07	0													110.62	0.8378	63.5614	2	1063.03	-0.193002	96.11	0.7708	80.8531	2	1056.01	0.685527	73.17	0.7808	80.8725	2	1063.03	0.611208						0.865961	24	10.8331	0.864542	6
VIDVSNVIGTNTTPAVYSGSLLSMNNDFEK	59	1	1	PF3D7_1364100	1×Acetyl[K30]	0	3185.57	7.52385e-09	0							23.69		36.8324	5	649.128	-0.767488	87.08	0.7701	77.7874	3	1062.53	1.23018	111.24	0.8919	92.7086	3	1062.53	0.195542	76.75	0.8312	92.5664	3	1062.53	1.00026						0.834524	15	28.1796	0.937635	12
YKNSAAGASMQSAANITLR	107	1	1	PF3D7_0626800	1×Acetyl[K2]	1	1961	5.01114e-08	0													17.21	0.1765	98.9572	2	1010	-7.48896	131.14	0.7863	51.9835	2	977.495	0.476956	123.33	0.8618	53.368	2	981.004	1.12217									0.897529	35
EGIDLFMNYK	31	1	1	PF3D7_1437900	1×Acetyl[K10]	0	1229.59	0.00128557	0.000197313							15.37	1	89.6998	2	615.298	1.24379	44.66	1	55.8652	2	615.297	-0.543207	54.21	0.7963	77.774	2	615.298	0.548846	38.67	0.4103	75.8769	2	618.806	0.88062			0.839465	1		0.907965	10	5.19662	0.905816	5
AANEGNQPIPPEEEKEISSLLESIK	5	1	1	PF3D7_1203700	1×Acetyl[K15]	1	2785.44	0.0688041	0.00555255													18.31		84.0987	3	929.152	0.505226	14.1	0	97.1204	3	929.153	1.22833	15.22	0.0667	96.5753	3	929.153	1.42554									0.874677	2
KSAGDNINAK	10	1	1	PF3D7_1019400	1×Acetyl[K10]	1	1024.55	0.00172348	0.0002969													67.29	0.6866	11.1806	2	512.779	1.35242	18.46	0.2778	61.4858	2	509.273	6.29329												0.875843	7	4.41941
MQLEFSHILNLENPITSK	2	1	1	PF3D7_1103800	1×Acetyl[K18]	0	2128.13	1.83995e-06	0													62.04	0.5968	72.5588	3	710.047	-0.822131	15.65		37.5936	2	1078.55	-7.67466												0.875309	2	12.9453
NEISHVSTGGGASLELLEGKELPGVLALSNK	11	1	1	PF3D7_0922500	1×Acetyl[K31; K20]	1	3119.66	1.17469e-06	0							18.2	0.3333	101.045	3	1056.91	5.92008							86.14	0.8605	83.8658	3	1040.56	3.24103	86.14	0.8605	83.8658	3	1040.56	3.24103									0.859188	6
YLLDNSNDIK	29	1	1	PF3D7_0929400	1×Acetyl[K10]	0	1194.6	0.0417274	0.00353417	11.29	1	16.6122	3	398.871	-2.40092	10.14	1	15.0681	2	618.808	-1.52356	54.03	0.3333	33.3993	2	597.804	0.318237	60.77	0.3443	51.6228	2	597.805	1.34009	60.77	0.3443	51.6228	2	597.805	1.34009						0.855956	9	6.45823	0.88117	6
IINEPTAAAIAYGLHKK	10	1	1	PF3D7_0818900	1×Acetyl[K16; K17]	1	1873.08	5.7551e-05	0							14.43	1	78.2652	3	625.034	1.09956							100.47	0.89	56.3685	2	905.515	0.765664	100.47	0.89	56.3685	2	905.515	0.765664									0.861378	5
NPVFIQSGMSFDK	2	1	1	PF3D7_1251500	1×Acetyl[K13]	0	1469.71	0.000148902	5.08231e-05													60.23	0.6333	47.653	2	735.358	-0.168235																		0.873822	1
MAVTFVGNSTAIQEMFK	129	1	1	PF3D7_1008700	1×Acetyl[K17]	0	1889.91	1.1603e-08	0							11.86	1	87.2486	2	948.973	4.49587	123.88	0.8226	67.0108	2	945.46	-0.680023	118.87	0.8655	90.3468	2	937.462	-1.18457	113.94	0.7281	89.9786	2	940.97	-1.60897			0.691123	1		0.928223	40	4.16946	0.938449	18
EATNILTAELK	65	1	1	PF3D7_0322900	1×Acetyl[K11]	0	1209.68	0.000195931	5.08231e-05	38.43	0.7105	41.0613	2	601.836	1.33283	39.58	0.6	70.653	2	601.836	1.33283	67.45	0.7313	46.2785	2	601.835	-0.697175	68.93	0.5942	28.2882	2	605.345	1.76835	65.28	0.6	65.3457	2	601.836	2.34783	1		0.773255	2	3.64694	0.910727	15	3.23033	0.907033	14
TDLPFLMSIDDVLQISGK	16	1	1	PF3D7_1330600	1×Acetyl[K18]	0	1992.04	1.06476e-05	0													99.58	0.82	101.709	2	996.523	1.91219	22.09	1	67.9986	3	684.024	7.18725	22.09	1	67.9986	3	684.024	7.18725						0.873526	7	12.1523
SSIFDMK	94	1	1	PF3D7_1462800	1×Acetyl[K7]	0	834.414	0.00723933	0.00106317							29.19	0.3793	23.229	2	417.71	-0.569924	55.16	0.2727	32.1025	2	417.71	-0.643072	48.75	0.6939	54.547	2	417.712	3.01429	41.69	0.7143	53.8221	2	414.202	0.842687			0.875996	5	1.86329	0.859269	25	4.75248	0.878601	13
LNTIGNLFEGEKYNILEDTQK	15	1	1	PF3D7_0424600	1×Acetyl[K12]	1	2495.29	9.78188e-05	0							50.54	0.6863	118.587	3	832.434	1.37222	23.54	0.5	63.7799	3	813.751	-0.559824	52.62	0.7925	81.8802	3	813.752	0.416041	37.34	0.7297	81.2223	3	818.431	1.37325			0.848721	5	5.36519	0.917022	1		0.856394	2
IVSIVSGALNNAASIK	65	1	1	PF3D7_0717700	1×Acetyl[K16]	0	1556.9	3.87914e-08	0							34.03	1	85.2035	2	789.48	0.459556	110.59	0.8288	56.8891	2	778.954	-0.410615	102.63	0.8835	74.6838	2	789.482	2.62564	102.63	0.8835	74.6838	2	789.482	2.62564			0.88353	3	52.8732	0.890504	14	4.25981	0.867991	15
NPGIMVGMEEK	138	1	1	PF3D7_1246200	1×Acetyl[K11]	0	1211.59	0.00140968	0.000197313	10.36	1	18.4047	2	631.788	-5.52061	17.05	1	53.2666	2	606.298	1.63067	69.96	0.6143	29.7392	2	606.298	0.42164	74.72	0.68	50.8677	2	606.297	0.320887	70.18	0.6429	52.8614	2	606.297	-0.0821221			0.840899	1		0.884923	26	12.9711	0.884204	31
KGIGGIPADADKNTIK	28	1	1	PF3D7_0814000	2×Acetyl[K1; K12; K16]	2	1618.94	0.000139995	5.08231e-05													66.05	0.7273	21.6478	2	809.973	-2.15754	63.6	1	41.7347	2	809.978	3.64836	63.6	1	41.7347	2	809.978	3.64836						0.911662	7	5.32586	0.857741	9
IDKEFLAYKTLR	7	1	1	PF3D7_0814000	1×Acetyl[K9]	2	1538.86	0.00180448	0.0002969							35.97	0.6111	73.9117	3	513.624	0.195001																					0.871658	4	5.03612
NIMGQMKPTGGTLVNVK	23	1	1	PF3D7_1447700	1×Acetyl[K7; K17]	0	1787.95	0.000903388	0.00012711	10.5	1	76.6971	2	902.481	4.64027							44.16	0.5682	37.6618	2	897.989	1.78924	53.99	0.6481	60.583	2	894.482	2.79358	53.99	0.6481	60.583	2	894.482	2.79358						0.761919	7	45.5884	0.936544	8
LQNIGGGVAAAPAGAAAVETAEAKKEDK	4	1	1	PF3D7_0309600	1×Acetyl[K25; K24; K28]	2	2637.38	0.00173355	0.0002969	15.21	1	71.2958	3	893.799	-4.18159							17.76	0.2222	68.9642	3	910.139	-7.71501	45.4	0.7111	54.9101	3	879.802	2.18761	45.4	0.7111	54.9101	3	879.802	2.18761									0.870939	2
EAEKELEQAAAVAIDEEDIEN	74	1	1	PF3D7_1117700	1×Acetyl[K4]	1	2316.07	0.00131298	0.000197313							40.76	1	95.4213	3	786.7	1.4273	93.54	0.8404	56.0182	2	1158.54	-1.3055	88.48	1	72.2198	2	1165.56	1.67724	63.89	0.75	71.8104	2	1158.54	4.28131			0.773225	7	3.06605	0.90485	24	7.03733	0.863089	4
IQIIQNTQGLSDKLNISQNNVVVNEEEK	11	1	1	PF3D7_0719000	1×Acetyl[K28]	1	3195.72	6.38363e-06	0													45.5	0.6957	53.8885	3	1056.56	1.34902	103.54	0.8846	72.8147	3	1065.91	2.00831	62.77	1	73.2388	3	1065.92	2.46669						1.04644	1		0.795183	3
IMVANTPMDTDK	50	1	1	PF3D7_0306800	1×Acetyl[K12]	0	1351.62	0.000115545	0							18.12	1	48.6035	3	467.553	-4.80816	78.45	0.7308	28.8733	2	676.315	-0.420263	83	0.7108	45.2605	2	676.316	1.47633	83	0.7108	45.2605	2	676.316	1.47633						0.869247	11	15.8115	0.870465	11
ALNMAIPGGPK	18	1	1	PF3D7_0405400	1×Acetyl[K11]	0	1075.6	0.00196408	0.000321338													35.45	1	38.7723	2	538.305	-0.652727	45.11	0.7333	59.5014	2	538.306	0.936133	39.06	0.6923	58.8293	2	538.306	0.709153						0.90828	4	14.0572	0.849987	4
ALIDVISDTLK	75	1	1	PF3D7_1222300	1×Acetyl[K11]	0	1187.69	0.000131106	5.08231e-05	31.57	1	57.0061	2	594.348	0.340941	37.58	0.7105	102.632	2	601.365	-0.0911957	73.76	0.7027	71.805	2	594.347	-0.584077	67.35	0.6567	86.3668	2	594.349	2.0882	65.05	0.7692	35.3997	2	594.348	0.64928	1		0.890578	5	18.8035	0.87225	15	2.06476	0.869246	12
NPFEVNCLIAGYDKK	2	1	1	PF3D7_1470900	2×Acetyl[K14; K15]	1	1774.89	0.00509533	0.00101743																			35.08	0.6	68.7459	3	592.302	-0.383987	35.08	0.6	68.7459	3	592.302	-0.383987									0.869032	1
NPADIEYLVK	4	1	1	PF3D7_1338700	1×Acetyl[K10]	0	1168.63	0.00384652	0.0007208													41.64	0.6667	41.5136	2	584.818	-2.59047	38.19	0.6842	61.7034	2	584.82	-0.0835362	36.52	0.7027	60.9854	2	584.82	0.125375						1.02209	1		0.818904	2
ALIHDIAVMTGAK	7	1	1	PF3D7_1015600	1×Acetyl[K13]	0	1353.77	9.06317e-05	0													59.81	0.8167	44.0367	2	677.391	0.0491233	10.82	1	76.2713	2	699.379	3.30712	10.82	1	76.2713	2	699.379	3.30712						0.868521	5	6.05179
INDEENNSK	2	1	1	PF3D7_0823500	1×Acetyl[K9]	0	1104.48	0.0936346	0.00808309													17.57	1	11.9899	2	552.744	0.201107																		0.868274	1
YEEVALEIKK	74	1	1	PF3D7_1462800	1×Acetyl[K9]	1	1228.69	0.0016602	0.0002969							30.8	0.2903	47.239	3	410.235	-0.135486	58.18	0.6207	27.3498	2	614.848	-0.199055	64.33	0.6094	49.1743	2	614.85	2.58275	63.8	0.4688	47.4041	2	611.341	1.15947			0.821592	4	17.14	0.87707	17	2.01357	0.891782	13
FLHSIIISNVNSK	55	1	1	PF3D7_0929200	1×Acetyl[K13]	0	1471.83	1.47546e-05	0							58.87	0.5424	65.9303	3	491.281	0.950091	86.28	0.7442	37.8811	2	736.417	0.109113	99.71	0.75	59.5649	2	736.418	1.85081	81.18	0.7037	58.9225	2	736.418	1.51906			0.81423	6	13.3116	0.908185	14	13.1001	0.882222	10
LKEVPYCIVK	36	1	1	PF3D7_1424400	2×Acetyl[K2; K10]	1	1248.7	0.000354322	8.48905e-05													51.38	0.5686	28.5303	3	419.245	0.926004	50.83	0.6667	50.0523	3	416.906	2.18813	50.83	0.6667	50.0523	3	416.906	2.18813						0.865519	16	10.3382	0.863443	6
KIVDECIDMNTNKLDSQQK	3	1	1	PF3D7_1360900	1×Acetyl[K13]	2	2293.14	0.000406156	8.48905e-05													13.16	1	101.556	3	779.055	1.74895	48.63	0.6735	48.4318	3	765.05	0.319667	33.13	1	47.8106	3	765.051	1.51741									0.860021	2
TALCESFIK	5	1	1	PF3D7_0906600	1×Acetyl[K9]	0	1075.56	0.00442274	0.000898942													21.72	1	32.9866	2	538.281	-0.843878	38.81	1	55.2557	2	538.283	1.88	38.81	1	55.2557	2	538.283	1.88						0.905321	1		0.848257	1
ITGGNDKQGFPMIQGVLTNNR	28	1	1	PF3D7_1342000	1×Acetyl[K7]	1	2260.15	2.10018e-05	0							11.42	1	40.5369	2	1159.59	7.24012							73.04	0.7397	70.2728	3	754.056	1.39206	56.37	0.6071	73.0859	3	754.055	0.5009									0.886527	11
MENAILFSGTSNPLLSK	53	1	1	PF3D7_1325100	1×Acetyl[K17]	0	1828.96	1.848e-07	0													96.29	0.7917	64.0591	2	911.475	0.790071	105.1	0.8381	82.7801	2	914.984	0.613008	105.1	0.8381	82.7801	2	914.984	0.613008						0.864784	17	10.7801	0.869466	10
ITEFNQSVK	4	1	1	PF3D7_0530100	1×Acetyl[K9]	0	1107.57	0.0227036	0.00212486							14.36	0.0714	85.4549	2	554.288	0.381687	21.09	0.1429	22.1345	2	533.282	-0.686031	34.64	0.5429	41.1014	2	533.283	1.83429	19.88	1	40.4646	2	533.283	0.345009						0.801051	1		0.93033	1
ISMCLMNEPVITPSGMTYDK	7	1	1	PF3D7_0707700	1×Acetyl[K20]	0	2287.05	1.18171e-05	0													93.57	0.883	67.5076	2	1144.03	-1.46219	63.82	0.6719	82.4221	2	1144.03	-1.14195	22.87	0.3043	82.9532	2	1144.03	0.672791						0.945134	3	17.253	0.903555	2
IIGMNESDLIK	14	1	1	PF3D7_0925500	1×Acetyl[K11]	0	1232.66	0.00499182	0.00101743													44.21	0.3636	46.8145	2	616.831	-1.19333	38.16	0.4474	65.7839	2	616.831	-0.401089	38.16	0.4474	65.7839	2	616.831	-0.401089						0.570489	2	2.4742	1.01293	3
VIMITGDQKPTAVAIGK	55	1	1	PF3D7_1211900	1×Acetyl[K17]	0	1741.99	2.5007e-06	0													101.33	0.7822	37.198	2	871.499	1.14157	103.38	0.835	59.2381	2	871.499	1.00142	89.18	1	59.8667	2	882.025	1.34795						0.870126	14	2.39323	0.861878	15
APLSVGNILPIGK	188	1	1	PF3D7_0516900	1×Acetyl[K13]	0	1292.81	1.82608e-06	0	64	1	54.3186	2	639.894	1.37745	76.8	1	97.8406	2	646.911	1.90873	100.58	1	65.8537	2	646.91	-0.262979	93.52	1	34.2094	2	646.912	2.75853	86.07	1	33.8528	2	646.91	0.397977	1		0.855796	6	13.0103	0.878783	21	2.29802	0.862869	27
LSISDLKDIK	20	1	1	PF3D7_0922500	1×Acetyl[K7]	1	1145.7	0.0592206	0.00477408							25.24	0.2	86.093	2	587.341	1.61866							45.72	0.7609	61.041	2	573.353	1.69372	30.65	0.5161	60.3361	2	573.353	1.26753			0.703182	1					0.94781	6
LAYDIK	30	1	1	PF3D7_1012400	1×Acetyl[K6]	0	722.408	0.0328183	0.00279347							10.25	1	17.7472	2	361.708	-0.547823	41.43	0.5122	21.7906	2	361.708	-0.209869	36.41	0.3333	18.7109	2	361.708	-0.7168	36.41	0.3333	18.7109	2	361.708	-0.7168			0.744108	1		0.916613	10	7.14136	0.898203	5
SEPLGLDLDTGEPIIAHLK	68	1	1	PF3D7_0608700	1×Acetyl[K19]	0	2032.11	4.49535e-08	0							21.66	0	86.543	4	515.78	2.88837	116.43	0.8276	65.4075	2	1016.56	2.66105	102.02	1	84.2731	2	1016.56	3.26175	95.56	0.7604	83.6325	2	1009.54	0.0310716						0.853431	20	5.23334	0.887569	13
ICSTEIYGDAFLSK	12	1	1	PF3D7_0602200	1×Acetyl[K14]	0	1617.8	9.94564e-07	0													64.76	0.6769	47.5535	2	809.406	2.45165	106.44	0.8396	66.8813	2	802.388	1.11941	106.44	0.8396	66.8813	2	802.388	1.11941						0.919362	3	13.4669	0.854976	4
NFVQQMQDISK	33	1	1	PF3D7_0517400	1×Acetyl[K11]	0	1344.67	0.000187343	5.08231e-05													68.85	0.7391	39.1694	2	672.838	-0.576209	68.33	0.6324	62.0422	2	669.33	0.115006	68.33	0.6324	62.0422	2	669.33	0.115006						0.916698	10	13.3596	0.827719	8
KVGYQADKVDFIPISGFEGDNLIEK	38	1	1	PF3D7_1357000	1×Acetyl[K1]	2	2782.43	7.77245e-05	0													93	0.8495	62.3393	3	928.148	0.0379266	73.89	0.8378	80.7044	3	928.149	0.564389	73.89	0.8378	80.7044	3	928.149	0.564389						0.86603	16	3.84563	0.871382	7
TTSILCLASEMLGNQAK	60	1	1	PF3D7_1241700	1×Acetyl[K17]	0	1836.92	3.91456e-07	0							11.59	1	178.452	2	943.48	2.77096	89.04	0.6854	84.6769	2	918.965	1.26039	101.69	0.7549	100.25	2	918.966	2.45656	94.64	1	99.2026	2	922.473	1.01677						0.95085	15	7.92747	0.798738	11
ELISNAADALEK	87	1	1	PF3D7_1222300	1×Acetyl[K12]	0	1280.68	0.000256606	5.08231e-05	35.33	0.5429	36.4784	2	637.336	0.485842	57.5	0.6552	61.8125	2	637.336	0.581684	89.31	0.7865	43.366	2	640.844	0.0440088	84.31	0.75	60.4734	2	640.846	3.18946	78.65	0.7468	59.9202	2	640.844	0.615909	1		0.859263	5	6.64445	0.90142	18	3.35415	0.848474	15
MLPMIILNLK	2	1	1	PF3D7_1305300	1×Acetyl[K10]	0	1185.71	0.00374004	0.000642284													35.19	0.4571	80.2696	2	593.359	0.227127	21.35		89.8991	2	622.357	-6.25076												0.859303	2	14.593
NNHQNHVNVQIDENVQNK	3	1	1	PF3D7_1445100	1×Acetyl[K18]	0	2144.02	1.1233e-05	0													10.36	1	44.8167	2	1093.52	-0.178276	54.69	0.6364	38.4396	3	715.347	1.2381	17.57	0.2222	38.3537	4	536.762	2.399									0.877275	2
VSLSSIGAVK	27	1	1	PF3D7_1458000	1×Acetyl[K10]	0	967.59	0.000139449	5.08231e-05													80.73	0.8272	30.0265	2	484.299	0.832342	71.61	0.7917	54.0012	2	480.79	-0.101024	65.6	0.7879	54.6754	2	484.298	-0.366171						0.813565	7	21.5849	0.888721	6
NLIILDTLNK	58	1	1	PF3D7_0731600	1×Acetyl[K10]	0	1156.69	0.00255615	0.000383304													49.28	0.2245	62.5988	2	578.85	-1.0555	60.65	0.1475	33.2369	2	578.851	1.37178	51.84		78.7521	2	585.868	0.811576						0.858785	13	4.33719	0.86913	12
ILEDPNSYNNALKNNDSR	8	1	1	PF3D7_0703500	1×Acetyl[K13]	1	2084.01	0.000245651	5.08231e-05							34.01	1	54.2644	3	709.347	1.6753							36.65	0.5946	47.9727	3	695.343	0.804003	36.65	0.5946	47.9727	3	695.343	0.804003									0.858598	3
HFNLKDIQVK	4	1	1	PF3D7_0625400	1×Acetyl[K5]	1	1290.73	0.00313108	0.000502197							45.78	0.6739	66.5393	2	645.868	0.166296																					0.858495	3	25.0031
QIVVGVNKMDTVK	6	1	1	PF3D7_1357000	1×Acetyl[K8]	1	1479.83	0.0820113	0.0070296							14.01		62.5673	2	740.416	-4.96549	16.47	0.1875	66.1404	2	744.908	-0.486356	15.1	1	50.4262	3	477.606	-0.546001	14.35	1	41.9202	3	482.938	0.654443									0.857942	4
YMNEDITNNNNNINNNSNNNNNNK	4	1	1	PF3D7_0305500	1×Acetyl[K24]	0	2826.17	0.00245853	0.00035233													47.14	0.7872	25.3888	3	937.397	-0.184312	12.37	1	25.9425	3	942.724	-5.79158	12.37	1	25.9425	3	942.724	-5.79158						0.857586	3	3.51165
KNLDPQISSLVSLVDNMDITQEK	5	4	2	PF3D7_1101700; PF3D7_0222100; PF3D7_0631400; PF3D7_1039700	1×Acetyl[K23]	1	2587.33	0.0404476	0.00339715													52.75	0.6792	81.4747	3	863.115	1.0314																		0.857325	4	11.0867
LKNIVSGDFVGNYK	4	1	1	PF3D7_1335100	1×Acetyl[K14]	1	1553.83	0.000815426	8.48905e-05							15.05	0.2	41.7375	3	532.619	-0.789184							34.72	0.6857	57.6566	3	518.615	-0.374628	20.72	0.4286	56.9444	3	520.955	0.557142									0.86631	2
KPTGGEATIK	6	1	1	PF3D7_1115800	1×Acetyl[K1; K10]	0	1043.57	0.00506872	0.00101743													31.53	0.5	12.8717	2	501.286	1.42994	12.26	0	73.5616	2	522.291	1.13276	12.26	0	73.5616	2	522.291	1.13276						0.85715	3	1.93545
EMSIPIDLNDKNMLIQNAITSLNSK	27	1	1	PF3D7_1357800	2×Acetyl[K11; K25]	1	2802.44	1.66122e-05	0													43.44	1	79.7259	3	944.174	0.32151	58.43	0.6552	93.8961	3	934.818	0.735486	58.43	0.6552	93.8961	3	934.818	0.735486						0.797575	2	4.37487	0.883815	13
NKDAESSTGQIPTPTESSHGISDGK	7	1	1	PF3D7_1033200	2×Acetyl[K2; K25]	1	2543.19	3.65e-05	0													81.86	0.878	22.7312	3	848.402	2.01666	80.4	0.85	42.4012	3	848.398	-2.08725												0.79293	4	21.6096	0.920919	2
EINLFDPGNIDTLK	27	1	1	PF3D7_1308200	1×Acetyl[K14]	0	1630.83	0.000147878	5.08231e-05							12.74	1	14.0856	3	544.284	2.77826	59.54	0.4667	67.1494	2	794.914	-1.13129	50.98	0.3529	84.1878	2	794.914	-0.516641	50.98	0.3529	84.1878	2	794.914	-0.516641						0.847792	10	9.45247	0.889317	3
YEWNNNCANDGDNKDIK	6	1	1	PF3D7_1367700	1×Acetyl[K14]	1	2069.86	0.0589711	0.00475525													12.68	1	65.5732	4	528.723	-0.551063	20.6	1	39.6984	3	692.967	3.55697	11.91	1	38.9152	3	690.627	1.71765									0.88678	3
NDNTGNNHLDIGKLLDTLK	2	1	1	PF3D7_1123500	1×Acetyl[K13]	1	2137.09	0.0409918	0.00346884							27.4	1	107.283	3	713.035	0.455927																					0.85401	1
TGNLFGNNTGLNSSTDIMK	22	1	1	PF3D7_0903500	1×Acetyl[K19]	0	1983.94	8.54609e-08	0													95.55	0.8125	53.4243	2	992.474	-1.46758	101.48	0.7921	70.0273	2	995.982	-1.80621	90.45	0.8556	70.248	2	992.476	0.624412						0.862012	5	7.39034	0.847957	5
TKDELYDDISEIK	6	1	1	PF3D7_1004400	1×Acetyl[K2]	1	1624.81	0.000588243	8.48905e-05							31.93	1	78.2282	2	812.911	0.104758	79.09	0.6709	38.7712	2	784.888	-0.532408																		0.850973	4	31.5176
ECPGLHITAYQSIMK	7	1	1	PF3D7_1412500	1×Acetyl[K15]	0	1747.85	0.000154621	5.08231e-05													27.2	0.2963	65.0824	2	874.424	-6.15839	44.67	0.3111	65.2899	2	874.429	-0.082292	33.57	0.6765	64.0597	3	587.968	2.45934									0.838616	5
GDINMDQFNEKK	2	1	1	PF3D7_0422100	1×Acetyl[K11]	1	1487.69	0.00445987	0.00092731							50.33	0.06	52.9838	2	744.348	-1.02955																					0.850331	1
EIAQDYKTDLR	41	1	1	PF3D7_0610400	1×Acetyl[K7]	1	1393.7	0.00226472	0.000321338							61.41	0.6885	51.0454	2	697.353	2.19835	50.93	0.6471	20.8156	2	676.347	0.510019	64.17	0.6875	40.3116	2	676.348	3.129	61.68	0.6452	39.655	2	676.347	1.41312			1.03174	4	3.32322	0.768177	6	2.91211	0.804975	10
NPPMISTVGSK	33	1	1	PF3D7_1206700	1×Acetyl[K11]	0	1130.59	0.00301483	0.000439778													57.15	0.7895	24.8632	2	565.798	0.296176	48.86	0.7959	48.6741	2	569.308	3.77022	39.03	0.6923	39.9759	2	573.795	-0.0639384						0.89534	4	14.2481	0.876541	5
MEILLNK	9	1	1	PF3D7_1322200	1×Acetyl[K7]	0	867.508	0.00576109	0.00101743							12.37	0.0833	71.3642	2	463.258	-4.4583							43.51	0	62.9861	2	430.749	-0.255679	41.32	0.2439	62.2102	2	434.258	0.364475									0.829903	3
EDVVVDDINK	2	1	1	PF3D7_0301400	1×Acetyl[K10]	0	1145.57	0.034826	0.00288894													39.93	0.475	30.3198	2	573.288	-0.526034	25.62	0.1154	81.6551	2	594.292	-1.5917	23.37		81.2108	2	594.292	-1.18054						0.849816	1
MINEEELK	21	1	1	PF3D7_1020900	1×Acetyl[K8]	0	1005.49	0.0107358	0.0013897													54.47	0.2778	26.0501	2	503.25	0.357014	55.09	0.2727	41.6739	2	503.25	0.90333	55.09	0.2727	41.6739	2	503.25	0.90333						0.870823	4	2.32837	0.860702	6
QLVIDEADEMLNK	16	1	1	PF3D7_0422700	1×Acetyl[K13]	0	1517.75	0.00165676	0.0002969													68.59	0.7101	54.8838	2	759.379	-0.828522																		0.848875	9	10.1072
IIHSDKVQASLLAK	53	1	1	PF3D7_0507100	1×Acetyl[K6]	1	1522.9	6.63244e-05	0													85.66	0.8372	24.3267	2	761.951	0.299549	91.77	0.8478	45.4226	2	761.952	1.42174	91.77	0.8478	45.4226	2	761.952	1.42174						0.805089	14	11.2684	0.874541	13
NMNGTYLFESCVPTIGK	9	1	1	PF3D7_1016400	1×Acetyl[K17]	0	1937.92	6.83915e-05	0													63.59	0.8281	59.2051	2	969.466	1.67841	71.87	1	78.0887	2	969.464	-0.0853152	52.27	0.75	76.9817	2	965.956	0.584972						0.848092	2	8.02049	0.92972	3
HNFNSNININHSMEYK	2	1	1	PF3D7_0215500	1×Acetyl[K16]	0	1975.93	0.000176812	5.08231e-05													39.02	1	26.4562	3	659.314	0.0722015																		0.848041	1
VNMDKDINLNNNNNIK	41	1	1	PF3D7_0810800	1×Acetyl[K16; K5]	1	1886.96	0.000144892	5.08231e-05													97.3	0.3918	25.9358	2	943.984	1.50905	91.42	0.2747	47.9907	2	943.981	-1.66084	74.97	0.52	47.936	2	943.983	1.05621						0.832184	7	9.91102	0.862794	12
TIILSGAPNVGK	19	1	1	PF3D7_0612900	1×Acetyl[K12]	0	1169.69	0.00100309	0.000164572													59.19	0.678	22.1421	2	585.348	-0.0178918	51.12	0.5686	59.3777	2	585.349	1.96497	48.31	0.5625	57.4969	2	585.348	-0.748421						0.873366	8	6.37489	0.832457	6
VSVFAEKDPSQIPWGK	92	1	1	PF3D7_1462800	1×Acetyl[K7]	1	1787.93	0.000118441	5.08231e-05							35.75	1	89.7208	2	918.985	1.13868	76.38	0.6974	43.7997	2	894.471	0.702633	63.95	1	64.7058	2	897.981	2.29076	56.73	0.5965	64.9349	2	894.471	1.5902			0.695419	5	9.06017	0.907033	22	8.13172	0.892083	15
LIGFISIGNDK	12	1	1	PF3D7_1013100	1×Acetyl[K11]	0	1197.71	0.00342685	0.000527008																			36.4	1	77.3854	2	599.36	-1.27362	36.4	1	77.3854	2	599.36	-1.27362									0.847242	7
ILGSQIIGNNASDLILPLSIYVANNGSSK	24	1	1	PF3D7_1232200	1×Acetyl[K29]	0	2971.61	1.01209e-05	0	12.6	1	36.7637	4	762.927	-6.86875							79.52	0.6625	93.2705	3	991.209	0.499072	55	1	106.923	3	1002.91	1.99391												0.805099	12	7.65381	0.888796	1
EPPIELQNSLK	15	1	1	PF3D7_1116800	1×Acetyl[K11]	0	1316.72	0.00456022	0.00101743													52.54	0.4528	42.8133	2	637.857	-0.0932553	14.79	0.1333	49.667	3	439.579	3.37157												0.845715	6	1.40689
MKLEEVKDIQK	6	1	1	PF3D7_1362200	1×Acetyl[K2]	2	1425.77	0.00468878	0.00101743													13.2	1	86.2452	2	713.385	-7.2384	72.43	0.2639	41.6921	2	680.88	2.0593	68.66	0.3333	40.7937	2	680.88	2.0593									0.821618	4
LIVWNINTDDDSGEIGTAKK	6	1	1	PF3D7_0826700	1×Acetyl[K19; K20]	1	2210.16	7.11621e-05	0							11.32	1	80.0757	3	751.397	3.12061							85.01	0.7059	68.261	2	1105.58	-0.373735	85.01	0.7059	68.261	2	1105.58	-0.373735									0.845336	2
IMKNNEDTILK	2	1	1	PF3D7_0214000	1×Acetyl[K3; K11]	1	1318.7	0.015995	0.00167579																			40.41	0.225	41.3572	3	440.239	-0.898676	40.41	0.225	41.3572	3	440.239	-0.898676									0.844624	1
HGKPGIGATHSSR	4	1	1	PF3D7_1317800	1×Acetyl[K3]	0	1304.68	1.55122e-05	0							28.17	0.5714	64.7459	2	652.842	-4.24944	65.77	0.7879	10.9762	3	437.905	0.10372	12.33	0	113.49	2	652.849	7.07171												0.84455	2	8.48739
INNISSNIENEK	7	1	1	PF3D7_0803200	1×Acetyl[K12]	0	1374.69	0.000145929	5.08231e-05													86.53	0.8506	23.0377	2	698.372	-0.713247	76.38	0.6053	42.3987	2	687.847	0.592046	58.18	0.5172	41.8328	2	687.848	1.48003						0.927042	1		0.836564	2
QFALEILHPNKGSVAK	12	1	1	PF3D7_0519400	1×Acetyl[K11]	1	1759	0.00246601	0.00035233													18.97	0.1053	108.027	2	897.495	-4.16962	49.22	0.6939	60.8251	3	587.005	1.461	30.02	0.4	60.1208	4	438.751	1.04861									0.849103	5
LNFPIISVLEGGYNTSK	12	1	1	PF3D7_1472200	1×Acetyl[K17]	0	1851.99	3.95774e-07	0													102.77	0.767	88.6687	2	926.497	1.38079																		0.842162	7	11.5333
KPLDNIK	8	1	1	PF3D7_0930300	1×Acetyl[K1]	0	869.509	0.0805412	0.00680916																			41.03		59.2948	2	435.258	-0.625387	41.03		59.2948	2	435.258	-0.625387									0.797858	3
QSTVGNCNIKEPSYFQYADKK	4	1	1	PF3D7_1001200	1×Acetyl[K10]	2	2477.18	0.000444635	8.48905e-05																			53.9	0.7593	50.591	3	826.397	0.264392	43.71	0.7273	50.0795	3	826.399	2.33407									0.853471	2
EIETSKLYCISNFAK	3	1	1	PF3D7_1124700	1×Acetyl[K6]	1	1858.94	0.0176316	0.00177086							26.52	1	92.9362	2	929.977	1.17832																					0.840669	2	12.6861
FEVAISEMPNK	45	1	1	PF3D7_0209800	1×Acetyl[K11]	0	1264.62	0.00117654	0.000197313													75.16	0.6533	42.9422	2	632.815	-0.930574	70.8	0.4366	62.9489	2	632.817	1.57913	64.93	0.6462	61.9998	2	632.816	0.420803						0.81783	9	4.45965	0.861494	11
NNSFFLINQNININSNINKK	4	1	1	PF3D7_0919900	1×Acetyl[K20]	1	2391.24	0.00373724	0.000642284													19.73		57.1593	4	598.566	-0.21191	29.86	1	75.4002	3	793.106	1.44174	29.86	1	75.4002	3	793.106	1.44174									0.90194	2
SKTQGTSSTFIPSAK	4	1	1	PF3D7_1120000	1×Acetyl[K15]	1	1546.82	0.00117842	0.000197313													16.89	0.0588	50.2116	2	791.413	3.93633	17.66	0.3889	41.7509	3	516.278	0.381848	17.66	0.3889	41.7509	3	516.278	0.381848									0.838586	1
NTNITSVGVKGENCAVIISQK	4	1	1	PF3D7_0807500	1×Acetyl[K21]	1	2253.22	0.000147662	5.08231e-05							10.74	0	105.22	3	758.729	-1.52224							62.67	0.746	55.7517	3	751.745	2.07855	37.69	0.4211	56.8972	3	751.744	0.859594									0.922007	3
TPTNIISQK	5	1	1	PF3D7_1208900	1×Acetyl[K9]	0	1015.6	0.00512519	0.00101743													26.6	0.4074	23.7621	2	508.302	-0.999876	44.65	0.6444	40.8658	2	508.302	0.0217871	40.77	0.5366	40.0154	2	508.302	-0.458995						0.857177	1		0.847868	2
KMENAILFSGTSNPLLSK	57	1	1	PF3D7_1325100	2×Acetyl[K1; K18]	1	1950.04	8.79737e-08	0													124.66	0.856	54.693	2	979.03	-0.487123	123.86	0.7097	74.8708	2	975.522	0.112543	123.86	0.7097	74.8708	2	975.522	0.112543						0.877938	14	5.5456	0.799288	10
ALPGVVIEK	43	1	1	PF3D7_1323100	1×Acetyl[K9]	0	932.589	0.0036885	0.000642284							11.16	1	71.5132	2	484.296	2.21472	42.68	0.6279	21.8465	2	466.798	-1.0477	38.08	0.7105	56.7686	2	466.798	-0.45868	34.51	0.7143	55.7986	2	466.798	-0.000550886						0.746216	11	3.2788	0.97957	11
MPNIMIGMEQK	37	1	1	PF3D7_1412500	1×Acetyl[K11]	0	1305.66	0.00026669	5.08231e-05													67.54	0.6765	48.0231	2	653.332	0.520825	65.85	0.7576	69.639	2	646.315	1.39739	63.18	0.7778	69.9255	2	646.315	1.01935						0.852697	13	11.1101	0.861124	9
GKEISNDKVSINIK	11	1	1	PF3D7_0728000	2×Acetyl[K2; K14]	2	1628.89	0.000653444	8.48905e-05							18.54	0.3684	31.6588	3	543.637	6.56953							40.14	0.275	42.3946	3	515.626	-1.32277	40.14	0.275	42.3946	3	515.626	-1.32277									0.835426	6
IIPDKTNNTLTIEDSGIGMTK	139	1	1	PF3D7_0708400	1×Acetyl[K5]	1	2289.24	7.81244e-08	0	36.21	1	35.1752	3	769.082	-0.801659							115.6	0.8707	41.7832	2	1145.12	0.736661	128.96	0.8915	62.8195	2	1145.13	2.12307	128.96	0.8915	62.8195	2	1145.13	2.12307	1					0.857851	36	2.95188	0.83381	35
GVILSGGPYSVTEAGSPHLK	14	1	1	PF3D7_1012600	1×Acetyl[K20]	0	1976.06	3.0884e-06	0													19.21	0.1579	43.6135	3	657.018	0.60638	79.97	0.825	63.997	2	988.534	2.17965	21.49	0.3333	62.7912	3	659.358	2.08018						0.837752	2	18.1941	0.861121	5
DINETDDNNTNK	2	1	1	PF3D7_0313000	1×Acetyl[K12]	0	1392.59	0.00182608	0.0002969													57.55	0.4655	12.5764	2	696.798	0.378378	10.6	1	38.2614	2	721.312	0.436979												0.834479	1
VELIKEEQALK	14	1	1	PF3D7_1410600	1×Acetyl[K5]	1	1299.75	0.00392088	0.0007208							41.54	0.5238	65.4803	2	671.385	0.380657	77.13	0.7532	28.0205	2	650.379	-0.306872	64.96	0.5846	48.7995	2	650.381	1.47757	64.96	0.5846	48.7995	2	650.381	1.47757			0.688168	2	17.1747	0.836936	4	10.6553	0.910865	4
IGEDSISYYDVQK	6	1	1	PF3D7_0813000	1×Acetyl[K13]	0	1530.75	0.000662418	8.48905e-05													57.73	0.7759	33.6553	2	765.879	0.288141																		0.83345	6	14.4056
KTNIPSNEDLTR	4	1	1	PF3D7_0717700	1×Acetyl[K1]	1	1394.73	0.00418475	0.00079881													13.13	1	24.7024	2	715.362	-7.94684	62.19	0.8065	37.9361	2	697.872	1.47605	62.19	0.8065	37.9361	2	697.872	1.47605									0.833369	2
KLIPNTSESESK	51	1	1	PF3D7_0818200	1×Acetyl[K12]	1	1339.72	0.00318101	0.000502197							22.28	1	36.5213	2	687.859	0.053058	64.62	0.7385	18.8476	2	670.364	1.68916	62.38	0.6452	14.8429	2	670.363	1.3247	62.38	0.6452	14.8429	2	670.363	1.3247			0.625319	1		0.910013	13	7.35587	0.898192	12
IVVICGYGDVGKGCASSMK	5	1	1	PF3D7_0520900	1×Acetyl[K19; K12]	1	2073	0.0103366	0.00133787	21.2	1	31.1294	2	1000.98	1.06481							39.38	0.1538	52.2593	3	691.67	-2.81257	44.23	1	57.0108	3	672.338	1.6738	17.59	0.3333	55.346	3	667.659	1.42413									0.883625	2
SLNIPVEK	12	1	1	PF3D7_1416500	1×Acetyl[K8]	0	906.537	0.0037617	0.000642284													43.62	0.6136	35.0123	2	450.264	0.203136	32.08	0.4375	49.4881	2	453.772	-0.7555	28.34	0.3929	51.1571	2	450.262	-2.37528						0.699214	2	8.09285	0.901457	4
NQSINNNMNNENADK	4	1	1	PF3D7_1116000	1×Acetyl[K15]	0	1719.74	5.1302e-05	0													81.05	1	12.1996	2	860.371	0.274462																		0.831154	2	36.3826
GAIDNEKYR	3	1	1	PF3D7_1003500	1×Acetyl[K7]	1	1107.54	0.0152235	0.00165218							37.01	0.5676	26.0661	2	554.275	-0.82752																					0.831029	2	2.16363
ESLDDLGNMCDIMLNK	8	1	1	PF3D7_1415200	1×Acetyl[K16]	0	1874.84	5.6293e-06	0													102.05	0.8627	62.8646	2	937.925	0.990802																		0.830977	7	4.63256
HLLQQINTYK	29	1	1	PF3D7_0501200	1×Acetyl[K10]	0	1257.7	0.00119889	0.000197313							46.42	0.6739	44.3772	2	629.351	0.269381	67.61	0.6029	24.8506	2	629.352	1.91938	71.49	0.7042	46.8483	2	629.352	1.82232	57.45	0.5965	45.7996	2	629.352	2.1135			0.882415	5	3.33292	0.843298	8	3.36158	0.830454	4
WNVENIKIVNR	6	1	1	PF3D7_1332900	1×Acetyl[K7]	1	1426.78	0.00195897	0.000321338							50	0.7	80.5335	2	713.895	2.06223																					0.830954	4	34.0744
YTHSGSIANTTLKK	19	1	1	PF3D7_1428300	1×Acetyl[K13]	1	1520.81	0.000947972	0.000164572													32.54	0.5152	17.718	3	507.607	-0.284202	49	0.6122	32.0257	3	507.607	-0.645402	49	0.6122	32.0257	3	507.607	-0.645402						0.892927	5	4.53493	0.797784	5
LNNQINELTK	10	1	1	PF3D7_1225600	1×Acetyl[K10]	0	1186.64	0.00667215	0.0010422													35.09	0.6571	28.3711	2	597.334	0.00195853	43.13	0.5349	46.8149	2	593.826	2.12187	35.1	0.5714	45.2142	2	593.826	1.09317						0.966597	3	5.80308	0.713917	3
ACVIGNK	7	1	1	PF3D7_0807500	1×Acetyl[K7]	0	761.397	0.0199485	0.00193856													35.88	0.3889	15.7749	2	381.202	-0.357158	22.86	0.4783	26.7513	2	381.202	-0.998455	20.52	1	37.0109	2	405.716	0.168143						0.87971	2	20.8747	0.778039	1
FGIVEGLMTTVHASTANQLVVDGPSKGGK	17	1	1	PF3D7_1462800	2×Acetyl[K26; K29]	1	2913.51	5.74548e-07	0																			88.25	0.7955	84.5022	3	971.842	-1.28135	70.13	0.8143	83.2422	3	971.846	3.05509									0.819543	9
AGDGTSSTALMTATITKK	17	1	1	PF3D7_1232100	1×Acetyl[K18; K17]	1	1753.9	0.000134418	5.08231e-05							19.15	1	76.8325	2	906.451	-6.22361	31.71	0.5312	28.0857	3	585.306	1.73331	69.11	1	51.595	2	877.454	-0.0338031	69.11	1	51.595	2	877.454	-0.0338031						0.791674	1		0.843733	8
NTGTVSMDINNVSNNNFIHSHQIK	6	1	1	PF3D7_1432800	1×Acetyl[K24]	0	2705.34	0.00585949	0.00101743							19.88	0.2	86.2536	3	914.761	-7.38096	47.79	0.5417	40.2927	3	902.452	1.65858	39.06	1	61.563	3	902.453	3.48603												0.915436	4	4.08233	0.738533	1
LHIGGVTGMMICNK	3	1	1	PF3D7_1457300	1×Acetyl[K14]	0	1544.79	2.5735e-06	0													83.03	0.759	41.5113	2	772.901	0.335023	15.6		38.7337	3	534.941	5.73013												0.826726	2	7.71884
KNDNKAVNPSISSTMYR	10	1	1	PF3D7_0202500	1×Acetyl[K5; K1]	2	1966.97	0.041846	0.00353417							28.87	0.3103	48.9014	3	656.326	-1.08261	14.6	1	72.6001	2	983.979	-7.03355															0.826331	6	16.2199
TDASISGKDDIVR	10	1	1	PF3D7_0907400	1×Acetyl[K8]	1	1376.7	0.00131383	0.000197313													14.71		76.4119	2	716.879	2.6016	60.29	0.8333	39.4954	2	695.872	0.621761	49.6	0.6	39.199	3	459.572	0.34922									0.867524	6
NINNMNNVSGNNNSNSINSNNINSNSVFNNNNSK	29	1	1	PF3D7_1023900	1×Acetyl[K34]	0	3718.68	5.60702e-08	0													76.68	0.8052	40.0722	3	1234.9	0.512333	119.11	0.8908	53.2065	3	1240.23	2.30429	119.11	0.8908	53.2065	3	1240.23	2.30429						0.87735	4	6.80533	0.806227	8
IDNLDLYDENIIDSMK	34	1	1	PF3D7_0532400	1×Acetyl[K16]	0	1910.91	9.45012e-05	0													84.33	0.8214	64.2434	2	955.956	-0.165615	96.33	1	81.8872	2	955.957	0.728717	90.03	0.8667	81.2554	2	955.957	1.17588						0.88604	11	11.1839	0.795081	3
HEQEGGQEFGIDGITGDIIK	8	1	1	PF3D7_1229500	1×Acetyl[K20]	0	2213.11	7.44166e-08	0													139.36	1	55.1667	2	1086.05	0.205211	17.34	0.2353	77.1308	4	554.033	0.986278	17.34	0.2353	77.1308	4	554.033	0.986278						0.825485	4	0.313186
LYKENGNNINIIK	5	1	1	PF3D7_1419200	1×Acetyl[K13]	1	1532.84	0.00166983	0.0002969							16.16		108.16	3	532.644	7.16323							44.39	0.4773	47.9326	3	511.62	0.817906	36.08	0.0556	47.7361	2	766.928	3.19586									0.821834	3
VSLIDTEIK	37	1	1	PF3D7_1130400	1×Acetyl[K9]	0	1017.58	0.018064	0.00181437													36.83	0.5405	38.3381	2	509.295	0.0480899	39.31	0.6923	61.4616	2	509.295	-0.0118906	38.69	0.3333	59.9527	2	509.295	0.407973						0.852288	11	4.68602	0.850452	12
LVIYNINEK	20	1	1	PF3D7_0606600	1×Acetyl[K9]	0	1105.63	0.00646425	0.00101743													30.37	0.5333	33.0869	2	560.334	0.584596	47.78	0.625	56.0366	2	553.317	0.836569	47.34	0.2979	56.661	2	553.317	0.505344						0.712337	5	2.14133	0.926016	5
SIDTDIAK	12	1	1	PF3D7_0913200	1×Acetyl[K8]	0	862.452	0.049703	0.00416856													32.65	0.1515	20.9428	2	431.73	0.384521	28.98	0.1034	17.2282	2	431.73	0.596829	10.88	1	17.0095	2	431.729	0.0306742						0.82306	4	1.42093	0.825709	2
ICIDNIPLEINNITLNK	11	1	1	PF3D7_1337900	1×Acetyl[K17]	0	1997.07	6.09913e-06	0							10.16	1	97.7723	2	1020.05	1.21487							63.15	0.8095	91.7502	2	1016.58	-0.912787	46.83	0.766	91.3828	3	666.363	-0.0163986									0.84462	7
LLGLTNEEDKTIR	44	1	1	PF3D7_1027300	1×Acetyl[K10]	1	1501.82	0.000994015	0.000164572							48.69	1	71.8573	2	775.929	0.426325	65.46	0.6462	31.4748	2	754.924	0.644376	84.22	0.5952	53.9849	2	751.416	2.07855	84.22	0.5952	53.9849	2	751.416	2.07855			0.669281	4	14.9867	0.926814	7	17.165	0.854669	8
LCVLMQIK	5	1	1	PF3D7_0919700	1×Acetyl[K8]	0	1062.57	0.0519663	0.00432176							20.56	0.0952	78.8863	2	531.788	0.570472	27.71	0.3571	44.5608	2	502.786	1.25865	31.76	0.25	66.0119	2	502.786	2.0485	31.76	0.25	66.0119	2	502.786	2.0485						0.62682	1		0.918432	2
IINDNSNLSAPEK	32	1	1	PF3D7_1419200	1×Acetyl[K13]	0	1428.75	6.2021e-06	0													106.37	0.7075	15.7915	2	714.88	0.50928	107.1	0.8131	40.8895	2	707.862	-0.761409	107.1	0.8131	40.8895	2	707.862	-0.761409						0.838228	8	4.25263	0.815526	6
YANIAVEYLLK	14	1	1	PF3D7_0524000	1×Acetyl[K11]	0	1296.72	0.000451393	8.48905e-05							21.71	1	96.2012	2	648.865	1.72913	68.75	0.6522	61.1839	2	648.865	1.82327	13.71	1	47.3219	3	446.916	2.16191	13.13	0.0769	46.585	3	446.915	-0.573596			0.777556	2	13.7298	0.86416	7	4.38302
SFGGDFSNTVQGATGIPGK	16	2	1	PF3D7_0730800.1; PF3D7_0730800.2	1×Acetyl[K19]	0	1839.89	1.60113e-06	0													93.34	0.8602	48.4577	2	920.446	-1.33056	90.35	0.8667	64.9477	2	920.448	0.925228	70.41	0.8286	65.7042	2	920.448	0.593494						0.701268	5	8.99693	0.856608	4
NIPDDPAIVSMNIAPSSK	31	1	1	PF3D7_1474900	1×Acetyl[K18]	0	1889.99	3.46193e-06	0													73.91	0.7838	56.3469	2	945.499	-1.36231	70.73	0.7042	72.9702	2	945.503	2.06083	70.73	0.7042	72.9702	2	945.503	2.06083						0.749353	8	25.3504	0.835806	6
LGVIAPIDVFIPPGPTGMDPSHTSFFQSLGISTK	100	1	1	PF3D7_1130200	1×Acetyl[K34]	0	3542.82	5.45862e-07	0							36.96	0.6216	147.342	3	1185.64	2.75695	87.3	0.8506	96.4383	3	1181.62	3.21724	67.71	0.8088	108.677	3	1181.61	-0.814074	67.71	0.8088	108.677	3	1181.61	-0.814074			0.875412	2	1.09049	0.818881	27	6.75599	0.802359	7
KVEGDISGLLVNINK	18	1	1	PF3D7_1311500	1×Acetyl[K15]	1	1612.95	7.74855e-06	0													136.32	0.8235	48.0522	2	806.977	0.905042	119.62	0.7167	68.6699	2	799.961	1.84555	100.8	0.6337	68.0031	2	799.959	0.0132475						0.837374	7	2.0505	0.800472	3
APIKQIAENAGHEGSVVAGNILK	16	1	1	PF3D7_1015600	1×Acetyl[K23]	1	2316.27	2.80461e-08	0							13.29	1	84.5083	3	793.786	6.38676							82.58	0.7952	65.5882	3	772.762	1.65262	82.58	0.7952	65.5882	3	772.762	1.65262									0.838118	7
LLNISSLIK	29	1	1	PF3D7_0214000	1×Acetyl[K9]	0	1000.64	0.00221947	0.000321338													56.34	0.5536	63.5243	2	500.824	-0.33298	70.94	0.4789	82.2669	2	500.824	0.581961	54.65	0.3273	80.9536	2	500.824	-0.0279997						0.839026	8	2.93573	0.806767	8
IKHEQEGGQEFGIDGITGDIIK	7	1	1	PF3D7_1229500	2×Acetyl[K2; K22]	1	2384.21	3.56403e-05	0													85.4	0.7647	48.3622	3	795.409	0.679618	26.63	0.3333	69.6164	4	596.809	1.64677	13.94	0.0714	108.597	3	823.42	6.19083						0.815908	4	13.5293
NNIDSNNYNGNILSNK	2	1	1	PF3D7_0920100	1×Acetyl[K16]	0	1793.84	9.11628e-05	0													69.83	0.7571	31.747	2	897.423	-1.61932	13.64	0.2143	13.1959	3	617.301	1.6385	13.64	0.2143	13.1959	3	617.301	1.6385						0.815838	2	35.5103
TANVTEENRPIIKGFLWPNPK	5	1	1	PF3D7_0703500	1×Acetyl[K13]	1	2466.31	0.00515847	0.00101743							26.83	1	102.656	3	822.775	-1.14904																					0.815687	2	11.2077
MDVYKEENSDLLNHQEEEISR	6	1	1	PF3D7_0305300	1×Acetyl[K5]	1	2627.2	0.000444109	8.48905e-05													54.88	0.8182	45.2452	3	876.406	1.57683	29.59	1	63.7384	3	876.406	1.64653	29.59	1	63.7384	3	876.406	1.64653						0.915216	2	2.66329	0.765817	1
IDVMNSNDFFFTTNSNVK	26	2	1	PF3D7_0302200; PF3D7_0302500	1×Acetyl[K18]	0	2092.96	1.36992e-07	0													138.25	0.8913	63.7009	2	1046.99	0.293454	123.31	0.8699	82.2234	2	1046.99	0.993344	74.26	1	81.2045	2	1046.99	-0.523083						0.774462	12	5.72146	0.837414	2
LDNFLTQNIEIPK	18	1	1	PF3D7_1108700	1×Acetyl[K13]	0	1544.83	0.000183464	5.08231e-05													69.01	0.3333	64.7279	2	772.919	-0.786639	57.59	0.2586	80.0106	2	772.92	0.240602	57.59	0.2586	80.0106	2	772.92	0.240602						0.740392	4	0.273836	0.86008	6
NTNINETYMNSMINSK	6	1	1	PF3D7_0611800	1×Acetyl[K16]	0	1873.84	0.00147639	0.000232022													93.32	0.7742	41.952	2	937.423	-1.22427	55	1	61.0802	2	937.425	0.599771	55	1	61.0802	2	937.425	0.599771						0.705442	1		0.869109	2
ILNNQIQNVMTFDDKK	8	1	1	PF3D7_1008100	1×Acetyl[K15]	1	1920.98	0.0015492	0.000232022													33.33	0.6061	44.2165	3	645.679	1.14064	27.75	0.3929	66.4777	3	641.002	3.64091	14.33	0.1429	62.5252	3	646.329	-3.43765						0.808267	5	9.34837	0.818921	1
LLDIVKDPVTK	55	1	1	PF3D7_1108400	1×Acetyl[K6]	1	1247.77	0.00180448	0.0002969							46.57	0.5532	77.7563	2	645.394	1.28307	57.6	0.7069	37.3196	2	624.389	2.06474	41.22	0.6098	59.9075	3	416.595	1.6871	35.34	0.3714	60.501	3	414.255	0.0100909			0.619665	5	11.6818	0.869614	15	5.07402	0.882346	5
SKLGACLMGGVGNMPIKPGSK	17	1	1	PF3D7_1407100	1×Acetyl[K2; K17; K21]	1	2160.1	0.000256792	5.08231e-05													36.62	0.6486	71.0904	2	1080.55	-2.51224	60.04	0.8	61.9891	3	701.37	1.26749	48.78	0.5306	61.2624	3	701.369	-0.38753									0.813159	7
ILIGGNSETEQK	29	1	1	PF3D7_1232100	1×Acetyl[K12]	0	1288.67	0.00137031	0.000197313							14.69	0.2667	35.148	2	644.84	-1.24485	68.04	0.7353	22.9611	2	651.858	-0.40824	66.94	0.5672	42.5331	2	644.842	2.44944	65.7	0.6515	41.7949	2	651.858	0.528809			0.73288	1		0.852661	6	2.36985	0.838763	7
NEIGYQKPLDEKEVNVMTPEQILK	2	1	1	PF3D7_1346300	2×Acetyl[K7; K24; K12]	1	2829.49	2.66524e-06	0							14.96	1	131.53	3	972.49	-5.58893	60.16	0.8333	50.83	3	943.834	-0.269977																		0.812419	1
IVLIGDSGVGK	55	2	2	PF3D7_1310600; PF3D7_1320600	1×Acetyl[K11]	0	1099.64	0.00088713	8.48905e-05							17.95	0.1111	72.7727	2	550.322	0.641947	54.82		38.8493	2	529.316	-0.885118	53.22	0.2453	58.512	2	529.317	1.30785	53.22	0.2453	58.512	2	529.317	1.30785						0.817761	4	2.95338	0.809982	4
TPVISSPMDTVTGHK	62	1	1	PF3D7_0920800	1×Acetyl[K15]	0	1576.81	2.60339e-06	0							11.84	1	89.4134	2	817.908	-5.08682	77.01	1	32.5258	2	785.402	1.19557	87.15	0.8276	55.4846	2	788.91	0.67873	74.51	0.8533	55.9666	2	785.401	0.962289						0.813254	13	9.5426	0.815679	16
IGVFEPLNK	20	1	1	PF3D7_1116800	1×Acetyl[K9]	0	1023.59	0.00194298	0.000321338							17.83	0.1667	67.3203	2	508.792	0.0609716	47.89	0.625	40.3809	2	508.793	1.56197	39	0.5897	64.2575	2	512.301	-0.78706	29.86	1	64.2253	2	512.301	0.286248			0.659148	1		0.847216	7	5.32957	0.851664	3
YKINPPQPPLGKPPTLSEGYITPYTNVNTPK	2	1	1	PF3D7_1461600	2×Acetyl[K2; K31]	1	3438.85	0.0021844	0.000321338							11.38	1	129.839	3	1174.97	6.37897							29.54	0.5333	73.8196	4	860.469	1.40498															0.810575	1
VIMSAPPKDDTPIYVMGINHHQYDTK	76	1	1	PF3D7_1462800	1×Acetyl[K8]	1	2970.45	2.63913e-06	0							22.99	0.2174	83.8502	4	759.134	1.4113	65.13	1	41.1525	3	997.841	2.1925	67.63	1	62.6042	3	990.823	2.03636	60.4	0.6167	61.8494	3	997.84	1.33558			0.687067	2	4.46457	0.844385	29	9.3537	0.858619	5
VLNENIDTSVVCINLQK	14	1	1	PF3D7_1033100	1×Acetyl[K17]	0	1959.02	4.54837e-05	0													103.34	0.7864	56.6539	2	980.012	-2.35828	99.43	0.8586	73.6558	2	980.016	1.31812	99.43	0.8586	73.6558	2	980.016	1.31812						0.701404	3	11.0411	0.834621	5
CITNSEIVPGAGSIEMQLSK	3	1	1	PF3D7_0308200	1×Acetyl[K20]	0	2150.05	0.00143484	0.000232022	13.33	1	38.1741	3	738.378	4.15248	11.41	0	93.5023	3	738.375	0.18111	15.05	1	75.7345	2	1075.52	-3.27797	40.8	0.561	77.2043	2	1067.53	0.835611															0.808853	2
SIGNMEQQNTGLK	20	1	1	PF3D7_0201900	1×Acetyl[K13]	0	1426.71	0.000161785	5.08231e-05													79.81	0.8375	23.7733	2	713.857	-0.805509	82.32	0.8659	42.9506	2	713.858	1.16239	82.32	0.8659	42.9506	2	713.858	1.16239						0.849495	4	1.22524	0.787387	5
LNDNLLIMCDELK	14	1	1	PF3D7_0606600	1×Acetyl[K13]	0	1597.8	0.00136542	0.000197313							13.35	0.1538	52.9326	2	824.906	7.55567	47.62	0.625	60.0424	2	799.405	-0.356142	47.75	0.6667	78.7565	2	795.898	1.68403	37.39	0.5676	78.0804	2	799.409	4.76258						0.812305	3	21.7857	0.859775	2
NIGDINNVVLLK	12	1	1	PF3D7_0926100	1×Acetyl[K12]	0	1311.76	0.00056117	8.48905e-05	11.29	0	27.0143	2	656.386	1.37134							56.96	0.614	54.5587	2	656.386	1.83663	54.41	0.6667	75.1011	2	656.386	0.533819	54.41	0.6667	75.1011	2	656.386	0.533819						0.908503	2	4.86483	0.767571	6
GMILYGPPGTGK	2	1	1	PF3D7_0303000	1×Acetyl[K12]	0	1190.62	0.026511	0.00238673													11.05	1	35.4743	2	595.817	2.62839	15.44	0.0667	58.3455	2	595.817	3.14102												0.795476	1		0.817795	1
GSQNTEGESEVPSDDEINKTIMNFVK	21	1	1	PF3D7_0929400	1×Acetyl[K19]	1	2882.35	7.45101e-06	0																			67.35	1	81.6395	3	961.457	0.336106	59.59	1	80.4617	3	961.458	1.09842									0.818103	8
LTNDGIINNK	2	1	1	PF3D7_1315700	1×Acetyl[K10]	0	1101.59	0.00155138	0.000232022													46.77	0.5532	23.3865	2	551.298	-0.239737	60.2	0.5667	39.2259	2	551.299	0.757579												0.925008	1		0.687332	1
NGINEMILFGK	25	1	1	PF3D7_1216200	1×Acetyl[K11]	0	1249.68	0.00031996	8.48905e-05													64.89	0.8308	56.6456	2	625.345	2.397	67.16	1	78.1884	2	625.343	-0.240391	43.08	0.6512	76.8393	2	618.327	0.963605						0.787116	7	7.16303	0.816843	4
NVSDKILNK	2	1	1	PF3D7_1133900	1×Acetyl[K5]	1	1072.6	0.0478065	0.00398675							39.85	0.275	45.4616	2	536.804	0.940991							12.2		76.701	2	540.314	3.01448	12.2		76.701	2	540.314	3.01448			0.805624	1
VNTTNNAPNVIK	13	1	1	PF3D7_0730900	1×Acetyl[K12]	0	1284.69	0.00108492	0.000164572													33.67	0.6765	21.67	2	642.849	0.0234507	58.37	0.5172	39.6937	2	642.849	0.213489	58.37	0.5172	39.6937	2	642.849	0.213489						0.910638	2	2.38321	0.802707	4
NNNNNDDGNINYQNTNEFKDNKK	11	1	1	PF3D7_1312900	1×Acetyl[K22]	2	2727.2	0.040746	0.00339715																			31.98	1	37.3652	4	684.309	-0.713622	31.46	0.2903	36.8177	4	682.556	1.72879									0.796583	6
LDINNTQDK	2	1	1	PF3D7_1338300	1×Acetyl[K9]	0	1060.53	0.0075361	0.00111787													45.98	0.5	18.421	2	530.767	-0.524752	16.71	0.0588	84.0577	2	534.274	-3.44944	10.9	1	51.5971	2	551.772	-0.565484						0.803864	1
TINIDLENEGISTK	4	1	1	PF3D7_1463400	1×Acetyl[K14]	0	1567.85	0.00174693	0.0002969																			58.66	0.7458	65.1373	2	784.427	-1.00807	58.66	0.7458	65.1373	2	784.427	-1.00807									0.803189	1
VLINEKLCENADK	3	1	1	PF3D7_0608800	1×Acetyl[K6]	1	1594.82	0.00277485	0.000406933							38.59	0.6667	59.49	2	797.915	0.473492																					0.803039	2	7.8098
EMLSDSLNNSNNIASK	48	1	1	PF3D7_1206200	1×Acetyl[K16]	0	1752.81	9.01258e-05	0	13.99	1	44.9157	2	897.91	-3.03762	10.73	0	26.7775	2	897.912	-0.385131	85.73	0.7907	29.2342	2	876.906	-0.704378	91.04	0.8022	53.9295	2	872.421	2.63359	82.7	0.7952	53.332	2	872.419	0.673555						0.888567	14	9.24282	0.869555	10
SLKSEPIPEDDKNAPVK	10	1	1	PF3D7_0827900	1×Acetyl[K17]	2	1874	0.00054765	8.48905e-05													17.84	1	94.7779	2	958.505	-2.65903	42.82	0.7209	40.4535	3	625.338	1.4788	41.52	0.5714	39.61	3	622.999	0.412557									0.826287	4
TCIIMDEVDGMSSGDK	2	1	1	PF3D7_0219600	1×Acetyl[K16]	0	1757.74	4.07686e-06	0													97.02	0.7216	49.7325	2	879.372	-1.16465	15.45	1	104.555	2	908.383	7.48509												0.800933	2	48.2909
LLNENIDSK	3	1	1	PF3D7_1433400	1×Acetyl[K9]	0	1052.57	0.0854518	0.00732243													46.58	0.5319	22.6822	2	526.788	-1.0415	40.74	0.6098	41.2529	2	526.789	0.814074	40.74	0.6098	41.2529	2	526.789	0.814074									0.799047	1
TESKNILNTVK	9	1	1	PF3D7_1404900	1×Acetyl[K4]	1	1295.73	0.000408201	8.48905e-05							53.24	0.4906	56.5525	2	648.368	0.684607																					0.798845	6	33.4533
IIGNNAHIMENSVEPLNK	2	1	1	PF3D7_1147900	1×Acetyl[K18]	0	2051.02	7.15916e-05	0							14.33	0.2143	18.2742	4	513.508	-6.48027	47.6	0.625	34.192	3	672.029	1.4727																		0.798547	2	7.34301
TGMQDENNIISK	3	1	1	PF3D7_1305900	1×Acetyl[K12]	0	1363.67	0.00144804	0.000232022													53.6	0.7593	23.9099	2	682.339	-0.718521	40.72	0.7073	43.0812	2	682.34	0.713734	40.72	0.7073	43.0812	2	682.34	0.713734						0.854001	1		0.770637	1
IAIGAASIMEKEDIGQIVK	32	1	1	PF3D7_1006200	1×Acetyl[K11]	1	1986.09	1.38702e-07	0	25.48	0.28	26.5341	3	682.042	5.60922							116.28	0.8707	57.0834	2	993.55	-0.465261	89.44	1	74.6772	2	1011.1	1.53361	89.44	1	74.6772	2	1011.1	1.53361						0.821325	15	8.6186	0.786347	7
KVDILTQEMHNR	2	1	1	PF3D7_1468700	1×Acetyl[K1]	1	1499.76	0.00619355	0.00101743							11.59	1	33.6681	2	750.38	-7.70493	31.05	1	23.8464	3	495.261	-1.0226	14.24	0	14.0134	3	500.596	6.06187												0.7977	1
VKLDIPSMPESR	26	1	1	PF3D7_1231100	1×Acetyl[K2]	1	1378.75	0.00621182	0.00101743													54.03	0.5741	38.6114	2	689.878	0.306773	58.64	0.4746	60.4028	2	686.37	1.69725	58.64	0.4746	60.4028	2	686.37	1.69725						0.523564	3	2.66097	0.938829	8
STIGVEFATK	38	1	1	PF3D7_1320600	1×Acetyl[K10]	0	1059.58	0.00147183	0.000232022							26.24	0.3077	54.2143	2	526.785	-0.345873	51.98	0.5962	32.6983	2	530.292	-1.68084	56.72	0.614	54.1183	2	530.294	1.66015	56.72	0.614	54.1183	2	530.294	1.66015			0.84789	1		0.805751	5	9.02025	0.789859	10
MDKDIVVNEK	11	1	1	PF3D7_1336800	1×Acetyl[K3]	1	1239.64	0.0751046	0.00625278													45.68	0.5652	34.1728	2	620.322	0.63104	49.39	0.551	49.1457	2	616.814	1.58609	36.19	0.1944	49.7699	2	616.814	1.78416						0.898913	5	12.0047	0.74428	4
EEVNSNNLDSIINLGVK	4	1	1	PF3D7_0413900	1×Acetyl[K17]	0	1857.96	4.67631e-05	0													91.95	0.6522	62.8037	2	929.48	-1.09617	85.66	0.7093	80.9976	2	929.483	1.33478	19.55	0.1	43.6212	3	638.668	-5.39289						0.512815	3	12.2579	1.07839	1
NNQSCQIEMSIQANPESVFPFSVEAK	8	1	1	PF3D7_1134800	1×Acetyl[K26]	0	3026.41	0.000444846	8.48905e-05							10.43	1	127.029	3	1009.48	2.22953	43.25	1	76.7197	3	985.46	-0.665955																		0.795523	3	0.124277
LQKPAKYEEVALEIK	19	1	1	PF3D7_1462800	1×Acetyl[K6]	1	1759	0.000209364	5.08231e-05							39.62	0.25	71.8736	3	601.009	0.541103							79.36	0.7468	52.5386	2	883.514	2.14516	59.46	0.5932	51.7317	2	880.005	1.15491			0.61702	3	14.8443				0.875082	6
NSYRPGDIITASNGK	74	1	1	PF3D7_1446200	1×Acetyl[K15]	0	1592.8	5.02307e-05	0							24.04	0.3333	40.7644	3	531.605	-0.921405	69.22	0.7681	23.9217	2	803.923	0.901943	79.21	0.5823	45.2675	2	796.906	1.76939	79.21	0.5823	45.2675	2	796.906	1.76939			0.63644	1		0.805873	18	8.15645	0.868581	12
ACTVSINPGLVK	7	1	1	PF3D7_0626100	1×Acetyl[K12]	0	1265.7	0.00437516	0.000898942													55.72	0.7857	39.741	2	633.353	-0.753183	47.93	0.75	59.9138	2	633.354	1.65794												0.777059	3	11.5526	0.808606	1
TFNTDIEAK	5	1	1	PF3D7_0405800	1×Acetyl[K9]	0	1080.52	0.0276803	0.00245341													28.97	0.2759	28.8303	2	540.765	1.55688	29.02	0.5862	42.8092	2	519.759	0.156258	29.02	0.5862	42.8092	2	519.759	0.156258						0.01	3	0	1.18399	1
LEGTNQEQAHEIIK	9	1	1	PF3D7_1431600	1×Acetyl[K14]	0	1609.82	0.000141951	5.08231e-05																			70.3	0.5286	40.1916	2	805.412	-1.09299	70.3	0.5286	40.1916	2	805.412	-1.09299									0.804028	5
IIDNDSLILLK	29	1	1	PF3D7_0804800	1×Acetyl[K11]	0	1256.75	0.000303832	5.08231e-05													71.24	0.6338	56.0879	2	628.877	1.01114	73.18	0.6301	75.6818	2	628.877	0.525484	71.94	0.6806	75.4733	2	628.877	0.0398241						0.836809	6	2.77244	0.770127	7
SINDNEVTNNNDINKK	7	1	1	PF3D7_1001400	1×Acetyl[K15]	1	1887.92	0.0834538	0.00717952													15.56	0.375	119.362	2	944.469	4.13652	23.6	0.1667	35.1644	3	611.298	1.37459	22.03	0.1364	35.207	3	611.298	0.474997									0.839152	5
LKEITSDLLIK	2	2	1	PF3D7_0302200; PF3D7_0302500	1×Acetyl[K2]	1	1286.81	0.108399	0.00953875													27.17	0.3704	39.8749	2	643.909	-0.399806																		0.788719	1
LANLMNYNELINNDDEHEQEQNVSSDIMCVK	12	1	1	PF3D7_0612100	1×Acetyl[K31]	0	3679.63	5.10496e-08	0													109.49	0.8532	62.1117	3	1227.22	1.49865	78.25	0.8718	79.2969	3	1227.22	0.60294	78.25	0.8718	79.2969	3	1227.22	0.60294						0.88905	5	3.16585	0.736483	2
QKEVYVYELPSMLLIEDQEK	2	1	1	PF3D7_0517700	1×Acetyl[K2]	1	2461.26	0.00172953	0.0002969													34.87	0.5714	73.6722	3	821.093	-0.22961																		0.786521	1
LEESNINNINK	4	1	1	PF3D7_0403700	1×Acetyl[K11]	0	1301.69	0.00021389	5.08231e-05													73.42	0.6712	23.5867	2	651.348	0.266524	27.83	0.0714	39.3816	2	644.333	3.60783	27.83	0.0714	39.3816	2	644.333	3.60783						0.853875	2	21.4232	0.752537	1
TEIQKLQTLIK	5	1	1	PF3D7_0909900	1×Acetyl[K5]	1	1370.84	0.000960277	0.000164572							59.13	0.7288	90.3725	2	685.929	4.16148																					0.785902	4	6.12295
KLQNIGGGVAAAPAGAAAVETAEAKK	5	1	1	PF3D7_0309600	2×Acetyl[K1; K26; K25]	2	2477.34	0.000224982	5.08231e-05							21.84	1	91.3707	3	840.458	4.76646	16.93	0.3529	107.768	3	826.452	1.94246	54.76	0.7636	53.5733	3	798.442	-1.93726	43.26	0.6279	54.0021	3	798.443	0.434454									0.807568	2
GNGTSMISLIIK	28	1	1	PF3D7_0212300	1×Acetyl[K12]	0	1233.69	0.000462242	8.48905e-05							47.62	1	95.4288	2	627.874	1.16885	66.03	0.7727	60.031	2	627.873	-0.582322	52.94	0.717	81.246	2	617.348	0.77544	36.09	0.6667	79.5312	2	617.347	0.0828072			0.89911	4	10.2783	0.885566	7	7.04986	0.696556	6
GNINENIFSMNNTYNNMKGPEGETSNTQAK	2	1	1	PF3D7_0409400	1×Acetyl[K30]	1	3317.48	0.000462349	8.48905e-05													14.67	0	35.0852	3	1135.85	3.08773	88.87	0.8876	65.878	3	1106.5	0.904896															0.783408	1
NKYDLQAGANIAGFLK	25	1	1	PF3D7_1416500	1×Acetyl[K2]	1	1722.92	5.83722e-06	0													88.09	0.625	51.8705	2	861.962	-0.363137	106.2	0.8208	71.5001	2	861.962	-0.859093	84.1	0.7024	70.8753	2	861.962	-0.00888192						0.846031	5	11.4337	0.76716	8
EYISAIDNAIAALGDVVLMHTSK	9	1	1	PF3D7_0524000	1×Acetyl[K23]	0	2452.31	0.000106069	0													48.25	1	105.878	3	818.107	-0.15394	22.04	0.2273	94.6837	3	837.445	3.40467	22.04	0.2273	94.6837	3	837.445	3.40467						0.783001	3	1.08693
NFQMNAEDDDNNRGDINMDQFNEKK	5	1	1	PF3D7_0422100	1×Acetyl[K24; K25]	2	3051.29	0.0197732	0.00191332							26.18	1	64.885	3	1017.77	3.48805																					0.781723	1
GSDEGQNNIADDLINK	4	1	1	PF3D7_0320000	1×Acetyl[K16]	0	1702.79	8.07052e-07	0													123.92	0.7984	41.3669	2	851.896	-1.74513	115.48	0.7478	59.3359	2	851.9	2.69955	115.48	0.7478	59.3359	2	851.9	2.69955						0.893545	2	5.04218	0.725155	1
TGIKDNPLIFEK	56	1	1	PF3D7_1424400	1×Acetyl[K4]	1	1388.8	0.000285841	5.08231e-05							21.73	0.4545	63.1767	3	463.604	0.295739	52.95	0.5849	34.7371	2	687.885	-0.316127	58.2	0.5	59.5413	2	694.904	1.86558	58.2	0.5	59.5413	2	694.904	1.86558			0.736216	3	17.3348	0.815171	16	16.3379	0.786468	12
NVSISPISK	7	1	1	PF3D7_1013300	1×Acetyl[K9]	0	958.575	0.0342814	0.00281715													18.78		29.7036	2	479.791	-1.08478	32.32	0.6562	49.1136	2	479.793	2.73558	20.85	0.2857	48.4197	2	479.791	-0.00234528									0.786975	4
TKGEAGTGNIIEAIK	62	1	1	PF3D7_0621200	1×Acetyl[K2]	1	1501.82	6.03177e-06	0													106.87	0.7009	28.3727	2	751.415	0.283698	102.43	0.8922	53.291	2	761.943	3.25985	84.18	0.6548	51.8624	2	751.414	-0.366553						0.811527	15	6.028	0.771958	20
GSIINISQIISCVGQQNVEGK	58	1	1	PF3D7_0318200	1×Acetyl[K21]	0	2279.25	1.19908e-08	0													124.25	0.879	77.3751	2	1140.13	0.790605	124.23	0.8629	93.0605	2	1122.59	0.206662	103.05	1	91.8597	2	1122.59	1.72971						0.778738	16	4.20006	0.782744	20
TGGWFIISIK	5	1	1	PF3D7_1407100	1×Acetyl[K10]	0	1163.65	0.00095894	0.000164572							53.26	0.566	107.26	2	561.321	-0.0978883	29.37	0.5172	76.4922	2	561.321	-0.968548	16.82	0.0588	44.0773	2	582.33	5.9325									0.914292	2	33.1655	0.642783	1
MDISDKEALMDMSTR	10	1	1	PF3D7_1133800	1×Acetyl[K6]	1	1784.79	0.0349179	0.00292906													34.72	1	53.4232	2	892.897	0.124605	13.36	1	71.7736	2	892.896	-1.44848	13.36	1	71.7736	2	892.896	-1.44848						0.807624	5	4.84385	0.762462	1
LNIINLLESK	19	1	1	PF3D7_1139800	1×Acetyl[K10]	0	1170.73	0.018224	0.00181437							16.17		90.7628	2	585.868	0.290232	34.06		66.8305	2	578.85	-0.211228	45.97	0	78.6097	2	578.851	0.421975	40.92	0	76.5928	2	578.851	1.26625						0.776625	1
DQGGNFIDIFKNNNLFNK	3	1	1	PF3D7_1320000	1×Acetyl[K11]	1	2140.05	0.00303703	0.000471468							27.68	0.4286	123.693	3	714.02	-0.00689019							14.04	0.2143	99.1277	2	1070.53	2.08139	14.04	0.2143	99.1277	2	1070.53	2.08139			0.775922	2	11.1437
TMSIVTNAVTNSVTSSLGNVLENIK	8	1	1	PF3D7_1317200	1×Acetyl[K25]	0	2606.39	5.30277e-05	0							11.34	1	103.207	3	874.805	5.74357	54.88	0.7455	93.2764	3	869.469	1.18166	15.1	0.2667	88.6777	3	884.126	1.56842												0.775898	7	10.0256
ILILDEATSSLDNK	59	1	1	PF3D7_0523000	1×Acetyl[K14]	0	1545.86	2.42741e-05	0													104.55	0.5429	58.9371	2	766.413	-1.27018	108.69	0.8624	76.0782	2	773.434	3.22544	108.03	0.8704	76.0244	2	773.432	0.856459						0.794297	16	4.07262	0.757627	14
IVSIEEIYLHSLPIK	6	1	1	PF3D7_1447000	1×Acetyl[K15]	0	1754.01	0.000172263	5.08231e-05													61.3	0.6393	70.1682	2	877.507	-1.44782	15.36	1	108.588	4	456.779	2.27518	15.36	1	108.588	4	456.779	2.27518						0.77441	4	2.91681
NADNKELTSSDPEGQIMR	2	1	1	PF3D7_1016300	1×Acetyl[K5]	1	2004.93	0.00188643	0.000321338													11.94	1	112.637	2	1023.97	-3.1164	64.08	0.7969	47.993	2	1002.97	2.87931	64.08	0.7969	47.993	2	1002.97	2.87931									0.773729	1
EVAMAALILNK	5	1	1	PF3D7_0413900	1×Acetyl[K11]	0	1172.67	0.00207998	0.000321338													45.93	0.4565	55.7051	2	586.84	0.826514	27.47	0.2222	82.0573	2	607.845	0.642312	27.47	0.2222	82.0573	2	607.845	0.642312						0.773493	3	0.635281
SIDTDIAKIPK	16	1	1	PF3D7_0913200	1×Acetyl[K8]	1	1221.73	0.00405989	0.000776735							28.98	1	67.2104	2	632.376	-0.110286							52.43	0.8077	53.9982	2	611.372	1.63929	46.8	0.6809	52.8534	2	611.372	1.93903			0.507354	1					0.911586	6
YNYSNSIIQNNNIINNNNNNINEK	18	1	1	PF3D7_0621900	1×Acetyl[K24]	0	2838.34	6.78524e-07	0													75.27	0.3733	46.6461	2	1419.67	-0.797324	74.7	0.7467	64.2163	3	946.787	1.73539	35.29	0.5143	63.8231	3	946.784	-1.42567						0.84876	4	4.58922	0.739487	5
METIQELILSEENKTNIAVLNLGTNDR	11	1	1	PF3D7_0810800	1×Acetyl[K14]	1	3100.58	0.0362316	0.00292906													34.76	0.5143	100.616	3	1034.2	-0.0365415																		0.771671	7	5.90081
MDILITTPYDKEVCEIGEITNK	2	1	1	PF3D7_0410400	1×Acetyl[K11]	1	2624.28	0.00995903	0.00128742																			27.65	0.4643	97.4346	3	875.432	-0.774704	27.65	0.4643	97.4346	3	875.432	-0.774704									0.771465	1
AQLAENTVLDESIQKVEVLNHNGETTSFYNEVEK	5	1	1	PF3D7_1027300	1×Acetyl[K15]	1	3897.91	0.00245666	0.00035233																			37.86	0.3947	92.3343	3	1299.98	3.10376	28.45	0.3571	91.644	3	1297.64	1.55975									0.776485	3
NLEPGPMAPYLTLIGIESTTNESNEKDNINK	13	1	1	PF3D7_0917500	2×Acetyl[K26; K31]	1	3402.67	0.0214118	0.00200589							15.55	0.125	136.028	5	702.355	-0.525507	36.82	1	80.5765	3	1134.9	1.27496	35.59	0.5556	95.0476	3	1134.9	1.05971	35.59	0.5556	95.0476	3	1134.9	1.05971						0.973029	5	17.0023	0.713114	3
VLEQLTEQKPIFGK	114	1	1	PF3D7_0719600	1×Acetyl[K9]	0	1636.94	0.000114221	0							20.76	1	83.5434	2	836.47	0.518213	87.99	0.7727	41.6711	2	818.974	1.41976	95.07	0.8842	26.6051	2	818.974	1.5689	95.07	0.8842	26.6051	2	818.974	1.5689			0.48091	2	24.2455	0.876426	25	4.28153	0.864812	23
TNDINSNMIGTNTNEQQNIK	5	1	1	PF3D7_1358500	1×Acetyl[K20]	0	2270.1	8.05384e-07	0													124.22	0.8952	33.7733	2	1135.55	0.0461167	11.56	1	82.721	3	764.355	-2.8494												0.76976	3	12.8922
NNENLIFPANNK	21	1	1	PF3D7_1312900	1×Acetyl[K12]	0	1394.71	0.00195066	0.000321338													65.68	0.5455	36.929	2	697.859	-1.66628	69.73	0.5286	55.8541	2	697.861	0.871898	69.73	0.5286	55.8541	2	697.861	0.871898						0.851518	8	10.3818	0.757094	3
NKEVAENNMNVASSNNNNNNNSNSNNIYK	4	1	1	PF3D7_0422500	1×Acetyl[K29]	1	3232.44	1.34707e-07	0													13.3	0	86.4961	3	1092.15	-7.86437	98.47	0.8061	40.2032	3	1078.15	2.66586															0.768131	2
LMNILPLLK	7	1	1	PF3D7_0418700	1×Acetyl[K9]	0	1054.67	0.0222919	0.0020781													47.15	0.3404	74.8951	2	527.838	0.229421	34.98	0.5714	93.0877	2	531.347	0.617968	30.28	0.1667	85.7684	2	527.837	-3.12712						0.906424	4	18.6759	0.627856	1
IQGVPSIIGIGYNTNMSNK	7	1	1	PF3D7_1451900	1×Acetyl[K19]	0	2034.11	9.97706e-07	0													84.13	1	63.09	2	1003.52	0.681307	82.01	1	79.7196	2	1017.56	-0.0140255												0.76617	4	35270.3
GNLNDVCTIIFTSGSSGTPK	42	1	1	PF3D7_1238800	1×Acetyl[K20]	0	2068	1.14153e-08	0													131.36	0.8779	55.8223	2	1034.5	0.412816	118.26	0.8729	76.5105	2	1034.51	1.23921	106.93	0.8692	75.9168	2	1034.51	0.530873						0.881213	9	9.69342	0.723305	9
SQSKPNQEISSR	2	1	1	PF3D7_1134600	1×Acetyl[K4]	0	1409.71	0.0605883	0.00488362													31.66	0.3125	12.1351	2	705.359	0.408713	17.65	0.1111	27.7233	2	701.85	1.0728												0.511477	1		1.01928	1
TVTAMDIVYSLK	282	1	1	PF3D7_1105000	1×Acetyl[K12]	0	1340.71	3.62543e-06	0	40.27	0.575	45.1203	2	678.857	-0.488912	66.26	0.7424	78.6052	2	678.858	0.500817	82.87	0.8313	71.4685	2	670.86	-0.0992578	79.91	0.6625	81.5026	2	674.369	0.480259	79.91	0.6625	81.5026	2	674.369	0.480259	1		0.834367	19	16.8362	0.854978	59	24.9521	0.730587	28
NPDAPFVTKPGNILNGK	2	1	1	PF3D7_0315600	1×Acetyl[K17]	0	1781.95	0.00385044	0.0007208													15.69	1	60.3066	2	916.001	7.10359	31.5	1	62.7377	3	594.656	-0.507233	31.5	1	62.7377	3	594.656	-0.507233									0.764616	1
AQIYEVFKK	46	1	1	PF3D7_1468700	1×Acetyl[K8; K9]	1	1125.63	0.00416496	0.00079881							31.53	1	67.7885	2	584.324	-0.697177	44	0.7727	28.4935	2	566.827	-0.293979	49.65	1	51.3194	2	563.32	1.61365	34.13	0.5882	49.4222	3	378.221	0.718005			0.522292	2	18.4517	0.829053	10	2.30914	0.834715	8
VSDNLIFNNKK	12	1	1	PF3D7_0920800	2×Acetyl[K10; K11]	1	1291.7	0.00860253	0.0011321													12.43	1	103.999	2	691.871	-2.74264	30.25	0.5	47.2028	2	646.355	1.4778	28.66	0.5172	45.9851	2	646.356	2.51734									0.734825	5
LSNMISALSTTIGDENNIVK	29	1	1	PF3D7_0205900	1×Acetyl[K20]	0	2120.09	7.35547e-08	0													124.24	0.7903	73.5463	2	1060.55	-1.42039	96.23	0.8646	86.652	2	1060.55	-1.07492	96.23	0.8646	86.652	2	1060.55	-1.07492						0.85181	14	6.62176	0.756132	4
NSCDTAISTMNNQTIDGDTITIILGK	15	1	1	PF3D7_0929200	1×Acetyl[K26]	0	2831.42	3.04575e-06	0													111.93	1	71.2472	2	1416.22	2.98504	33.44	0.697	87.9723	3	932.783	-1.84806	14.9	0	29.8296	5	571.67	-7.90954						0.817951	9	9.42423	0.701292	1
NFGVTLIPVLNVLK	24	1	1	PF3D7_1361800	1×Acetyl[K14]	0	1533.95	7.38947e-06	0													87.99	0.7955	94.9106	2	767.478	0.613252	49.43	1	109.662	2	763.97	1.14431	17.16	0.4118	108.597	2	784.975	0.837578						0.784638	11	1.35586	0.7344	2
IYFPNSNNMLNAK	15	1	1	PF3D7_1120500	1×Acetyl[K13]	0	1525.75	0.000396682	8.48905e-05													45.21	0.5333	44.9852	2	763.376	-1.41229	57.68	0.5345	65.8879	2	763.379	2.82808	48.56	0.3673	65.9296	2	763.378	1.54797						0.770741	2	0.908354	0.740891	6
DYNTESIGGPIAPNTK	4	1	1	PF3D7_0215300	1×Acetyl[K16]	0	1676.81	0.000594517	8.48905e-05													50.53	0.8039	37.0257	2	838.909	-1.23856	55.17	0.6909	54.6865	2	838.908	-2.40334	55.17	0.6909	54.6865	2	838.908	-2.40334						0.534733	2	11.8094	0.863573	1
IALTSKNLR	3	1	1	PF3D7_1003500	1×Acetyl[K6]	1	1057.64	0.00269563	0.000406933	11.88	1	41.0416	2	529.322	-0.408811	49.44	0.7347	52.0928	2	529.322	0.629952																					0.752027	2	5.28157
INKFVNQLR	3	1	1	PF3D7_0624000	1×Acetyl[K3]	1	1180.69	0.00370805	0.000642284							55.51	0.7679	59.6418	2	590.849	0.316381																					0.751633	2	14.1273
VEMVINITDTLK	15	1	1	PF3D7_1308200	1×Acetyl[K12]	0	1389.78	0.00354477	0.00061823													73.06	0.8493	61.3924	2	695.396	0.836698	19.96	1	79.8197	2	688.38	1.30796	19.96	1	79.8197	2	688.38	1.30796						0.962733	7	7.28938	0.642126	1
NNIQENMPK	7	1	1	PF3D7_1357700	1×Acetyl[K9]	0	1087.52	0.0126835	0.00151152													30.32	0.5333	21.236	2	544.263	-0.835536	39.43	1	36.4893	2	544.263	-0.611043	39.43	1	36.4893	2	544.263	-0.611043						0.866101	1		0.705084	2
MIEQNKDFNSIVEENEEIGK	16	1	1	PF3D7_1127000	1×Acetyl[K20]	1	2366.12	0.000167876	5.08231e-05													93.18	0.7742	40.4901	2	1183.57	2.19233	57.75	0.7241	60.734	3	789.379	1.69653	50.53	0.7843	61.8727	3	789.376	-1.63108						0.880253	9	7.89708	0.755078	4
INNNVYNTSGIK	10	1	1	PF3D7_0825500	1×Acetyl[K12]	0	1336.69	0.000724433	8.48905e-05													60.55	0.6721	24.8451	2	668.846	-0.454241	62.83	0.7143	42.3931	2	668.847	0.824283	62.83	0.7143	42.3931	2	668.847	0.824283						0.702624	3	8.18731	0.789978	4
ILTIFVGGNHEAMNVLK	4	1	1	PF3D7_1340600	1×Acetyl[K17]	0	1856.01	0.00175958	0.0002969													33.24	1	59.7039	3	619.342	0.27471	14.72		103.591	3	638.68	5.59865												0.746453	3	5.64913
VNTINLLK	15	1	1	PF3D7_1012700	1×Acetyl[K8]	0	921.584	0.00494776	0.00101743													31.18	1	34.0975	2	461.295	-0.586569	45.15	0.6444	57.5755	2	457.787	-0.243039	42.52	0.7674	58.4373	2	461.296	0.80423						0.68801	3	4.55398	0.744661	5
NMQENLNINMISINK	13	1	1	PF3D7_0606600	1×Acetyl[K15]	0	1775.88	1.15379e-05	0													98.77	0.7576	57.7329	2	888.441	-1.29139	99.47	0.596	74.6983	2	888.445	3.17658	90.25	0.7444	73.9906	2	888.443	0.358323						0.766361	1		0.734947	5
YSTAPYELIK	4	1	1	PF3D7_0220300	1×Acetyl[K10]	0	1184.62	0.0808028	0.00685314																			37.82	0.6842	59.6522	2	592.815	2.17011	37.82	0.6842	59.6522	2	592.815	2.17011									0.744381	2
CNNINNNNNNNSPNLLTHILMK	2	1	1	PF3D7_1454200	1×Acetyl[K22]	0	2624.23	0.00407414	0.000776735													51.06	0.6667	54.3786	3	856.081	1.19093	12.79	0.1538	94.3352	3	875.418	3.72804	12.79	0.1538	94.3352	3	875.418	3.72804						0.744381	2	35.8883
FAGNFKPITAK	4	1	1	PF3D7_0900400	1×Acetyl[K6]	0	1200.68	0.005074	0.00101743							10.18	1	96.6636	2	621.85	-2.47839							28.39	0.3571	46.9128	3	400.901	2.15615	28.39	0.3571	46.9128	3	400.901	2.15615									0.743466	2
CVNDDTISYNK	2	1	1	PF3D7_1447800	1×Acetyl[K11]	0	1335.6	0.0067827	0.0010422																			33.62	1	36.9543	2	668.302	-0.0273331	33.62	1	36.9543	2	668.302	-0.0273331									0.742076	1
GLISPNIYVPK	5	1	1	PF3D7_0802300	1×Acetyl[K11]	0	1200.7	0.0201158	0.00196198							12.09	0.0833	48.6362	2	621.856	-3.06135							42.33	0.5952	70.3746	2	600.854	1.15728	42.33	0.5952	70.3746	2	600.854	1.15728									0.733785	3
LMVSCVFNGGETIQEK	33	1	1	PF3D7_0929400	1×Acetyl[K16]	0	1818.88	6.48402e-07	0							13.22		32.1177	3	620.972	4.42195	115.87	0.7155	51.6439	2	906.435	-2.48091	110.98	0.8739	69.2456	2	909.946	0.7093	90.82	0.5934	69.151	2	909.946	0.977751						1.08491	3	6.31641	0.63634	12
IFFGNINISGDNIENFNMSENSVMEHMK	15	1	1	PF3D7_1036900	1×Acetyl[K28]	0	3231.45	9.11258e-09	0													125.15	0.848	77.5104	3	1077.83	3.70872	14.4	0.2143	61.5082	3	1101.18	0.635913	14.4	0.2143	61.5082	3	1101.18	0.635913						0.738583	7	8.79733
ISNICNAINGDKPK	19	1	1	PF3D7_1361800	1×Acetyl[K12]	0	1543.79	8.72953e-05	0													63.4	0.5714	23.6617	3	515.269	0.865087	73.26	0.6438	44.7209	2	772.399	1.15055	61.6	0.5161	44.7585	2	772.4	2.33663						0.694678	4	10.7338	0.759767	6
NDTISTVLDNLTK	13	1	1	PF3D7_1121100	1×Acetyl[K13]	0	1440.77	0.000342388	8.48905e-05													79.61	0.725	64.513	2	720.887	0.588333	60.21	0.75	82.7967	2	717.377	-1.23016	21.08	0.1429	82.06	2	717.378	0.983497						0.735922	5	14.594
TDLYEKNIQR	6	1	1	PF3D7_1451100	1×Acetyl[K6]	1	1321.67	0.00269681	0.000406933							48.66	0.5918	43.691	2	661.341	0.395103																					0.733344	3	12.7513
IIDKNQIDNLNSATIMDDDLIK	3	1	1	PF3D7_1356100	1×Acetyl[K4]	1	2537.36	0.0142345	0.00160851													27.17	0.5926	57.7938	3	846.46	1.70948																		0.733141	3	0.373101
VQLCITALQDLK	6	1	1	PF3D7_0102500	1×Acetyl[K12]	0	1408.79	0.00506872	0.00101743																			58.98	0.5424	80.21	2	704.903	2.68452	58.98	0.5424	80.21	2	704.903	2.68452									0.732585	2
ITILDEDNDDDNVINK	3	1	1	PF3D7_0302000	1×Acetyl[K16]	0	1845.87	3.36523e-05	0													84.7	0.8	46.0173	2	923.439	-0.764221																		0.731966	1
YVNDEDNCLNIFMK	10	1	1	PF3D7_1139900	1×Acetyl[K14]	0	1781.79	2.41449e-05	0																			88.11	0.8409	72.8411	2	891.401	0.140405	88.11	0.8409	72.8411	2	891.401	0.140405									0.730571	4
GLFLNINK	18	1	1	PF3D7_0821000	1×Acetyl[K8]	0	918.541	0.00404286	0.000748624							34.52	0.4286	73.5059	2	463.283	-0.226327	24.03	0.375	43.8425	2	459.774	-0.811803	52.17	0.4808	65.5843	2	459.775	1.71322	43.95	0.3409	64.9524	2	459.774	0.650052			0.814207	2	6.04424	0.618641	2	16.5455	0.731708	5
FKQISEAYEVLSDPK	2	1	1	PF3D7_1211400	1×Acetyl[K15]	1	1760.92	0.00321517	0.000527008																			51.8	0.4808	62.2482	2	880.963	0.398315	51.8	0.4808	62.2482	2	880.963	0.398315									0.728893	1
IDNDDGDGGGLIAGTGSK	11	1	1	PF3D7_1321700	1×Acetyl[K18]	0	1675.8	1.40355e-09	0													137.78	0.9203	27.5648	2	838.402	0.27502	139.59	0.8571	45.6024	2	831.386	1.83576	126.52	0.8583	46.1509	2	831.385	0.660426						0.993865	3	11.0509	0.909501	4
KIDNLDLYDENIIDSMK	6	1	1	PF3D7_0532400	1×Acetyl[K17]	1	2039	1.54713e-07	0													139.19	0.9137	59.0632	2	1020	-1.77129	17.58	0	58.3889	3	706.694	4.44285	17.58	0	58.3889	3	706.694	4.44285						0.727866	3	39.9224
IKEYLNHSSTAK	4	1	1	PF3D7_1416500	2×Acetyl[K2; K12]	1	1390.73	0.000518702	8.48905e-05							12.87	0.0769	13.9832	3	492.252	-8.01209	59.44	0.5254	15.4035	3	464.249	-0.412411																		0.726757	2	1.04516
VQEDLTIADK	18	1	1	PF3D7_0934800	1×Acetyl[K10]	0	1131.59	0.0287842	0.00257249													51.58	0.6923	25.9515	2	566.298	-0.0816313	35.4	1	44.1515	2	569.807	0.604215	34.62	0.6	45.3403	2	566.298	-0.728882						0.848671	6	5.8375	0.675139	2
LQEFGIEGSKTIR	12	1	1	PF3D7_0414900	1×Acetyl[K10]	1	1533.85	0.00175758	0.0002969							52.14	1	68.4486	2	767.426	-0.405424																					0.726233	6	10.586
NKIVFQDLSK	9	1	1	PF3D7_0401800	1×Acetyl[K2]	1	1198.69	0.000171393	5.08231e-05																			54.28	0.4074	48.8536	3	400.235	0.982481	31.9	0.375	48.1205	3	400.235	-0.69782									0.868145	4
CINSIDMINLTK	14	1	1	PF3D7_1354500	1×Acetyl[K12]	0	1421.71	0.000140984	5.08231e-05													62.61	0.4127	51.1691	2	711.359	-0.736984	81.27	0.5926	71.7559	2	711.361	0.808522	59.67	0.65	71.6727	2	711.361	1.66714						0.720482	3	8.09536	0.760238	6
TEGPKPAAMIK	19	1	1	PF3D7_1426000	2×Acetyl[K5; K11]	0	1149.64	0.000208865	5.08231e-05							11.02	1	102.952	2	625.336	5.71506	23.59	1	24.4889	3	383.885	-0.256249	43.31	0.6279	17.2226	3	383.886	1.1772	40.68	0.6098	16.9271	3	383.885	0.54011						0.783424	1		0.661188	4
LSEPSTYKLIYK	4	1	1	PF3D7_1222300	1×Acetyl[K8; K12]	1	1448.81	0.0373484	0.00314449							42.29	0.4286	73.1814	2	742.407	1.60528							17.69	0.1111	72.7324	2	724.909	0.206739	17.69	0.1111	72.7324	2	724.909	0.206739			0.722585	4	7.54793
LHVITSGLSYK	11	1	1	PF3D7_1410400	1×Acetyl[K11]	0	1217.69	0.000824184	8.48905e-05													56.61	1	28.5264	2	609.348	0.508688																		0.718686	6	1.66176
MKEENILYYVDNNVK	7	1	1	PF3D7_1410000	1×Acetyl[K2]	1	1913.93	1.52504e-05	0													58.82	0.6441	63.2985	2	957.47	0.976439	86.67	0.8276	80.5601	2	960.979	1.44264	86.67	0.8276	80.5601	2	960.979	1.44264						0.694374	4	10.4502	0.749955	2
FLEENINKLPNVK	35	1	1	PF3D7_0806800	1×Acetyl[K8]	1	1564.88	0.000162797	5.08231e-05							33.58	0.6471	78.2913	2	800.439	-1.80819	64.93	0.5692	38.0928	2	782.945	0.720973	95.81	0.6458	59.1549	2	782.945	1.50103	95.81	0.6458	59.1549	2	782.945	1.50103			0.492177	2	9.46753	0.758045	7	9.00322	0.804729	8
ICDLIQNKIPK	30	1	1	PF3D7_1358700	2×Acetyl[K8; K11]	1	1362.81	0.00135804	0.000197313																			56.53	0.807	52.3217	2	681.909	2.2271	56.53	0.807	52.3217	2	681.909	2.2271									0.721647	15
YVNEDGTTKPNAPTAQSLTSIVK	8	2	1	PF3D7_0730800.1; PF3D7_0730800.2	2×Acetyl[K9; K23]	0	2434.25	2.15797e-06	0	11.32	1	47.4609	3	840.089	-5.59288							60.46	0.65	42.8261	3	812.087	-0.18966	53.38	0.717	61.4283	3	814.429	3.48073	50.76	0.549	61.9213	3	812.087	0.336884						0.820255	3	18.4817	0.704291	2
KEFTSTICPNCLVAK	7	1	1	PF3D7_0606700	1×Acetyl[K1]	1	1774.89	0.000512106	8.48905e-05							11.6	0.1667	100.84	2	908.952	-4.10917							60.67	1	58.0028	2	887.954	3.53421	20.22	0.4	57.924	3	592.305	3.59541									0.768083	4
INDQNQPK	6	1	1	PF3D7_0208800	1×Acetyl[K8]	0	956.48	0.00500937	0.00101743													46.91	0.6596	11.1159	2	478.743	-0.149035	12.62	1	96.894	2	499.745	-7.78962												0.71335	4	4.74796
INQMNQMNQMNK	2	1	1	PF3D7_0417400	1×Acetyl[K12]	0	1493.67	0.00423279	0.000825644																			58.87	0.6271	39.7201	2	747.336	-0.423501	58.87	0.6271	39.7201	2	747.336	-0.423501									0.713021	1
NDPPVVQNPINMDTTPVQLDMPTENITINK	32	1	1	PF3D7_1455300	1×Acetyl[K30]	0	3369.7	5.36341e-07	0													95.69	0.8125	31.3101	3	1116.89	0.344653	84.88	0.8118	87.1358	3	1123.91	1.58061	84.88	0.8118	87.1358	3	1123.91	1.58061						0.725715	7	3.37122	0.731391	8
FQDKDYVFDIEK	7	1	1	PF3D7_1320000	1×Acetyl[K4]	1	1588.75	0.0012576	0.000197313							53.02	0.7736	81.5834	2	794.88	-0.184519	16.71	0.3529	55.5285	2	798.391	2.75317	10.08	1	69.8654	2	798.393	5.12455									0.709414	4	3.68542
TFSGIGFNLTEK	81	1	1	PF3D7_1410400	1×Acetyl[K12]	0	1320.69	0.000103821	0	34.36	0.5882	46.4192	2	657.341	1.37883	65.23	0.6154	82.5719	2	657.341	0.449605	68.77	0.7536	56.4167	2	660.849	-0.625654	83.56	0.7381	72.8344	2	660.851	2.23965	72.74	0.8082	73.5901	2	657.341	0.449605	1		0.709495	6	2.28324	0.715855	15	3.22331	0.705835	12
FSAASIGSAQEGAELLLQENYK	44	1	1	PF3D7_0727400	1×Acetyl[K22]	0	2333.17	5.67891e-07	0													144.09	0.875	66.4351	2	1167.09	1.04302	135.28	0.9037	82.473	2	1167.09	0.310549												0.982472	21	12.3077	0.428534	1
INECDVNVDTLNK	4	1	1	PF3D7_0605800	1×Acetyl[K13]	0	1575.73	0.000105653	0	17.1	0.1176	16.9763	2	788.366	-4.64757													94.62	0.6842	49.9188	2	767.365	1.07892	94.62	0.6842	49.9188	2	767.365	1.07892									0.754416	2
NACNVAINK	4	1	1	PF3D7_0308200	1×Acetyl[K9]	0	1010.52	0.00160652	0.0002969													33.35	0.5455	17.381	2	505.762	0.555059	50.29	0.58	30.2675	2	502.253	-0.218674	50.29	0.58	30.2675	2	502.253	-0.218674						0.41763	1		0.844181	1
EAQNVIDNGLNSVQYLK	30	1	1	PF3D7_0817700	1×Acetyl[K17]	0	1911.99	3.62208e-06	0													106.64	0.8785	57.6719	2	956.497	-1.15673	101.45	0.8713	73.8605	2	952.99	0.608097	101.45	0.8713	73.8605	2	952.99	0.608097						0.698607	8	6.55043	0.704063	6
GYGFSTSAEKEIVR	16	1	1	PF3D7_1246200	1×Acetyl[K10]	1	1550.79	0.000176583	5.08231e-05							33.41	1	68.2308	2	793.397	0.74823							93.24	0.8172	51.6234	2	775.901	1.23276	93.17	0.7849	50.8735	2	775.9	0.366895			0.496149	3	37.3498				0.820177	4
IVDVFAMPQSGNSVSVEAVDPVYQTNMLEELK	11	1	1	PF3D7_1368100	1×Acetyl[K32]	0	3509.72	0.000998454	0.000164572													41.89	0.6667	86.6207	3	1170.58	1.76509																		0.697887	6	54.5243
NMPLFYSNITLK	4	1	1	PF3D7_0511500	1×Acetyl[K12]	0	1440.76	0.000804355	8.48905e-05													36.45	0.5556	62.2429	2	720.882	0.212162	30.91	0.3548	73.6607	2	749.878	-7.85057	30.91	0.3548	73.6607	2	749.878	-7.85057						0.697885	2	35.7168
LNVIISK	5	1	1	PF3D7_1234800	1×Acetyl[K7]	0	800.543	0.0134064	0.00158318													17.88	0.3889	116.618	2	414.763	-0.0710158	41.07	0.561	48.6201	2	400.775	0.511052	41.07	0.561	48.6201	2	400.775	0.511052									0.739379	3
GEEANIVSNVNNNK	2	1	1	PF3D7_1448500	1×Acetyl[K14]	0	1508.74	0.000163652	5.08231e-05							12.57	1	54.6095	2	775.886	7.76611							53.96	0.6667	42.1071	2	754.876	2.03949	53.96	0.6667	42.1071	2	754.876	2.03949									0.69217	1
MVMQTIQNVVNELGVDDIDQK	6	1	1	PF3D7_0308900	1×Acetyl[K21]	0	2389.17	7.60734e-05	0													60.41	0.6167	83.8309	3	797.064	1.51646																		0.691814	6	5.56595
KPSSSIIGSLGNLIK	6	1	1	PF3D7_1116000	1×Acetyl[K1; K15]	0	1513.89	0.00268559	0.000406933							11.5	1	129.564	3	526.328	7.4668	43.91	0.75	57.0244	2	767.975	-1.77999	46.68	0.5957	78.9407	3	505.304	1.5385	46.68	0.5957	78.9407	3	505.304	1.5385						0.790552	4	4.1044	0.641037	1
IVDENEIMDK	9	1	1	PF3D7_1023900	1×Acetyl[K10]	0	1205.57	0.00146726	0.000232022													52.38	0.7308	25.6925	2	603.29	1.35423	59.32	0.8136	45.78	2	603.29	-0.0633372	51.28	1	46.3527	2	603.291	1.55674						2.04557	1		0.01	1
NYNTMVNDHNINCTK	23	1	1	PF3D7_0822900	1×Acetyl[K15]	0	1837.8	0.000189452	5.08231e-05													93.33	0.828	21.4001	2	919.404	2.22273	31.81	1	40.865	3	613.271	1.21908	30	1	39.9323	3	613.271	1.51798						0.525863	1		0.739689	10
LLGEQFGAIPK	12	1	1	PF3D7_0802300	1×Acetyl[K11]	0	1179.68	0.000197049	5.08231e-05													57.42	0.4912	45.5752	2	586.837	-0.246825	52.67	0.6038	65.9104	2	590.347	2.17523	46.12	0.5652	64.7405	2	590.348	2.79609						0.897555	5	12.7007	0.578685	2
LMINASDIK	4	1	1	PF3D7_1360700	1×Acetyl[K9]	0	1018.58	0.00167668	0.0002969													30.62	0.4839	31.2991	2	509.793	-0.0945923	40.51	0.3902	56.0783	2	502.777	1.26691	40.51	0.3902	56.0783	2	502.777	1.26691						0.131712	2	148711	0.965227	1
AQSLGIGAQFGGK	5	1	1	PF3D7_0927300	1×Acetyl[K13]	0	1282.69	0.00375165	0.000642284													51.49	0.7059	39.1886	2	617.332	-1.04167	37	0.4865	56.9222	2	617.333	-0.151124	13.57		40.3802	2	641.849	2.59967						0.727685	3	9.24603	0.645634	2
GQGIYIEK	9	1	1	PF3D7_0918000	1×Acetyl[K8]	0	921.523	0.0142184	0.00160851													39.16	1	22.006	2	461.266	1.22841	43.86	0.7727	18.1713	2	461.265	0.234918	43.86	0.7727	18.1713	2	461.265	0.234918						0.653185	3	9.03657	0.691229	2
NISDLSYTDQKEILEK	12	1	1	PF3D7_0102200	1×Acetyl[K16]	1	1909.99	0.000106184	0													59.67	0.65	37.1846	2	948.481	-2.36477	99.68	0.87	56.3233	2	955.502	1.47355	99.68	0.87	56.3233	2	955.502	1.47355						0.517398	2	4.73304	0.791474	4
EVAENNMNVASSNNNNNNNSNSNNIYK	4	1	1	PF3D7_0422500	1×Acetyl[K27]	0	2983.28	0.000555144	8.48905e-05													58.96	0.7797	28.5605	3	995.102	2.51142	35.07	1	44.3652	3	997.441	2.86853	35.07	1	44.3652	3	997.441	2.86853						0.452124	1		0.798122	1
LNIDIISK	23	1	1	PF3D7_0706500	1×Acetyl[K8]	0	936.602	0.00424855	0.000847196													57.47	0.7719	41.3312	2	468.805	1.14235	60.25	0.3167	64.1092	2	458.28	1.4116	40.2	1	62.2924	2	468.805	0.164847						0.681499	6	11.08	0.712233	7
ALMKYGDEWIQK	32	1	1	PF3D7_0627800	1×Acetyl[K4]	1	1530.77	0.00126991	0.000197313							56.68	0.7544	75.917	2	765.889	-1.45186																					0.677997	13	4.2831
INKNENNDDINVDKINK	10	1	1	PF3D7_0630600	1×Acetyl[K17]	2	2042.01	0.00122269	0.000197313													14.35	0.2143	83.7358	3	681.338	-7.58636	56.87	1	38.4887	3	674.357	0.532718	43.67	0.5682	37.9131	3	667.34	0.191797									0.675411	3
LQEFGIEGSK	16	1	1	PF3D7_0414900	1×Acetyl[K10]	0	1114.59	0.0679204	0.00546366													29.61	0.4667	27.1946	2	557.797	1.06594	52.66	0.6038	49.9601	2	557.797	0.846897	52.66	0.6038	49.9601	2	557.797	0.846897						0.678065	3	5.6955	0.67328	3
QNSNPHMAIILVGNK	15	1	1	PF3D7_1231100	1×Acetyl[K15]	0	1635.86	2.14823e-06	0							20.11	0.45	63.04	3	550.637	-0.861128	100.63	0.7327	33.8683	2	818.437	2.1406	81.42	0.7531	58.711	2	818.438	3.33454	75.29	0.7467	58.6601	2	818.437	2.28984			0.768657	1		0.868111	7	9.11969	0.586156	2
AVINHLADKK	9	1	1	PF3D7_1421200	1×Acetyl[K10; K9]	1	1108.65	0.08875	0.0076045							39.12	0.0769	34.1001	2	575.833	0.0610808	40.29	0.175	16.7109	2	554.828	0.674324	19.87	0.35	30.8948	2	554.828	0.784432									0.421472	2	173.412	0.923367	4	4.71939
TSVQETSKSIK	20	1	1	PF3D7_1008100	1×Acetyl[K8; K11]	1	1249.66	0.0149823	0.00165218							13.38	1	28.3381	2	625.336	0.22213	26.14	0.1923	21.1023	2	625.335	-0.363965	50.09	0.5	36.6986	2	625.336	0.61286	47.67	0.4167	36.2482	2	625.336	1.00359			0.629508	2	1.10928	0.697873	1		0.686969	4
AGKFPSLITHNDKINDK	2	1	1	PF3D7_1441200	1×Acetyl[K17]	2	1898.01	0.0111093	0.00141426													31.29	0.6774	25.2654	3	633.342	-0.913908																		0.66641	2	23.0449
NVCDVVQTCHDAGISNK	4	1	1	PF3D7_1105700	1×Acetyl[K17]	0	1916.86	0.00391275	0.0007208													10.23	1	40.9336	3	655.968	1.13021	23.36	1	44.5479	3	639.624	-0.104598	23.36	1	44.5479	3	639.624	-0.104598									0.761807	2
EENVEIINNNNNENNNVAK	20	1	1	PF3D7_0706500	1×Acetyl[K19]	0	2199.05	2.72791e-06	0													103.38	0.8058	29.1889	2	1100.03	-0.694896	103.22	0.8835	46.3628	2	1100.03	4.85616	86.04	0.8256	46.8201	2	1093.01	-0.184545						1.00666	7	17.7011	0.894038	5
IVDENIKWGEEVK	2	1	1	PF3D7_0913200	1×Acetyl[K7]	1	1600.82	0.0946737	0.00825557							16.3	1	68.2619	2	800.916	2.07677																					0.656369	1
LSEINNIISGDFLSTLK	54	1	1	PF3D7_0501500	1×Acetyl[K17]	0	1885.06	1.79758e-07	0													95.73	0.7604	83.2505	2	932.507	0.0504049	115.11	0.8609	97.1221	2	943.033	0.579393	115.11	0.8609	97.1221	2	943.033	0.579393						0.632127	19	9.9893	0.652824	7
NNNNMNVNENTDIIK	10	1	1	PF3D7_0323800	1×Acetyl[K15]	0	1760.84	5.67856e-06	0													86.93	0.7126	32.2318	2	880.924	-0.469803	98.92	0.8182	50.8671	2	880.925	0.570072	68.93	0.7826	50.324	2	880.927	2.71915						0.697048	2	11.398	0.638783	4
SELNDIFQKK	5	1	1	PF3D7_1320800	1×Acetyl[K9; K10]	1	1263.66	0.0133421	0.00158318							49.43	0.0816	72.4404	2	632.332	-0.861269																					0.653488	4	14.8588
VGVISSIDK	60	1	1	PF3D7_1105400	1×Acetyl[K9]	0	917.53	0.00216336	0.000321338							31.48	1	44.5536	2	466.286	-0.433413	61.01	1	25.9011	2	466.286	-0.761008	50.01	0.68	48.4876	2	459.269	0.120728	46.24	1	47.58	2	466.286	1.20456			0.440919	3	119.348	0.650345	15	7.72869	0.837608	13
ANINNYFIK	8	1	1	PF3D7_1103800	1×Acetyl[K9]	0	1110.61	0.0212451	0.00200589													35.25	0.3714	35.2749	2	555.809	-2.27815	31.09	0.5161	58.1949	2	555.812	2.99766	28.26	0.3214	56.4969	2	555.811	1.01923						0.637742	4	9.43369
EIVIAKNQNTSYDK	6	1	1	PF3D7_1211900	1×Acetyl[K6]	1	1664.85	0.00409753	0.00079881							35.38	1	47.7912	2	832.929	0.440126	13.61	0.0714	104.194	2	811.916	-7.93189															0.629642	2	0.0536728
MLSNPINVDNK	5	1	1	PF3D7_1433400	1×Acetyl[K11]	0	1244.63	0.00104336	0.000164572													12.39	1	91.0193	2	626.329	2.97002	56.78	0.7895	52.639	2	622.819	0.00593951	46.78	0.6383	51.9352	2	626.328	0.921936									0.648369	3
LLNGNMNIYK	2	1	1	PF3D7_1227600	1×Acetyl[K10]	0	1244.64	0.0329341	0.00279347	11.64	1	25.7857	2	622.822	-4.19646							23.74	0.125	99.5397	2	601.818	-2.66334	32.37	0.5312	54.4036	2	593.823	2.6854	32.37	0.5312	54.4036	2	593.823	2.6854									0.628436	1
ILGGGIGVPK	26	2	1	PF3D7_1136500.1; PF3D7_1136500.2	1×Acetyl[K10]	0	910.572	0.000599265	8.48905e-05							29.31	0.5517	56.951	2	455.79	0.17669	76.93	0.6623	21.6998	2	455.789	-0.426576	48.03	0.75	55.7941	2	462.807	0.409674	45.5	0.587	55.8427	2	455.79	1.65134			0.598362	1		0.770692	9	6.63524	0.549183	5
ALYDVENLSAKDIAYK	13	1	1	PF3D7_1230400	1×Acetyl[K11]	1	1861.97	8.68594e-05	0							91.14	0.7033	85.8965	2	931.488	1.58604																					0.618057	6	13.296
SCIQYMNNILNSSK	4	1	1	PF3D7_1034000	1×Acetyl[K14]	0	1685.82	0.0016602	0.0002969													63.62	0.7188	45.8137	2	843.411	-1.14371	12.58	0.1538	71.4506	3	576.615	0.957055												0.617182	3	1.91983
INLYKDNPYLR	2	1	1	PF3D7_1215900	1×Acetyl[K5]	1	1450.77	0.0562269	0.00455933							19.24	1	76.54	2	725.888	0.533937																					0.60767	1
SIHNMINLNISNMDIIK	2	1	1	PF3D7_0422500	1×Acetyl[K17]	0	2044.02	0.00156441	0.000232022							19.22	0.2105	32.0692	4	512.533	-3.05319	39.45	0.6923	64.5742	3	657.345	0.71222	25.94	0.3846	87.0486	2	1022.51	-3.50152	25.94	0.3846	87.0486	2	1022.51	-3.50152						0.604364	2	11.2204
EQIIASNDLNNK	5	1	1	PF3D7_1145100	1×Acetyl[K12]	0	1358.69	0.00150127	0.000232022													59.46	0.3898	25.209	2	679.849	-0.272228	12.22	1	62.469	2	700.851	-4.49503												0.603822	4	7.87831
LYIEENKTSVQETSKSIK	8	1	1	PF3D7_1008100	1×Acetyl[K18; K7; K15]	2	2153.15	0.015979	0.00167579							31.09	0.1935	50.2107	3	718.389	-0.584323																					0.602486	5	18.7715
SQTIIVSGESGAGK	15	1	1	PF3D7_1342600	1×Acetyl[K14]	0	1347.73	3.29754e-05	0													95.29	0.7895	23.7312	2	674.368	-0.746236	81.84	0.8171	41.6902	2	667.352	0.913089	75.93	0.8553	41.0263	2	667.354	2.9267						0.585928	5	1.71472	0.624993	4
NNFNSIFGNNSNK	2	1	1	PF3D7_1446500	1×Acetyl[K13]	0	1518.7	0.0701012	0.00561442	13.92	0.2143	20.3374	3	506.909	4.22159													24.99	0.24	57.9088	2	738.852	1.17222	24.99	0.24	57.9088	2	738.852	1.17222									0.592993	1
IQTAIMAANPVLEAFGNAK	58	1	1	PF3D7_1342600	1×Acetyl[K19]	0	1959.04	9.96043e-10	0													131.37	0.8244	78.4733	2	980.022	0.307235	127.83	0.8594	91.3305	2	980.023	0.431858	127.83	0.8594	91.3305	2	980.023	0.431858						0.6053	17	9.22283	0.599027	20
ELYQKDNELNIVR	3	1	1	PF3D7_0830400	1×Acetyl[K5]	1	1675.87	0.002776	0.000406933							40.26	0.575	71.5561	2	838.437	0.729317																					0.585301	1
AIIESIQNVENVK	2	1	1	PF3D7_1423300	1×Acetyl[K13]	0	1456.8	0.000861071	8.48905e-05													15.25	1	43.5205	2	728.904	-0.129504	48.29	0.3958	64.8674	2	728.906	2.63568												0.703694	1		0.466903	1
LKMNEYNNNNNNNNINNNNSGSNNNQYSNSK	3	1	1	PF3D7_1417200	2×Acetyl[K2; K31]	1	3643.54	7.14022e-06	0													13.7	0.1429	61.7602	3	1215.19	0.46949	78.02	0.7564	36.404	3	1187.18	2.81589												0.044979	1		1.11776	1
MYNLISDDQIK	6	1	1	PF3D7_0903500	1×Acetyl[K11]	0	1339.66	0.00484632	0.00101743																			36.5	0.0833	64.0851	2	670.332	0.741131	28.51	0.4828	62.2068	2	670.333	1.10561									0.519524	4
NEDILADLFGNISLDKPK	2	1	1	PF3D7_1455500	1×Acetyl[K16]	0	2002.05	0.00416949	0.00079881																			31.91	0.5625	100.289	3	668.021	-1.13939	31.91	0.5625	100.289	3	668.021	-1.13939									0.549342	1
TAIAMGIAK	10	1	1	PF3D7_1362200	1×Acetyl[K9]	0	875.502	0.000544894	8.48905e-05													46.19	0.587	31.0665	2	438.254	-0.442971	36.28	0.6667	50.4152	2	438.254	-0.442971	35.37	0.6857	49.0213	2	438.254	-1.34926						0.534869	3	31.7392	0.506304	4
NIQCGILLNKTR	2	1	1	PF3D7_1416100	1×Acetyl[K10]	1	1471.81	0.00532691	0.00101743							24.04	0.4583	68.114	2	736.407	0.884433																					0.514158	2	14.1697
AINNSILNDGITLIQGPPGTGK	18	1	1	PF3D7_1010200	1×Acetyl[K22]	0	2221.26	2.39328e-07	0													46.32	0.5652	72.5575	3	731.734	-0.421172	86.09	1	87.0202	2	1111.13	-0.213603	83.45	0.8313	86.9602	2	1111.13	0.885508						0.01	3	0	0.805685	9
ILNMTSLVEQK	2	1	1	PF3D7_1422800	1×Acetyl[K11]	0	1275.7	0.0159629	0.00167579													21.28	0.4286	111.566	2	638.355	4.14615	41.04	0.0488	69.6225	2	638.353	0.892718	41.04	0.0488	69.6225	2	638.353	0.892718									0.499783	1
VSESIEELKK	4	1	1	PF3D7_0619500	1×Acetyl[K10; K9]	1	1203.65	0.0574896	0.00466739							25.24	0.16	50.3646	2	602.327	-0.0932632																					0.489304	1
VENISSEFIK	4	1	1	PF3D7_0931100	1×Acetyl[K10]	0	1165.61	0.0045171	0.00101288																			49.89	0.64	59.4702	2	583.309	0.567945	33.1	0.4242	59.5063	2	583.309	-0.165141									0.473823	2
KIEEINTLVFMCDK	24	1	1	PF3D7_1323400	1×Acetyl[K1]	1	1753.91	4.17642e-05	0													113.37	1	50.7656	2	877.455	-0.83314	65.45	0.7231	70.9886	2	870.442	3.45502	65.45	0.7231	70.9886	2	870.442	3.45502						0.874847	13	18.5499	0.259949	1
KGISTYMPIDTK	13	1	1	PF3D7_0935800	1×Acetyl[K1]	1	1367.74	0.0086162	0.0011321													11.4	1	85.7458	2	713.381	4.42773	61.33	0.7869	52.7237	2	684.377	2.55315	58.87	0.7966	51.9113	2	684.377	3.17789									0.4659	4
TPCPDKCINNDNNIIK	9	1	1	PF3D7_0310200	1×Acetyl[K6]	1	1957.91	0.00213023	0.000321338							58.31	0.7586	54.1392	2	979.46	0.928993																					0.412589	6	9.49127
EEMLLHIKLILYSIYVITPPDEYLSSLK	2	1	1	PF3D7_1310100	2×Acetyl[K8; K28]	1	3404.83	0.105776	0.00919718																			10.8	1	94.992	2	1702.92	0.826712	10.8	1	94.992	2	1702.92	0.826712									0.01	1
KTNEMNKFINTTNSANLQLIGDR	5	1	1	PF3D7_1219100	1×Acetyl[K7]	2	2664.34	0.00457509	0.00101743													12.94		48.5374	3	888.785	-0.00288797	37.1	0.1892	68.1787	3	888.787	1.9214	37.1	0.1892	68.1787	3	888.787	1.9214									0.01	1
[truncated: 8 more columns]

## Sheet: 1. Ac-K Peptides Plasmo
												Acetate Pulse Enriched 1						Acetate Pulse Enriched 2						Acetate Pulse Unnriched 1						Acetate Pulse Unnriched 2						Acetate Pulse Unnriched 3					Acetate Pulse Enriched 1			Acetate Pulse Enriched 2			Acetate Pulse Unnriched 1
Sequence	# PSMs	# Proteins	# Protein Groups	Protein Accessions	Modifications (only PTMs, all positions)	# Missed Cleavages	MH+ [Da]	PEP	q-value	Ions Score	DeltaScore	RT [min]	Charge	m/z [Da]	DeltaM [ppm]	Ions Score	DeltaScore	RT [min]	Charge	m/z [Da]	DeltaM [ppm]	Ions Score	DeltaScore	RT [min]	Charge	m/z [Da]	DeltaM [ppm]	Ions Score	DeltaScore	RT [min]	Charge	m/z [Da]	DeltaM [ppm]	Ions Score	DeltaScore	RT [min]	Charge	m/z [Da]	DeltaM [ppm]	Heavy/Light	Heavy/Light Count	Heavy/Light Variability [%]	Heavy/Light	Heavy/Light Count	Heavy/Light Variability [%]	Heavy/Light	Heavy/Light Count	Heavy/Light Variability [%]	Heavy/Light
KNPDAEISDLVNLVDNMNITQEK	4	2	1	PF3D7_0101300; PF3D7_0700800	1×Acetyl[K1]	1	2600.29	0.00663075	0.0010422													35.27	0.6286	80.65	3	867.433	-0.572826																			1.21878	3	13.9672
CGGVLGGGIAPSVGILGGIGEAIMSAWKVAALKAATEYALTEGAAK	1	1	1	PF3D7_0101600	3×Acetyl[K28; K33; K46]	2	4556.42	0.573995	0.0432461							16.37	0.25	138.598	5	912.094	5.82993							17.23	0.2353	79.6654	4	1118.34	-0.968262
VQYDMPKEAYESK	2	1	1	PF3D7_0102200	1×Acetyl[K7]	1	1629.75	0.447762	0.0351403	13.05	0	27.0512	2	802.37	1.05083	12.73	1	51.6422	2	815.38	3.79007
NISDLSYTDQKEILEK	12	1	1	PF3D7_0102200	1×Acetyl[K16]	1	1909.99	0.000106184	0													59.67	0.65	37.1846	2	948.481	-2.36477	99.68	0.87	56.3233	2	955.502	1.47355	99.68	0.87	56.3233	2	955.502	1.47355							0.517398	2	4.73304	0.791474
TLEILGKXK	2	1	0	PF3D7_0102400	1×Acetyl[K7]	1	1058.61	0.377464	0.0297309																			23.24		64.7821	2	529.808	-0.650092	23.24		64.7821	2	529.808	-0.650092
VQLCITALQDLK	6	1	1	PF3D7_0102500	1×Acetyl[K12]	0	1408.79	0.00506872	0.00101743																			58.98	0.5424	80.21	2	704.903	2.68452	58.98	0.5424	80.21	2	704.903	2.68452										0.732585
KLAEKELK	2	1	1	PF3D7_0102900	1×Acetyl[K5]	2	1000.6	0.60749	0.0462865							18.21	0.0556	25.7498	2	500.805	-0.639936
MEKDDVVSSTPAATEEAVMNDK	98	1	1	PF3D7_0102900	1×Acetyl[K3]	1	2409.08	5.33e-10	0													157.76	1	50.1544	2	1205.04	-0.750428	183.26	1	65.7052	2	1205.05	1.78312	153.3	0.9281	65.0581	2	1205.04	0.7697
MEKDDVVSSTPAATEEAVMNDKK	2	1	1	PF3D7_0102900	1×Acetyl[K3; K22; K23]	2	2553.17	2.96394e-06	0																			102.68	0.8155	59.7157	3	846.397	1.01449	16.75	0.0588	30.8136	3	851.73	2.54557
ISDCFEESNKK	2	1	1	PF3D7_0103200	1×Acetyl[K10]	1	1398.62	0.253309	0.0200759													24.26	0.5417	18.5416	3	452.875	-0.326199	12.71	0.0769	59.6983	2	699.816	2.89649	12.71	0.0769	59.6983	2	699.816	2.89649							0.979412	2	2.65189
KPTSYNQIK	4	1	1	PF3D7_0103700	1×Acetyl[K9]	0	1085.61	0.469003	0.036527													13.51		21.7514	3	362.54	-0.785658	20.47	0.4	42.3665	3	362.541	1.49134	20.47	0.4	42.3665	3	362.541	1.49134							0.946512	1		0.989363
ISDQSTVK	1	1	1	PF3D7_0104800	1×Acetyl[K8]	0	919.473	0.494174	0.0380802													13.8	1	13.2539	2	442.743	-1.11814	23	0.0435	45.4573	2	460.237	-6.04629	23	0.0435	45.4573	2	460.237	-6.04629							1.01945	1
KNDSLEEQMSNDDIIK	12	1	1	PF3D7_0105200	1×Acetyl[K1]	1	1950.91	0.000104626	0													102.26	0.8137	33.928	2	946.959	0.892299	18.08	0.2222	102.459	4	488.484	-0.893251	18.08	0.2222	102.459	4	488.484	-0.893251							1.25099	7	15.5823
INIVLNEEMNMPNVVNCTNTPTVLNDAK	3	1	1	PF3D7_0105700	1×Acetyl[K28]	0	3231.53	0.00760927	0.0011321													20.95	0.2381	72.4089	3	1053.18	-1.22929	14.54	0.2667	104.251	3	1077.85	3.62512	14.54	0.2667	104.251	3	1077.85	3.62512							1.01837	3	4.5343
IAKEYDENIELK	2	1	1	PF3D7_0106100	2×Acetyl[K3; K12]	1	1562.81	0.364369	0.0283802																			20.8	0.0476	57.6968	3	521.611	3.63365	20.8	0.0476	57.6968	3	521.611	3.63365
VEQSMLTGESCSVDK	48	1	1	PF3D7_0106300	1×Acetyl[K15]	0	1669.74	1.15078e-05	0							11.36	1	171.953	2	856.375	-4.50437	104.31	0.8269	24.9073	2	835.373	-0.849125	109.06	0.7523	46.8109	2	835.375	0.978559	109.06	0.7523	46.8109	2	835.375	0.978559
MKNDLNNNNNNNNNSSR	2	1	1	PF3D7_0106300	1×Acetyl[K2]	1	1976.86	0.00402209	0.000748624													22.85	1	11.9965	3	659.625	0.827297
NTTPVQSSNKK	10	1	1	PF3D7_0106300	2×Acetyl[K10; K11]	1	1203.63	0.184678	0.0159149													19.72	0.35	10.8706	3	401.882	-0.190081	37.81		55.7116	2	644.328	-3.39965	37.81		55.7116	2	644.328	-3.39965
SVHSNDIIIALAGNK	1	1	1	PF3D7_0106800	1×Acetyl[K15]	0	1572.9	0.000131623	5.08231e-05													69.36	0.8261	42.5031	2	786.953	-0.733491																			0.923175	1
ISFKNLK	5	1	1	PF3D7_0107000	1×Acetyl[K4]	1	898.547	0.102348	0.00882226							28.55	0.3448	58.0964	2	449.777	0.42355																						2.05856	4	3.42192
EEILKAFR	2	1	1	PF3D7_0107000	1×Acetyl[K5]	1	1054.6	0.277941	0.0214031							28.66	1	71.1044	2	527.804	0.204159																						44.7601	2	177.163
LFDDDETGKISFK	5	1	1	PF3D7_0107000	1×Acetyl[K9]	1	1521.75	0.0709468	0.00579243							19.87	0.4	77.5534	2	782.387	0.821556							15.85	0.0625	59.8058	3	507.922	-1.2664	25.74	0.4615	59.2396	3	507.923	-0.845264				28.965	2	531.21				1.20027
LQNVFGDK	8	1	1	PF3D7_0107500	1×Acetyl[K8]	0	920.484	0.0813664	0.00694045													30.68	0.6452	28.0398	2	460.745	-1.68176	20.46	0.4	46.888	2	460.745	-1.085	12.4	0	45.926	2	460.746	0.705312
TTMVYNETDLKDNK	6	1	1	PF3D7_0107500	1×Acetyl[K11]	1	1671.79	0.0154807	0.00165218													17.57	0.1111	27.1469	2	857.401	-2.61202	22	0.1818	41.954	3	557.935	1.11477	22	0.1818	41.954	3	557.935	1.11477
ERDIYPK	1	1	1	PF3D7_0107900	1×Acetyl[K7]	1	962.494	0.544953	0.0409678							20.91		37.7633	2	481.752	2.58117																						0.01	1
NNNIYINSK	1	1	1	PF3D7_0107900	1×Acetyl[K9]	0	1121.56	0.209887	0.017713													23.86		32.1071	2	561.284	2.11704
NNSINHSMNK	4	1	1	PF3D7_0108300	1×Acetyl[K10]	0	1165.55	0.128748	0.0115506	10.25	1	24.9386	2	600.775	-0.293512							21.94	0.0455	12.3704	2	583.279	0.94828	22.21	1	20.9061	2	579.769	-0.35173	14.71	1	20.8783	2	579.77	1.01803							1.86375	1		1.53925
DTNMSSLNTSENTLPLYIILDCSAVLDMK	23	1	1	PF3D7_0108300	1×Acetyl[K29]	0	3258.56	6.23923e-05	0							19.75	0.35	31.1729	6	553.598	-3.53187	60.26	0.7333	104.191	3	1086.86	0.365781	35.18	0.4857	109.432	3	1097.52	3.74967	24.02	0.3333	108.634	3	1097.52	-0.145539							0.9859	8	5.61007	0.01
IEEEELQLKGK	3	1	1	PF3D7_0108300	1×Acetyl[K11; K9]	1	1364.74	0.0477206	0.00398675							26.4	0.2308	52.6342	2	682.873	0.831743																						100	3	0
NSSTSTCNKFMNNTHNLNK	2	1	1	PF3D7_0108300	1×Acetyl[K9]	1	2254	0.444795	0.0349749							28.02	0.6429	43.338	3	752.005	1.50862
NADENMIKLDSSK	1	1	1	PF3D7_0108300	1×Acetyl[K8]	1	1513.73	0.273488	0.0211297							19.89	1	49.8782	2	757.367	-1.11681
MSVFHNNNMSNIPSGCAMQNDEDNMVLLGNENMLFK	12	1	1	PF3D7_0108300	1×Acetyl[K36]	0	4122.8	5.34171e-06	0													75.67	0.7368	73.3532	3	1374.94	0.517375	74.94	0.7467	88.7053	3	1372.6	2.43445	74.94	0.7467	88.7053	3	1372.6	2.43445							1.09004	7	5.10537	0.798959
LDFMITNLNNINEEMETMK	20	1	1	PF3D7_0108300	1×Acetyl[K19]	0	2300.06	3.13839e-07	0													133.44	0.8647	79.4278	2	1150.53	-0.00116763	94.39	0.883	94.8304	2	1157.55	0.145752													1.00393	10	3.87414	1.31311
INVGEKHQAK	3	1	1	PF3D7_0108500	1×Acetyl[K6]	1	1172.65	0.20264	0.0173111							19.77	0.25	18.5702	2	586.828	-0.33495																						1.84943	3	3.74585
QCGNNEAVFLQLAEK	22	1	1	PF3D7_0110400	1×Acetyl[K15]	0	1720.83	0.0017629	0.0002969													66.89	0.7313	55.3951	2	860.919	-0.526956	73.39	0.6712	71.9218	2	860.921	0.962717	73.39	0.6712	71.9218	2	860.921	0.962717
NNIKNNVPR	1	1	1	PF3D7_0110500	1×Acetyl[K4]	1	1117.62	0.413073	0.0330263							18.54	1	31.5269	2	559.312	-0.929647																						100	1
VMINKLTK	1	1	1	PF3D7_0110500	1×Acetyl[K5]	1	969.588	0.164471	0.0145237							18.08	0.4444	51.997	2	498.305	0.0780913	17.26	0.2941	4.26592	2	485.301	7.09338	24.93	0.28	68.8525	2	481.788	-2.47937	24.93	0.28	68.8525	2	481.788	-2.47937
IKSNEPAQQTLGQQVPVNTVALNTFTGLFASGSDNGK	42	1	1	PF3D7_0110700	1×Acetyl[K37]	1	3838.97	2.55592e-08	0	25.05	0.32	38.2447	3	1294.33	-1.91124													120.77	0.8099	94.2585	3	1280.33	2.15539	120.77	0.8099	94.2585	3	1280.33	2.15539										1.03432
MNPEVSFVGNQSDGFGLDFQPIK	6	1	1	PF3D7_0110700	1×Acetyl[K23]	0	2533.21	5.92614e-05	0													50.43	0.74	76.9049	2	1267.11	-0.612351	39.55	0.575	53.904	3	862.072	-0.264641	39.55	0.575	53.904	3	862.072	-0.264641							0.937949	3	22.1401	0.01
ISSDIFYKDK	1	1	1	PF3D7_0111400	1×Acetyl[K8]	1	1271.67	0.129978	0.0116328							33.6	0.2941	63.2922	2	636.34	1.29942																						100	1
NVQTLIELNNNLENEMNK	12	1	1	PF3D7_0111400	1×Acetyl[K18]	0	2137.07	3.45149e-08	0													134.61	0.8	60.8417	2	1069.04	0.173589																			0.926596	7	8.84716
TTYKENVGISNK	11	1	1	PF3D7_0112200	1×Acetyl[K4]	1	1395.71	0.0115185	0.00143934																			44.77	0.7556	42.051	2	701.868	0.467193	34.44	0.2353	41.4799	2	698.36	0.697596										0.898377
EEKDEKDDVPTTSNDNLK	8	1	1	PF3D7_0113000	2×Acetyl[K3; K6]	2	2076.96	0.0444363	0.00378468													16.62	0.1765	102.64	2	1081	5.4616	48.45	0.7708	33.8552	3	692.991	0.979874	20.41	0.45	33.5261	3	692.99	-0.871495
SETLLKEEKDEKDDVPTTSNDNLK	2	1	1	PF3D7_0113000	1×Acetyl[K9; K6]	3	2748.34	0.0104741	0.00133787													51.35	0.5882	24.1905	3	916.786	-0.0305863
EQGGCGIISSVHETSNDTK	3	1	1	PF3D7_0113000	1×Acetyl[K19]	0	2032.94	0.00309564	0.000471468													32.09	1	24.3421	3	678.319	-0.390361	12.18	1	43.0243	3	673.642	1.16174													0.891343	1		1.08037
NLDPQISSLVSLVDNMNITQEK	118	1	1	PF3D7_0114100	1×Acetyl[K22]	0	2472.28	8.78208e-09	0													141.88	0.8521	91.5965	2	1229.63	0.126984	135.55	0.9191	103.908	2	1236.65	0.263775	135.55	0.9191	103.908	2	1236.65	0.263775							0.935731	26	3.90545	0.939641
DQVWEAITCEAKSDDKYNVIGPDGK	1	1	1	PF3D7_0115700	1×Acetyl[K16; K12]	2	2894.37	0.390486	0.0310754													19.15	1	113.964	2	1447.69	2.21953
GSDGLKENAELK	6	1	1	PF3D7_0201900	1×Acetyl[K6]	1	1302.65	0.142493	0.0126							12.67	1	37.5985	2	651.83	-0.127677
GMKDEVDEWIK	3	1	1	PF3D7_0201900	1×Acetyl[K3]	1	1398.67	0.461558	0.0360225							32.6	1	85.3035	2	699.839	1.39088																						0.82357	2	1.87817
EDGEGDLKDVEEK	4	1	1	PF3D7_0201900	1×Acetyl[K8]	1	1504.67	0.0572084	0.00466739							24.79	1	38.5679	2	752.838	2.3117
AHENLEEYNETDLAK	72	1	1	PF3D7_0201900	1×Acetyl[K15]	0	1775.81	3.35896e-06	0													98.59	0.8081	42.656	2	888.409	1.28571	89.03	0.8539	45.6061	2	888.409	1.14823	80.61	0.8025	44.4862	2	888.408	0.117118
GKDITNKPHESVDEYDQTELAK	1	1	1	PF3D7_0201900	1×Acetyl[K22]	1	2517.21	0.109505	0.00977664													25.06	0.32	21.3156	4	630.058	0.24987																			0.893775	1
NTPSGGQQNTGLK	8	1	1	PF3D7_0201900	1×Acetyl[K13]	0	1301.64	0.00846676	0.0011321													50.86	0.5098	14.2939	2	651.327	1.58313	17.66	0.2222	25.2131	2	651.326	-0.0111563	17.66	0.2222	25.2131	2	651.326	-0.0111563
SIGNMEQQNTGLK	20	1	1	PF3D7_0201900	1×Acetyl[K13]	0	1426.71	0.000161785	5.08231e-05													79.81	0.8375	23.7733	2	713.857	-0.805509	82.32	0.8659	42.9506	2	713.858	1.16239	82.32	0.8659	42.9506	2	713.858	1.16239							0.849495	4	1.22524	0.787387
GKDITNKPHESVDEYDQSELAK	3	1	1	PF3D7_0201900	3×Acetyl[K2; K7; K22]	1	2629.23	0.01454	0.00165218													10.79	0	65.6572	3	877.086	6.93276	29.41	0	37.193	4	626.555	0.553851	29.41	0	37.193	4	626.555	0.553851
GKEVTNKPHESVDEYDQSELAK	8	1	1	PF3D7_0201900	3×Acetyl[K2; K7; K22]	1	2503.19	1.81315e-06	0													10.79		65.6572	3	877.086	6.93276	70.73	0.0986	38.0287	3	835.07	0.705521	29.41		37.193	4	626.555	0.553851
YSSFSSVNKYGK	18	1	1	PF3D7_0202000	1×Acetyl[K12; K9]	1	1408.67	0.00406483	0.000776735							51.13	1	45.3578	2	704.842	1.05244
FPLGMNDEDEEGKEALAIKDK	70	1	1	PF3D7_0202000	1×Acetyl[K19; K21]	2	2349.13	1.33846e-05	0							62.37	0.0968	78.1918	3	797.718	0.539239	108.93	0.8349	40.436	2	1175.07	-1.78126																1.10742	11	42.7228	0.898403	12	4.50529
LKENVVDGK	42	1	1	PF3D7_0202000	1×Acetyl[K2]	1	1043.57	0.00439744	0.000898942							47.45	0.617	29.5867	2	522.29	-0.387893	55.48	0.4545	16.0711	2	501.285	0.698664	52.22	0.4615	29.2347	2	501.285	0.150205	49.75	0.52	28.813	2	501.285	0.0892647
GASTTAGSTTGATTGANAVQSKDETADK	16	1	1	PF3D7_0202000	1×Acetyl[K28; K22]	1	2598.21	3.64149e-05	0							19.86	0.1	34.5706	3	880.746	-0.15674							91.82	0.8152	33.5053	3	866.744	1.58135	62.49	1	33.5575	3	866.744	1.29946
RFPLGMNDEDEEGKEALAIKDK	19	1	1	PF3D7_0202000	1×Acetyl[K20; K22]	3	2547.24	0.00151096	0.000232022							66.41	0.697	73.0065	4	637.566	0.746516	76.75	0.8182	35.6261	3	838.086	-1.42716																0.992785	6	12.109	1.13235	2	4.58744
EALAIKDK	2	1	1	PF3D7_0202000	1×Acetyl[K6; K8]	1	936.547	0.0583469	0.00471215							22.86	0.1739	37.5718	2	468.777	-0.0965836																						1.22008	2	3.5422
TGASTNAATNKGQCAAEGATKGATK	6	1	1	PF3D7_0202000	1×Acetyl[K11; K21; K25]	2	2408.15	0.00554105	0.00101743							11.81	1	71.5081	3	803.385	-3.38397							32.22	0.6875	30.2246	3	789.382	-1.61009	31.09	0.5484	30.433	3	789.383	-0.371912
EASTTEGATKGASTTAGSTTGATTGANAVQSK	2	1	1	PF3D7_0202000	1×Acetyl[K10]	1	2956.4	0.5134	0.0392695							14.49	0.2143	21.8116	5	583.684	1.67372	19.74	0.3	31.1009	3	986.133	-4.68102	14.26	0.2143	93.5796	4	739.856	1.63184
EARPGGGFK	14	1	1	PF3D7_0202000	1×Acetyl[K9]	0	918.479	0.00190447	0.000321338													43.84	0.4318	13.7561	2	459.744	1.17797	42.03	0.619	24.4098	2	459.743	-0.151076	27.54	0.25	23.9487	2	459.743	0.314091
RFPLGMNDEDEEGK	36	1	1	PF3D7_0202000	1×Acetyl[K14]	1	1636.73	0.000335512	8.48905e-05													88.72	0.6854	28.6357	2	818.867	-0.248704	60.21	0.8	41.5221	2	826.865	0.0976194	28.87	1	49.4429	3	546.248	1.19743
RFPLGMNDEDEEGKEALAIK	13	1	1	PF3D7_0202000	1×Acetyl[K20]	2	2262.11	4.16515e-06	0													125.53	0.7698	41.6968	2	1131.56	-0.317575	14.9	0.2	75.8828	3	771.044	-7.2441	14.9	0.2	75.8828	3	771.044	-7.2441							0.925079	8	7.72264
TDKTGASTNAATNK	10	1	1	PF3D7_0202000	1×Acetyl[K3]	1	1379.68	0.000210614	5.08231e-05													48.09	0.6042	10.6387	3	460.564	0.317146	13.8	0.2143	56.7007	3	460.566	4.8295	13.8	0.2143	56.7007	3	460.566	4.8295
KRFPLGMNDEDEEGKEALAIK	2	1	1	PF3D7_0202000	2×Acetyl[K15; K21]	3	2490.22	0.0805849	0.00680916													51.6	0.7692	33.9964	3	799.745	0.147829	14.83		38.7873	3	830.746	2.6505	14.83		38.7873	3	830.746	2.6505							9.65221	2	40650.4
DKTQGGKTDKTGASTNAATNK	10	1	1	PF3D7_0202000	2×Acetyl[K2; K7]	3	2094.04	0.508201	0.0390641																			31.8	0.625	17.0352	3	698.687	1.57832	21.94	1	16.7574	4	524.266	-0.526684
GASTTAGSTTGATTGANAVQSKDETADKNAANNGEQVMSR	4	1	1	PF3D7_0202000	1×Acetyl[K28]	2	3869.78	0.00344961	0.000557578																			13.88	0	40.8435	4	968.2	-0.755798	13.88	0	40.8435	4	968.2	-0.755798
KYTYGDNLQLGASTINTPK	8	1	1	PF3D7_0202400	1×Acetyl[K1]	1	2084.07	3.94416e-09	0													18.5	0.2778	36.9762	3	695.355	-7.01399	156.9	0.8599	56.9024	2	1046.05	0.919732	156.9	0.8599	56.9024	2	1046.05	0.919732										1.04695
KNDNKAVNPSISSTMYR	10	1	1	PF3D7_0202500	1×Acetyl[K5; K1]	2	1966.97	0.041846	0.00353417							28.87	0.3103	48.9014	3	656.326	-1.08261	14.6	1	72.6001	2	983.979	-7.03355																0.826331	6	16.2199
NEEMNVGDKNGGINEEHK	1	1	1	PF3D7_0203100	1×Acetyl[K18; K9]	1	2020.91	0.0899964	0.00763792													16.58	0.2353	83.9298	2	1036.46	2.28129	12.18	0	60.0713	3	674.309	0.627891	17.49	0.2353	61.1646	2	1010.96	-2.59705										100
ITNAPGGNSSVSFGNYVDTESK	47	1	1	PF3D7_0203400	1×Acetyl[K22]	0	2244.04	1.97094e-10	0													119.73	1	40.5091	2	1122.52	-0.992433	145.52	1	60.0722	2	1122.53	0.639493	119.91	1	59.6531	2	1126.03	0.604557							1.06308	7	4.10389	1.0298
VLLSLNK	28	1	1	PF3D7_0203700	1×Acetyl[K7]	0	828.519	0.142251	0.0125653													25		17.5213	2	414.763	-1.39704	24.36		45.3753	2	414.763	0.370991	15.21		42.6108	2	414.763	0.297323
IFDVMGENKDEMK	2	1	1	PF3D7_0203700	1×Acetyl[K9]	1	1555.71	0.135895	0.012132													26.65	0.4444	33.3936	3	519.242	-1.11291																			0.902099	1
AVSIQVPVKDVDDK	24	1	1	PF3D7_0205900	1×Acetyl[K9]	1	1519.84	0.00103541	0.000164572							22.3	0.2273	71.2454	2	781.432	1.36168	82.6	0.7349	32.8945	2	760.427	1.44338	48.23	0.5833	55.5888	2	760.428	2.88909	45.98	0.5435	55.6849	2	760.425	-0.644884				100	1		0.951262	9	5.41572	0.996538
LSNMISALSTTIGDENNIVK	29	1	1	PF3D7_0205900	1×Acetyl[K20]	0	2120.09	7.35547e-08	0													124.24	0.7903	73.5463	2	1060.55	-1.42039	96.23	0.8646	86.652	2	1060.55	-1.07492	96.23	0.8646	86.652	2	1060.55	-1.07492							0.85181	14	6.62176	0.756132
INNSLDTPIAK	11	1	1	PF3D7_0205900	1×Acetyl[K11]	0	1185.65	0.00259088	0.000383304													70.44	0.7429	27.8413	2	600.345	0.144259	27.59	0.3571	46.2835	2	593.329	3.15384	25.5	0.2308	46.8881	2	593.328	1.30062							0.92918	5	5.12719	0.964473
ELINEANNPSIK	9	1	1	PF3D7_0206400	1×Acetyl[K12]	0	1355.74	0.000983998	0.000164572													56.59	0.4737	30.5244	2	678.371	-0.437077	46.86	0.5745	48.628	2	678.373	1.90396	46.86	0.5745	48.628	2	678.373	1.90396							1.00912	3	24.46	0.950797
INLGKNILNNNK	6	1	1	PF3D7_0206500	2×Acetyl[K5; K12]	1	1438.8	0.634721	0.049698	35.14	0.1143	21.8366	3	480.276	7.86377	32.32	0	33.6048	3	480.275	6.9093	36.78	0.2703	21.7633	3	480.276	7.67288	26.18	0.1923	33.593	3	466.272	7.40538	26.18	0.1923	33.593	3	466.272	7.40538				0.01	1		0.01	2	0	0.01
ILGEEKPNVDGVSTSNTPGGNESSSASPNLSDAAEK	3	1	1	PF3D7_0207000	1×Acetyl[K36; K6]	0	3607.7	0.122596	0.0109357													16.42	0	45.6557	4	902.683	3.92474																			100	3	0
SSSVPQGSPREPVSPENPNPVTQIPGNGGALVTPIPLPK	4	1	1	PF3D7_0207400	1×Acetyl[K39]	1	3915.06	6.14481e-05	0													18.39	0.1667	97.6692	3	1324.37	-5.09523	64.23	0.75	83.7996	3	1305.69	0.343261	64.23	0.75	83.7996	3	1305.69	0.343261										1.1194
KFLPLESNYPYSYTSAGNSCPK	4	1	1	PF3D7_0207500	2×Acetyl[K1; K22]	1	2523.19	0.00234158	0.00035233							10.25	1	74.2864	3	869.744	3.44252	49.39	0.6735	43.8771	3	841.735	1.40897
KVGSDDLNTTTISFTVPDNLENEVK	3	1	1	PF3D7_0207500	2×Acetyl[K1; K25]	1	2827.4	0.358748	0.0277316							25.38	0.28	41.0095	4	707.601	-5.32903							24.4	0.4583	78.7872	3	915.132	2.68206	23.5	0.25	77.656	3	912.789	-2.05729										1.88378
AENVMGYEFSGK	62	1	1	PF3D7_0207600	1×Acetyl[K12]	0	1331.59	0.000138066	5.08231e-05													70.2	0.8286	34.2993	2	666.301	0.171501	75.16	0.8667	55.6146	2	666.302	1.72993	61.85	0.7903	54.4458	2	666.302	2.09662
KVQNLCGDDTADHAVNIVGYGNYVNSEGEK	2	1	1	PF3D7_0207600	2×Acetyl[K1; K30]	1	3266.5	1.11076e-06	0													82.06	0.7195	39.0949	3	1089.51	0.654586	20.82	0.381	61.2248	3	1117.51	-5.44971	20.82	0.381	61.2248	3	1117.51	-5.44971							1.88578	1
EQEASPAEGLSGVLNPTK	6	1	1	PF3D7_0207700	1×Acetyl[K18]	0	1826.91	1.18839e-07	0													122.74	0.7724	50.5051	2	913.96	-0.471974
DTGSQGDADSSSSKIEIPPLVKPENHKTIVSAMLK	2	1	1	PF3D7_0207700	4×Acetyl[K14; K22; K27; K35]	2	3863.92	0.36249	0.02818													25.03	0.08	78.4318	3	1246.63	-2.2307	25.14	0.16	70.3462	4	966.736	0.361374	25.14	0.16	70.3462	4	966.736	0.361374										0.01
VLQMIVEK	3	1	1	PF3D7_0207800	1×Acetyl[K8]	0	966.577	0.0732955	0.00610405													18.12	0.1111	15.3891	2	501.285	-7.59884	24	1	53.4831	2	483.792	-0.051331	24	1	53.4831	2	483.792	-0.051331										1.38643
INDQNQPK	6	1	1	PF3D7_0208800	1×Acetyl[K8]	0	956.48	0.00500937	0.00101743													46.91	0.6596	11.1159	2	478.743	-0.149035	12.62	1	96.894	2	499.745	-7.78962													0.71335	4	4.74796
QEDVPSK	2	1	1	PF3D7_0209000	1×Acetyl[K7]	0	844.405	0.504713	0.0387471													10.08	1	8.90422	2	422.706	-0.741311
AIECFANILLIPK	2	1	1	PF3D7_0209300	1×Acetyl[K13]	0	1543.86	0.189497	0.0162006													14.98	0	48.6107	3	515.292	2.99132	35.95	0.5278	93.1179	2	761.952	0.57458	35.95	0.5278	93.1179	2	761.952	0.57458										0.93249
QVMFFSATMAK	84	1	1	PF3D7_0209800	1×Acetyl[K11]	0	1260.61	0.000555606	8.48905e-05							42.87	0.6977	27.9403	2	630.81	0.402063	39.77	1	49.1009	2	630.811	2.33875	60.55	0.8033	70.2014	2	630.809	-0.275776	60.55	0.8033	70.2014	2	630.809	-0.275776
GNLGNNILNNNNK	38	1	1	PF3D7_0209800	1×Acetyl[K13]	0	1398.71	0.000133726	5.08231e-05							82.24	0.2195	41.8911	2	699.857	-1.69372	88.01	0.625	29.4898	2	703.366	-0.869634	92.32	0.3043	44.6645	2	699.859	1.79723	81.38	0.2716	45.3249	2	699.858	0.662672				1.00997	3	1.40235	0.937921	6	2.19645	0.947515
FEVAISEMPNK	45	1	1	PF3D7_0209800	1×Acetyl[K11]	0	1264.62	0.00117654	0.000197313													75.16	0.6533	42.9422	2	632.815	-0.930574	70.8	0.4366	62.9489	2	632.817	1.57913	64.93	0.6462	61.9998	2	632.816	0.420803							0.81783	9	4.45965	0.861494
VCGGAWSLTTPAAVAAK	88	1	1	PF3D7_0210100.1	1×Acetyl[K17]	0	1659.85	4.50305e-08	0							43.99	1	76.8112	2	830.429	-0.987855	76.82	0.7143	49.5835	2	830.43	-0.105341	78.88	0.5823	68.4372	2	830.431	1.07135	78.88	0.5823	68.4372	2	830.431	1.07135
VGLTGKYGTR	6	2	1	PF3D7_0210100.1; PF3D7_0210100.2	1×Acetyl[K6]	1	1093.6	0.00352033	0.00058769							34.05	1	40.3057	2	547.304	0.286298
LINKNYNNYK	1	1	1	PF3D7_0210900	1×Acetyl[K4]	1	1332.7	0.004299	0.000847196							44.98	0.7333	39.8266	2	666.855	0.505753																						23.8098	1
YAQDNNLLFIQTSAK	2	1	1	PF3D7_0211200	1×Acetyl[K15]	0	1725.88	0.000226998	5.08231e-05													66.01	0.6364	53.2491	2	863.443	-1.63747	10.87	1	99.3042	2	887.964	6.99398													0.0793824	2	11183
IVTELSK	21	1	1	PF3D7_0211300	1×Acetyl[K7]	0	789.472	0.202975	0.0173478	11.84	0	22.8557	2	395.239	-0.328308	18.71	0	35.1098	2	395.239	-1.25604	17.83	0.2222	116.415	2	395.239	-0.405619	10.93	1	106.926	2	395.239	-0.019062	14.15	0	2.02879	2	395.24	0.135561							0.01	2	0	0.01
CEKDDITVNEEILQK	26	1	1	PF3D7_0211800	1×Acetyl[K3]	1	1889.93	5.06007e-05	0													60.8	0.7377	41.4521	2	945.471	0.394815	79.19	0.7342	62.4993	2	938.454	0.151466	69.78	0.6286	61.9753	2	938.453	-1.14999							0.897114	4	11.6916	0.949265
INNAGNNLNGEFSKR	3	1	1	PF3D7_0212100	1×Acetyl[K14]	1	1696.85	0.00366502	0.000642284							36.57	1	45.8953	2	848.929	2.0989																						100	2	0
TINLKSINR	3	1	1	PF3D7_0212100	1×Acetyl[K5]	1	1114.68	0.538557	0.0404456							19.9	1	57.0175	2	557.842	-0.148114																						7.09236	3	5.4474
NNKPSIDKNIHESVNR	1	1	1	PF3D7_0212100	1×Acetyl[K8]	1	1921.01	0.113011	0.0100346							15.75	1	33.3092	3	641.007	-0.0666313																						100	1
SSMINMNSVNNMNSVNNMNSVK	4	1	1	PF3D7_0212100	1×Acetyl[K22]	0	2429.07	1.16857e-06	0													103.94	0.9038	48.0098	2	1215.04	-1.12895	33.48	0.6364	65.6546	3	812.703	3.69894	16	1	106.145	3	821.027	4.10385							1.03406	2	8.2265	0.902272
LSNSSENKLNQFEK	12	1	1	PF3D7_0212100	1×Acetyl[K14]	1	1637.81	0.00128903	0.000197313																			67.73	0.75	41.0844	2	819.412	2.18256	19.72		40.8044	3	546.61	0.795495
NINNNNNNPNKNVESINK	3	1	1	PF3D7_0212100	1×Acetyl[K11]	1	2068.04	0.420986	0.0335108																			29.96	1	33.0019	3	690.019	3.04193	14.29	1	32.8313	3	690.017	1.09404										0.954934
GNGTSMISLIIK	28	1	1	PF3D7_0212300	1×Acetyl[K12]	0	1233.69	0.000462242	8.48905e-05							47.62	1	95.4288	2	627.874	1.16885	66.03	0.7727	60.031	2	627.873	-0.582322	52.94	0.717	81.246	2	617.348	0.77544	36.09	0.6667	79.5312	2	617.347	0.0828072				0.89911	4	10.2783	0.885566	7	7.04986	0.696556
TPFKFGFVDK	10	1	1	PF3D7_0212500	1×Acetyl[K4]	1	1227.64	0.115717	0.0102817							26.15	1	88.7546	2	614.325	2.20422
EGMPSSKYPSMK	34	1	1	PF3D7_0213100	1×Acetyl[K7]	1	1341.62	0.00308416	0.000471468							18.91	1	47.8107	2	692.319	1.74802							65.66	0.7273	39.8064	2	671.314	1.67068	60.8	0.7869	39.0085	2	671.314	2.03463
TILPVEPQPEIFK	1	1	1	PF3D7_0213300	1×Acetyl[K13]	0	1524.89	0.187543	0.0161657							13.69		27.7257	3	522.974	6.96888	18	0.3333	63.8817	2	762.946	-1.07179																			0.801416	1
TFLSSPSTNHMITNLTK	52	1	1	PF3D7_0213700	1×Acetyl[K17]	0	1891.96	9.53731e-06	0							20.6	1	73.7029	3	631.324	-0.0995265	99.74	0.79	44.5753	2	946.483	-0.0601591	97.76	0.8469	64.0439	2	946.484	0.778609	97.76	0.8469	64.0439	2	946.484	0.778609				1.15882	2	94.5956	0.972954	13	6.69651	0.915076
LLNISSLIK	29	1	1	PF3D7_0214000	1×Acetyl[K9]	0	1000.64	0.00221947	0.000321338													56.34	0.5536	63.5243	2	500.824	-0.33298	70.94	0.4789	82.2669	2	500.824	0.581961	54.65	0.3273	80.9536	2	500.824	-0.0279997							0.839026	8	2.93573	0.806767
IMKNNEDTILK	2	1	1	PF3D7_0214000	1×Acetyl[K3; K11]	1	1318.7	0.015995	0.00167579																			40.41	0.225	41.3572	3	440.239	-0.898676	40.41	0.225	41.3572	3	440.239	-0.898676										0.844624
QLTSPMFSSNSYGNINK	22	1	1	PF3D7_0214100	1×Acetyl[K17]	0	1887.89	2.29591e-06	0													91.92	0.8043	44.604	2	944.448	-0.738149	106.11	0.7925	62.7301	2	944.449	0.0377664	69.75	1	63.2404	2	944.45	1.2663							0.828585	5	14.7111	0.979143
NNLNPVNDIK	3	1	1	PF3D7_0214400	1×Acetyl[K10]	0	1140.6	0.0602046	0.00483957													16.67	0.1176	42.9107	2	591.813	5.47022	42.07	0.619	50.7884	2	570.804	0.0581947	22.17	0.2273	50.0403	2	570.805	2.30567										0.01
DYNTESIGGPIAPNTK	4	1	1	PF3D7_0215300	1×Acetyl[K16]	0	1676.81	0.000594517	8.48905e-05													50.53	0.8039	37.0257	2	838.909	-1.23856	55.17	0.6909	54.6865	2	838.908	-2.40334	55.17	0.6909	54.6865	2	838.908	-2.40334							0.534733	2	11.8094	0.863573
HNFNSNININHSMEYK	2	1	1	PF3D7_0215500	1×Acetyl[K16]	0	1975.93	0.000176812	5.08231e-05													39.02	1	26.4562	3	659.314	0.0722015																			0.848041	1
SGGSQYGSNK	8	1	1	PF3D7_0215700	1×Acetyl[K10]	0	984.438	0.00223668	0.000321338													29.15	0.6207	9.45214	2	492.723	0.326913
VVDALGNCIDGEK	23	1	1	PF3D7_0217100	1×Acetyl[K13]	0	1389.67	4.79242e-05	0							16.86	1	30.2298	2	695.334	-5.56352	65.96	1	32.6253	2	695.337	-0.73225	76.5	0.8289	50.7898	2	698.847	1.49074	76.5	0.8289	50.7898	2	698.847	1.49074							0.932431	4	4.44139	0.940828
SFKNELGELK	6	1	1	PF3D7_0217500	1×Acetyl[K10; K3]	1	1206.64	0.0321999	0.00277964							33.9	0.4118	68.6335	2	603.823	1.70814							10.17	1	1.30388	3	402.882	-4.24649	10.17	1	1.30388	3	402.882	-4.24649
DVQSLFNYKEVK	2	1	1	PF3D7_0217900	1×Acetyl[K9]	1	1511.77	0.0379841	0.00316725							31.96	1	84.3008	2	756.391	0.894263
VGINESGHMSNDNINKNQEK	2	1	1	PF3D7_0218200	1×Acetyl[K20; K16]	1	2228.04	0.00483972	0.00101743	12.46	0.1667	35.8458	4	582.768	-0.537906													31.43	1	34.9803	3	743.351	0.728255	31.43	1	34.9803	3	743.351	0.728255										1.36846
GTDPLDVSKFK	6	1	1	PF3D7_0218700	1×Acetyl[K9]	1	1248.65	0.00294994	0.000406933							48.38	0.25	70.0108	2	624.828	1.39752
NNANIYKFSSER	1	1	1	PF3D7_0218700	1×Acetyl[K7]	1	1491.73	0.152353	0.0134615							24.5	1	53.3118	2	746.368	-0.58102																						99.4507	1
NIENILNEKLNK	1	1	1	PF3D7_0218700	1×Acetyl[K9]	1	1497.85	0.113784	0.0100712							12.03	1	88.978	2	749.427	0.976962																						100	1
TCIIMDEVDGMSSGDK	2	1	1	PF3D7_0219600	1×Acetyl[K16]	0	1757.74	4.07686e-06	0													97.02	0.7216	49.7325	2	879.372	-1.16465	15.45	1	104.555	2	908.383	7.48509													0.800933	2	48.2909
EMFFNLEDVFK	12	1	1	PF3D7_0220000	1×Acetyl[K11]	0	1418.67	0.00186315	0.0002969	14.86	1	18.8156	3	487.565	1.75096							56.59	0.5965	85.7014	2	709.838	1.3217
KGNVQVTNKTEK	4	1	1	PF3D7_0220000	2×Acetyl[K1; K12]	2	1345.74	0.10115	0.00863092													14.61	1	41.2772	2	694.38	-1.63553	27.07	0.5926	18.1345	3	449.252	-0.512974	10.99	0	56.372	2	715.389	4.42753
KVEEGVSGLKK	2	1	1	PF3D7_0220000	3×Acetyl[K1; K10; K11]	2	1173.68	0.0595649	0.00477408													46.47	0.6087	15.5149	3	391.899	-1.05735
ALSEDSKEIIDAK	14	1	1	PF3D7_0220000	1×Acetyl[K7]	1	1418.74	0.0118199	0.00146546													15.41	0.2667	53.7979	2	737.898	4.29726	71.48	0.8169	43.5844	2	709.875	3.58624	71.48	0.8169	43.5844	2	709.875	3.58624										1.0485
SLGESQVNGELASEEVK	2	1	1	PF3D7_0220000	1×Acetyl[K17]	0	1817.88	0.345061	0.0260903																			16.06	0.1875	67.1834	3	606.629	-2.64051
YSTAPYELIK	4	1	1	PF3D7_0220300	1×Acetyl[K10]	0	1184.62	0.0808028	0.00685314																			37.82	0.6842	59.6522	2	592.815	2.17011	37.82	0.6842	59.6522	2	592.815	2.17011										0.744381
TLNEMLMYNNKSQLTSHINNYNHDYEDSEISLNQTELLK	2	1	1	PF3D7_0220900	2×Acetyl[K11; K39]	1	4771.23	0.488434	0.0376243													24.28	0.375	94.1204	3	1591.08	-1.07145
KNLEQIKLIK	4	1	1	PF3D7_0221300	2×Acetyl[K1; K7]	2	1310.8	0.473407	0.0368115																			29.53	0.4667	67.6667	3	437.606	-1.42583	27.42	0.3704	67.1912	3	437.606	-0.308314										0.214492
EDVVVDDINK	2	1	1	PF3D7_0301400	1×Acetyl[K10]	0	1145.57	0.034826	0.00288894													39.93	0.475	30.3198	2	573.288	-0.526034	25.62	0.1154	81.6551	2	594.292	-1.5917	23.37		81.2108	2	594.292	-1.18054							0.849816	1
ITILDEDNDDDNVINK	3	1	1	PF3D7_0302000	1×Acetyl[K16]	0	1845.87	3.36523e-05	0													84.7	0.8	46.0173	2	923.439	-0.764221																			0.731966	1
LKEITSDLLIK	2	2	1	PF3D7_0302200; PF3D7_0302500	1×Acetyl[K2]	1	1286.81	0.108399	0.00953875													27.17	0.3704	39.8749	2	643.909	-0.399806																			0.788719	1
IDVMNSNDFFFTTNSNVK	26	2	1	PF3D7_0302200; PF3D7_0302500	1×Acetyl[K18]	0	2092.96	1.36992e-07	0													138.25	0.8913	63.7009	2	1046.99	0.293454	123.31	0.8699	82.2234	2	1046.99	0.993344	74.26	1	81.2045	2	1046.99	-0.523083							0.774462	12	5.72146	0.837414
DLLISLK	5	1	1	PF3D7_0302900	1×Acetyl[K7]	0	808.525	0.113011	0.0100346													26.48	1	49.3148	2	404.767	0.779407	10.32	0	6.91976	2	422.26	-7.2761	10.32	0	6.91976	2	422.26	-7.2761							1.10113	5	23.3635
NTLTTNMNLDSSSLTNRK	26	1	1	PF3D7_0302900	1×Acetyl[K18]	1	2009.99	0.000117682	0																			82.68	0.8313	55.9115	2	1005.5	-0.18631	82.68	0.8313	55.9115	2	1005.5	-0.18631
GMILYGPPGTGK	2	1	1	PF3D7_0303000	1×Acetyl[K12]	0	1190.62	0.026511	0.00238673													11.05	1	35.4743	2	595.817	2.62839	15.44	0.0667	58.3455	2	595.817	3.14102													0.795476	1		0.817795
LIALNVNNVK	1	1	1	PF3D7_0303100	1×Acetyl[K10]	0	1104.68	0.0491447	0.00416856													29.39	0.4828	42.5098	2	552.846	-0.950326																			1.28149	1
QVNTFVTGSGLIPYNINDLINNYSVYLDIMSPK	1	1	1	PF3D7_0303100	1×Acetyl[K33]	0	3760.88	0.114342	0.0101116													17.41	0	78.8815	3	1254.3	0.173876
AAVDITSKYNGVLVK	2	1	1	PF3D7_0303700	1×Acetyl[K8]	1	1584.91	0.386942	0.030619							20.75	1	78.2279	2	810.454	-0.106313	12.78	1	112.335	2	792.951	-7.73823																0.52982	1
DYNLPLGDFPPVQFMK	52	1	1	PF3D7_0304200	1×Acetyl[K16]	0	1880.93	9.53333e-08	0							13.93	0.2143	27.7487	3	646.98	-2.45694	101.57	0.8137	86.9596	2	940.966	-0.520683	93.21	0.7742	100.663	2	940.968	1.49119	58.94	0.7288	99.7581	2	940.967	0.387904
GTPEKPLCGFSANVVNILNSMNVK	23	1	1	PF3D7_0304500	1×Acetyl[K24]	0	2589.32	3.38934e-05	0													54.55	0.7455	81.0239	3	863.778	0.807678	59.46	0.7627	96.8953	3	863.778	1.3734	51.24	0.7255	95.7262	3	866.118	2.35198							1.07268	8	8.56332	1.13582
MDVYKEENSDLLNHQEEEISR	6	1	1	PF3D7_0305300	1×Acetyl[K5]	1	2627.2	0.000444109	8.48905e-05													54.88	0.8182	45.2452	3	876.406	1.57683	29.59	1	63.7384	3	876.406	1.64653	29.59	1	63.7384	3	876.406	1.64653							0.915216	2	2.66329	0.765817
VGFKNEIVDR	2	1	1	PF3D7_0305500	1×Acetyl[K4]	1	1225.66	0.0356673	0.00292906							13.67	1	61.3592	2	613.337	1.11537																						100	2	0
YMNEDITNNNNNINNNSNNNNNNK	4	1	1	PF3D7_0305500	1×Acetyl[K24]	0	2826.17	0.00245853	0.00035233													47.14	0.7872	25.3888	3	937.397	-0.184312	12.37	1	25.9425	3	942.724	-5.79158	12.37	1	25.9425	3	942.724	-5.79158							0.857586	3	3.51165
ENDMNQFGNSNYNNMDNTNNK	2	1	1	PF3D7_0305500	1×Acetyl[K21]	0	2477.97	0.00226981	0.000321338													82.87	1	29.6282	2	1239.49	1.03691
MGNENMNDVFISK	15	1	1	PF3D7_0305500	1×Acetyl[K13]	0	1498.67	4.07318e-05	0													66.6	0.806	35.8235	2	749.838	1.21525	104.29	0.6731	58.2703	2	753.347	2.21429	85.07	0.8471	59.1455	2	749.838	1.94833							0.01	1		0.908012
IGQESTHINIK	14	1	1	PF3D7_0305600	1×Acetyl[K11]	0	1239.67	0.000226822	5.08231e-05																			52.79	0.4528	40.0721	3	413.894	-1.03208	52.79	0.4528	40.0721	3	413.894	-1.03208										0.949072
LPAMNLSEPCDNKNK	6	1	1	PF3D7_0305600	1×Acetyl[K13]	1	1730.82	0.00943517	0.00120744																			28.71	1	50.8189	3	577.612	0.985773	21.4	1	50.8641	3	577.612	1.09156
TPYYKLINFEK	1	1	1	PF3D7_0306100	1×Acetyl[K5]	1	1464.78	0.125723	0.0113082							17.97	1	88.6301	2	732.896	0.350597
IMVANTPMDTDK	50	1	1	PF3D7_0306800	1×Acetyl[K12]	0	1351.62	0.000115545	0							18.12	1	48.6035	3	467.553	-4.80816	78.45	0.7308	28.8733	2	676.315	-0.420263	83	0.7108	45.2605	2	676.316	1.47633	83	0.7108	45.2605	2	676.316	1.47633							0.869247	11	15.8115	0.870465
IMVANTPMDTDKIK	18	1	1	PF3D7_0306800	1×Acetyl[K14]	1	1590.84	0.00135887	0.000197313													95.82	0.7292	30.1538	2	795.925	1.05736	48.57	0.3265	53.1703	2	788.909	1.62532	42.16	0.7381	52.9553	2	795.927	3.43609							0.885581	2	1.88515	0.950902
WADKSYK	8	1	1	PF3D7_0306900	1×Acetyl[K4; K7]	1	939.457	0.22596	0.0186151							12.91	1	28.8649	2	470.232	0.38188
VSLLALFK	32	1	1	PF3D7_0306900	1×Acetyl[K8]	0	890.571	0.00143172	0.000232022							13.31	1	86.7821	2	466.792	-5.02416	62	1	71.5106	2	445.789	-0.936822	54.08	1	91.8175	2	445.789	0.433875	53.19	1	90.0365	2	445.789	-0.0458691
NIPLFMVQNDSK	128	1	1	PF3D7_0307100	1×Acetyl[K12]	0	1412.73	0.0015117	0.000232022	25.47	0.56	43.2213	2	714.867	0.291175	38.14	0.6842	84.9808	2	706.87	0.669797	74.07	0.7432	52.7367	2	706.87	1.10183	72.58	0.7123	31.8362	2	706.87	0.0649464	56.15	0.625	31.4468	2	706.87	0.496983				0.874785	2	26.5343	0.936115	25	3.14258	0.923816
AFLINLK	10	1	1	PF3D7_0308000	1×Acetyl[K7]	0	825.531	0.0853693	0.00732243	10.52	1	63.1302	2	434.275	1.01496													30.88	0.2581	69.7586	2	413.269	1.22165	28.05	0.1786	69.0325	2	409.76	-0.616054										0.904707
NGSKNDKNLK	4	1	1	PF3D7_0308100	1×Acetyl[K7; K10; K4]	2	1159.61	0.40686	0.0324547	26.7	0.5926	20.5276	2	580.309	3.46411	21.85	0.4091	14.8933	3	387.207	0.794476							27.85	0.0714	40.7424	3	387.208	2.61036	27.85	0.0714	40.7424	3	387.208	2.61036
CITNSEIVPGAGSIEMQLSK	3	1	1	PF3D7_0308200	1×Acetyl[K20]	0	2150.05	0.00143484	0.000232022	13.33	1	38.1741	3	738.378	4.15248	11.41	0	93.5023	3	738.375	0.18111	15.05	1	75.7345	2	1075.52	-3.27797	40.8	0.561	77.2043	2	1067.53	0.835611										100	1					0.808853
NACNVAINK	4	1	1	PF3D7_0308200	1×Acetyl[K9]	0	1010.52	0.00160652	0.0002969													33.35	0.5455	17.381	2	505.762	0.555059	50.29	0.58	30.2675	2	502.253	-0.218674	50.29	0.58	30.2675	2	502.253	-0.218674							0.41763	1		0.844181
QLEMNNPQLLNELK	14	1	1	PF3D7_0308900	1×Acetyl[K14]	0	1683.87	0.000111426	0							15.2	1	77.4125	3	581.297	-0.940256	102.69	0.6408	59.0682	2	842.441	0.33241	70.73	0.5493	74.9892	2	842.443	3.59463
MVMQTIQNVVNELGVDDIDQK	6	1	1	PF3D7_0308900	1×Acetyl[K21]	0	2389.17	7.60734e-05	0													60.41	0.6167	83.8309	3	797.064	1.51646																			0.691814	6	5.56595
NTIINTPLFPQKPK	9	1	1	PF3D7_0308900	1×Acetyl[K14]	0	1610.93	0.000254753	5.08231e-05																			55.51	0.7143	66.8465	3	537.647	0.698453	49.15	0.551	66.6955	3	542.325	0.563589										1.02649
EIISNLAK	2	1	1	PF3D7_0308900	1×Acetyl[K8]	0	887.52	0.629181	0.0489689																			17.89	0.1667	46.0815	2	444.264	1.03113	17.89	0.1667	46.0815	2	444.264	1.03113
LQNIGGGVAAAPAGAAAVETAEAKKEDK	4	1	1	PF3D7_0309600	1×Acetyl[K25; K24; K28]	2	2637.38	0.00173355	0.0002969	15.21	1	71.2958	3	893.799	-4.18159							17.76	0.2222	68.9642	3	910.139	-7.71501	45.4	0.7111	54.9101	3	879.802	2.18761	45.4	0.7111	54.9101	3	879.802	2.18761										0.870939
KLQNIGGGVAAAPAGAAAVETAEAKK	5	1	1	PF3D7_0309600	2×Acetyl[K1; K26; K25]	2	2477.34	0.000224982	5.08231e-05							21.84	1	91.3707	3	840.458	4.76646	16.93	0.3529	107.768	3	826.452	1.94246	54.76	0.7636	53.5733	3	798.442	-1.93726	43.26	0.6279	54.0021	3	798.443	0.434454							0.01	1		0.807568
TPCPDKCINNDNNIIK	9	1	1	PF3D7_0310200	1×Acetyl[K6]	1	1957.91	0.00213023	0.000321338							58.31	0.7586	54.1392	2	979.46	0.928993																						0.412589	6	9.49127
NVIKTPCPDKCINNDNNIIK	12	1	1	PF3D7_0310200	2×Acetyl[K4; K10; K20]	2	2454.21	0.0464266	0.00392106							38.71	0.5897	72.1998	2	1227.61	-0.175234																						1.19813	5	3.34229
YNYDINIFNNVPVDIQKR	10	1	1	PF3D7_0310200	1×Acetyl[K17]	1	2288.2	0.000555375	8.48905e-05							59.08	1	109.346	2	1144.6	0.853907							11.05	1	86.6907	2	1113.06	-7.44022										1.52224	5	1.49309
ANNTVSNATSLKK	6	1	1	PF3D7_0310200	1×Acetyl[K12; K13]	1	1389.73	0.383917	0.0303836							16.84	1	33.6438	2	695.372	2.66222
NQTIKEKGGDIK	2	1	1	PF3D7_0310200	1×Acetyl[K7; K5]	2	1372.74	0.015979	0.00167579							40.48	0.575	38.5172	2	707.881	1.12763	14.91		46.9905	2	686.876	1.47769																0.937412	1
NTLSKGVKKTLYCK	12	1	1	PF3D7_0310200	3×Acetyl[K5; K8; K9]	3	1765.95	0.00200045	0.000321338							63.6	0.75	68.9442	2	883.48	0.396317
EQNEEVKNVIK	1	1	1	PF3D7_0310200	1×Acetyl[K7]	1	1371.71	0.319738	0.0240529							21.69	0.4091	45.1685	2	686.36	0.695221																						0.413661	1
YKNTLSKGVKK	2	1	1	PF3D7_0310200	2×Acetyl[K7; K10; K11]	3	1349.78	0.404639	0.0322309							24.15	0.2083	30.0461	3	450.598	0.075541	14.62	1	44.3065	2	654.388	-0.350602
NNKHNDMIGDVYYK	1	1	1	PF3D7_0310300	1×Acetyl[K3]	1	1752.8	0.44353	0.0348719													11.85	1	20.5583	3	584.941	4.91739																			0.01	1
TDEVNKYK	2	1	1	PF3D7_0310400	2×Acetyl[K6; K8]	1	1080.52	0.351803	0.027046							14.81	0.1333	51.4575	2	540.764	0.215075
GDENVKDDENVKDDENIK	4	1	1	PF3D7_0310400	1×Acetyl[K18]	2	2082.95	0.00123533	0.000197313													43.2	1	17.9714	3	694.99	0.416056																			0.999448	2	0.729458
YCQGGILSK	4	1	1	PF3D7_0310400	1×Acetyl[K9]	0	1032.53	0.00401497	0.000748624																			31.69	1	18.0164	2	516.766	-0.904092	31.69	1	18.0164	2	516.766	-0.904092										0.919406
GDTAISFNGQK	4	1	1	PF3D7_0310500	1×Acetyl[K11]	0	1137.55	0.0821397	0.00704995													12.9		72.6241	2	590.289	5.62073	26.8	0.1481	42.6919	2	569.282	2.45326	18.16	1	42.0245	2	569.281	1.16554							0.0294922	1		0.893098
VLPHMMFNASKLILSDYVNVAFENNEYYDNDVMLTLLR	2	1	1	PF3D7_0310600.2	1×Acetyl[K11]	1	4557.23	0.599012	0.0454625													14.55	0.1333	79.0781	5	912.252	0.751062																			100	1
GTSTEQTPYFGDKEK	16	1	1	PF3D7_0311100	1×Acetyl[K13; K15]	1	1729.79	0.00155646	0.000232022							29.72	0.0333	46.0379	2	865.4	0.820936							23.25	1	39.6696	3	563.264	-1.83915
NMIISGGK	1	1	1	PF3D7_0311400	1×Acetyl[K8]	0	861.45	0.395962	0.0314784													20.5	0.1	28.9016	2	418.221	0.12864	30.68	0.2258	36.9668	2	431.229	0.237438	30.68	0.2258	36.9668	2	431.229	0.237438
GKLYKLVSHSCVNTNDGK	8	1	1	PF3D7_0311800	1×Acetyl[K2; K5]	2	2062.04	0.344769	0.0260772													20.79	0.1429	29.1221	2	1031.53	1.98925	37.98	0.2895	79.8136	3	688.019	2.24912	34.72	0.1429	78.7433	3	688.019	2.07153
EMNPNYADIKFPDVK	2	1	1	PF3D7_0312400	1×Acetyl[K10]	1	1780.86	0.0549461	0.0045394													22.29	1	45.8161	3	594.291	0.437553																			0.3824	2	297.559
NVQAASQNVVMDMGKDEIYEEHLK	1	1	1	PF3D7_0312500	1×Acetyl[K24]	1	2748.3	0.00218312	0.000321338	13.7	1	71.2258	3	930.773	-1.32287							17.49	1	44.3399	4	687.83	0.142131																			0.822859	1
YKIYVER	1	1	1	PF3D7_0312800	1×Acetyl[K2]	1	1019.56	0.101109	0.00863092							19.41	1	47.0371	2	510.286	0.370749																						1.68464	1
DINETDDNNTNK	2	1	1	PF3D7_0313000	1×Acetyl[K12]	0	1392.59	0.00182608	0.0002969													57.55	0.4655	12.5764	2	696.798	0.378378	10.6	1	38.2614	2	721.312	0.436979													0.834479	1
QVQETNSLK	2	1	1	PF3D7_0313000	1×Acetyl[K9]	0	1088.56	0.237706	0.0191701													19.23	0.1579	15.327	2	523.778	0.888907	11.06	0	23.9849	3	363.524	-0.368687
DMYMNNPIDVNINNISLDEK	1	1	1	PF3D7_0313800	1×Acetyl[K20]	0	2426.09	0.362975	0.0282515													18.88	0.2105	22.8596	4	607.279	4.51911
NPDAPFVTKPGNILNGK	2	1	1	PF3D7_0315600	1×Acetyl[K17]	0	1781.95	0.00385044	0.0007208													15.69	1	60.3066	2	916.001	7.10359	31.5	1	62.7377	3	594.656	-0.507233	31.5	1	62.7377	3	594.656	-0.507233										0.764616
INIIKK	6	12	4	PF3D7_0315700; PF3D7_1142700; PF3D7_0903300; PF3D7_0315300; PF3D7_1210500; PF3D7_0607900; PF3D7_1005200; PFC10_API0014; PF3D7_0930100; PF3D7_0807400; PF3D7_1446500; PF3D7_0923200	1×Acetyl[K5]	1	770.513	0.590632	0.0445466																			29.31	0	61.252	2	385.761	0.857117
YSYNNK	2	1	0	PF3D7_0316200	1×Acetyl[K6]	0	788.357	0.214941	0.0179966													10.75		10.8464	2	394.682	-0.766465
IGQVVPVK	24	2	1	PF3D7_0316300.2; PF3D7_0316300.1	1×Acetyl[K8]	0	839.535	0.00133486	0.000197313							18.01	0.2222	23.504	2	441.276	-0.631648	58.45	1	26.1263	2	420.271	-1.23782	57.22	0.6842	44.4921	2	420.271	0.797816	55.06	1	43.8004	2	423.78	-0.233675							0.938615	4	6.48094	0.953753
NVENVEMIK	5	1	1	PF3D7_0316400	1×Acetyl[K9]	0	1140.57	0.610216	0.0465857													22.75		48.4794	2	570.787	-0.219845	22.61	0.1304	65.1915	2	570.788	1.27852	20.19		63.6052	2	570.788	0.42231										0.923972
PPNNSKYVLDPVSIK	1	1	1	PF3D7_0316600	1×Acetyl[K15; K6]	1	1719.94	0.190285	0.0162971							30.37	0.3	78.2151	2	856.964	-0.371367	10.58		74.2731	2	860.468	-6.09086	17.38	1	87.3115	2	860.47	-3.67775	17.38	1	87.3115	2	860.47	-3.67775				0.728802	1
QVLIRPSSK	5	1	1	PF3D7_0316800	1×Acetyl[K9]	0	1034.64	0.0225137	0.00212486													34.01	0.4412	19.214	2	517.826	1.58085																			0.948051	4	5.92294
SSGLLDLNKEEHVEK	2	1	1	PF3D7_0317200	1×Acetyl[K15]	1	1697.87	0.104181	0.00905076													26.81	0.3333	27.2643	3	566.628	-0.33163
QEGASFFNSK	56	1	1	PF3D7_0317600	1×Acetyl[K10]	0	1114.52	0.00256471	0.000383304	10.84	1	27.4678	2	578.769	2.46986	18.84	1	43.1196	2	557.763	1.96586	48.61	1	33.0692	2	557.762	-0.115162	59.37	0.8305	21.5133	2	557.762	0.761059	47.36	0.7872	21.1662	2	557.762	1.08964
KVGLGFATPK	52	1	1	PF3D7_0317600	2×Acetyl[K1; K10]	1	1017.61	0.000322985	8.48905e-05							28.11	1	46.9968	2	509.308	-0.682215	34.95	0.4286	45.8182	2	509.308	-0.142405	55.78	0.6071	47.2738	2	509.309	1.05717	55.78	0.6071	47.2738	2	509.309	1.05717
EMSTDDQDDVPLINK	4	1	1	PF3D7_0317700	1×Acetyl[K15]	0	1768.8	0.611423	0.046741													15.2	0.2	46.0269	3	590.273	1.19912	14.98	1	60.8664	3	590.273	2.13079													100	3	0	100
NVGMKGNLIDSEGFPR	3	1	1	PF3D7_0317800	1×Acetyl[K5]	1	1749.86	9.96301e-05	0							72.85	1	81.8429	2	891.951	1.99169	17.66	1	52.2273	2	875.436	3.82996																100	3	0
MNLEEFNELVK	54	1	1	PF3D7_0317800	1×Acetyl[K11]	0	1407.68	0.0434252	0.00362491													49.8	0.64	81.0274	2	704.345	0.799221	44.81	0.6222	94.9218	2	704.345	0.0187656	43.22	0.186	60.5788	2	691.339	2.33431
KYLNNLLKK	2	1	0	PF3D7_0318000	2×Acetyl[K1; K8]	2	1217.73	0.150489	0.0131721													35.32	0	47.5616	3	406.58	-0.866385
YSPTSPKYSPTSPK	4	1	1	PF3D7_0318200	1×Acetyl[K7]	1	1581.78	0.0611943	0.00492615							23.12	0.3478	39.0999	2	791.394	0.181097
LGGKFSPTQSPK	4	1	1	PF3D7_0318200	1×Acetyl[K4]	1	1288.69	0.0100566	0.00128742							26.32	0.3077	43.4409	2	644.849	0.842039	21.66	0.4091	48.9464	2	623.844	1.11995	14.54	0.0667	86.5568	2	644.845	-4.7467	14.54	0.0667	86.5568	2	644.845	-4.7467
SPTSVMHSPFSPFDHQNQQPVDATNLLFSPK	34	1	1	PF3D7_0318200	1×Acetyl[K31]	0	3453.65	1.94226e-05	0							16.88		89.1629	5	703.141	5.02002	42.76	0.4651	64.9208	3	1151.89	1.36171	86.29	0.6395	82.9752	3	1151.89	0.513423	86.29	0.6395	82.9752	3	1151.89	0.513423
GSIINISQIISCVGQQNVEGK	58	1	1	PF3D7_0318200	1×Acetyl[K21]	0	2279.25	1.19908e-08	0													124.25	0.879	77.3751	2	1140.13	0.790605	124.23	0.8629	93.0605	2	1122.59	0.206662	103.05	1	91.8597	2	1122.59	1.72971							0.778738	16	4.20006	0.782744
NNIFSMVASGSK	18	1	1	PF3D7_0318200	1×Acetyl[K12]	0	1254.61	0.000207953	5.08231e-05													71.8	0.8194	45.63	2	627.812	0.901492	60.06	0.6167	68.826	2	627.812	2.06906	44.79	0.7111	67.1818	2	627.812	1.87446							0.974736	7	12.8337	0.859714
SLCHPGECVGALAAQSIGEPATQMTLNTFHFAGVGSK	3	1	1	PF3D7_0318200	1×Acetyl[K37]	0	3850.84	0.0426151	0.00357652													36.45	0.4444	72.0998	4	963.464	-2.23076																			0.097566	2	29976.6
LLNSIQGANK	5	1	1	PF3D7_0318300	1×Acetyl[K10]	0	1057.6	0.00836603	0.0011321							11.43	0.0909	27.9971	2	550.309	-0.446776	15.87	0.1875	24.0759	2	529.303	-1.78628	48.81	0.6735	42.561	2	532.813	0.678385	48.81	0.6735	42.561	2	532.813	0.678385							1.00575	1		1.04727
VILPSQLK	106	1	1	PF3D7_0318700	1×Acetyl[K8]	0	939.587	0.11619	0.0103216							13.94	0.2143	67.6485	2	470.298	0.587411	33.85	0.4706	115.741	2	470.298	1.30197	17.11		45.6954	2	470.297	-0.192104	20.36	0.3	55.8287	2	449.292	0.00949814							0.0109256	6	13.1813	0.01
DADKNEYKPTGAEGQGIGVYNVVESEIK	3	1	1	PF3D7_0319500	1×Acetyl[K28]	1	3010.46	0.106156	0.00921755							14.71	0.3333	110.325	2	1533.76	-1.41465	23.52	0.375	92.9839	3	1004.16	1.26172																			0.01	3	0
GSDEGQNNIADDLINK	4	1	1	PF3D7_0320000	1×Acetyl[K16]	0	1702.79	8.07052e-07	0													123.92	0.7984	41.3669	2	851.896	-1.74513	115.48	0.7478	59.3359	2	851.9	2.69955	115.48	0.7478	59.3359	2	851.9	2.69955							0.893545	2	5.04218	0.725155
LYNENGYLMKPYAK	16	1	1	PF3D7_0320700	1×Acetyl[K10]	0	1703.85	0.000150787	5.08231e-05													14.35	0.2143	51.9929	2	873.435	3.96869	68.58	0.5507	52.2938	2	852.429	2.7446	59.31	0.4915	51.5242	2	852.428	1.45501
ILEPLKDLR	2	1	1	PF3D7_0320800	1×Acetyl[K6]	1	1145.7	0.0390091	0.0032602							22.4	1	83.1201	2	573.354	1.15683																						8.35237	2	11.8707
ELLMGIFEK	10	1	1	PF3D7_0320800	1×Acetyl[K9]	0	1086.6	0.167974	0.0148869													31.16	0.2903	63.0399	2	543.803	0.832977	24.02		81.9053	2	543.803	1.17	24.02		81.9053	2	543.803	1.17							1.03716	3	7.92694	0.913805
VLGLGKGGKGKTGSGK	68	1	1	PF3D7_0320900	3×Acetyl[K6; K11; K16; K9]	3	1569.9	8.9274e-06	0	10.82	1	59.9207	3	495.959	-7.51388	52.98	0.4717	52.9959	2	785.452	0.898254	104.92	0.5238	34.0415	2	785.451	-1.12343	116.76	0.5641	55.4775	2	785.451	-0.2681	92.78	0.5699	54.7328	2	785.451	-0.890155
VIGGKVGGKVGGK	52	1	1	PF3D7_0320900	2×Acetyl[K5; K9; K13]	2	1239.74	0.00012944	5.08231e-05	65.08	0.4615	26.7244	2	623.883	-0.0918366	73.63	0.5676	42.434	2	620.375	1.14903	72.3	0.5278	18.003	2	620.374	-0.721791	82.54	0.5542	47.4017	2	620.375	0.459781	67.73	0.3088	46.7547	2	623.885	2.1601	1.31101	2	0.423559	1.15202	5	18.1109	1.13753	8	3.13452	1.13498
VLGLGKGGK	58	1	1	PF3D7_0320900	1×Acetyl[K9; K6]	1	870.541	0.0097506	0.0012347							47.89		44.2102	2	435.774	0.668664	56.5	0.2321	31.6578	2	435.773	-1.29447	47.96		21.879	2	435.774	1.01922	47.83		21.5327	2	435.774	0.528441
VLGLGKGGKGK	46	1	1	PF3D7_0320900	2×Acetyl[K6; K9; K11]	2	1097.67	0.000353828	8.48905e-05							52.54	0.283	48.5629	2	549.337	-0.35102	71.89	0.2361	30.7355	2	549.337	-0.35102	86.04	0.2674	49.5585	2	549.338	0.538651	74.39	0.2703	50.2613	2	549.338	0.872277
VGGKVLGLGKGGK	74	1	1	PF3D7_0320900	2×Acetyl[K4; K13; K10]	2	1253.76	6.29148e-05	0							95.02	0.4316	60.6748	2	627.383	1.01888	79.77	0.325	39.4341	2	627.382	-1.22048	105.32	0.3143	58.6147	2	627.383	0.726792	105.32	0.3143	58.6147	2	627.383	0.726792
VGGKVGGKVLGLGK	62	1	1	PF3D7_0320900	2×Acetyl[K4; K8]	2	1352.83	3.75398e-05	0							65.97	0.8333	69.8529	2	676.917	0.718988	93.51	0.6596	48.8848	2	676.917	-0.273581	96.42	0.7396	65.8501	2	676.918	2.07249	95.39	0.7474	65.4724	2	676.918	2.07249
VGGKVGGKVLGLGKGGK	84	1	1	PF3D7_0320900	3×Acetyl[K4; K8; K17; K14]	3	1636.97	6.04285e-05	0							82.24	0.2439	72.8285	2	818.991	0.272994	89.62	0.3556	50.7256	2	818.99	-0.547283	79.94	0.225	67.2442	2	818.992	0.720418	79.94	0.225	67.2442	2	818.992	0.720418
GGKGKTGSGKTK	24	1	1	PF3D7_0320900	3×Acetyl[K3; K5; K10]	3	1231.66	0.0798384	0.00674436							51.95	0.3462	92.7414	2	616.336	0.358929	64.65	0.3231	11.4665	2	616.336	0.160709	44.19	0.5455	24.8462	2	616.335	-0.433951	44.19	0.5455	24.8462	2	616.335	-0.433951
VGGKVLGLGKGGKGK	38	1	1	PF3D7_0320900	3×Acetyl[K4; K10; K13; K15]	3	1480.88	4.96376e-05	0							84.27	0.1905	61.7931	2	740.946	0.662723	73.45	0.2192	41.8156	2	740.946	-0.326445	45.38	0.0222	59.9381	3	494.299	-2.47872	45.38	0.0222	59.9381	3	494.299	-2.47872
VIGGKVGGKVGGKVLGLGK	90	1	1	PF3D7_0320900	3×Acetyl[K5; K9; K13]	3	1856.14	4.4724e-06	0							81.29	0.6296	91.3808	2	928.577	0.845436	102.92	0.6602	61.5877	2	928.576	0.253547	102.91	0.6311	77.8485	2	928.576	0.779671	95.24	0.6526	77.9127	2	928.576	0.385078				1.11284	14	4.6883	1.10836	10	6.02895	1.07646
ATIAGGGVIPHIHKALMNK	6	1	1	PF3D7_0320900	1×Acetyl[K14; K19]	1	1991.15	0.00433799	0.000847196							44.64	0.4	72.0704	3	664.389	0.277582																						100	5	0
VGGKVLGLGK	46	1	1	PF3D7_0320900	1×Acetyl[K4]	1	969.609	0.000176881	5.08231e-05							64.14	0.7812	54.2499	2	485.308	-0.469352	64.85	0.7538	32.652	2	485.308	-1.09883	75.03	0.84	52.8545	2	485.309	2.23742	75.03	0.84	52.8545	2	485.309	2.23742
GGKGKTGSGK	8	1	1	PF3D7_0320900	2×Acetyl[K3; K10; K5]	2	960.511	0.00432359	0.000847196							10.46	1	83.3955	2	480.761	4.16328	63.3	0.7778	11.5566	2	480.759	0.287068	10.86	1	73.941	2	480.761	3.97265	10.86	1	73.941	2	480.761	3.97265
GKTGSGKTK	20	1	1	PF3D7_0320900	2×Acetyl[K2; K7]	2	947.516	0.52111	0.0396384													31.87	0.3438	11.6667	2	474.262	0.184065	29.7	0.5667	18.953	2	474.261	-0.266847	29.7	0.5667	18.953	2	474.261	-0.266847
VGGKVGGK	14	1	1	PF3D7_0320900	1×Acetyl[K4]	1	743.441	0.0625436	0.00505825													52.74	0.6415	13.3361	2	372.225	1.26017
VIGGKVGGK	21	1	1	PF3D7_0320900	1×Acetyl[K9; K5]	1	863.542	0.00946426	0.00120744													44.85	0.2889	19.0074	2	432.274	-0.9378	39.5	0.475	33.7972	2	432.275	-0.44304	39.5	0.475	33.7972	2	432.275	-0.44304							1.05647	5	6.30637	1.00724
VPLPPTAQKKPK	8	1	1	PF3D7_0320900	1×Acetyl[K9; K12]	1	1345.82	0.00415699	0.00079881													27.3	0.1111	22.4953	3	449.278	-0.235081	19.78	0.25	42.9926	3	449.279	0.853359	19.78	0.25	42.9926	3	449.279	0.853359
TNKPNIVQGQK	1	1	1	PF3D7_0321300	1×Acetyl[K3]	0	1268.7	0.271976	0.0210293							17.46	0.2353	37.0126	2	634.852	0.249249																						0.01	1
ANDNMFNACSHNNDDDKIIKK	2	1	1	PF3D7_0321900	1×Acetyl[K17; K20]	2	2536.14	0.607993	0.0463389							10.36	1	58.8239	3	846.051	-0.0444771																						100	1
DQLITNK	6	1	1	PF3D7_0322100	1×Acetyl[K7]	0	873.468	0.364397	0.0283986													22.55	0.1739	49.464	2	437.238	0.537984	31.99	0.2812	55.654	2	437.238	0.747615	14.03	0.0714	56.0411	2	437.238	0.607861							0.01	2	0	0.01
EATNILTAELK	65	1	1	PF3D7_0322900	1×Acetyl[K11]	0	1209.68	0.000195931	5.08231e-05	38.43	0.7105	41.0613	2	601.836	1.33283	39.58	0.6	70.653	2	601.836	1.33283	67.45	0.7313	46.2785	2	601.835	-0.697175	68.93	0.5942	28.2882	2	605.345	1.76835	65.28	0.6	65.3457	2	601.836	2.34783	0.280746	1		0.773255	2	3.64694	0.910727	15	3.23033	0.907033
MVDIMTAEASK	103	1	1	PF3D7_0322900	1×Acetyl[K11]	0	1195.57	0.000139599	5.08231e-05							12.8	1	22.1396	2	598.288	-0.859938	94.23	0.7128	31.0151	2	598.288	-0.451529	98.7	1	55.2339	2	601.799	3.14367	90.17	0.7667	55.1578	2	598.289	1.59052							0.879074	27	8.44999	0.905091
LMELHTDPKEESGK	42	1	1	PF3D7_0322900	1×Acetyl[K14]	1	1613.78	0.000349975	8.48905e-05							14.93	0.2	44.0509	3	552.604	1.61799	12.54		24.074	2	807.396	0.348372	68.36	0.6912	39.0166	2	807.397	2.0125	33.31	0.4545	38.7125	4	404.202	1.46634
EWYDLKAPK	6	1	1	PF3D7_0322900	1×Acetyl[K6]	1	1191.6	0.156023	0.0137569							37.02	0.5676	69.1118	2	596.306	0.241378
VLLKDLVK	20	1	1	PF3D7_0322900	1×Acetyl[K4]	1	969.634	0.00504778	0.00101743							21.33	0.381	79.1816	2	485.321	0.22976							58.64	0.7797	54.5833	2	464.316	0.509734	58.64	0.7797	54.5833	2	464.316	0.509734
TLVTKTIGK	5	1	1	PF3D7_0322900	1×Acetyl[K5]	1	967.626	0.00372509	0.000642284							42.19	0.619	48.5692	2	501.813	0.198649							17.69	0.1111	17.5791	2	484.318	3.60456										1.58517	3	1.66158
NFGKTLVTK	6	1	1	PF3D7_0322900	1×Acetyl[K4]	1	1007.59	0.0391144	0.00328466							37.61	0.5	52.3014	2	525.303	0.610399	14.3	0.1429	115.315	2	504.301	6.15409
APKMFLVR	4	1	1	PF3D7_0322900	1×Acetyl[K3]	1	1003.58	0.191919	0.0164344							22.77	0.5217	55.996	2	510.289	0.792948							10.94		63.6583	2	502.288	-6.63319
KMVDIMTAEASK	13	1	1	PF3D7_0322900	2×Acetyl[K1; K12]	1	1323.66	0.000250049	5.08231e-05							20.73	0.0476	58.6048	2	691.341	3.41837	90.06	0.7333	26.9428	2	662.337	1.62157	85.26	0.6118	48.4548	2	662.338	3.18934	81.46	0.7531	47.6705	2	662.337	1.16046							0.864735	6	3.90254	0.958281
FIPESIGKEIEK	6	1	1	PF3D7_0322900	2×Acetyl[K8; K12]	1	1389.76	0.0059746	0.00101743													21.48	0.1429	71.5767	2	737.394	-2.56384	49.92	0.54	55.1322	2	695.385	0.627419	49.92	0.54	55.1322	2	695.385	0.627419										0.90222
KGPVELTEEDIAFK	7	1	1	PF3D7_0323000	2×Acetyl[K1; K14]	1	1575.83	0.000129033	5.08231e-05													98.53	0.7475	40.5265	2	788.418	0.873927																			1.21301	7	4.96374
NDVSCK	4	1	1	PF3D7_0323100	1×Acetyl[K6]	0	764.324	0.631929	0.0492853																			13.39	0.2308	52.9237	2	382.666	1.15476	13.39	0.2308	52.9237	2	382.666	1.15476
NNNNMNVNENTDIIK	10	1	1	PF3D7_0323800	1×Acetyl[K15]	0	1760.84	5.67856e-06	0													86.93	0.7126	32.2318	2	880.924	-0.469803	98.92	0.8182	50.8671	2	880.925	0.570072	68.93	0.7826	50.324	2	880.927	2.71915							0.697048	2	11.398	0.638783
KKNPDDQISSLVSLVDNMNITQEK	4	2	1	PF3D7_0324100; PF3D7_0601200	2×Acetyl[K1; K2]	2	2730.42	0.000857762	8.48905e-05													70	0.7857	69.6628	3	910.809	-1.17712	18.16	1	94.2164	3	944.143	-6.56707	18.16	1	94.2164	3	944.143	-6.56707							1.03675	3	7.39695
KNPDDQISSLVSLVDNMNITQEK	3	2	1	PF3D7_0324100; PF3D7_0601200	1×Acetyl[K23]	1	2588.29	0.0185439	0.00181437													44.57	0.6444	78.7942	3	863.436	2.6826	10.32	1	108.001	3	877.431	-7.3637
KPDATLGGLPQIPLAMGAINGYVPSGDDNNPQK	1	1	1	PF3D7_0400400	1×Acetyl[K1; K33]	0	3406.69	0.364964	0.028469							29.36	0.3103	115.62	3	1150.23	-6.92218	30.66	0.0968	93.0057	3	1136.23	-1.86384
CGSILGAAMPEVGSIGGGLLYALNAWKTDAIAAATK	2	1	1	PF3D7_0401300	1×Acetyl[K27; K36]	1	3589.84	0.456345	0.0357505													19.18	0.1579	102.4	4	917.975	-5.14817	18.25	0.0556	105.179	3	1197.28	-1.03396	18.25	0.0556	105.179	3	1197.28	-1.03396
TKDPNMFNK	22	1	1	PF3D7_0401800	2×Acetyl[K2; K9]	1	1094.53	0.000284981	5.08231e-05													47.1	0.4255	18.4121	3	365.515	0.316382	30.29	0.5667	33.5933	3	365.515	1.32013	27.67	0.2857	33.0265	3	365.515	0.149091
NKIVFQDLSK	9	1	1	PF3D7_0401800	1×Acetyl[K2]	1	1198.69	0.000171393	5.08231e-05																			54.28	0.4074	48.8536	3	400.235	0.982481	31.9	0.375	48.1205	3	400.235	-0.69782										0.868145
NSTNQQITLQELK	2	1	1	PF3D7_0402300	1×Acetyl[K13]	0	1516.8	0.0017629	0.0002969																			40.32	0.35	54.8704	2	758.901	-1.88722	40.32	0.35	54.8704	2	758.901	-1.88722
YNNKNLEESFEK	6	1	1	PF3D7_0402400	1×Acetyl[K4]	1	1556.72	0.340348	0.0256598							25.01	1	52.2613	2	778.865	0.110289
NNIDNLNKIR	1	1	1	PF3D7_0403200	1×Acetyl[K8]	1	1269.71	0.226396	0.0186307							18.47	1	49.3735	2	635.358	-0.0488101																						2.38382	1
LMQDDEEEKDQGGILNK	5	1	1	PF3D7_0403200	1×Acetyl[K9]	1	1968.93	0.00202019	0.000321338													49	0.4082	23.718	3	656.982	1.52919	21.03	0.3333	65.0464	2	1010.46	1.08722													0.981789	4	2.04228
LEESNINNINK	4	1	1	PF3D7_0403700	1×Acetyl[K11]	0	1301.69	0.00021389	5.08231e-05													73.42	0.6712	23.5867	2	651.348	0.266524	27.83	0.0714	39.3816	2	644.333	3.60783	27.83	0.0714	39.3816	2	644.333	3.60783							0.853875	2	21.4232	0.752537
INNLIDSIK	7	1	1	PF3D7_0405100	1×Acetyl[K9]	0	1071.6	0.0983332	0.00845105																			32.14	0	68.3494	2	536.307	2.31885	31.38		66.8611	2	536.307	1.97711
NDNKNDSTHANTHDMVGDNNYDGGVK	4	1	1	PF3D7_0405400	1×Acetyl[K26]	1	2890.19	0.0141058	0.00158318													34.59	1	19.1437	4	708.803	0.649837	10.85	1	23.9197	3	964.072	2.50439	15.85	1	23.6669	4	723.307	4.82272
LLENIPMPWEQIK	14	1	1	PF3D7_0405400	1×Acetyl[K13]	0	1624.9	0.00413205	0.00079881													42.02	0.7143	75.3023	2	812.952	1.01731	13.69	0.0714	72.4215	3	556.307	0.0280441													0.896335	8	3.18312
ALNMAIPGGPK	18	1	1	PF3D7_0405400	1×Acetyl[K11]	0	1075.6	0.00196408	0.000321338													35.45	1	38.7723	2	538.305	-0.652727	45.11	0.7333	59.5014	2	538.306	0.936133	39.06	0.6923	58.8293	2	538.306	0.709153							0.90828	4	14.0572	0.849987
TFNTDIEAK	5	1	1	PF3D7_0405800	1×Acetyl[K9]	0	1080.52	0.0276803	0.00245341													28.97	0.2759	28.8303	2	540.765	1.55688	29.02	0.5862	42.8092	2	519.759	0.156258	29.02	0.5862	42.8092	2	519.759	0.156258							0.01	3	0	1.18399
NNMGTNNNFNNTNTFANNK	6	1	1	PF3D7_0405900	1×Acetyl[K19]	0	2143.92	3.41871e-06	0													100.19	0.85	28.0492	2	1072.46	0.392411	14.1	1	69.7816	3	734.646	-1.41979	14.1	1	69.7816	3	734.646	-1.41979
DSADKMPLETQLAIEEIK	88	1	1	PF3D7_0406200	1×Acetyl[K5; K18]	1	2045.07	1.62358e-06	0							35.04	0.7143	101.925	2	1037.03	0.311575	86.22	0.814	56.686	2	1023.04	2.06676	97.62	0.7755	75.2902	2	1023.04	1.05203	93.9	0.7553	75.1536	2	1023.04	0.335744				0.963341	4	20.8047	0.978954	23	4.22336	0.960443
YKPILFTGDTLFIAGCGR	1	1	1	PF3D7_0406400	1×Acetyl[K2]	0	2043.09	0.00577269	0.00101743													18.53	1	66.7768	3	681.702	0.233998																			1.37249	1
KENMTEEKENMTEK	2	1	1	PF3D7_0406500	1×Acetyl[K14]	2	1740.78	0.0413711	0.00351415													33.83	0.6176	14.0326	3	580.932	1.58753
LQMNNSTPSITSNGNKK	1	1	1	PF3D7_0406500	1×Acetyl[K17]	1	1833.91	0.304976	0.0230274													16.29	0.25	78.038	3	631.307	-5.26408	25.38	0.56	40.7277	3	611.977	1.58462	21.25	0	89.6477	3	631.309	-3.61876										1.01396
KLSQELENINK	3	1	1	PF3D7_0407300	2×Acetyl[K1; K11]	1	1315.72	0.0328183	0.00279347																			39.76	0.35	41.3334	2	658.365	1.16349	39.76	0.35	41.3334	2	658.365	1.16349										0.877791
YSLPIIMGGSHVATNSYMNFQHHK	1	1	0	PF3D7_0407600	1×Acetyl[K24]	0	2764.3	0.0519593	0.00432176							12.6		97.4294	3	922.103	-1.46054							13.47	1	22.7067	3	930.773	-3.35891
EPISNNNLNNINNSTEIK	1	1	1	PF3D7_0408500	1×Acetyl[K18]	0	2049.05	7.68063e-05	0	13.38	0.0769	42.7532	3	690.675	0.788625							75.42	0.7733	35.1248	2	1025.03	-0.10668	24.01		95.3943	3	683.694	7.81011													1.98148	1
AEELLKK	4	1	1	PF3D7_0408500	1×Acetyl[K7]	1	830.498	0.239507	0.0193278							11.37	0	29.9827	2	436.759	3.25266	32.14	0.0312	31.8613	2	415.752	-0.838223	18.64		22.1807	2	415.753	1.14607
SFINPNVLPK	10	1	1	PF3D7_0408500	1×Acetyl[K10]	0	1128.64	0.0936346	0.00808309													18.24	0.0556	49.3463	2	564.824	-0.918788	24.45	0.5833	68.6265	2	564.825	0.487251	24.45	0.5833	68.6265	2	564.825	0.487251							0.924945	2	0.063913	1.0048
GNINENIFSMNNTYNNMK	2	1	1	PF3D7_0409400	1×Acetyl[K18]	0	2131.97	0.000118017	0							11.65	1	49.085	3	725.989	4.3166	68.03	0.8088	50.5653	2	1066.49	0.757633																			1.13289	2	83.4677
GNINENIFSMNNTYNNMKGPEGETSNTQAK	2	1	1	PF3D7_0409400	1×Acetyl[K30]	1	3317.48	0.000462349	8.48905e-05													14.67	0	35.0852	3	1135.85	3.08773	88.87	0.8876	65.878	3	1106.5	0.904896																0.783408
VSCNNCNGSGKKPGTNLTICK	4	1	1	PF3D7_0409400	2×Acetyl[K12; K21]	1	2316.1	0.0520008	0.00432176																			33.84	0.6471	36.1399	3	772.705	1.29887	22.51	0.5217	35.8124	3	772.703	-0.835695										1.10989
ITPYQSNAVIK	3	1	1	PF3D7_0409600	1×Acetyl[K11]	0	1233.68	0.0610698	0.00490388													35.97	0.3889	28.5468	2	617.345	-0.525445	28.43	0.4643	47.1943	2	624.364	2.78582													0.933989	1		0.909696
MDILITTPYDKEVCEIGEITNK	2	1	1	PF3D7_0410400	1×Acetyl[K11]	1	2624.28	0.00995903	0.00128742																			27.65	0.4643	97.4346	3	875.432	-0.774704	27.65	0.4643	97.4346	3	875.432	-0.774704										0.771465
QIDNSSNNNNMSSMNNIK	15	1	1	PF3D7_0410800	1×Acetyl[K18]	0	2038.91	1.10323e-06	0													118.95	1	26.2203	2	1012.94	-0.465031	109.89	1	44.2881	2	1019.96	0.0641321	86.85	0.7356	43.6403	2	1012.94	-0.826743							1.00499	3	1.58755	0.922617
MQNVADDLNNKENIK	2	1	1	PF3D7_0410800	1×Acetyl[K15]	1	1752.87	0.150878	0.0132786													32.53	0.3939	24.0207	3	584.961	1.64489	13	1	31.0064	2	905.943	4.10105	13	1	31.0064	2	905.943	4.10105							1.04453	2	23.1242
NAGSSLSEGNIYNHLNVGFNANINSMKNMNNMK	2	1	1	PF3D7_0411000	1×Acetyl[K27]	1	3671.66	0.371371	0.0290105																			17.5	0.1111	91.1373	3	1224.56	-0.173558	17.5	0.1111	91.1373	3	1224.56	-0.173558
EEKGQILK	6	1	1	PF3D7_0412000	1×Acetyl[K3]	1	993.569	0.0292218	0.00257249							42.16	0.5238	34.5659	2	497.288	-0.00507765																						1.11147	4	3.68623
HDHNQANIKDSVPLNGQTGVSNDTPQNLSSDASK	5	1	1	PF3D7_0412000	1×Acetyl[K9]	1	3637.72	0.00232701	0.00035233							73.42	0.8219	61.3868	4	910.186	0.428103																						1.21418	2	6.54271
DSVPLNGQTGVSNDTPQNLSSDASK	26	1	1	PF3D7_0412000	1×Acetyl[K25]	0	2531.19	8.17289e-05	0													88.31	1	38.4258	2	1266.1	-0.620922	50.28	0.76	54.8689	2	1266.09	-1.39255	50.28	0.76	54.8689	2	1266.09	-1.39255
TDKISAADIAAIAQEAGMQAIR	1	1	1	PF3D7_0413600	1×Acetyl[K3]	1	2272.23	0.00544582	0.00101743							16.29	1	106.022	3	762.729	-1.93045	36.26	1	70.0815	3	758.083	-0.377976	21.8	0.2273	78.8158	3	748.725	-1.90956	21.8	0.2273	78.8158	3	748.725	-1.90956							0.925741	1
EDLKPSVSVALHR	2	1	1	PF3D7_0413600	1×Acetyl[K4]	0	1450.8	7.84168e-05	0													62.07	0.7097	27.2395	3	484.272	-0.222492	16.62	0.1176	100.084	2	746.906	-5.4446
GEQNPNNFTVAICTGGGPGFMEAANK	14	1	1	PF3D7_0413700	1×Acetyl[K26]	0	2681.21	1.42689e-07	0													109.05	1	60.3608	2	1341.11	-0.403665	102.91	1	76.4799	3	894.408	0.00107257	54.99	0.7818	75.8472	3	894.406	-1.43306							0.973275	4	7.53028	1.00977
VQPNSTDVLNGQKEQETSPGDSMLQK	4	1	1	PF3D7_0413900	2×Acetyl[K13; K26]	1	2830.35	0.00263194	0.000406933							14.83	0.2	22.4092	4	729.354	7.31439							35.66	1	53.282	3	944.123	0.359475
EVAMAALILNK	5	1	1	PF3D7_0413900	1×Acetyl[K11]	0	1172.67	0.00207998	0.000321338													45.93	0.4565	55.7051	2	586.84	0.826514	27.47	0.2222	82.0573	2	607.845	0.642312	27.47	0.2222	82.0573	2	607.845	0.642312							0.773493	3	0.635281	0.0706951
EEVNSNNLDSIINLGVK	4	1	1	PF3D7_0413900	1×Acetyl[K17]	0	1857.96	4.67631e-05	0													91.95	0.6522	62.8037	2	929.48	-1.09617	85.66	0.7093	80.9976	2	929.483	1.33478	19.55	0.1	43.6212	3	638.668	-5.39289							0.512815	3	12.2579	1.07839
KQNNTAGSIK	1	1	1	PF3D7_0414700	1×Acetyl[K10]	1	1102.59	0.534893	0.0402362																			21.86	0.4091	61.2598	2	551.799	5.1802																0.0291754
LQEFGIEGSKTIR	12	1	1	PF3D7_0414900	1×Acetyl[K10]	1	1533.85	0.00175758	0.0002969							52.14	1	68.4486	2	767.426	-0.405424																						0.726233	6	10.586
LQEFGIEGSK	16	1	1	PF3D7_0414900	1×Acetyl[K10]	0	1114.59	0.0679204	0.00546366													29.61	0.4667	27.1946	2	557.797	1.06594	52.66	0.6038	49.9601	2	557.797	0.846897	52.66	0.6038	49.9601	2	557.797	0.846897							0.678065	3	5.6955	0.67328
DLSAQEIMETFKCVGNVLGADIMLTSK	1	1	1	PF3D7_0416000	1×Acetyl[K12; K27]	1	3042.5	0.440596	0.034719							16.32	0	35.0544	4	761.381	-0.230015	21.29	1	32.0562	3	1034.17	-1.73292	20.07	0.35	100.989	3	1004.83	-3.12276										100	1
VEGGSLEVANKLSEK	2	1	1	PF3D7_0416400	1×Acetyl[K11]	1	1601.84	0.0024741	0.000383304							34.89	0.6571	64.0004	2	801.423	0.689643
NNNNNNILDEQKEDKDKVNSIEK	4	1	1	PF3D7_0416400	4×Acetyl[K12; K15; K17; K23]	3	2715.32	0.00335799	0.000527008													57.59	0.7069	22.4166	3	905.779	1.11177																			1.51509	3	81.9637
YLNKETVDNVNDMPNSK	12	1	1	PF3D7_0417200	1×Acetyl[K17]	1	1980.93	0.000568273	8.48905e-05	13.12	1	19.7192	3	666.313	-1.67682													54.39	0.5926	43.6345	3	660.984	1.87412	42.22	0.5	43.5233	3	660.984	1.78168
QLNENIGIDSEK	5	1	1	PF3D7_0417300	1×Acetyl[K12]	0	1373.71	0.000998454	0.000164572													79	0.7215	31.3579	2	687.358	0.147793	42.04	0.6667	46.244	2	687.36	2.99137	16.95		56.0932	2	701.348	2.72845							1.07036	3	6.76031	0.851747
INQMNQMNQMNK	2	1	1	PF3D7_0417400	1×Acetyl[K12]	0	1493.67	0.00423279	0.000825644																			58.87	0.6271	39.7201	2	747.336	-0.423501	58.87	0.6271	39.7201	2	747.336	-0.423501										0.713021
VIIDNKESVK	2	1	1	PF3D7_0418200	1×Acetyl[K6; K10]	1	1186.67	0.633581	0.0495239													37.54	0	48.8359	2	593.841	5.50087
LPSNFALKTIR	8	1	1	PF3D7_0418600	1×Acetyl[K8]	1	1301.76	0.000178772	5.08231e-05							78.44	0.8077	80.4624	2	651.383	0.437877																						0.978399	6	1.41784
LMNILPLLK	7	1	1	PF3D7_0418700	1×Acetyl[K9]	0	1054.67	0.0222919	0.0020781													47.15	0.3404	74.8951	2	527.838	0.229421	34.98	0.5714	93.0877	2	531.347	0.617968	30.28	0.1667	85.7684	2	527.837	-3.12712							0.906424	4	18.6759	0.627856
FDEAGQVNLK	34	1	1	PF3D7_0419600	1×Acetyl[K10]	0	1120.56	0.000510881	8.48905e-05													76.21	0.5921	24.3024	2	560.787	2.53302	68.97	0.5072	44.7585	2	560.786	1.44365	68.97	0.5072	44.7585	2	560.786	1.44365
MDDDKNDYNPEEEVVTGNWNTPK	118	1	1	PF3D7_0419600	1×Acetyl[K5]	1	2752.17	0.000677125	8.48905e-05													78.89	1	53.1265	2	1376.59	0.0887262	71.93	0.6806	69.7629	2	1376.59	2.74998	66.03	0.8485	66.3011	2	1384.59	2.18976
VELKEVEIK	13	1	1	PF3D7_0419600	1×Acetyl[K4]	1	1086.64	0.004185	0.00079881													18.02	0.0556	112.834	2	564.827	-4.50326	31.36	0.2258	48.4074	3	362.886	1.69086	30.66	0.4839	46.9493	3	365.225	1.41687										1.00157
INNVDEQNNNMDEK	2	1	1	PF3D7_0420000	1×Acetyl[K14]	0	1683.74	6.54697e-05	0													103.05	0.8058	17.0247	2	842.371	-0.373313	15.23		77.8823	2	871.376	2.66034													0.885001	2	7.97139
SLLDKK	4	1	0	PF3D7_0420200	1×Acetyl[K5]	1	745.445	0.627099	0.0486985													31.24		33.8516	2	373.227	1.08569
DIKNVNNMNNMNNMNNMNNYNFLFADK	1	1	1	PF3D7_0420300	1×Acetyl[K27; K3]	1	3332.43	0.588512	0.0444501													10.3	1	93.2712	2	1666.72	2.11952																			100	1
EYNIQVQCHVPLFIVTK	1	1	1	PF3D7_0422000	1×Acetyl[K17]	0	2088.09	0.00349491	0.000557578													15.02	0.2667	101.913	3	710.711	6.26033	12.32	1	80.2539	3	696.704	1.36154
GDINMDQFNEKK	2	1	1	PF3D7_0422100	1×Acetyl[K11]	1	1487.69	0.00445987	0.00092731							50.33	0.06	52.9838	2	744.348	-1.02955																						0.850331	1
NFQMNAEDDDNNRGDINMDQFNEKK	5	1	1	PF3D7_0422100	1×Acetyl[K24; K25]	2	3051.29	0.0197732	0.00191332							26.18	1	64.885	3	1017.77	3.48805																						0.781723	1
AYHEQLSVSEITNSAFEPASMMAK	5	1	1	PF3D7_0422300	1×Acetyl[K24]	0	2673.22	0.00103121	0.000164572													55.14	1	61.7233	3	881.079	-1.68359	23.87	0.5833	25.2479	3	891.738	-6.74073	23.87	0.5833	25.2479	3	891.738	-6.74073							1.05884	4	7.28155
QSEFSKIIR	3	1	1	PF3D7_0422500	1×Acetyl[K6]	1	1163.66	0.00510883	0.00101743							57.97	0.7414	63.2921	2	582.334	-0.0466118																						100	2	0
MQNVIIFVTDQK	4	1	1	PF3D7_0422500	1×Acetyl[K12]	0	1435.76	0.000532575	8.48905e-05							14.2	0.0714	74.7181	3	493.264	3.14607	60.93	0.623	55.8063	2	718.387	4.05932	16.85	0.1176	76.0028	2	747.384	-3.77116	16.85	0.1176	76.0028	2	747.384	-3.77116							1.37137	3	24.6797
SIHNMINLNISNMDIIK	2	1	1	PF3D7_0422500	1×Acetyl[K17]	0	2044.02	0.00156441	0.000232022							19.22	0.2105	32.0692	4	512.533	-3.05319	39.45	0.6923	64.5742	3	657.345	0.71222	25.94	0.3846	87.0486	2	1022.51	-3.50152	25.94	0.3846	87.0486	2	1022.51	-3.50152							0.604364	2	11.2204
EVAENNMNVASSNNNNNNNSNSNNIYK	4	1	1	PF3D7_0422500	1×Acetyl[K27]	0	2983.28	0.000555144	8.48905e-05													58.96	0.7797	28.5605	3	995.102	2.51142	35.07	1	44.3652	3	997.441	2.86853	35.07	1	44.3652	3	997.441	2.86853							0.452124	1		0.798122
NKEVAENNMNVASSNNNNNNNSNSNNIYK	4	1	1	PF3D7_0422500	1×Acetyl[K29]	1	3232.44	1.34707e-07	0													13.3	0	86.4961	3	1092.15	-7.86437	98.47	0.8061	40.2032	3	1078.15	2.66586																0.768131
QLVIDEADEMLNK	16	1	1	PF3D7_0422700	1×Acetyl[K13]	0	1517.75	0.00165676	0.0002969													68.59	0.7101	54.8838	2	759.379	-0.828522																			0.848875	9	10.1072
KNVEMGVTENNYIK	5	1	1	PF3D7_0423500	1×Acetyl[K14]	1	1645.83	0.00385227	0.0007208													17.48	0.2941	93.5493	2	852.428	6.31006	73.21	0.7397	47.159	2	823.421	0.739245	73.21	0.7397	47.159	2	823.421	0.739245										1.19462
KPEVSGDEKDESKK	12	1	1	PF3D7_0423700	1×Acetyl[K13]	2	1575.79	0.00378963	0.000703011													46.79	0.5745	10.2695	4	394.702	0.627484	26.04	0.3077	89.2705	2	809.397	-6.12904	26.04	0.3077	89.2705	2	809.397	-6.12904
SNKKPEVSGDEKDESK	16	1	1	PF3D7_0423700	1×Acetyl[K16]	2	1776.86	0.00318997	0.000502197													45.75	1	10.6938	3	592.959	0.524725
VLPQLYIPK	4	1	1	PF3D7_0424200	1×Acetyl[K9]	0	1119.69	0.234234	0.0190178	11.39	1	54.3302	2	560.344	-7.92649													25.31	0.48	72.5095	2	535.834	-0.176685	22.21	0.3636	72.4397	2	535.835	0.963455										0.606787
LNTIGNLFEGEKYNILEDTQK	15	1	1	PF3D7_0424600	1×Acetyl[K12]	1	2495.29	9.78188e-05	0							50.54	0.6863	118.587	3	832.434	1.37222	23.54	0.5	63.7799	3	813.751	-0.559824	52.62	0.7925	81.8802	3	813.752	0.416041	37.34	0.7297	81.2223	3	818.431	1.37325				0.848721	5	5.36519	0.917022	1		0.856394
LNSCNQIMESSEK	64	1	1	PF3D7_0424600	1×Acetyl[K13]	0	1546.69	1.05803e-05	0							19.4	1	46.4431	2	791.35	2.16209	88.06	0.8636	21.6853	2	773.851	-0.477039	90.04	0.8111	39.7877	2	773.851	0.154347	90.04	0.8111	39.7877	2	773.851	0.154347				0.986717	1		0.921013	9	9.45117	0.927201
LTAINTTCEVPLASPDVDTIVVTSIIIIILVIVLIIFIYFLIK	2	1	1	PF3D7_0425000	1×Acetyl[K43]	0	4811.82	0.572974	0.0431157																			11.94	1	109.598	3	1604.61	1.03068	11.94	1	109.598	3	1604.61	1.03068
VIGQEVIKGDVNEEGPENK	46	1	1	PF3D7_0500800	1×Acetyl[K8]	1	2068.07	8.84268e-06	0	14.31	1	23.846	3	704.034	0.960144							92.9	0.7849	29.802	2	1034.54	-1.63765	93.91	0.7021	48.2988	2	1027.53	1.75141	92.45	0.7391	48.7889	2	1034.54	1.66781							0.992404	14	5.1112	0.995858
DKVIGQEVIKGDVNEEGPENKDK	5	1	1	PF3D7_0500800	1×Acetyl[K10; K2]	3	2554.32	0.000242465	5.08231e-05	12.47	0	37.5312	4	656.827	-6.71607							26.24	1	24.4065	4	639.334	-1.55327	71.61	1	44.6483	3	852.112	1.65391	24.67	1	44.0883	4	639.335	0.358324							1.42904	1		1.13916
KDVIEQEIVSEEVNEKDTK	19	1	1	PF3D7_0500800	1×Acetyl[K1; K19; K16]	2	2232.12	6.17368e-06	0							13.7	1	64.8119	3	763.395	0.185964	90.62	0.8242	31.3006	2	1116.57	-0.308471	79.54	0.775	52.1905	3	744.715	2.63865	57.96	0.7931	51.4206	3	744.714	1.81834				1.24942	1		0.938342	7	4.31157	1.03963
KSFFQMLGCNFLCNK	4	1	1	PF3D7_0500800	1×Acetyl[K1]	1	1893.88	0.0547511	0.0045394							21.04	1	109.412	3	631.966	0.561207	15.49	0.2667	60.1876	2	976.447	0.245465
VLGEGDKEDVK	34	1	1	PF3D7_0500800	1×Acetyl[K11]	1	1188.61	0.00186769	0.0002969							11.26	1	73.0339	2	615.815	0.965222	73.01	0.7534	16.7172	2	594.81	1.46647
DKVIGQEIIIEEIKK	2	1	1	PF3D7_0500800	1×Acetyl[K15]	2	1832.12	0.00241473	0.00035233							12.79	0.1538	69.0906	5	367.23	-1.29262	52.07	0.5769	43.9971	3	585.68	-0.197835																			0.88982	2	0.385491
DKEIEQEKEKEEVK	8	1	1	PF3D7_0500800	1×Acetyl[K2]	3	1760.89	0.137469	0.012228													38.93	0.3333	12.9394	3	587.636	1.27636																			0.962804	5	3.11258
KQVEEGIKENDTEGNDK	5	1	1	PF3D7_0500800	1×Acetyl[K1]	2	1932.91	0.00346696	0.000557578													60.45	0.8	13.612	3	644.976	-0.387388	18.61	0.3158	58.6626	2	987.961	-5.47467	18.61	0.3158	58.6626	2	987.961	-5.47467							1.05064	4	4.62478
QVEEGIKENDTESKDK	11	1	1	PF3D7_0500800	2×Acetyl[K7; K16]	2	1855.9	0.311592	0.0234901													28.42	0.5714	13.8118	2	928.456	2.60095	13		30.4144	2	970.464	0.342734	13		30.4144	2	970.464	0.342734							0.95468	7	3.39723
EIMKEDVNEKDTANKDK	3	1	1	PF3D7_0500800	3×Acetyl[K4; K15; K17]	3	2006.97	0.102847	0.00884105													47.45	1	15.3955	3	669.662	1.42115	11.53	0.1667	90.2575	2	1032.99	-1.59117	11.53	0.1667	90.2575	2	1032.99	-1.59117							0.96481	3	4.44095
EIMKEDVNEKDTANK	16	1	1	PF3D7_0500800	3×Acetyl[K4; K10; K15]	2	1770.87	0.00595784	0.00101743													53	0.7358	16.858	3	590.961	2.10427																			0.946797	9	3.25428
VIGQEVIKGDVNEEGPENKDK	30	1	1	PF3D7_0500800	2×Acetyl[K8; K19]	2	2311.2	1.18586e-05	0													74.26	0.8514	24.6833	3	771.072	1.73645	76.32	0.75	46.1623	3	771.072	2.2118	62.26	0.7903	46.0063	3	766.395	3.67151							0.980135	12	2.5233	0.971638
DKVIGQEVIK	4	1	1	PF3D7_0500800	1×Acetyl[K10]	1	1142.7	0.00396409	0.0007208													28.84	0.1724	27.4012	3	390.896	0.669179	44.3	0.5	43.1152	3	381.571	0.774602	44.3	0.5	43.1152	3	381.571	0.774602										0.952841
VKGPEIITEEVK	15	1	1	PF3D7_0500800	1×Acetyl[K2]	1	1341.76	0.000605692	8.48905e-05													58.07	0.7069	28.2001	2	671.385	0.285953	52.41	0.4231	50.1163	2	671.385	0.376931	52.41	0.4231	50.1163	2	671.385	0.376931										23.4664
DNVIVQEIMNEDVNEKDTESKDK	9	1	1	PF3D7_0500800	1×Acetyl[K21]	2	2706.3	0.000718455	8.48905e-05													39.02	0.641	45.4331	3	902.769	-1.56412	12.05		71.9027	3	922.111	5.73771													1.13054	6	15.3927
LAEKEENEGEKLGENVNDGASENSEDPKK	24	1	1	PF3D7_0500800	3×Acetyl[K4; K28; K29]	3	3159.46	0.000240109	5.08231e-05													65.21	0.6	19.7262	4	790.619	-0.458522	62.27	0.7903	37.8991	4	790.621	1.85967	62.27	0.7903	37.8991	4	790.621	1.85967
ELQFIK	3	1	1	PF3D7_0500800	1×Acetyl[K6]	0	777.451	0.417548	0.0333296																			30.97	0.129	53.9921	2	389.229	1.01646	19.84	0.1	49.9443	2	410.236	4.30882										0.966286
DIYKPIQSYANNFSK	77	1	1	PF3D7_0501000	1×Acetyl[K4]	0	1801.93	5.48125e-05	0							17.56	1	81.4716	2	915.457	0.0785399	80.85	0.8272	42.7618	2	901.469	-0.10088	87.24	0.7701	63.0004	2	901.471	2.06693	80.61	0.7284	61.4368	2	901.47	0.71205				1.47708	2	156.383	1.04697	18	19.9549	0.884243
HLLQQINTYK	29	1	1	PF3D7_0501200	1×Acetyl[K10]	0	1257.7	0.00119889	0.000197313							46.42	0.6739	44.3772	2	629.351	0.269381	67.61	0.6029	24.8506	2	629.352	1.91938	71.49	0.7042	46.8483	2	629.352	1.82232	57.45	0.5965	45.7996	2	629.352	2.1135				0.882415	5	3.33292	0.843298	8	3.36158	0.830454
HEENHKPQMVGQAPPEK	26	1	1	PF3D7_0501200	1×Acetyl[K6]	0	1955.94	0.00298818	0.000406933													43.57	1	15.7928	3	652.652	1.05733	12.27	1	29.0004	4	489.741	0.769607	12.27	1	29.0004	4	489.741	0.769607
TQQNPQQNAQQNTQQNTQQQSTTK	92	1	1	PF3D7_0501300	1×Acetyl[K24]	0	2772.29	1.84983e-06	0													112.57	0.8584	12.7596	2	1386.65	0.836927	96.63	0.8041	23.6484	2	1386.65	0.660798	96.63	0.8041	23.6484	2	1386.65	0.660798
LSEINNIISGDFLSTLK	54	1	1	PF3D7_0501500	1×Acetyl[K17]	0	1885.06	1.79758e-07	0													95.73	0.7604	83.2505	2	932.507	0.0504049	115.11	0.8609	97.1221	2	943.033	0.579393	115.11	0.8609	97.1221	2	943.033	0.579393							0.632127	19	9.9893	0.652824
KIEGVNVLTSVIESAQDVADLK	17	1	1	PF3D7_0503400	2×Acetyl[K1; K22]	1	2342.3	5.09518e-08	0													127.51	0.9219	88.5698	2	1171.65	0.298659	58.34	0.7931	102.35	3	781.437	-1.40084	58.34	0.7931	102.35	3	781.437	-1.40084							1.11282	10	16.5527	1.18212
LNKFIWSK	2	1	1	PF3D7_0503800	1×Acetyl[K3]	1	1084.63	0.574334	0.0432461							32.66	0.5455	74.9107	2	542.817	0.599675																						1.19901	2	3.37228
FNMETLPNNEQVFHCASAIASK	2	1	1	PF3D7_0504400	1×Acetyl[K22]	0	2508.16	0.392276	0.0312825																			11.09		74.0534	3	836.729	3.52521	11.09		74.0534	3	836.729	3.52521										0.553343
NNSAVNNMGITK	2	1	1	PF3D7_0504800	1×Acetyl[K12]	0	1269.63	0.154017	0.0136571													17.13	0.1765	28.3751	2	631.814	4.02015	16.65	1	40.5348	2	635.321	1.63202	16.65	1	40.5348	2	635.321	1.63202										0.658191
NEFIDLSNIPLLTLPK	4	1	1	PF3D7_0504800	1×Acetyl[K16]	0	1827.03	0.0017012	0.0002969													56.21	0.7143	93.8368	2	914.016	-0.678308	10.36	1	97.8772	2	935.025	3.35045													0.416206	4	22.6311
NQTLEKPLHSLYNDNSLCISYSEK	1	1	1	PF3D7_0504800	1×Acetyl[K6]	0	2902.4	0.0793953	0.00670192																			14		104.962	2	1451.7	-1.16393
QNEINNNVPEKR	4	1	1	PF3D7_0505500	1×Acetyl[K11]	1	1503.76	0.00539022	0.00101743							40.07	0.425	30.8614	2	752.385	-0.3537							13.32	1	13.0368	3	485.582	-1.28481										34.2882	2	337.758				0.936127
LTNLLYEPNKEIDDNLLLLDDNNNNNIKK	1	1	1	PF3D7_0505500	1×Acetyl[K28]	2	3468.8	0.0653543	0.00529627							23.34	0.2174	108.911	3	1156.94	1.17694																						1.20159	1
INMLDMFLSK	2	1	1	PF3D7_0505500	1×Acetyl[K10]	0	1218.63	0.538557	0.0404456													48.21	0.7708	77.5823	2	609.82	-0.437483	12.22		26.834	2	606.315	4.45719	12.22		26.834	2	606.315	4.45719							1.03449	1
IIDNINKEPINGDMLSTDK	2	1	1	PF3D7_0505500	1×Acetyl[K7]	1	2158.14	0.00780795	0.0011321													45.35	0.7333	41.0609	3	720.052	-0.344255	11.76	1	66.5376	3	724.697	-4.76037	11.76	1	66.5376	3	724.697	-4.76037							1.22562	1
TFEFEKIR	1	1	1	PF3D7_0506100	1×Acetyl[K6]	1	1118.6	0.102888	0.00884105							29.52	0.6	71.2874	2	559.802	0.923342																						26.4669	1
LNSDIPYITNIYKEMHR	1	1	1	PF3D7_0506500	1×Acetyl[K13]	1	2165.07	0.117265	0.0104045													10.66	1	109.879	2	1083.03	-3.94839	26.41	0.3846	95.8632	3	717.032	2.85165
EVPLVVSNDIESLSK	154	1	1	PF3D7_0507100	1×Acetyl[K15]	0	1628.87	5.21574e-07	0	66.36	0.8333	48.7961	2	818.449	-0.808766	38.78	1	87.9434	2	814.942	1.10681	68.32	0.7794	61.8182	2	814.941	0.132575	78.07	0.8333	76.6007	2	814.942	1.2567	78.07	0.8333	76.6007	2	814.942	1.2567	0.797283	1		0.931769	5	5.76239	0.908762	27	2.08715	0.903961
EVPLVVSNDIESLSKTK	2	1	1	PF3D7_0507100	1×Acetyl[K15; K17]	1	1900.03	0.522807	0.0396684							19.03	1	91.7789	2	950.518	1.00429																						0.263522	1
IIHSDKVQASLLAK	53	1	1	PF3D7_0507100	1×Acetyl[K6]	1	1522.9	6.63244e-05	0													85.66	0.8372	24.3267	2	761.951	0.299549	91.77	0.8478	45.4226	2	761.952	1.42174	91.77	0.8478	45.4226	2	761.952	1.42174							0.805089	14	11.2684	0.874541
ATIRPVANVYSTNGKNVVGEVEIPVVFQTPIR	3	1	1	PF3D7_0507100	1×Acetyl[K15]	1	3530.96	0.103346	0.00892482																			37.24	0.7027	96.174	3	1177.66	-2.21835	22.32	1	95.2688	3	1177.65	-3.98149
GYGKDGDLTSEHVIK	3	1	1	PF3D7_0507800	1×Acetyl[K4]	1	1667.83	0.0394898	0.00330482							18.88	0.4737	47.1583	3	556.617	0.264415																						1.48085	1
YIALLIIVGGVVCASMK	4	1	1	PF3D7_0508300	1×Acetyl[K17]	0	1865.03	0.479589	0.0370557																			24.89	0.2	87.6637	2	933.018	0.419624	24.89	0.2	87.6637	2	933.018	0.419624										0.01
DESNNNNNNNNNNNNNNNKDSSSENLNK	2	1	1	PF3D7_0508700	1×Acetyl[K19]	1	3205.3	0.177618	0.0154023													10.81	1	17.9759	3	1069.11	0.865102
FSCIVGPNGSGK	1	1	1	PF3D7_0509100	1×Acetyl[K12]	0	1229.61	0.00460217	0.00101743													16.03	1	31.6332	2	611.801	5.59404	42.06	0.7143	46.0262	2	615.308	2.72208	13.98	1	55.2015	2	636.308	-5.67617										1.22275
VSSGTNNLINMNNLMNK	9	1	1	PF3D7_0509400	1×Acetyl[K17]	0	1863.91	1.60674e-05	0													103.44	0.5825	54.0554	2	932.455	-1.45816	10.39	0	41.7254	4	478.987	-3.42301	10.39	0	41.7254	4	478.987	-3.42301							0.920544	5	12.3398
SLNQIESTNK	3	1	1	PF3D7_0509400	1×Acetyl[K10]	0	1182.61	0.620353	0.0478889													14.63		45.4441	3	394.876	4.07363	18	0.1667	47.8797	3	394.876	4.22846	18	0.1667	47.8797	3	394.876	4.22846							100	1
NMSSTTVSSSLSSSSLSTPLNKK	4	1	1	PF3D7_0509400	1×Acetyl[K22; K23]	1	2343.17	0.0310601	0.00277964																			21.15	1	59.6554	3	781.73	2.07969	21.15	1	59.6554	3	781.73	2.07969
KGITNEIAGNIK	2	1	1	PF3D7_0509600	1×Acetyl[K1]	1	1299.73	0.536934	0.0403212																			19.55		82.8796	2	650.369	2.79903	19.55		82.8796	2	650.369	2.79903
NNMLNENKNETYMNNK	4	1	1	PF3D7_0510100	2×Acetyl[K8; K16]	1	1970.87	0.000517245	8.48905e-05							11.05	1	99.5924	3	690.962	-6.69667							48.32	0.5625	39.8981	3	657.629	1.60006
MNTPNVINYNNMIENEK	6	1	1	PF3D7_0510100	1×Acetyl[K17]	0	2037.94	2.99261e-05	0													93.73	0.883	49.27	2	1019.47	-2.08864																			1.22081	4	23.7623
ETDGLNADSSNLGPYNMNNVK	14	1	1	PF3D7_0511500	1×Acetyl[K21]	0	2253.01	3.24315e-06	0							10.05	1	120.973	3	771.008	-2.38296	106.29	0.8491	44.5094	2	1127.01	-1.33347	79.34	0.8101	60.9738	2	1127.01	0.94213	79.34	0.8101	60.9738	2	1127.01	0.94213
NMPLFYSNITLK	4	1	1	PF3D7_0511500	1×Acetyl[K12]	0	1440.76	0.000804355	8.48905e-05													36.45	0.5556	62.2429	2	720.882	0.212162	30.91	0.3548	73.6607	2	749.878	-7.85057	30.91	0.3548	73.6607	2	749.878	-7.85057							0.697885	2	35.7168
IVNQMFLK	1	1	1	PF3D7_0511500	1×Acetyl[K8]	0	992.56	0.179625	0.0156002													20.54	0.4762	35.1294	2	496.787	6.27197	21.77	0.2273	56.9607	2	500.292	0.0476509
SLANNTNNVIQNDMNKEEK	6	1	1	PF3D7_0511500	1×Acetyl[K19; K16]	1	2183.05	0.299733	0.022659													13.71	0.2857	45.8567	3	747.69	0.690317	20.02	1	47.6915	3	728.355	1.31772	20.02	1	47.6915	3	728.355	1.31772							22.9963	1		12.951
LGVLLVGIGGNNATTMLGGICANAK	74	1	1	PF3D7_0511800	1×Acetyl[K25]	0	2428.32	8.58326e-10	0	14.39	0	74.8515	3	815.441	-4.26071							129.39	0.876	82.1791	2	1207.65	-0.0832794	90.37	0.8222	96.0357	3	810.114	1.78596	81.32	1	95.1232	2	1207.65	1.93918							0.983504	24	8.95613	0.967141
GIFIIGNDLK	17	1	1	PF3D7_0511800	1×Acetyl[K10]	0	1110.68	0.0387006	0.0032602							31.59	0.625	89.4618	2	555.845	0.0981959	39.6	0.35	56.7065	2	545.319	0.976437	47.31	0.617	77.816	2	555.845	0.318007	38.54	0.5897	78.1879	2	555.845	0.977442				0.117712	1		0.797332	7	17.1353	0.94813
KSIDYCEGDSLNEK	23	1	1	PF3D7_0511800	1×Acetyl[K1]	1	1664.75	6.01109e-05	0													19.25	0.4737	54.5167	2	853.883	-3.57606	104.38	0.8173	39.0999	2	832.883	1.87339	102.05	0.8137	38.4545	2	832.882	1.50675										0.984093
TTIKENEFLCDEEIYK	23	1	1	PF3D7_0512700	1×Acetyl[K4]	1	2073.97	0.000131584	5.08231e-05													80.37	0.8	51.6539	2	1037.49	1.1594	84.66	0.7882	70.0556	2	1037.49	2.10114	84.66	0.7882	70.0556	2	1037.49	2.10114							0.998373	4	14.3089	0.99698
MESIEFVNIK	1	1	1	PF3D7_0512800	1×Acetyl[K10]	0	1251.63	0.21463	0.0179966													28.34	0.0714	81.9117	2	626.318	-0.440013																			0.01	1
AGSCGSLQPDLIK	61	1	1	PF3D7_0513300	1×Acetyl[K13]	0	1345.68	0.000153226	5.08231e-05							63.2	0.7937	55.3226	2	676.851	-1.00839	73.98	0.7162	29.7245	2	676.853	2.05985	84.48	0.631	54.9166	2	673.345	3.93995	78.59	0.5949	54.1753	2	673.342	-0.323552				0.816778	2	53.6355	0.920456	13	9.41551	0.977417
CAQELNVPVFNGISVSSDMYYPNK	189	1	1	PF3D7_0513300	1×Acetyl[K24]	0	2732.27	4.52039e-08	0													119.56	0.8583	31.5948	2	1366.64	0.362377	118.56	0.8067	87.5441	2	1366.64	0.987858	106.87	0.8411	86.5262	2	1366.64	2.50689							0.971787	37	4.30776	0.956424
VKTGGILIVDGCPFK	3	1	1	PF3D7_0513300	2×Acetyl[K2; K15]	1	1617.92	0.00409163	0.00079881													17.28	0.1765	28.8981	3	563.312	6.83566	28.28	0.5714	68.0026	3	539.979	-0.30926	18.18	0.3889	67.2931	3	539.979	0.256606										100
YENVFSEKGNK	14	1	1	PF3D7_0513600	1×Acetyl[K8; K11]	1	1356.64	0.00306656	0.000471468							36.24	0.2778	48.5361	2	678.826	0.934961
EPINKLLYK	4	1	1	PF3D7_0513600	1×Acetyl[K5]	1	1166.69	0.310465	0.0233917							20.18	0.45	67.9425	2	583.848	0.0328737																						100	4	0
NNEDILKDNINNLK	7	1	1	PF3D7_0513600	1×Acetyl[K7]	1	1712.9	0.00367303	0.000642284							44.61	0.5556	73.5779	2	856.954	0.622538	63.02	0.2857	34.1955	2	828.932	0.77352																100	3	0	1.56859	3	4.70859
ETNLFQKSEVIK	5	1	1	PF3D7_0513600	1×Acetyl[K7]	1	1484.81	0.00264991	0.000406933							46.13	0.7391	76.7289	2	742.909	1.98797																						100	4	0
NNNNNKYEIPIIGASK	4	1	1	PF3D7_0513600	1×Acetyl[K6]	1	1851.99	0.00341411	0.000527008							39.25	1	80.5758	2	926.499	2.50536																						23.0243	2	1065.57
NKLPDIGSPATNNVK	13	1	1	PF3D7_0513600	1×Acetyl[K2]	1	1567.84	0.00220799	0.000321338							12.07	1	99.4661	2	805.425	-7.77695	32.35	0.5938	25.5654	3	523.286	-0.048546	62.9	0.4921	46.794	2	784.429	4.43691	45.94	0.6522	47.3629	2	784.426	0.466112							1.04303	4	7.81934	0.879396
TIIKNNEDILKDNINNLK	1	1	1	PF3D7_0513600	1×Acetyl[K4]	2	2182.25	0.378351	0.0298572							11.6	1	76.8833	3	728.086	-0.312207																						100	1
LNANICKYENVFSEK	1	1	1	PF3D7_0513600	1×Acetyl[K7; K15]	1	1877.92	0.00188062	0.0002969							39.87	1	83.6901	2	939.463	0.804445	13.97	0.2143	64.1271	3	610.302	0.261731																100	1
ADCKDDIEITTMEGQNK	3	1	1	PF3D7_0513800	1×Acetyl[K4]	1	1981.9	0.00449103	0.000984826													10.33	1	32.5494	3	675.959	-6.21014	38.25	0.5263	48.8961	3	661.306	0.869318	37.85	1	48.845	3	661.307	2.43993										0.891575
QLNNNSNVSDGGK	8	1	1	PF3D7_0515000	1×Acetyl[K13]	0	1346.63	0.000373313	8.48905e-05													50.15	1	12.9923	2	673.819	1.18801	10.16	1	49.8756	2	694.825	2.24664	10.16	1	49.8756	2	694.825	2.24664
INNLFKNL	2	1	1	PF3D7_0515600	1×Acetyl[K6]	1	1024.59	0.588512	0.0444501													22.95	0.1739	26.9932	2	512.799	1.24325	30.52		48.9448	2	512.799	-0.186437																0.863623
DGYINKDGYINK	3	1	1	PF3D7_0516800	1×Acetyl[K6]	1	1455.73	0.255989	0.0202938							19.54	1	53.3423	2	728.37	1.08726																						100	3	0
APLSVGNILPIGK	188	1	1	PF3D7_0516900	1×Acetyl[K13]	0	1292.81	1.82608e-06	0	64	1	54.3186	2	639.894	1.37745	76.8	1	97.8406	2	646.911	1.90873	100.58	1	65.8537	2	646.91	-0.262979	93.52	1	34.2094	2	646.912	2.75853	86.07	1	33.8528	2	646.91	0.397977	0.812343	1		0.855796	6	13.0103	0.878783	21	2.29802	0.862869
GAPLAKVIFK	4	1	1	PF3D7_0516900	1×Acetyl[K6]	1	1085.67	0.00717012	0.00106317							41.22	0.6098	87.7972	2	543.34	0.219559																						2.81484	4	8.23043
GYIKGLVK	4	1	1	PF3D7_0516900	1×Acetyl[K4]	1	919.561	0.512104	0.0392695																			19.39	0.2632	58.7958	2	460.285	0.90476	19.39	0.2632	58.7958	2	460.285	0.90476										0.0175902
QVGGEVGASSVLSPK	130	1	1	PF3D7_0517000	1×Acetyl[K15]	0	1414.75	9.66058e-07	0	17.99	1	30.865	2	707.88	-0.0011252	40.48	1	50.8356	2	707.881	0.861713	109.34	0.844	19.8071	2	707.88	-0.863963	110.01	0.7455	49.8227	2	707.883	3.01881	104.46	0.875	50.6426	2	707.882	1.72455
KVGDDIAKETQSWK	4	1	1	PF3D7_0517000	1×Acetyl[K1]	2	1611.85	0.00441576	0.000898942													22.22	0.3636	58.5597	3	551.958	2.51902	47.08	0.7447	45.9714	3	537.954	1.52808	33.39	0.697	45.2915	3	537.954	0.732883										2.898
AKKPDPNEIK	19	1	1	PF3D7_0517000	1×Acetyl[K2; K10; K3]	1	1188.67	0.160453	0.0142338													12.91	1	46.3249	2	591.334	7.73696	23.55	0.2083	13.8779	3	396.894	-0.931767	18.97	0.0526	31.7217	3	396.895	0.0695079										0.901187
TYNDPDLLPK	42	1	1	PF3D7_0517400	1×Acetyl[K10]	0	1175.59	0.117868	0.0104402							16.93	1	54.1937	2	588.301	0.592893	37.48	1	30.3561	2	588.301	-0.341641	38.58	0.6923	23.7864	2	588.302	2.35812	38.58	0.6923	23.7864	2	588.302	2.35812
NFVQQMQDISK	33	1	1	PF3D7_0517400	1×Acetyl[K11]	0	1344.67	0.000187343	5.08231e-05													68.85	0.7391	39.1694	2	672.838	-0.576209	68.33	0.6324	62.0422	2	669.33	0.115006	68.33	0.6324	62.0422	2	669.33	0.115006							0.916698	10	13.3596	0.827719
QKEVYVYELPSMLLIEDQEK	2	1	1	PF3D7_0517700	1×Acetyl[K2]	1	2461.26	0.00172953	0.0002969													34.87	0.5714	73.6722	3	821.093	-0.22961																			0.786521	1
MNELITINPEVIK	5	1	1	PF3D7_0518000	1×Acetyl[K13]	0	1550.88	8.20033e-05	0													83.7	0.4048	59.2856	2	757.419	1.20564	27.35	0.5185	57.9532	3	517.627	-5.85015	27.35	0.5185	57.9532	3	517.627	-5.85015							1.00674	5	9.04762
QVLDKDEVDILEVPK	30	1	1	PF3D7_0518200	2×Acetyl[K5; K15]	1	1746.96	8.55699e-05	0													112.7	0.7257	48.1987	2	870.475	0.574625	84.83	0.8471	67.9525	2	873.987	3.74416	53.97	0.6667	67.7126	3	582.992	0.626985							0.937411	12	5.95688	0.907838
MGINVNTLDLKQD	14	1	1	PF3D7_0518300	1×Acetyl[K11]	1	1460.74	0.000823825	8.48905e-05																			93.74	0.4255	68.4566	2	730.875	1.38594	79.41	0.443	69.0447	2	730.875	1.38594										0.977612
VKPGTVMQTPK	4	1	1	PF3D7_0518500	2×Acetyl[K2; K11]	0	1185.67	0.00141601	0.000232022							12.35	0	22.6263	3	423.898	-5.57848	13.41	0.0769	28.1247	2	635.344	-5.68806	16.49	0	36.2839	3	395.894	0.573839	16.49	0	36.2839	3	395.894	0.573839
DLIGIAETGSGK	4	1	1	PF3D7_0518500	1×Acetyl[K12]	0	1174.65	0.0138405	0.00158318													35.06	0.4	40.6336	2	587.829	-0.265124	36.14	0.5	59.4404	2	587.83	2.12505													0.764491	2	10.6608	0.995571
GFGLIYKNVDAVK	1	1	1	PF3D7_0519400	2×Acetyl[K7; K13]	1	1507.82	0.0335817	0.00279347							12.13	0	87.6937	2	736.915	0.594332	12.44	1	103.987	2	754.416	5.76665																0.810561	1
QFALEILHPNKGSVAK	12	1	1	PF3D7_0519400	1×Acetyl[K11]	1	1759	0.00246601	0.00035233													18.97	0.1053	108.027	2	897.495	-4.16962	49.22	0.6939	60.8251	3	587.005	1.461	30.02	0.4	60.1208	4	438.751	1.04861										0.849103
NNSITSTDVIEK	11	1	1	PF3D7_0519500	1×Acetyl[K12]	0	1362.67	0.00431352	0.000847196													18.78	0.3684	60.3349	2	681.84	-1.63895	26.98	0.5926	45.9235	2	667.854	1.55827	26.98	0.5926	45.9235	2	667.854	1.55827							0.16056	1		0.01
MILMNPLINADNNK	2	1	1	PF3D7_0519500	1×Acetyl[K14]	0	1674.82	0.170015	0.01508													30.34	0.4333	59.7302	2	807.934	4.51917	18.63	0.2105	62.269	2	837.918	5.37624	18.63	0.2105	62.269	2	837.918	5.37624
TNNNMNIQNSISK	2	1	1	PF3D7_0519500	1×Acetyl[K13]	0	1519.72	0.11417	0.0100904																			22.67	0.4348	46.4122	3	507.243	-0.684524	22.67	0.4348	46.4122	3	507.243	-0.684524
NNDVTQGDMNKGFNK	26	1	1	PF3D7_0519700	1×Acetyl[K11]	1	1723.77	0.000405542	8.48905e-05							15.75	1	39.5153	2	862.389	0.38257							69.66	0.7714	36.4899	2	841.384	0.214183	69.66	0.7714	36.4899	2	841.384	0.214183
FQDKSFGNSNGNTTFTR	4	1	1	PF3D7_0519700	1×Acetyl[K4]	1	1962.89	0.000220552	5.08231e-05							39.62	0.725	54.5361	2	981.951	0.670969
TGFSKFSYQANNR	8	1	1	PF3D7_0519700	1×Acetyl[K5]	1	1561.74	0.00461429	0.00101743							47.49	0.6596	58.1937	2	781.374	0.313409
LFKFTPQK	8	1	1	PF3D7_0519700	1×Acetyl[K3]	1	1050.6	0.0815389	0.00694045							34.05	0.3529	65.2605	2	525.803	-0.438208
NQNLHDKIGK	1	1	1	PF3D7_0519700	1×Acetyl[K7]	1	1215.66	0.433375	0.0343962							14.79	0.2667	24.3743	3	405.889	-1.90019																						100	1
KLANKFQDK	2	1	1	PF3D7_0519700	1×Acetyl[K5]	2	1133.63	0.62546	0.0483709							21.49	0.0476	29.2833	2	567.319	-0.207462
NNDVTQGDMNK	22	1	1	PF3D7_0519700	1×Acetyl[K11]	0	1251.53	0.000285077	5.08231e-05													68.77	1	11.226	2	626.268	0.552333	11.79	0.0833	67.3755	2	639.272	-4.25603
TRLDNDLDSYFK	2	1	1	PF3D7_0519700	1×Acetyl[K12]	1	1528.73	0.00262111	0.000406933													52.99	0.717	41.1287	2	743.862	-0.553594	13.79	0.1429	65.4981	2	764.865	-2.89785	13.79	0.1429	65.4981	2	764.865	-2.89785
YLLTLDEKSSK	6	1	1	PF3D7_0520000	1×Acetyl[K11]	1	1338.72	0.020283	0.00196198							34.01	0.3529	68.0552	2	669.862	1.43594
IVVICGYGDVGKGCASSMK	5	1	1	PF3D7_0520900	1×Acetyl[K19; K12]	1	2073	0.0103366	0.00133787	21.2	1	31.1294	2	1000.98	1.06481							39.38	0.1538	52.2593	3	691.67	-2.81257	44.23	1	57.0108	3	672.338	1.6738	17.59	0.3333	55.346	3	667.659	1.42413										0.883625
VKDISLAPFGK	56	1	1	PF3D7_0520900	2×Acetyl[K2; K11]	1	1181.7	0.000998778	0.000164572													70.38	0.7429	33.381	2	591.354	1.11736	78.81	0.7468	56.0182	2	587.846	1.18716	78.81	0.7468	56.0182	2	587.846	1.18716							0.988257	12	5.3605	0.96985
NSILKNPK	10	1	1	PF3D7_0520900	1×Acetyl[K8; K5]	1	920.564	0.154249	0.0136571																			51.75	0.5577	30.0463	2	460.785	-0.240221	51.75	0.5577	30.0463	2	460.785	-0.240221										0.833202
KTIENLK	1	1	1	PF3D7_0521200	1×Acetyl[K1]	1	887.52	0.49241	0.0379279													19.85	0.05	112.884	2	423.259	2.25027	27.01	0.037	69.1768	2	444.264	0.76168																0.01
LFVDNNTTLNNFDLTQENKK	14	1	1	PF3D7_0521400	1×Acetyl[K20]	1	2368.18	0.0113449	0.00143934													38.83	0.5385	50.3108	3	790.064	0.254085	50.91	0.6863	70.4477	3	790.066	2.10974	32.83	0.5455	69.3451	3	790.064	-0.596425
VQTLFFSATLQDK	20	1	1	PF3D7_0521700	1×Acetyl[K13]	0	1497.79	9.90733e-05	0							43.91	1	90.1957	2	749.4	-0.885749	82.27	0.7561	60.9135	2	749.401	-0.396749	93.07	0.7527	78.5087	2	749.402	0.825752	72.11	0.6806	78.3412	2	749.402	1.15175
TINDMLEVPIHVLDSK	3	1	1	PF3D7_0521700	1×Acetyl[K16]	0	1837.99	0.00109888	0.000164572													40.74	0.6098	72.8115	3	613.335	-0.38108																			2.55244	3	6.34731
NNNNMENNNDSNISNIIDDNDK	3	1	1	PF3D7_0521700	1×Acetyl[K22]	0	2584.11	0.443951	0.0348858													10.68		14.357	4	646.782	-2.21615																			100	1
SLSTVELLK	2	1	0	PF3D7_0521900	1×Acetyl[K9]	0	1031.6	0.0904774	0.00770027													30.26	0.0333	57.124	2	516.303	-0.38611
KPETEDENISSLINSK	2	1	1	PF3D7_0522600	2×Acetyl[K1; K16]	0	1817.93	1.83062e-05	0													89.82	0.8556	32.656	2	909.471	1.86627																			0.909476	2	17.592
ILILDEATSSLDNK	59	1	1	PF3D7_0523000	1×Acetyl[K14]	0	1545.86	2.42741e-05	0													104.55	0.5429	58.9371	2	766.413	-1.27018	108.69	0.8624	76.0782	2	773.434	3.22544	108.03	0.8704	76.0244	2	773.432	0.856459							0.794297	16	4.07262	0.757627
KEYQTIKDSDVVDVSK	5	1	1	PF3D7_0523000	1×Acetyl[K1]	2	1853.95	0.00288195	0.000406933													14.25	1	119.265	2	948.485	1.17374	51.73	0.7115	42.9242	3	618.654	-0.44981	43.11	0.4419	42.12	3	618.655	0.636606										0.931017
SSDMITLTVLQTLMGGGGSFSTGGPGK	37	1	1	PF3D7_0523100	1×Acetyl[K27]	0	2599.27	1.16408e-09	0													134.28	0.8955	99.8076	2	1300.14	1.0718																			0.889132	18	13.5845
GIMNTPESITQK	22	1	1	PF3D7_0523400	1×Acetyl[K12]	0	1332.7	0.00395636	0.0007208													41.5	0.6667	35.9074	2	659.837	-0.670325	40.65	0.6341	53.7513	2	666.855	0.599389	40.65	0.6341	53.7513	2	666.855	0.599389							0.751507	5	24.8249	1.13375
YANIAVEYLLK	14	1	1	PF3D7_0524000	1×Acetyl[K11]	0	1296.72	0.000451393	8.48905e-05							21.71	1	96.2012	2	648.865	1.72913	68.75	0.6522	61.1839	2	648.865	1.82327	13.71	1	47.3219	3	446.916	2.16191	13.13	0.0769	46.585	3	446.915	-0.573596				0.777556	2	13.7298	0.86416	7	4.38302
EYISAIDNAIAALGDVVLMHTSK	9	1	1	PF3D7_0524000	1×Acetyl[K23]	0	2452.31	0.000106069	0													48.25	1	105.878	3	818.107	-0.15394	22.04	0.2273	94.6837	3	837.445	3.40467	22.04	0.2273	94.6837	3	837.445	3.40467							0.783001	3	1.08693
HLAEQYVHNNMIETTK	2	1	1	PF3D7_0525000	1×Acetyl[K16]	0	1934.95	0.000315478	8.48905e-05							10.01	1	69.8081	3	662.65	-2.0176	38.66	0.6923	24.6344	3	645.655	-0.44409	33.82	1	45.7471	3	643.317	2.41035													0.933566	1		0.84033
LEKETNELLEK	36	1	1	PF3D7_0525100	1×Acetyl[K3]	1	1345.72	0.000272815	5.08231e-05							11.89		52.7516	2	694.37	0.386936							74.67	0.4	41.4014	3	449.245	-0.286904	68.57	0.3478	40.343	3	449.246	1.34588
ENQTISLADEK	1	1	1	PF3D7_0525800	1×Acetyl[K11]	0	1247.61	0.0787246	0.00666051													23.03	0.087	23.7441	2	624.308	-1.81374																			0.605465	1
IVEVPQIK	6	3	2	PF3D7_0525800; PF3D7_0304100; PF3D7_1003600	1×Acetyl[K8]	0	967.582	0.252682	0.0200362													16.67	1	74.0467	2	484.295	0.332649	40.61	1	53.6646	2	463.291	2.26649	36.33	1	55.114	2	463.289	-0.832836							0.01	1		1.0371
KGIINEK	2	1	1	PF3D7_0526000	1×Acetyl[K1]	1	801.483	0.422807	0.0336196													21.5	0.1364	44.5874	2	401.247	4.5385	19.09	0.2105	52.5259	2	422.25	0.108563	19.09	0.2105	52.5259	2	422.25	0.108563										3.15476
QKESIK	1	2	1	PF3D7_0526200.1; PF3D7_0526200.2	1×Acetyl[K2]	1	774.436	0.602554	0.0458153													20.84	0.0952	9.39731	2	387.722	0.352966
LNTLLSK	10	1	1	PF3D7_0526600	1×Acetyl[K7]	0	830.498	0.115588	0.0102602													23.84	0.125	33.8751	2	415.752	-0.673177	32.01		24.0408	2	415.753	0.723175	19.95	0.1	115.453	2	415.752	-1.18762
NELSGNDEIIK	2	1	1	PF3D7_0526700	1×Acetyl[K11]	0	1245.65	0.635271	0.0497512													24.82	0.04	56.0161	2	623.328	-1.514
CLIKEPYLALPAYQAAIK	1	1	1	PF3D7_0527000	1×Acetyl[K18]	1	2076.17	0.113355	0.0100712																			47.31	0.5957	79.6725	3	692.731	1.44416	16.21	0.0625	68.4687	3	702.056	1.11554										1.04586
IIAAMTVGK	4	1	1	PF3D7_0528100	1×Acetyl[K9]	0	917.568	0.00799232	0.0011321													33.97	0.7059	29.7511	2	459.287	-0.239681	15.21	1	49.4311	2	459.287	0.0929107	15.21	1	49.4311	2	459.287	0.0929107							0.674333	2	2.75735	2.34209
SIQPSYLCTKNK	1	1	1	PF3D7_0528800	1×Acetyl[K12; K10]	1	1487.76	0.0310368	0.00277964							25.57	0.2308	47.8722	2	744.388	3.08636																						100	1
INNNNYNNITMNHK	19	1	1	PF3D7_0528800	1×Acetyl[K14]	0	1717.83	0.000115662	0																			84.94	0.8118	38.2425	2	859.417	0.864475	60.71	0.7705	37.9994	2	859.418	1.78827										0.901879
VGLLDYLNK	34	2	1	PF3D7_0529400.2; PF3D7_0529400.1	1×Acetyl[K9]	0	1034.59	0.000668977	8.48905e-05							18.02	0.1667	59.8753	2	538.807	7.94078	47.93	0.75	56.1243	2	517.797	-1.1112	55.96	0.8036	76.8077	2	517.799	2.1925	51.37	0.7255	76.0522	2	517.799	1.95652
NTMNYDNNDMMLIK	1	2	1	PF3D7_0529400.2; PF3D7_0529400.1	1×Acetyl[K14]	0	1723.76	0.00242602	0.00035233													42.73	1	48.7084	2	862.38	-2.0317
YNMMVNDTK	14	2	1	PF3D7_0529400.2; PF3D7_0529400.1	1×Acetyl[K9]	0	1115.49	0.00472543	0.00101743													34.3	1	22.9981	2	558.246	-1.23225	46.29	0.6087	41.6833	2	558.247	0.299801	46.29	0.6087	41.6833	2	558.247	0.299801
SFSVENISSQNLMK	28	1	1	PF3D7_0529500	1×Acetyl[K14]	0	1590.79	2.34211e-05	0													88	0.8295	47.248	2	795.9	0.972194	98.51	0.8485	68.4018	2	795.9	1.81629	67.5	0.7794	68.3169	2	795.9	1.73955							1.17416	5	10.5331	0.763349
ITEFNQSVK	4	1	1	PF3D7_0530100	1×Acetyl[K9]	0	1107.57	0.0227036	0.00212486							14.36	0.0714	85.4549	2	554.288	0.381687	21.09	0.1429	22.1345	2	533.282	-0.686031	34.64	0.5429	41.1014	2	533.283	1.83429	19.88	1	40.4646	2	533.283	0.345009							0.801051	1		0.93033
YKIDMVVGLHCCGGLTDYTIK	1	1	1	PF3D7_0530700	2×Acetyl[K2; K21]	1	2501.19	0.240918	0.0194062													14.44	0.2143	41.8917	3	834.4	-0.242912
GALAVGKTK	8	1	1	PF3D7_0530900	1×Acetyl[K7]	1	886.536	0.157063	0.0139208													28.7	0.3448	11.6519	2	443.771	-0.142397
NASLDKIDEELQK	89	1	1	PF3D7_0532100	1×Acetyl[K6]	1	1509.79	0.000462029	8.48905e-05							48.66	0.7959	69.7621	2	772.895	1.10936	99.44	0.697	48.0449	2	751.89	1.42862	103.76	0.7885	51.1803	2	755.398	0.806893	103.76	0.7885	51.1803	2	755.398	0.806893				0.932116	6	8.26869	0.966542	19	3.27774	0.955758
ACKNNVDDLDSDVEEADVTEESAVETK	54	1	1	PF3D7_0532100	1×Acetyl[K27]	1	2982.3	3.88919e-07	0																			123.17	1	60.4294	2	1491.66	2.37719	104.85	1	60.606	3	994.774	2.16802
NKVPHEYAGK	14	1	1	PF3D7_0532300	1×Acetyl[K2]	1	1142.6	0.00434408	0.000847196													38.46	0.6053	12.4088	3	381.536	-0.33037	47.04	0.6596	21.3671	3	381.536	-0.731005	47.04	0.6596	21.3671	3	381.536	-0.731005
KIDNLDLYDENIIDSMK	6	1	1	PF3D7_0532400	1×Acetyl[K17]	1	2039	1.54713e-07	0													139.19	0.9137	59.0632	2	1020	-1.77129	17.58	0	58.3889	3	706.694	4.44285	17.58	0	58.3889	3	706.694	4.44285							0.727866	3	39.9224
IDNLDLYDENIIDSMK	34	1	1	PF3D7_0532400	1×Acetyl[K16]	0	1910.91	9.45012e-05	0													84.33	0.8214	64.2434	2	955.956	-0.165615	96.33	1	81.8872	2	955.957	0.728717	90.03	0.8667	81.2554	2	955.957	1.17588							0.88604	11	11.1839	0.795081
YIWNEVMDK	2	1	1	PF3D7_0532400	1×Acetyl[K9]	0	1197.56	0.0271391	0.00242959													35.43	0.4857	49.9928	2	599.284	-0.374842	11.47	0	45.7028	2	620.286	-6.02939													0.985328	1
EKPYDHDDACACRPPKPTGGPGAGESPAR	4	1	1	PF3D7_0600200	1×Acetyl[K2]	0	3093.39	0.00122541	0.000197313													12.06	1	85.0251	3	1045.8	-0.782574	16.96	1	35.4098	4	774.106	3.3873
SVKTAVDTTKDIVSYGLAGTMGVAAIGLQAGDFLGK	1	3	1	PF3D7_0600400; PF3D7_0100300; PF3D7_0937600	1×Acetyl[K3; K10; K36]	2	3610.92	0.599289	0.0454806													14.18	0	37.6803	6	602.66	0.658079
TSATATAMELAKEAAEQAGAAAAADAGKNAVIAGLK	2	1	1	PF3D7_0600800	1×Acetyl[K12; K36; K28]	2	3359.71	0.62935	0.0489996	12.87	0.2308	72.2364	3	1134.58	3.3719							30.65	0.5806	78.2542	3	1134.57	-3.518	18.69	0.2632	89.0339	3	1120.57	-6.41241													0.01	2	0
TSATATAMELAKEAAEQAGAAAAADAGK	2	1	1	PF3D7_0600800	1×Acetyl[K28]	1	2619.26	0.114643	0.0101296													12.39	1	108.268	3	873.759	1.76822
LXNIVSNAKNAAGEASK	3	1	1	PF3D7_0600800	2×Acetyl[K9; K17]	1	1799.91	0.469883	0.0365419													12.85	0.1538	73.6454	2	900.46	-0.865857	13.98	1	79.858	2	882.963	-0.264622	13.98	1	79.858	2	882.963	-0.264622										100
ICSTEIYGDAFLSK	12	1	1	PF3D7_0602200	1×Acetyl[K14]	0	1617.8	9.94564e-07	0													64.76	0.6769	47.5535	2	809.406	2.45165	106.44	0.8396	66.8813	2	802.388	1.11941	106.44	0.8396	66.8813	2	802.388	1.11941							0.919362	3	13.4669	0.854976
SMPFENIK	1	1	1	PF3D7_0603200	1×Acetyl[K8]	0	1030.5	0.585731	0.0442931													12.29	0	41.6857	2	515.753	0.405441																			100	1
LFNKLNNK	2	1	1	PF3D7_0603400	1×Acetyl[K4]	1	1032.58	0.00424067	0.000847196							29.26	0.2759	47.9757	2	516.796	0.4433
EMNNYDFYSNKK	16	1	1	PF3D7_0604100	1×Acetyl[K12; K11]	1	1594.68	0.00406266	0.000776735							40.55	1	51.3725	2	797.845	-0.70436
SSKFYDNDEYIYSLDK	2	1	1	PF3D7_0604100	1×Acetyl[K3]	1	2035.92	0.00697286	0.00106317							43.29	1	81.9398	2	1018.47	1.37205																						100	1
IDGKEYTYNEVQTMNNYR	1	1	1	PF3D7_0604100	1×Acetyl[K4]	1	2287.04	0.187543	0.0161657							22.14	0.0909	67.4546	3	763.019	1.02656																						0.980456	1
KNEPSFINTNVNVNVNNTNK	5	1	1	PF3D7_0604100	1×Acetyl[K1]	1	2309.16	0.306198	0.0230631													20.65	0.1429	52.8846	3	770.388	-4.09793	35.17	0.2286	73.568	3	770.392	0.421904	35.17	0.2286	73.568	3	770.392	0.421904										100
NQTTNFTGSHYYNKNLR	2	1	1	PF3D7_0604500	1×Acetyl[K14]	1	2099.99	0.441014	0.034719							12.18	0	47.999	3	700.668	-0.447063
MITTLDNNIIHK	11	1	1	PF3D7_0604500	1×Acetyl[K12]	0	1433.81	0.00302467	0.000439778							12.02	0	68.1222	3	497.942	-1.37765	39.27	0.5897	33.728	3	478.608	1.21797	41.84	0.6429	55.5373	3	478.608	0.324034	25.92	0.5769	55.0011	3	478.608	1.40953							1.08133	5	22.7919	1.22296
NIMLMDNIPQDSLLQK	34	1	1	PF3D7_0604500	1×Acetyl[K16]	0	1872.96	0.000135637	5.08231e-05							24.46	0.4583	22.8464	4	472.996	5.5089	71.61	0.6806	66.7294	2	936.981	-0.85964	74.4	0.6351	83.3674	2	936.982	0.704565	67.25	0.6269	83.462	2	936.981	-0.468589							1.13937	10	9.47234	1.1065
LDNQMIFK	18	1	1	PF3D7_0604500	1×Acetyl[K8]	0	1015.54	0.00447754	0.00092731													51.96	0.3269	30.0759	2	504.763	0.752854	46.53	0.1915	55.8005	2	504.764	2.02377	36.74	0.2973	54.0287	2	508.272	1.69636							1.03412	7	3.45151	0.988793
HMNNFGNNQLPYIQHMNNNESGAGGAGGPNDIVADHSK	5	1	1	PF3D7_0604500	1×Acetyl[K38]	0	4033.82	1.3317e-08	0													124.08	0.8387	38.5773	4	1009.21	1.87575	80.18	0.85	58.6774	4	1009.21	3.08622	80.18	0.85	58.6774	4	1009.21	3.08622							1.03777	3	13.3204	100
KGSEMYNTSYYGLSPNINNNMDDWK	1	1	1	PF3D7_0604500	1×Acetyl[K1]	1	2941.28	0.00016309	5.08231e-05													54.41	0.7222	51.9374	3	981.097	-0.519704																			1.54716	1
ELSQEEDTNKNGLGEIINVTNNK	4	1	1	PF3D7_0604500	2×Acetyl[K10; K23]	1	2643.27	0.00012341	5.08231e-05													47.72	0.5833	42.486	3	858.433	-1.29109	11.19	1	82.5451	3	881.763	0.180167	11.19	1	82.5451	3	881.763	0.180167							1.01111	3	9.33431
TNSSMIIMQNVIGK	1	1	1	PF3D7_0604500	1×Acetyl[K14]	0	1609.79	0.000202128	5.08231e-05													49.93	0.7	53.6971	2	778.926	0.529694	19.39	0.2632	78.1279	2	805.402	2.4525													0.905693	1
NMSLTQENITPQNEKDTYNESANK	5	1	1	PF3D7_0604500	1×Acetyl[K24]	1	2776.28	0.00531761	0.00101743																			42.22	1	50.995	3	926.101	3.02463	41.75	1	50.2593	3	926.099	0.6503										0.962914
LLNNNINNNINTKK	2	1	1	PF3D7_0604500	1×Acetyl[K13]	1	1626.89	0.466369	0.0364786																			21.47	0.0476	40.9772	3	542.969	0.221882	21.47	0.0476	40.9772	3	542.969	0.221882										1.05875
INECDVNVDTLNK	4	1	1	PF3D7_0605800	1×Acetyl[K13]	0	1575.73	0.000105653	0	17.1	0.1176	16.9763	2	788.366	-4.64757													94.62	0.6842	49.9188	2	767.365	1.07892	94.62	0.6842	49.9188	2	767.365	1.07892										0.754416
INNINENTNGVNNNK	3	1	1	PF3D7_0606000	1×Acetyl[K15]	0	1671.8	3.09176e-05	0													111.69	0.7321	18.0344	2	836.406	0.688096	10.96	0	35.5404	3	571.94	-6.07104	10.96	0	35.5404	3	571.94	-6.07104							0.92572	2	0.391169
ALMDLHNFYLKDR	2	1	1	PF3D7_0606500	1×Acetyl[K11]	1	1677.84	0.0188476	0.00181437							15.66	0.3125	89.5855	3	559.952	-0.0580168
LNDNLLIMCDELK	14	1	1	PF3D7_0606600	1×Acetyl[K13]	0	1597.8	0.00136542	0.000197313							13.35	0.1538	52.9326	2	824.906	7.55567	47.62	0.625	60.0424	2	799.405	-0.356142	47.75	0.6667	78.7565	2	795.898	1.68403	37.39	0.5676	78.0804	2	799.409	4.76258							0.812305	3	21.7857	0.859775
NNVSVQSFSAPIPLLMGDVCGTEK	3	1	1	PF3D7_0606600	1×Acetyl[K24]	0	2563.25	0.000147914	5.08231e-05													49.26	1	83.6619	3	855.09	1.18772																			1.01593	2	21.2575
ILSQDICNK	21	1	1	PF3D7_0606600	1×Acetyl[K9]	0	1104.59	0.0291671	0.00257249													47.26	0.6596	23.7491	2	552.798	-0.87649	57.9	0.7586	39.0395	2	552.799	0.8917	57.9	0.7586	39.0395	2	552.799	0.8917							1.08545	3	5.89527	0.870167
NMQENLNINMISINK	13	1	1	PF3D7_0606600	1×Acetyl[K15]	0	1775.88	1.15379e-05	0													98.77	0.7576	57.7329	2	888.441	-1.29139	99.47	0.596	74.6983	2	888.445	3.17658	90.25	0.7444	73.9906	2	888.443	0.358323							0.766361	1		0.734947
LVIYNINEK	20	1	1	PF3D7_0606600	1×Acetyl[K9]	0	1105.63	0.00646425	0.00101743													30.37	0.5333	33.0869	2	560.334	0.584596	47.78	0.625	56.0366	2	553.317	0.836569	47.34	0.2979	56.661	2	553.317	0.505344							0.712337	5	2.14133	0.926016
QKDIPTNHSNNNNNNNNYNILNHNK	2	1	1	PF3D7_0606600	1×Acetyl[K25]	1	2990.38	0.366606	0.028574																			51.8	0.5962	95.2572	3	997.463	-3.53285	51.8	0.5962	95.2572	3	997.463	-3.53285
KEFTSTICPNCLVAK	7	1	1	PF3D7_0606700	1×Acetyl[K1]	1	1774.89	0.000512106	8.48905e-05							11.6	0.1667	100.84	2	908.952	-4.10917							60.67	1	58.0028	2	887.954	3.53421	20.22	0.4	57.924	3	592.305	3.59541										0.768083
AQNFVTAGSFAK	42	1	1	PF3D7_0606700	1×Acetyl[K12]	0	1240.63	5.22583e-05	0													74.57	1	34.4589	2	620.82	0.00514002	66.22	1	56.1568	2	620.82	0.792289	63.97	1	53.1133	2	620.82	0.300321
NTMLNNNNNNNNNNNVVPLNEK	6	1	1	PF3D7_0606700	1×Acetyl[K22]	0	2512.16	0.000679073	8.48905e-05													82.17	0.8293	35.7925	2	1256.58	-1.24741	26.5	0.3462	54.1635	3	838.06	2.39162	10.74	1	101.16	2	1285.58	-2.11655
AGGAAGAATGGMSEIAK	51	1	1	PF3D7_0607000	1×Acetyl[K17]	0	1419.69	8.38326e-08	0	16.39	1	36.4222	2	742.864	6.03199							101.02	0.8713	24.1696	2	710.349	1.27818	92.17	1	45.2512	2	710.349	0.934245	92.17	1	45.2512	2	710.349	0.934245							0.974762	9	5.32216	0.954996
KAGGAAGAATGGMSEIAK	18	1	1	PF3D7_0607000	2×Acetyl[K1; K18]	1	1554.8	5.57139e-08	0							15.94	0.125	75.3371	2	806.906	-1.7884	24.49	0.2083	41.2012	2	785.907	6.67704	122.84	0.7561	40.4996	2	777.905	1.04135	122.84	0.7561	40.4996	2	777.905	1.04135										0.960732
ANENEENEPTK	10	1	1	PF3D7_0607000	1×Acetyl[K11]	0	1274.55	0.00029582	5.08231e-05													66.84	1	11.2197	2	637.779	0.60356
QMLSNSSLK	4	1	1	PF3D7_0607000	1×Acetyl[K9]	0	1007.52	0.0256147	0.00223795													48.31	0.3542	24.0989	2	504.263	-0.86972	42.67	0.3256	41.3855	2	504.262	-3.29291
SIMVPTSSNNNNLNDDDKNNK	12	1	1	PF3D7_0607000	1×Acetyl[K21]	1	2334.06	0.0313552	0.00277964													29.13	0.5172	23.4516	3	778.693	0.878791	19.5	0.4	43.8962	3	781.032	1.26162	19.5	0.4	43.8962	3	781.032	1.26162							0.884379	5	7.6284	0.943268
LTQTFMLK	4	1	1	PF3D7_0607000	1×Acetyl[K8]	0	981.544	0.0467079	0.00393934													12.28	1	64.3598	2	512.279	-3.94286	24.51	0.52	58.1547	2	491.276	1.49087	24.51	0.52	58.1547	2	491.276	1.49087
DKLLNNMNCTNIMNDIK	7	1	1	PF3D7_0607700	1×Acetyl[K17]	1	2082.96	0.405745	0.0323653							12	0.0833	179.07	2	1054.02	7.32593	15.12	0.2	70.1208	4	521.496	1.07283	22.93	0.4348	84.6679	4	521.497	1.42446	22.93	0.4348	84.6679	4	521.497	1.42446							0.105499	1		0.021299
NLNIFDEDPIVK	11	1	1	PF3D7_0608310	1×Acetyl[K12]	0	1430.77	0.00540315	0.00101743													50.34	0.72	60.5181	2	715.891	2.11095	13.88	1	102.886	2	736.896	1.92239													1.00872	7	13.737
NIEIGVAYDNKPFK	27	1	1	PF3D7_0608500	1×Acetyl[K14]	0	1621.88	2.97191e-05	0													97.74	0.8776	38.4181	2	811.442	0.266219	92.96	0.8495	61.1866	2	811.444	2.4489	89.38	0.764	60.0499	2	811.444	1.99731							0.885018	10	5.57136	0.867157
SEPLGLDLDTGEPIIAHLK	68	1	1	PF3D7_0608700	1×Acetyl[K19]	0	2032.11	4.49535e-08	0							21.66	0	86.543	4	515.78	2.88837	116.43	0.8276	65.4075	2	1016.56	2.66105	102.02	1	84.2731	2	1016.56	3.26175	95.56	0.7604	83.6325	2	1009.54	0.0310716							0.853431	20	5.23334	0.887569
LGAPFLQNLK	356	1	1	PF3D7_0608800	1×Acetyl[K10]	0	1100.65	0.000299677	5.08231e-05	32.5	0.5312	47.1351	2	550.827	-0.132229	57.26	0.5789	84.1592	2	550.827	0.533218	82.87	0.5181	52.1469	2	550.827	-0.021321	75.5	0.4868	74.0154	2	550.827	1.19867	75.5	0.4868	74.0154	2	550.827	1.19867
VLINEKLCENADK	3	1	1	PF3D7_0608800	1×Acetyl[K6]	1	1594.82	0.00277485	0.000406933							38.59	0.6667	59.49	2	797.915	0.473492																						0.803039	2	7.8098
FKENGLITR	11	1	1	PF3D7_0608800	1×Acetyl[K2]	1	1084.62	0.0105969	0.00133787							11.05	0	48.0272	2	560.311	-0.514816	50.37	0.22	39.7808	2	542.815	1.03758	31.59	0.4688	18.1762	3	359.873	0.647559	31.59	0.4688	18.1762	3	359.873	0.647559				1.10838	1		1.003	4	10.5987	0.897663
TLGCVSASTDK	30	1	1	PF3D7_0608800	1×Acetyl[K11]	0	1138.54	0.000165979	5.08231e-05													44.09	0.7727	19.88	2	569.774	0.666006	64.29	1	34.4875	2	569.775	1.73817	49.85	1	33.9726	2	569.774	-0.620591
QNDMVPLDK	2	1	1	PF3D7_0609300	1×Acetyl[K9]	0	1117.52	0.608243	0.0463748							10.28	1	20.1774	2	559.265	3.16372	11.19	1	20.8259	2	559.259	-6.99498	12.8	1	114.894	2	559.259	-7.43191
KSAPISAGIK	89	1	1	PF3D7_0610400	1×Acetyl[K1; K10]	1	1013.6	0.00181824	0.0002969							47.07	1	40.8452	2	514.32	-0.00576081	57.7	0.7586	31.0011	2	507.302	-1.54557	56.51	0.7193	46.9969	2	507.304	1.76632	56.51	0.7193	46.9969	2	507.304	1.76632				1.04264	6	4.51369	0.972767	20	11.6817	1.00645
KSAPISAGIKKPHR	5	1	1	PF3D7_0610400	2×Acetyl[K1; K10; K11]	2	1587.95	0.00442977	0.000898942							36.07	0.3889	36.7579	4	397.743	-0.00531365							45.17	0.6667	34.7112	4	387.241	0.274736	45.17	0.6667	34.7112	4	387.241	0.274736				3.344	2	103.858				0.893036
SAPISAGIK	41	1	1	PF3D7_0610400	1×Acetyl[K9]	0	843.493	0.00442695	0.000898942							15.76	1	32.7345	2	422.25	-0.838044	38.6	0.4872	22.0065	2	429.267	-0.854931	51.98	0.6923	40.3638	2	422.251	0.609155	35.08	0.6	39.9198	2	422.251	0.319715							0.920477	12	17.5287	0.846477
EIAQDYKTDLR	41	1	1	PF3D7_0610400	1×Acetyl[K7]	1	1393.7	0.00226472	0.000321338							61.41	0.6885	51.0454	2	697.353	2.19835	50.93	0.6471	20.8156	2	676.347	0.510019	64.17	0.6875	40.3116	2	676.348	3.129	61.68	0.6452	39.655	2	676.347	1.41312				1.03174	4	3.32322	0.768177	6	2.91211	0.804975
KSTAGKAPR	28	1	1	PF3D7_0610400	2×Acetyl[K1; K6]	2	999.558	0.0175034	0.00177086							31.54	0.6875	16.9173	2	500.283	0.359172	60.4	0.8167	14.5017	2	500.282	-0.801008	64.39	0.7656	25.8449	2	500.283	-0.373573	51.61	0.6731	25.7055	2	500.283	-0.00720052
STAGKAPR	14	1	1	PF3D7_0610400	1×Acetyl[K5]	1	829.453	0.0114158	0.00143934													46.88	0.6596	12.5104	2	415.23	-0.517484	37.99	0.6579	20.7598	2	415.23	-0.075975
KQLASKAAR	176	2	2	PF3D7_0610400; PF3D7_0617900	2×Acetyl[K1; K6]	2	1056.62	0.00441146	0.000898942	51.15	0.451	18.6196	2	528.812	-0.169385	30.98	0.5161	26.2084	2	528.812	0.177204	65.79	0.6515	19.9877	2	528.812	1.3325	78.87	0.557	35.6516	2	528.812	1.56356	78.87	0.557	35.6516	2	528.812	1.56356
QLASKAAR	22	2	2	PF3D7_0610400; PF3D7_0617900	1×Acetyl[K5]	1	886.511	0.0477278	0.00398675													52.26	0.7692	16.4805	2	443.759	0.14824	49.29	0.5102	28.8359	2	443.759	-0.264853	49.29	0.5102	28.8359	2	443.759	-0.264853
KQLASK	24	2	2	PF3D7_0610400; PF3D7_0617900	1×Acetyl[K1]	1	674.42	0.224764	0.0185804													37.41	0.3243	5.52334	2	337.713	-0.691437	23.9		22.507	2	358.718	-1.3407
GVEVTTGPLGQGASNAVGMAIAAHNLADKYNTEEHK	2	1	1	PF3D7_0610800	1×Acetyl[K29]	1	3650.79	0.000369219	8.48905e-05													21.86	0.2727	60.5355	4	913.453	0.959979																			0.911699	2	4.43174
QFKFLPSDVTK	4	1	1	PF3D7_0610900	1×Acetyl[K3]	1	1351.73	0.330681	0.0249246							18.7	0.3684	83.8444	2	676.367	0.14158
LKPLQMFQLSDQK	2	1	1	PF3D7_0610900	1×Acetyl[K2]	0	1575.86	0.00185667	0.0002969													46.21	0.7391	48.929	2	788.431	-0.716494	20.06		110.657	2	817.44	6.56414
INNTNTNINK	2	1	1	PF3D7_0610900	1×Acetyl[K10]	0	1145.59	0.00383103	0.0007208													56.79	0.3684	14.2094	2	573.3	0.87749																			0.91095	1
ISSMGMSTFEMINGLQNEINELDEK	9	1	1	PF3D7_0611400	1×Acetyl[K25]	0	2830.29	0.000113576	0							11.67	0.0833	50.2967	4	722.835	5.90174	32.21	0.625	93.1474	3	944.103	-0.123213																			1.32772	4	11.9559
NFNVLMNNINVDQSSLNMNAQSNNMYDSYGK	1	1	1	PF3D7_0611800	1×Acetyl[K31]	0	3546.58	0.433171	0.0343809							18.44	0.1667	31.532	5	721.726	4.5399	20.16	0.1	69.2432	3	1182.87	1.95054																			100	1
ASLNIMQNINIPQK	12	1	1	PF3D7_0611800	1×Acetyl[K14]	0	1604.91	0.000255772	5.08231e-05							11.91	1	177.94	2	821.429	-7.05013	76.48	0.7368	58.2525	2	802.958	-0.665949	72.43	0.7361	74.3804	2	802.96	2.83284	66.84	0.6119	74.8366	2	792.432	-0.303125							0.915096	4	7.18961	1.10671
NVLYEQKYER	4	1	1	PF3D7_0611800	1×Acetyl[K7]	1	1383.69	0.0409546	0.00344496							28.84	1	45.7607	2	692.35	1.24876
IPNKFDANENIR	1	1	1	PF3D7_0611800	1×Acetyl[K4]	1	1486.78	0.332076	0.0250356							11.5		55.8902	2	743.897	1.72595																						100	1
MLNNNLNTPPNNINNTNNINNINNINNNVNIVK	10	1	1	PF3D7_0611800	1×Acetyl[K33]	0	3716.85	8.01439e-06	0													80.98	0.8025	56.1012	3	1251.32	2.01243	50.87	0.6471	70.9224	3	1239.62	0.916019	50.87	0.6471	70.9224	3	1239.62	0.916019							0.915827	2	19.734	0.853927
NTNINETYMNSMINSK	6	1	1	PF3D7_0611800	1×Acetyl[K16]	0	1873.84	0.00147639	0.000232022													93.32	0.7742	41.952	2	937.423	-1.22427	55	1	61.0802	2	937.425	0.599771	55	1	61.0802	2	937.425	0.599771							0.705442	1		0.869109
LANLMNYNELINNDDEHEQEQNVSSDIMCVK	12	1	1	PF3D7_0612100	1×Acetyl[K31]	0	3679.63	5.10496e-08	0													109.49	0.8532	62.1117	3	1227.22	1.49865	78.25	0.8718	79.2969	3	1227.22	0.60294	78.25	0.8718	79.2969	3	1227.22	0.60294							0.88905	5	3.16585	0.736483
DNIYNDENKLSK	1	1	1	PF3D7_0612900	1×Acetyl[K9]	1	1452.7	0.585418	0.044275							20.41	1	44.5917	2	751.365	-0.487412	11.65	1	77.0084	2	726.848	-6.03675
TIILSGAPNVGK	19	1	1	PF3D7_0612900	1×Acetyl[K12]	0	1169.69	0.00100309	0.000164572													59.19	0.678	22.1421	2	585.348	-0.0178918	51.12	0.5686	59.3777	2	585.349	1.96497	48.31	0.5625	57.4969	2	585.348	-0.748421							0.873366	8	6.37489	0.832457
LNLHNSGYYSASDEPIQLSSNK	1	1	1	PF3D7_0613700	1×Acetyl[K22]	0	2486.19	9.24086e-05	0							12.92	1	102.521	3	829.399	-3.22859	77.07	0.8701	38.2268	3	813.058	-0.906591																			1.10289	1
IKTNVDSSLINK	2	1	1	PF3D7_0613800	1×Acetyl[K2]	1	1387.8	0.399496	0.0317209							23.25	0.2174	51.6229	2	694.403	0.648044	12.58	0.1538	44.4834	3	444.589	0.483129																100	2	0
NNQTNDIIIK	1	1	1	PF3D7_0613800	1×Acetyl[K10]	0	1172.63	0.0351705	0.00292906													31.58	0.3125	27.3047	2	586.817	-0.538046	11.61	1	21.6247	2	607.827	7.76689													0.828706	1
NNNSSDDTSNVNNNNDNNNDNNNNNNNNDNNNNNKNNYENK	6	1	1	PF3D7_0614300	1×Acetyl[K35; K41]	1	4682.82	0.00180645	0.0002969													25.84	1	12.1501	4	1171.46	1.92293
SSTEKNEVINSNDTR	28	1	1	PF3D7_0614300	1×Acetyl[K5]	1	1735.81	3.28586e-05	0																			103.91	0.7596	36.311	2	868.409	1.12374	70.54	0.6197	35.6579	2	868.409	0.631465										1.02022
LAASVLKCGK	4	1	1	PF3D7_0614500	1×Acetyl[K10; K7]	1	1088.61	0.539768	0.0405416							17.84	0.2778	46.7187	2	544.811	0.699027
AIADQLEAKR	1	1	1	PF3D7_0614500	1×Acetyl[K9]	1	1156.63	0.00475132	0.00101743							48.23	0.7708	45.8252	2	578.82	0.212269																						1.55295	1
NKIWMDPNEISEISLANSR	1	1	1	PF3D7_0614500	1×Acetyl[K2]	1	2275.1	0.00818719	0.0011321													11.7	1	57.6058	2	1138.05	-3.68755	33.06	0.0909	76.611	3	746.722	0.994401																1.3889
ASYICK	2	1	1	PF3D7_0614900	1×Acetyl[K6]	0	790.388	0.615151	0.047165																			12.78	1	69.6055	2	395.698	1.01478	12.78	1	69.6055	2	395.698	1.01478										100
MKNNESLTNTSGDDTSNKKETFQNK	16	1	1	PF3D7_0615400	1×Acetyl[K2]	3	2873.32	0.0311223	0.00277964													12.64	0.0769	83.8892	3	958.451	5.49689	43.75	0.6136	32.96	3	944.444	2.19606	27.14	0.5926	32.7228	4	708.583	0.294279
NISTSQWNEIHPININIDSTTVDNMLNVNWK	7	1	1	PF3D7_0616200	1×Acetyl[K31]	0	3645.85	7.09363e-07	0													89.06	0.764	82.4227	3	1215.96	2.14307																			1.02201	4	12.8335
IGIFNKNK	2	1	0	PF3D7_0616500	1×Acetyl[K6]	1	975.562	0.0471684	0.00393934																			42.91	0	65.1025	2	488.285	-0.0562877
MVLGVGEK	10	1	1	PF3D7_0616800	1×Acetyl[K8]	0	832.46	0.0827782	0.00711176													22.43	0.4091	26.3686	2	416.733	-2.04921	32.07	0.5	46.2878	2	416.733	-0.289558	32.07	0.5	46.2878	2	416.733	-0.289558
VQGSIDTSGK	2	1	1	PF3D7_0617000	1×Acetyl[K10]	0	1033.52	0.0039401	0.0007208													47.96	0.3958	14.6267	2	496.257	0.337506	15.29	1	115.311	2	517.264	4.92442	15.29	1	115.311	2	517.264	4.92442							0.916258	2	7.04338
LMTSTISIKEEK	49	1	1	PF3D7_0617200	1×Acetyl[K9; K12]	1	1393.78	0.000933405	0.000164572							80.79	0.3457	60.6982	2	711.382	0.505681	14.69	0.2	49.2083	2	726.401	7.17488	75.43	0.7067	46.6152	2	697.394	1.42086	75.43	0.7067	46.6152	2	697.394	1.42086				1.08271	5	6.26021				0.910928
SFKLNQLQAK	34	1	1	PF3D7_0617200	1×Acetyl[K3]	1	1176.67	0.000730289	8.48905e-05							30.42	0.5333	60.6504	2	609.845	-1.91683							49.43	0.4898	46.1114	3	392.896	1.04279	49.43	0.4898	46.1114	3	392.896	1.04279
LLINQIQALNKNKPLLSSYSK	1	1	1	PF3D7_0617200	1×Acetyl[K11]	1	2441.43	0.403239	0.0320764							11.25	0.0909	97.4444	3	814.482	0.618973																						100	1
EELALIENMLAYLK	5	1	1	PF3D7_0617200	1×Acetyl[K14]	0	1656.9	8.04088e-05	0													74.09	0.7162	101.321	2	828.953	-0.454024																			0.951267	4	8.01369
SITVEMEEK	20	1	1	PF3D7_0617200	1×Acetyl[K9]	0	1065.51	0.0189434	0.00181437													25.53	0.3462	25.3131	2	533.26	-0.762571	33.34	0.4242	43.8935	2	533.26	0.153948	20.66	1	44.021	2	533.261	1.41416							1.06166	7	12.5082	1.0466
SILDDIEK	6	1	1	PF3D7_0617200	1×Acetyl[K8]	0	932.494	0.216503	0.0180938													13.51	1	114.607	2	494.77	-6.11819	27.72	0.25	62.0059	2	466.751	0.224857	27.14	0.3704	60.4176	2	466.751	1.46848										1.22232
TEAENIKIEKPDFDAYNEK	1	1	1	PF3D7_0617200	1×Acetyl[K7]	1	2296.1	0.338143	0.0255288																			10.97	1	63.0423	3	766.037	-0.952465	20.63	0.0952	63.2277	3	766.039	1.51967										0.732749
FLAGVTFASGGVLPNIHNVLLPK	335	1	1	PF3D7_0617800	1×Acetyl[K23]	0	2371.36	6.54939e-08	0							69.8	1	122.246	2	1186.19	1.66256	123.27	0.8699	82.4973	2	1186.18	-0.293561	88.26	0.8523	97.4704	2	1186.19	1.04484	74.73	0.8667	96.5263	2	1182.68	2.73145				0.943562	18	4.93124	0.931659	45	14.0537	0.931535
SQLKAGTANQDY	2	1	1	PF3D7_0617800	1×Acetyl[K4]	1	1337.63	0.143259	0.0126199							30.58	1	37.7364	2	669.32	-0.365026
KSQLKAGTANQDY	2	1	1	PF3D7_0617800	1×Acetyl[K5]	2	1465.73	0.314271	0.0236921							25.52	1	30.9377	2	733.368	0.0837694
KSTGGKAPR	48	1	1	PF3D7_0617900	1×Acetyl[K6; K1]	2	985.543	0.0365361	0.00297705							16.9	1	15.3774	2	493.275	-0.229658	60.6	0.7705	13.6326	2	493.275	1.00895	47.87	1	24.1917	2	493.275	0.389647	47.87	1	24.1917	2	493.275	0.389647
KSAPVSTGIK	69	1	1	PF3D7_0617900	1×Acetyl[K1]	1	987.583	0.00428884	0.000847196							23.38	1	18.147	2	494.295	-0.258058	71.31	0.7606	16.3069	2	494.295	0.236362	54.68	0.7455	29.0126	2	497.804	-0.208063	43.28	0.6744	41.0776	2	515.3	-0.371838				0.997282	3	6.44224	0.942652	14	9.94107	0.976419
KSAPVSTGIKKPHR	4	1	1	PF3D7_0617900	2×Acetyl[K1; K11; K10]	2	1596.93	0.116233	0.0103216							22.84	0.2174	30.033	4	399.988	0.629538																						1.63853	2	13.1676
EIAQEYKTDLR	18	1	1	PF3D7_0617900	1×Acetyl[K7]	1	1407.71	0.00800518	0.0011321							50.59	0.7647	53.2801	2	704.361	2.93915	12.59	0.2308	31.2347	3	458.245	1.7763	54.79	0.7091	41.2707	2	686.864	1.67493	49.39	1	39.7433	2	683.355	0.933393				1.2716	2	3.52496				0.771497
STGGKAPR	18	1	1	PF3D7_0617900	1×Acetyl[K5]	1	815.437	0.0344349	0.00288894													43.79	0.4773	11.8747	2	408.222	-0.645419	24.57	0.6	19.4272	2	408.222	-0.645419	24.57	0.6	19.4272	2	408.222	-0.645419
YFSSVAEKK	18	1	1	PF3D7_0618300	1×Acetyl[K8; K9]	1	1100.56	0.0587078	0.00475525							35.47	0.1429	37.6337	2	550.784	-0.538991
LKHNQPIVVK	28	1	1	PF3D7_0618300	2×Acetyl[K2; K10]	1	1266.76	0.000500791	8.48905e-05							10.61	1	60.4991	3	422.927	1.88702	47.8	0.4583	17.5174	3	394.919	0.147511	47.66	0.625	30.5722	3	392.58	-0.151925	47.66	0.625	30.5722	3	392.58	-0.151925							0.896784	7	10.8985	0.904763
DDEEKLDEIGYDDIGGCK	17	1	1	PF3D7_0619400	1×Acetyl[K5]	1	2084.92	7.24281e-08	0							10.81	1	88.2407	4	528.978	0.235781	133.74	0.8806	38.9252	2	1042.96	0.388468																			0.971656	10	6.93479
AVANETGAFFFLINGPEVMSKMAGEAEANLR	1	1	1	PF3D7_0619400	1×Acetyl[K21]	1	3358.61	0.636071	0.0499986													23.94	0.3333	81.6231	3	1120.21	-0.56446
VSESIEELKK	4	1	1	PF3D7_0619500	1×Acetyl[K10; K9]	1	1203.65	0.0574896	0.00466739							25.24	0.16	50.3646	2	602.327	-0.0932632																						0.489304	1
DMNNFLVLINNTLYFHFVK	1	1	1	PF3D7_0619800	1×Acetyl[K19]	0	2384.21	0.537341	0.0403763													16.92	1	114.288	3	781.409	4.80303	11.13	0	103.56	3	795.406	-3.2456																0.0147227
YMYQNLFMLNNETCKNDEHASFVYK	2	1	1	PF3D7_0619800	1×Acetyl[K15]	1	3217.41	0.631304	0.049198																			10.2	1	105.06	2	1609.21	2.14843
KINAPIDLVLLTK	39	1	1	PF3D7_0621200	1×Acetyl[K1]	1	1437.9	0.000137741	5.08231e-05	18.07	1	52.0025	2	740.462	0.846524							89.68	1	62.4408	2	719.455	-0.440494	82.38	1	81.1111	2	719.457	1.2574	82.38	1	81.1111	2	719.457	1.2574							0.912809	13	3.56227	0.902839
MAASIVSAVSNFNNPK	121	1	1	PF3D7_0621200	1×Acetyl[K16]	0	1672.84	1.40806e-06	0							35.04	0.5429	81.4278	2	828.931	3.01299	83.43	0.7108	26.7815	2	825.419	-0.110801	100.35	0.89	66.5936	2	836.926	1.13481	96.27	0.8229	71.4699	2	828.93	1.83417				0.990182	3	0.513209	0.901708	26	7.6429	0.884549
GGVIMDVK	9	1	1	PF3D7_0621200	1×Acetyl[K8]	0	825.461	0.00402538	0.000748624							16.1	1	68.6727	2	442.237	1.06814	49.39	0.7143	18.9549	2	413.234	-1.23885	45.77	1	46.9524	2	413.234	-0.129741	42.46	0.6429	20.9152	2	413.235	1.34907							1.04614	3	9.8887	0.941031
MENHKDDAVLLK	98	1	1	PF3D7_0621200	1×Acetyl[K5; K12]	1	1454.73	0.0580037	0.0046885													57.54	0.569	26.2505	2	727.869	-0.324473	61.42	0.5738	49.7171	2	727.87	0.598566	61.42	0.5738	49.7171	2	727.87	0.598566
TKGEAGTGNIIEAIK	62	1	1	PF3D7_0621200	1×Acetyl[K2]	1	1501.82	6.03177e-06	0													106.87	0.7009	28.3727	2	751.415	0.283698	102.43	0.8922	53.291	2	761.943	3.25985	84.18	0.6548	51.8624	2	751.414	-0.366553							0.811527	15	6.028	0.771958
KMAASIVSAVSNFNNPK	27	1	1	PF3D7_0621200	1×Acetyl[K17]	1	1784.94	1.18316e-07	0													118.99	0.8824	42.4583	2	892.975	-0.690676	123.53	0.8871	63.8297	2	889.468	1.06478	82.03	0.7439	62.9044	2	892.975	-0.48551							0.948722	6	2.7147	0.931786
NNNDDNISLPYVKNIISLFIK	3	1	1	PF3D7_0621300	1×Acetyl[K13]	1	2476.31	0.615151	0.047165													16.58		81.4631	3	826.107	-0.6835
NILNDENLSK	3	1	1	PF3D7_0621300	1×Acetyl[K10]	0	1166.61	0.121222	0.010814													42.89	0.5116	26.638	2	583.81	0.976982	10.51	1	37.1949	2	580.302	1.36265	10.51	1	37.1949	2	580.302	1.36265							0.75749	3	8.9536
MVNSLIMPNMNDLK	8	1	1	PF3D7_0621300	1×Acetyl[K14]	0	1626.81	0.000908237	0.00012711													39.42	0.359	59.949	2	813.911	1.14053	40.64	0.6341	78.6514	2	813.91	0.0900161	40.64	0.6341	78.6514	2	813.91	0.0900161							1.32737	2	29.3831	1.1867
KNNNDLVQSIMELSG	33	1	1	PF3D7_0621800	1×Acetyl[K1]	1	1661.82	0.0101093	0.00131363													67.91	1	66.5374	2	834.921	1.09025	65.83	0.7576	85.4909	2	831.412	-0.182729	59.34	0.6441	84.2529	2	831.413	1.21293							0.924344	9	5.38704	0.922564
YNYSNSIIQNNNIINNNNNNINEK	18	1	1	PF3D7_0621900	1×Acetyl[K24]	0	2838.34	6.78524e-07	0													75.27	0.3733	46.6461	2	1419.67	-0.797324	74.7	0.7467	64.2163	3	946.787	1.73539	35.29	0.5143	63.8231	3	946.784	-1.42567							0.84876	4	4.58922	0.739487
SYVNNIMTK	30	1	1	PF3D7_0622800	1×Acetyl[K9]	0	1069.53	0.00483098	0.00101743													36.16	0.6667	25.5259	2	535.272	1.0499	49.29	0.7347	47.2886	2	535.271	0.479226	45.86	0.6304	46.0679	2	535.271	0.59336							1.02047	3	0.590032	0.842755
NNFQTYNDVLYK	18	1	1	PF3D7_0622800	1×Acetyl[K12]	0	1518.72	0.0039416	0.0007208													13.24	0.1538	26.3692	3	520.917	2.1233	57.32	0.7719	57.2239	2	759.866	1.51158	57.32	0.7719	57.2239	2	759.866	1.51158
DVLIQLK	2	1	1	PF3D7_0622800	1×Acetyl[K7]	0	870.53	0.588817	0.0444864													15.47	1	39.0943	2	418.272	-0.238206	15.35	1	68.7967	2	435.769	0.480771	15.35	1	68.7967	2	435.769	0.480771							0.335147	2	1.47314
MILSIPAVKGIEFGSGFNGTYMFGSMHNDIFIPVENMSTKK	2	1	1	PF3D7_0623000	2×Acetyl[K40; K41; K9]	2	4608.23	0.362518	0.02818							24.23	0.4583	118.49	3	1536.76	5.58903	21.35	0.2381	71.8285	4	1148.58	-0.352248	13.24		57.4726	4	1127.81	0.99698	13.24		57.4726	4	1127.81	0.99698							100	1
AVLKPNPR	4	1	1	PF3D7_0623100	1×Acetyl[K4]	0	936.563	0.548091	0.0411892							15.96	0.375	32.0213	2	468.785	0.164863
NLNNLSEQHK	2	1	1	PF3D7_0623500	1×Acetyl[K10]	0	1238.61	0.044502	0.00378468							11.92	1	50.1038	2	619.814	6.83903	27.19	0.5185	16.2549	3	399.539	-0.654726
INKFVNQLR	3	1	1	PF3D7_0624000	1×Acetyl[K3]	1	1180.69	0.00370805	0.000642284							55.51	0.7679	59.6418	2	590.849	0.316381																						0.751633	2	14.1273
KMWISDSFNSESGSVVLNDTSK	8	1	1	PF3D7_0624000	1×Acetyl[K22]	1	2438.16	1.56753e-06	0													135.55	0.8456	49.7807	2	1216.08	1.35965	60.89	0.7049	68.9869	3	813.393	0.61888	41.42	0.5366	68.5256	3	811.054	0.70138							0.801963	2	7.42209	1.11322
GTPPCYIGIILGTGSNGCYYEPEWK	32	1	1	PF3D7_0624000	1×Acetyl[K25]	0	2832.3	1.8936e-05	0													61.59	0.8226	78.0293	2	1416.65	0.506441	48.31	0.7708	93.5794	3	944.772	-0.274095	47.67	0.7292	92.8881	2	1416.65	0.161646							1.18659	3	44.6302	0.83049
DSPENNMNENNNMNNNNNNEKDSPQNNNDNTSK	20	1	1	PF3D7_0624600	1×Acetyl[K33]	1	3778.49	0.000129061	5.08231e-05	11.35	1	80.318	3	1279.5	-1.18444							93.34	1	15.8278	3	1260.17	0.11846	49.63	1	29.8276	3	1260.17	-1.52918
FAKEIFK	5	1	1	PF3D7_0624600	1×Acetyl[K3]	1	931.536	0.0877395	0.00747893							40.68	0.6585	62.4865	2	466.272	0.174101																						24.4873	5	49.6471
SIIQNYLNKMK	3	1	1	PF3D7_0624600	1×Acetyl[K9; K11]	1	1407.79	0.0707369	0.00574982							24.3	0.5	93.2779	2	704.396	-0.0657214																						100	2	0
SQLHDSKQEELEAK	6	1	1	PF3D7_0624600	1×Acetyl[K7]	1	1683.82	0.0296667	0.00262006							25.61	0.5385	32.1915	3	561.944	0.0898957	20.02	1	15.1991	3	547.941	0.281678
LKELNYVNSR	2	1	1	PF3D7_0624600	1×Acetyl[K2]	1	1277.68	0.175229	0.0152923							22.6	0.5217	50.6664	2	639.347	1.52532
DSFNEDFLNKAK	4	1	1	PF3D7_0624600	1×Acetyl[K12; K10]	1	1469.69	0.00515287	0.00101743							32.47	1	73.7836	2	735.35	0.716994
LIKDTHNANFIR	2	1	1	PF3D7_0624600	1×Acetyl[K3]	1	1497.84	0.0327874	0.00279347							31.68	0.5312	50.2836	3	499.95	-1.18349																						100	2	0
IQEQTNAQK	12	1	1	PF3D7_0624600	1×Acetyl[K9]	0	1059.54	0.00428884	0.000847196													61.95	0.5	11.4491	2	530.275	0.0613932	21.96	0.1364	40.7391	2	551.282	2.10378	21.96	0.1364	40.7391	2	551.282	2.10378							0.947034	6	3.74325
FEKDSPENNMNENNNMNNNNNNEKDSPQNNNDNTSK	40	1	1	PF3D7_0624600	1×Acetyl[K36]	2	4182.7	0.000164352	5.08231e-05													99.24	1	17.5271	4	1046.43	0.513255	81.4	1	32.7215	4	1046.43	0.163039	76.12	0.6974	32.7183	4	1046.43	1.91411
DDGDDILVSK	2	1	1	PF3D7_0624600	1×Acetyl[K10]	0	1083.53	0.0175916	0.00177086													42.25	1	27.8861	2	542.267	-1.53633	14.5	0	37.5067	2	559.767	4.52063	14.5	0	37.5067	2	559.767	4.52063							1.08812	1
HFNLKDIQVK	4	1	1	PF3D7_0625400	1×Acetyl[K5]	1	1290.73	0.00313108	0.000502197							45.78	0.6739	66.5393	2	645.868	0.166296																						0.858495	3	25.0031
NSISEKDMDEIK	5	1	1	PF3D7_0625400	1×Acetyl[K6]	1	1450.67	0.243124	0.0195804							23.9	1	48.3406	2	725.842	2.82305							14.38	0.2143	58.3014	2	733.832	-8.0562	14.38	0.2143	58.3014	2	733.832	-8.0562				0.886094	4	30.9832
TDLNKNDLYSINDIIK	3	1	1	PF3D7_0625400	1×Acetyl[K5]	1	1900.03	0.00446279	0.00092731													32.11	0.4688	52.5287	3	634.016	-0.0813962	19.79	0.3	105.671	2	960.999	-0.056098	19.79	0.3	105.671	2	960.999	-0.056098							1.0545	1
KLNEVLEDDLKK	2	1	1	PF3D7_0625400	1×Acetyl[K12]	2	1485.82	0.0290968	0.00257249													39.13	0.5128	25.7012	3	481.94	-0.984945	22.17	0.1364	81.8504	2	743.417	7.30476	22.17	0.1364	81.8504	2	743.417	7.30476
ACTVSINPGLVK	7	1	1	PF3D7_0626100	1×Acetyl[K12]	0	1265.7	0.00437516	0.000898942													55.72	0.7857	39.741	2	633.353	-0.753183	47.93	0.75	59.9138	2	633.354	1.65794													0.777059	3	11.5526	0.808606
DVIVQLAK	5	1	1	PF3D7_0626600	1×Acetyl[K8]	0	885.54	0.194696	0.0165891							12.73	1	141.357	2	467.786	-4.71019	20.91	0.2857	39.9937	2	443.274	-0.745098	28.56		58.743	2	443.274	-0.262629	15.57		59.3212	2	443.274	0.978007							0.01	1
GLKDEQLQTVSK	34	1	1	PF3D7_0626700	1×Acetyl[K3]	1	1345.73	0.00215252	0.000321338							61.47	0.7049	46.7667	2	694.376	1.00301							37.73	0.5	16.6003	2	673.372	2.80755	32.67	0.2121	38.0564	3	449.248	-1.01223
AEVTDVANAVLDGTDCVMLSGETAGGKFPVEAVTIMSK	101	1	1	PF3D7_0626800	1×Acetyl[K38; K27]	1	3889.9	2.94537e-10	0							16.98		126.147	3	1307.97	1.26783	156.83	0.9045	89.8225	3	1297.31	1.5195	145.89	0.8904	103.375	3	1297.31	0.954633	137.32	0.8613	102.287	3	1294.97	1.95004							0.963401	19	6.33458	0.915533
CNLQGKPIITATQMLESMTK	51	1	1	PF3D7_0626800	1×Acetyl[K6]	0	2264.14	9.68904e-07	0													110.5	0.8545	67.9226	2	1132.58	1.39634	92.44	0.8587	85.9363	3	760.065	0.405834	92.44	0.8587	85.9363	3	760.065	0.405834							0.885931	17	3.34829	0.922068
YKNSAAGASMQSAANITLR	107	1	1	PF3D7_0626800	1×Acetyl[K2]	1	1961	5.01114e-08	0													17.21	0.1765	98.9572	2	1010	-7.48896	131.14	0.7863	51.9835	2	977.495	0.476956	123.33	0.8618	53.368	2	981.004	1.12217										0.897529
DIINNNIYYMNETNIPK	2	1	1	PF3D7_0627300	1×Acetyl[K17]	0	2111.01	0.153824	0.0136571													15.68		82.8204	4	528.509	0.427997	23.86	0.1667	98.7486	4	528.508	-0.265909
NLNNININDNVSEK	7	1	1	PF3D7_0627300	1×Acetyl[K14]	0	1614.83	0.000201398	5.08231e-05													70.01	0.7571	31.5241	2	807.916	-1.2711	59.54	0.6833	52.0094	2	807.918	1.14789	55.33	0.7818	51.3613	2	807.917	-0.288381							1.1881	1		0.877889
NCITSVGPGSAVEFGLK	127	1	1	PF3D7_0627500	1×Acetyl[K17]	0	1742.89	7.44226e-07	0	40.58	0.5122	46.011	2	868.438	0.0821331	17.37	1	82.7177	2	868.44	2.54341	96.53	0.7835	56.3445	2	868.437	-0.972702	106.35	0.8208	71.7828	2	871.948	1.51008	94.43	0.8191	72.9894	2	871.948	1.86027	0.825638	1		0.873415	1		0.933797	22	10.3642	0.937962
QVGGLLLK	24	1	1	PF3D7_0627700	1×Acetyl[K8]	0	827.535	0.00433167	0.000847196	15.55	1	72.9702	2	435.273	-7.51918							36.44	0.2222	34.557	2	414.271	-1.18201	39.9	0.3	55.4889	2	414.271	-0.00192363	39.9	0.3	55.4889	2	414.271	-0.00192363
LLNDEKPLAR	2	1	1	PF3D7_0627700	1×Acetyl[K6]	0	1210.68	0.0297681	0.00264397							20.73	0.4762	51.9155	2	605.843	-0.665779
ALMKYGDEWIQK	32	1	1	PF3D7_0627800	1×Acetyl[K4]	1	1530.77	0.00126991	0.000197313							56.68	0.7544	75.917	2	765.889	-1.45186																						0.677997	13	4.2831
ISYSEKSYSK	4	1	1	PF3D7_0627800	1×Acetyl[K10; K6]	1	1240.62	0.084541	0.00730757							46.25	0.2391	30.2289	2	620.812	-0.155957																						2.39993	3	4.45589
DIDGTALLK	11	1	1	PF3D7_0627800	1×Acetyl[K9]	0	952.542	0.00767081	0.0011321													37.91	0.2368	29.3121	2	473.266	-1.28809	33.67	0.5882	58.1421	2	476.774	-1.42053	33.67	0.5882	58.1421	2	476.774	-1.42053							0.0703295	1		0.980982
TPMENPIYNFTSFDSNSAQNFTINNSNDFIQIK	23	1	1	PF3D7_0627800	1×Acetyl[K33]	0	3839.82	1.96992e-05	0													76.05	0.7237	84.3281	3	1280.61	1.01157	15.65	0.1875	93.2655	3	1294.62	6.76954													0.908146	10	5.21209
YGMLPPNFK	4	1	1	PF3D7_0628100	1×Acetyl[K9]	0	1108.55	0.429371	0.0341156																			19.27	0.2632	46.0542	3	370.189	3.52277	19.27	0.2632	46.0542	3	370.189	3.52277
VNNEQLPNDHVHNDHVHDEQAHNDK	2	1	1	PF3D7_0628800	1×Acetyl[K25]	0	2997.32	0.01454	0.00165218													15.73	1	95.1655	2	1499.17	0.526345
SNIIENIK	4	2	1	PF3D7_0629100; PF3D7_1339700	1×Acetyl[K8]	0	951.577	0.0609013	0.00490388													23.4		18.3396	2	486.772	-0.33226	22.61	0.5217	47.3967	2	476.292	0.266685	22.12	0.2273	47.9317	2	476.292	-1.14442										1.1085
FFGAGFKR	2	1	1	PF3D7_0629200	1×Acetyl[K7]	1	971.51	0.209236	0.0176957							26.91	1	64.9309	2	486.258	-1.13402
NASSDDIKK	1	1	1	PF3D7_0629200	2×Acetyl[K8; K9]	1	1068.53	0.0955545	0.00831573													28.69	1	10.8901	2	492.757	0.289975	18	0.2778	58.9366	2	534.765	-4.25644	18	0.2778	58.9366	2	534.765	-4.25644							0.938485	1
DMNNDVNNEINK	9	1	1	PF3D7_0629400	1×Acetyl[K12]	0	1426.63	0.000223674	5.08231e-05													82.91	0.8675	20.9971	2	713.82	-1.05096	12.26	1	42.5291	2	739.315	0.0357481													1.18808	5	7.7249
SSLKSNVLR	2	1	1	PF3D7_0629700	1×Acetyl[K4]	1	1045.6	0.287172	0.0219099							32.42	0.375	48.1692	2	523.304	-0.0507989
IWNGDITNK	1	1	1	PF3D7_0629700	1×Acetyl[K9]	0	1102.55	0.503839	0.0387114													17.56		41.3625	2	537.795	6.27247	21.3	0	46.9826	2	551.78	0.429871																0.01
IDNNNIINDISTNNPYMK	3	1	1	PF3D7_0629700	1×Acetyl[K18]	0	2093	0.000117195	0													54.52	0.7455	59.4836	2	1047	-0.115466	15.31	0	49.022	3	698.34	3.43583													1.1111	2	109.683	0.01
INKNENNDDINVDKINK	10	1	1	PF3D7_0630600	1×Acetyl[K17]	2	2042.01	0.00122269	0.000197313													14.35	0.2143	83.7358	3	681.338	-7.58636	56.87	1	38.4887	3	674.357	0.532718	43.67	0.5682	37.9131	3	667.34	0.191797										0.675411
DVFDVNNLNLLLTSK	28	1	1	PF3D7_0630900	1×Acetyl[K15]	0	1704.92	1.33195e-06	0													101.57	0.6961	81.3215	2	852.963	1.60119	36.4	0.4444	96.666	2	852.964	2.10238	34.28	0.5882	95.8246	2	852.963	1.38639
[truncated: 1,981 more rows]
[truncated: 7 more columns]

## Sheet: 2. HL Ratio Ac-K Peptide Plasmo
												Acetate Pulse Enriched 1						Acetate Pulse Enriched 2						Acetate Pulse Unnriched 1						Acetate Pulse Unnriched 2						Acetate Pulse Unnriched 3				Acetate Pulse Enriched 1			Acetate Pulse Enriched 2			Acetate Pulse Unnriched 1			Acetate Pulse Unnriched 2
[truncated: 1,630 more rows]
[truncated: 7 more columns]

[truncated: 5 more sheets: 3. PSM >1 FDR < 1%, 4. Non-Acetyl Peptides, 5. Peptide Distributions, 6. Human Acetyl-Peptides, 7. Total Protein Comparison]
